# Supplementary material for: Positional motif analysis reveals the extent of specificity of protein-RNA interactions observed by CLIP
Source: Genome Biol. 2022 Sep 9;23:191. doi: 10.1186/s13059-022-02755-2 (PMC9461102; doi:10.1186/s13059-022-02755-2)
Supplement: Supplementary file 3 — Additional file 3: Table S2, which lists all iCLIP and PAR-CLIP experiments used in this manuscript and their accession codes (Fig. 2, Additional file 1: Fig. S5, S6). [file 13059_2022_2755_MOESM3_ESM.xlsx]

## Sheet: iCLIP data
RBP	Method	Organism	Cell Line	Publication DOI	PMID	iMaps collection name	Link to Collection on iMaps	Sample name	BED file from iMaps	Accession codes	Database
HNRNPC	iCLIP	Homo sapiens	HeLa	10.1016/j.cell.2012.12.023	23374342	Competition between hnRNP C and U2AF6 and uncontrolled exonization	https://imaps.genialis.com/iclip/search/collection/competition-between-hn-rnp-c-and-u-2-af-6-and-uncontrolled-exonization	HNRNPC_Hela_20110307_LUjh25_7	hnrnpc-hela-20110307-lujh25-7_trimmed_single.bed.gz	E-MTAB-1371	ArrayExpress
HNRNPC	iCLIP	Homo sapiens	HeLa	10.1016/j.cell.2012.12.023	23374342	Competition between hnRNP C and U2AF6 and uncontrolled exonization	https://imaps.genialis.com/iclip/search/collection/competition-between-hn-rnp-c-and-u-2-af-6-and-uncontrolled-exonization	HNRNPC_Hela_20110307_LUjh25_5	hnrnpc-hela-20110307-lujh25-5_trimmed_single.bed.gz	E-MTAB-1371	ArrayExpress
HNRNPC	iCLIP	Homo sapiens	HeLa	10.1016/j.cell.2012.12.023	23374342	Competition between hnRNP C and U2AF6 and uncontrolled exonization	https://imaps.genialis.com/iclip/search/collection/competition-between-hn-rnp-c-and-u-2-af-6-and-uncontrolled-exonization	HNRNPC_Hela_20110307_LUjh25_3	hnrnpc-hela-20110307-lujh25-3_trimmed_single.bed.gz	E-MTAB-1371	ArrayExpress
TARDBP	iCLIP	Homo sapiens	NSC	10.1038/nn.2778	21358640	RNA targets and splicing regulation by TDP-43	https://imaps.genialis.com/iclip/search/collection/rna-targets-and-splicing-regulation-by-tdp-43	TARDBP_NSC__20100222_LUjt3	tardbp-nsc-20100222-lujt3_trimmed_single.bed.gz	E-MTAB-530	ArrayExpress
TARDBP	iCLIP	Homo sapiens	NSC	10.1038/nn.2778	21358640	RNA targets and splicing regulation by TDP-43	https://imaps.genialis.com/iclip/search/collection/rna-targets-and-splicing-regulation-by-tdp-43	TARDBP_NSC__20100222_LUjt3A	tardbp-nsc-20100222-lujt3a_trimmed_single.bed.gz	E-MTAB-530	ArrayExpress
TIA1	iCLIP	Homo sapiens	HeLa	10.1371/journal.pbio.1000530	21048981	Dual splicing effects of TIA-RNA interactions	https://imaps.genialis.com/iclip/search/collection/dual-splicing-effects-of-tia-rna-interactions	TIA1_Hela_pG_20091004_LUd15	tia1-hela-pg-20091004-lud15_trimmed_single.bed.gz	E-MTAB-432	ArrayExpress
HNRNPL	iCLIP	Homo sapiens	HeLa	10.4161/rna.27991	24526010	iCLIP reveals regulatory roles of hnRNP L	https://imaps.genialis.com/iclip/search/collection/i-clip-reveals-regulatory-roles-of-hn-rnp-l	HNRNPL_Hela_WT_20110427_LUjh26	hnrnpl-hela-wt-20110427-lujh26_trimmed_single.bed.gz	SRP012488	SRA
HNRNPL	iCLIP	Homo sapiens	HeLa	10.4161/rna.27991	24526010	iCLIP reveals regulatory roles of hnRNP L	https://imaps.genialis.com/iclip/search/collection/i-clip-reveals-regulatory-roles-of-hn-rnp-l	HNRNPL_Hela_WT_20110427_LUjh26_1	hnrnpl-hela-wt-20110427-lujh26-1_trimmed_single.bed.gz	SRP012488	SRA

## Sheet: PAR-CLIP data
SRA accession	RBP	Method	Species	Cell Line	Publication DOI	PMID
SRR048973	AGO1	PAR-CLIP	Homo sapiens	HEK293	10.1016/j.cell.2010.03.009	20371350
SRR650318	AGO1	PAR-CLIP	Homo sapiens	HEK293	10.1038/nature11928	23446348
SRR650319	AGO1	PAR-CLIP	Homo sapiens	HEK293	10.1038/nature11928	23446348
SRR650320	AGO1	PAR-CLIP	Homo sapiens	HEK293	10.1038/nature11928	23446348
SRR189784	AGO2	PAR-CLIP	Homo sapiens	HEK293	10.1038/nmeth.1608	21572407
SRR189785	AGO2	PAR-CLIP	Homo sapiens	HEK293	10.1038/nmeth.1608	21572407
SRR189786	AGO2	PAR-CLIP	Homo sapiens	HEK293	10.1038/nmeth.1608	21572407
SRR189787	AGO2	PAR-CLIP	Homo sapiens	HEK293	10.1038/nmeth.1608	21572407
SRR650321	AGO2	PAR-CLIP	Homo sapiens	HEK293	10.1038/nature11928	23446348
SRR048976	AGO3	PAR-CLIP	Homo sapiens	HEK293	10.1016/j.cell.2010.03.009	20371350
DRR014103	ATXN2	PAR-CLIP	Homo sapiens	HEK293T	10.1016/j.molcel.2014.05.022	24954906
SRR500484	CAPRIN1	PAR-CLIP	Homo sapiens	HEK293	10.1016/j.molcel.2012.05.021	22681889
SRR500485	CAPRIN1	PAR-CLIP	Homo sapiens	HEK293	10.1016/j.molcel.2012.05.021	22681889
SRR488737	CPSF1	PAR-CLIP	Homo sapiens	HEK293	10.1016/j.celrep.2012.05.003	22813749
SRR488734	CPSF2	PAR-CLIP	Homo sapiens	HEK293	10.1016/j.celrep.2012.05.003	22813749
SRR488732	CPSF3	PAR-CLIP	Homo sapiens	HEK293	10.1016/j.celrep.2012.05.003	22813749
SRR488733	CPSF3	PAR-CLIP	Homo sapiens	HEK293	10.1016/j.celrep.2012.05.003	22813749
SRR488730	CPSF4	PAR-CLIP	Homo sapiens	HEK293	10.1016/j.celrep.2012.05.003	22813749
SRR488731	CPSF4	PAR-CLIP	Homo sapiens	HEK293	10.1016/j.celrep.2012.05.003	22813749
SRR488728	CPSF6	PAR-CLIP	Homo sapiens	HEK293	10.1016/j.celrep.2012.05.003	22813749
SRR488729	CPSF6	PAR-CLIP	Homo sapiens	HEK293	10.1016/j.celrep.2012.05.003	22813749
SRR488727	CPSF7	PAR-CLIP	Homo sapiens	HEK293	10.1016/j.celrep.2012.05.003	22813749
SRR488740	CSTF2	PAR-CLIP	Homo sapiens	HEK293	10.1016/j.celrep.2012.05.003	22813749
SRR488741	CSTF2T	PAR-CLIP	Homo sapiens	HEK293	10.1016/j.celrep.2012.05.003	22813749
SRR488742	CSTF2T	PAR-CLIP	Homo sapiens	HEK293	10.1016/j.celrep.2012.05.003	22813749
SRR1176638	DICER1	PAR-CLIP	Homo sapiens	HEK293	10.1016/j.cell.2014.10.040	25416952
SRR1176639	DICER1	PAR-CLIP	Homo sapiens	HEK293	10.1016/j.cell.2014.10.040	25416952
SRR1176640	DICER1	PAR-CLIP	Homo sapiens	HEK293	10.1016/j.cell.2014.10.040	25416952
SRR1176641	DICER1	PAR-CLIP	Homo sapiens	HEK293	10.1016/j.cell.2014.10.040	25416952
SRR1176642	DICER1	PAR-CLIP	Homo sapiens	HEK293	10.1016/j.cell.2014.10.040	25416952
SRR1176643	DICER1	PAR-CLIP	Homo sapiens	HEK293	10.1016/j.cell.2014.10.040	25416952
SRR5224312	DND1	PAR-CLIP	Homo sapiens	HEK293	10.1038/nature21690	28297718
SRR5224313	DND1	PAR-CLIP	Homo sapiens	HEK293	10.1038/nature21690	28297718
SRR1761288	EIF3A	PAR-CLIP	Homo sapiens	HEK293T	10.1038/nature14267	25849773
SRR1761289	EIF3A	PAR-CLIP	Homo sapiens	HEK293T	10.1038/nature14267	25849773
SRR1761290	EIF3A	PAR-CLIP	Homo sapiens	HEK293T	10.1038/nature14267	25849773
SRR1761291	EIF3B	PAR-CLIP	Homo sapiens	HEK293T	10.1038/nature14267	25849773
SRR1761293	EIF3B	PAR-CLIP	Homo sapiens	HEK293T	10.1038/nature14267	25849773
SRR1761294	EIF3D	PAR-CLIP	Homo sapiens	HEK293T	10.1038/nature14267	25849773
SRR1761295	EIF3D	PAR-CLIP	Homo sapiens	HEK293T	10.1038/nature14267	25849773
SRR1761298	EIF3G	PAR-CLIP	Homo sapiens	HEK293T	10.1038/nature14267	25849773
SRR1761299	EIF3G	PAR-CLIP	Homo sapiens	HEK293T	10.1038/nature14267	25849773
SRR2048051	ELAVL2	PAR-CLIP	Homo sapiens	HEK293	10.1186/gb-2014-15-1-r9	24398324
SRR2048053	ELAVL3	PAR-CLIP	Homo sapiens	HEK293	10.1186/gb-2014-15-1-r9	24398324
SRR2048056	ELAVL4	PAR-CLIP	Homo sapiens	HEK293	10.1186/gb-2014-15-1-r9	24398324
SRR070460	EWSR1	PAR-CLIP	Homo sapiens	HEK293	10.1038/nsmb.2163	22081015
SRR070461	EWSR1	PAR-CLIP	Homo sapiens	HEK293	10.1038/nsmb.2163	22081015
SRR651725	FBL	PAR-CLIP	Homo sapiens	HEK293	10.1186/gb-2013-14-5-r45	23706177
SRR651726	FBL	PAR-CLIP	Homo sapiens	HEK293	10.1186/gb-2013-14-5-r45	23706177
SRR488738	FIP1L1	PAR-CLIP	Homo sapiens	HEK293	10.1016/j.celrep.2012.05.003	22813749
SRR488739	FIP1L1	PAR-CLIP	Homo sapiens	HEK293	10.1016/j.celrep.2012.05.003	22813749
DRR014099	FUS	PAR-CLIP	Homo sapiens	HEK293	10.1038/nsmb.2163	22081015
SRR070448	FUS	PAR-CLIP	Homo sapiens	HEK293	10.1038/nsmb.2163	22081015
SRR070449	FUS	PAR-CLIP	Homo sapiens	HEK293	10.1038/nsmb.2163	22081015
SRR070450	FUS	PAR-CLIP	Homo sapiens	HEK293	10.1038/nsmb.2163	22081015
SRR527731	FXR1	PAR-CLIP	Homo sapiens	HEK293	10.1038/nature11737	23235829
SRR527732	FXR2	PAR-CLIP	Homo sapiens	HEK293	10.1038/nature11737	23235829
SRR1198834	HNRNPC	PAR-CLIP	Homo sapiens	HEK293	10.1038/nature14234	25719671
SRR1198835	HNRNPC	PAR-CLIP	Homo sapiens	HEK293	10.1038/nature14234	25719671
SRR1042842	HNRNPD	PAR-CLIP	Homo sapiens	HEK293	10.1038/ncomms6248	25366541
SRR189777	HUR	PAR-CLIP	Homo sapiens	HEK293	10.1038/nmeth.1608	21572407
SRR189778	HUR	PAR-CLIP	Homo sapiens	HEK293	10.1038/nmeth.1608	21572407
SRR189779	HUR	PAR-CLIP	Homo sapiens	HEK293	10.1038/nmeth.1608	21572407
SRR189780	HUR	PAR-CLIP	Homo sapiens	HEK293	10.1038/nmeth.1608	21572407
SRR189781	HUR	PAR-CLIP	Homo sapiens	HEK293	10.1038/nmeth.1608	21572407
SRR248532	HUR	PAR-CLIP	Homo sapiens	HEK293	10.1016/j.molcel.2011.06.007	21723170
SRR653239	HUR	PAR-CLIP	Homo sapiens	HEK293	10.1093/hmg/ddt225	23696454
SRR989636	HUR	PAR-CLIP	Homo sapiens	HEK293	10.1186/gb-2014-15-1-r2	24393468
SRR989637	HUR	PAR-CLIP	Homo sapiens	HEK293	10.1186/gb-2014-15-1-r2	24393468
SRR048950	IGF2BP1	PAR-CLIP	Homo sapiens	HEK293	10.1016/j.cell.2010.03.009	20371350
SRR048951	IGF2BP1	PAR-CLIP	Homo sapiens	HEK293	10.1016/j.cell.2010.03.009	20371350
SRR048952	IGF2BP1	PAR-CLIP	Homo sapiens	HEK293	10.1016/j.cell.2010.03.009	20371350
SRR048953	IGF2BP1	PAR-CLIP	Homo sapiens	HEK293	10.1016/j.cell.2010.03.009	20371350
SRR048954	IGF2BP1	PAR-CLIP	Homo sapiens	HEK293	10.1016/j.cell.2010.03.009	20371350
SRR048955	IGF2BP1	PAR-CLIP	Homo sapiens	HEK293	10.1016/j.cell.2010.03.009	20371350
SRR048957	IGF2BP2	PAR-CLIP	Homo sapiens	HEK293	10.1016/j.cell.2010.03.009	20371350
SRR048958	IGF2BP2	PAR-CLIP	Homo sapiens	HEK293	10.1016/j.cell.2010.03.009	20371350
SRR048959	IGF2BP2	PAR-CLIP	Homo sapiens	HEK293	10.1016/j.cell.2010.03.009	20371350
SRR048962	IGF2BP3	PAR-CLIP	Homo sapiens	HEK293	10.1016/j.cell.2010.03.009	20371350
SRR048963	IGF2BP3	PAR-CLIP	Homo sapiens	HEK293	10.1016/j.cell.2010.03.009	20371350
SRR048964	IGF2BP3	PAR-CLIP	Homo sapiens	HEK293	10.1016/j.cell.2010.03.009	20371350
SRR653235	L1RE1	PAR-CLIP	Homo sapiens	HEK293	10.1093/hmg/ddt225	23696454
SRR653236	L1RE1	PAR-CLIP	Homo sapiens	HEK293	10.1093/hmg/ddt225	23696454
SRR764666	LIN28A	PAR-CLIP	Homo sapiens	HEK293	10.1093/nar/gky1185	30517751
SRR764667	LIN28B	PAR-CLIP	Homo sapiens	HEK293	10.1093/nar/gky1185	30517751
SRR764668	LIN28B	PAR-CLIP	Homo sapiens	HEK293	10.1093/nar/gky1185	30517751
SRR764669	LIN28B	PAR-CLIP	Homo sapiens	HEK293	10.1093/nar/gky1185	30517751
SRR850551	LIN28B	PAR-CLIP	Homo sapiens	HEK293	10.4161/rna.25194	23770886
SRR850552	LIN28B	PAR-CLIP	Homo sapiens	HEK293	10.4161/rna.25194	23770886
SRR7538458	MBNL1	PAR-CLIP	Homo sapiens	HEK293	10.1093/nar/gky1185	30517751
SRR490650	MOV10	PAR-CLIP	Homo sapiens	HEK293	10.1093/nar/gks697	22844102
SRR921441	MOV10	PAR-CLIP	Homo sapiens	HEK293	10.1016/j.molcel.2014.03.017	24726324
SRR921442	MOV10	PAR-CLIP	Homo sapiens	HEK293	10.1016/j.molcel.2014.03.017	24726324
SRR7538459	NONO	PAR-CLIP	Homo sapiens	HEK293	10.1093/nar/gky1185	30517751
SRR651724	NOP56	PAR-CLIP	Homo sapiens	HEK293	10.1186/gb-2013-14-5-r45	23706177
SRR651722	NOP58	PAR-CLIP	Homo sapiens	HEK293	10.1186/gb-2013-14-5-r45	23706177
SRR651723	NOP58	PAR-CLIP	Homo sapiens	HEK293	10.1186/gb-2013-14-5-r45	23706177
SRR488725	NUDT21	PAR-CLIP	Homo sapiens	HEK293	10.1016/j.celrep.2012.05.003	22813749
SRR488726	NUDT21	PAR-CLIP	Homo sapiens	HEK293	10.1016/j.celrep.2012.05.003	22813749
SRR653237	ORF1	PAR-CLIP	Homo sapiens	HEK293	10.1093/hmg/ddt225	23696454
SRR653238	ORF1	PAR-CLIP	Homo sapiens	HEK293	10.1093/hmg/ddt225	23696454
SRR452496	PAPD5	PAR-CLIP	Homo sapiens	HEK293	10.1261/rna.2787011	21788334
SRR048967	PUM2	PAR-CLIP	Homo sapiens	HEK293	10.1016/j.cell.2010.03.009	20371350
SRR048968	PUM2	PAR-CLIP	Homo sapiens	HEK293	10.1016/j.cell.2010.03.009	20371350
SRR048969	QKI	PAR-CLIP	Homo sapiens	HEK293	10.1016/j.cell.2010.03.009	20371350
SRR048970	QKI	PAR-CLIP	Homo sapiens	HEK293	10.1016/j.cell.2010.03.009	20371350
SRR771562	RBM10	PAR-CLIP	Homo sapiens	HEK293	10.1002/emmm.201302663	24000153
SRR771563	RBM10	PAR-CLIP	Homo sapiens	HEK293	10.1002/emmm.201302663	24000153
ERR669914	RBM20	PAR-CLIP	Homo sapiens	HEK293	10.1172/JCI74523	24960161
ERR669915	RBM20	PAR-CLIP	Homo sapiens	HEK293	10.1172/JCI74523	24960161
SRR1188147	RBPMS	PAR-CLIP	Homo sapiens	HEK293	10.1261/rna.045005.114	24860013
SRR1188166	RBPMS	PAR-CLIP	Homo sapiens	HEK293	10.1261/rna.045005.114	24860013
SRR857933	RC3H1	PAR-CLIP	Homo sapiens	HEK293	10.1038/ncomms8367	26170170
SRR857934	RC3H1	PAR-CLIP	Homo sapiens	HEK293	10.1038/ncomms8367	26170170
SRR500482	RTCB	PAR-CLIP	Homo sapiens	HEK293	10.1016/j.molcel.2012.05.021	22681889
SRR500483	RTCB	PAR-CLIP	Homo sapiens	HEK293	10.1016/j.molcel.2012.05.021	22681889
SRR4301753	SSB	PAR-CLIP	Homo sapiens	HEK293	10.1016/j.ymeth.2016.10.007	27765618
SRR070462	TAF15	PAR-CLIP	Homo sapiens	HEK293	10.1038/nsmb.2163	22081015
SRR070463	TAF15	PAR-CLIP	Homo sapiens	HEK293	10.1038/nsmb.2163	22081015
DRR014100	TARDBP	PAR-CLIP	Homo sapiens	HEK293	10.1016/j.molcel.2014.05.022	24954906
SRR5979968	TIA1	PAR-CLIP	Homo sapiens	HEK293	10.1016/j.molcel.2018.01.011	29429924
SRR921447	UPF1	PAR-CLIP	Homo sapiens	HEK293	10.1016/j.molcel.2014.03.017	24726324
SRR500486	ZC3H7B	PAR-CLIP	Homo sapiens	HEK293	10.1016/j.molcel.2012.05.021	22681889
SRR500487	ZC3H7B	PAR-CLIP	Homo sapiens	HEK293	10.1016/j.molcel.2012.05.021	22681889
SRR1046759	ZFP36	PAR-CLIP	Homo sapiens	HEK293	10.1186/gb-2014-15-1-r12	24401661
