# Supplementary material for: Positional motif analysis reveals the extent of specificity of protein-RNA interactions observed by CLIP
Source: Genome Biol. 2022 Sep 9;23:191. doi: 10.1186/s13059-022-02755-2 (PMC9461102; doi:10.1186/s13059-022-02755-2)
Supplement: Supplementary file 4 — Additional file 4: Table S3, which lists 5-mer z-scores for RBNS, RNAC and eCLIP datasets analysed with mCross, which were obtained as described in Methods. [file 13059_2022_2755_MOESM4_ESM.xlsx]

## Sheet: Rbns5merScores
	A1CF	BOLL	CELF1	CNOT4	CPEB1	DAZ3	DAZAP1	EIF4G2	ELAVL4	ESRP1	EWSR1	FUBP1	FUBP3	FUS	HNRNPA0	HNRNPA2B1	HNRNPC	HNRNPCL1	HNRNPD	HNRNPDL	HNRNPF	HNRNPH2	HNRNPK	HNRNPL	IGF2BP1	IGF2BP2	ILF2	KHDRBS2	KHDRBS3	KHSRP	MBNL1	MSI1	NOVA1	NUPL2	PABPN1L	PCBP1	PCBP2	PCBP4	PRR3	PTBP3	PUF60	PUM1	RALY	RBFOX2	RBFOX3	RBM15B	RBM22	RBM23	RBM24
AAAAA	1.164	-0.618	-0.316	-0.188	-0.678	-0.692	1.865	-0.271	-0.302	-0.705	-0.273	-0.602	0.921	-1.784	0.463	0.094	-0.107	-0.196	1.569	2.798	0.318	-0.276	-2.036	0.556	1.144	0.788	1.073	3.346	4.637	-0.135	0.209	0.598	-0.263	9.382	16.152	-0.751	-0.455	-0.832	0.446	-0.03	-1.441	0.764	0.066	0.104	-0.274	0.396	-0.508	0.76	-0.916
AAAAC	0.091	-0.683	-0.593	0.267	-0.754	-0.774	0.839	-0.935	-0.388	-0.908	-0.781	-1.25	-0.002	-1.803	-0.154	-0.574	-0.099	-0.303	0.684	0.962	-0.219	-0.437	-1.405	0.855	1.274	1.333	-0.123	2.597	2.722	-1.032	0.011	0.038	0.079	3.954	3.402	-0.43	-0.223	-0.358	0.075	0.142	-1.258	-0.133	-0.238	-0.255	-0.302	-0.118	-0.41	0.615	-1.032
AAAAG	-0.032	-0.625	-0.491	-0.69	-0.675	-0.43	1.239	-0.249	-0.414	-0.197	-0.101	-0.57	-0.079	-0.929	-0.071	-0.223	-0.313	-0.302	0.528	1.173	0.397	-0.093	-1.543	-0.219	-0.067	-0.06	0.88	1.202	1.598	-0.15	0.029	0.185	-0.457	6.476	6.29	-0.695	-0.51	-0.7	-0.286	-0.602	-0.98	0.183	-0.2	0.116	-0.165	-0.258	-0.5	-0.043	-0.61
AAAAU	3.136	-0.352	-0.063	-0.144	-0.701	-0.365	1.602	-0.338	-0.16	-0.697	-0.43	0.534	2.312	-1.689	0.718	0.345	-0.037	-0.195	2.021	3.009	0.202	-0.359	-1.913	0.537	1.079	0.717	0.586	3.774	3.988	0.783	0.125	0.964	-0.204	5.946	8.378	-0.76	-0.436	-0.774	1.45	0.133	-1.223	1.075	0.123	0.055	-0.268	0.667	-0.315	0.689	-0.918
AAACA	0.349	-0.673	-0.582	2.479	-0.704	-0.705	0.65	-1.106	-0.351	-0.812	-0.927	-1.178	0.244	-2.096	-0.107	0.121	-0.113	-0.226	1.02	1.033	-0.09	-0.414	-0.824	2.736	2.106	2.757	-0.071	2.769	3.133	-0.966	-0.051	0.244	0.715	3.844	2.859	-0.719	-0.437	-0.813	0.74	0.051	-1.316	-0.114	-0.218	-0.322	-0.309	0.004	-0.371	0.997	-1.108
AAACC	-0.188	-0.621	-0.504	-0.107	-0.578	-0.534	0.16	-1.292	-0.351	-1.378	-1.251	-1.555	-0.296	-1.551	-0.312	-0.433	0.312	-0.322	0.072	0.454	-0.845	-0.657	-0.532	0.551	1.31	1.475	-0.663	1.919	1.959	-1.509	-0.065	-0.229	0.405	1.431	-0.539	0.928	0.92	1.178	0.925	0.232	-1.191	-0.353	-0.281	-0.42	-0.319	-0.095	-0.213	1.173	-1.193
AAACG	0.158	-0.526	-0.393	-0.721	-0.398	-0.542	0.194	-0.064	-0.389	-0.357	-0.343	-0.81	-0.421	-0.749	-0.568	-1.103	-0.408	-0.245	-0.121	-0.281	-0.098	-0.326	-0.527	-0.158	-0.148	-0.139	-0.457	1.057	1.355	-0.476	0.255	-0.331	-0.247	2.382	0.199	-0.391	-0.385	-0.24	0.729	-0.53	-0.749	-0.198	-0.446	-0.184	-0.138	-0.559	-0.385	-0.499	-0.566
AAACU	-0.062	-0.505	-0.454	-0.632	-0.705	-0.799	0.932	-0.919	-0.271	-0.528	-0.989	-0.489	0.404	-1.418	-0.026	-0.758	-0.081	-0.235	0.982	0.719	-0.238	-0.282	-1.488	0.269	0.876	0.913	-0.214	2.902	2.349	-0.505	-0.126	0.266	-0.231	1.232	0.191	-0.812	-0.466	-0.823	0.564	1.053	-0.792	-0.115	-0.144	-0.19	-0.295	0.324	-0.099	0.313	-0.921
AAAGA	0.003	-0.753	-0.789	-0.626	-0.887	-0.795	0.924	-0.465	-0.476	-0.231	-0.697	-1.133	-0.145	-0.893	-0.149	-0.628	-0.311	-0.414	0.282	0.615	0.113	-0.184	-1.581	-0.297	-0.266	-0.542	0.604	0.568	0.816	-0.974	-0.48	0.169	-0.638	4.35	5.348	-0.865	-0.592	-0.894	-0.155	-0.746	-1.032	-0.034	-0.41	-0.022	-0.241	-0.318	-0.542	-0.384	-0.67
AAAGC	-0.281	-0.571	-0.661	-0.093	-0.604	-0.657	0.23	-0.579	-0.371	-0.461	-0.308	-0.771	-0.39	-0.68	-0.292	0.03	-0.173	-0.269	0.187	0.629	-0.175	-0.231	-0.621	0.059	0.39	0.82	0.001	0.868	1.144	-0.675	1.35	-0.233	-0.09	3.148	0.562	-0.086	-0.311	-0.392	-0.165	-0.263	-0.881	-0.184	-0.299	0.414	0.216	-0.273	-0.39	0.732	-0.729
AAAGG	0.271	-0.606	-0.804	-0.807	-0.459	-0.609	0.801	0.137	-0.418	1.001	0.911	-0.522	-0.413	0.281	-0.16	-0.059	-0.431	-0.249	-0.246	0.353	1.462	0.622	-1.011	-0.478	-0.961	-0.374	1.63	0.149	0.272	-0.383	-0.517	-0.295	-0.534	3.738	0.896	-0.699	-0.54	-0.486	-0.342	-0.908	-0.296	0.379	-0.145	-0.053	-0.18	-0.448	-0.447	-0.784	-0.142
AAAGU	-0.396	-0.153	0.484	-0.838	-0.678	0.952	0.999	-0.161	-0.265	-0.234	-0.52	0.535	0.429	-0.902	-0.043	-0.176	-0.326	-0.205	0.719	1.404	0.088	-0.226	-1.337	-0.403	-0.22	-0.354	0.153	1.061	1.068	0.945	-0.517	0.64	-0.476	3.196	1.019	-0.615	-0.455	-0.446	-0.169	-0.511	-0.882	0.44	-0.219	-0.107	-0.239	-0.079	-0.394	-0.311	-0.321
AAAUA	2.545	-0.67	-0.146	0.996	-0.776	-0.663	2.945	-0.419	-0.14	-0.665	-0.309	0.799	3.065	-1.702	1.579	1.184	-0.116	-0.249	2.88	4.048	0.129	-0.29	-1.649	1.386	1.623	1.516	0.74	5.157	4.957	1.013	0.145	1.984	-0.271	4.856	6.799	-0.78	-0.428	-0.837	3.266	0.236	-1.259	3.931	-0.027	-0.075	-0.289	0.552	0.034	1.219	-0.989
AAAUC	2.552	-0.67	-0.373	-0.693	-0.541	-0.443	0.24	-0.334	-0.366	-0.98	-1.2	-0.946	0.168	-1.835	-0.268	-1.095	-0.202	-0.266	0.497	0.604	-0.431	-0.606	-1.267	0.211	1.04	0.673	-0.738	1.192	1.394	-0.996	-0.196	-0.108	0.4	1.562	0.023	-0.164	-0.04	0.704	0.297	0.437	-1.032	-0.121	-0.24	-0.323	-0.312	-0.385	-0.395	-0.221	-0.932
AAAUG	1.554	-0.463	0.5	-0.792	-0.636	-0.434	0.579	-0.19	-0.38	-0.097	-0.067	1.158	1.562	-0.736	-0.353	0.014	-0.298	-0.299	0.643	0.984	0.331	-0.089	-1.128	-0.176	-0.062	0.004	0.703	1.047	1.289	1.786	0.253	0.006	-0.542	3.973	1.103	-0.651	-0.481	-0.772	1.078	-0.384	-0.702	1.366	-0.196	0.36	-0.099	0.075	-0.48	0.185	-0.479
AAAUU	4.529	0.781	0.126	-0.39	-0.395	0.572	0.766	-0.429	0.413	-0.738	-0.626	1.234	2.742	-1.556	1.046	0.595	0.479	0.18	2.359	3.312	0.079	-0.445	-1.927	0.309	0.794	0.548	0.171	3.24	3.089	1.117	0.047	1.128	-0.152	2.411	1.809	-0.795	-0.458	-1.021	1.373	0.323	-0.856	1.284	0.663	0.048	-0.261	1.916	0.095	0.637	-0.763
AACAA	1.061	-0.68	-0.515	0.381	-0.656	-0.774	0.679	-0.872	-0.376	-0.553	-0.912	-0.999	0.254	-2.117	-0.227	-0.094	-0.223	-0.192	0.995	0.849	-0.035	-0.244	-0.695	1.256	2.023	2.869	0.026	2.166	2.513	-0.795	-0.089	0.152	-0.067	3.283	1.888	-0.713	-0.414	-0.689	0.303	0.039	-1.161	-0.234	-0.278	-0.296	-0.303	-0.004	-0.361	0.678	-1.021
AACAC	-0.052	-0.623	-0.681	3.387	-0.651	-0.638	0.036	-1.772	-0.338	-1.197	-1.328	-1.66	-0.344	-1.705	-0.366	0.03	0.134	-0.307	0.233	0.113	-0.456	-0.559	0.511	3.694	2.091	2.545	-0.759	0.96	1.005	-1.636	-0.118	-0.176	0.63	2.275	-0.191	-0.427	-0.296	-0.718	0.134	0.323	-1.251	-0.438	-0.256	-0.457	-0.303	-0.141	-0.333	1.379	-1.217
AACAG	-0.22	-0.549	-0.596	4.665	-0.372	-0.427	0.093	-0.388	-0.354	-0.027	-0.201	-0.803	-0.327	-1.06	-0.167	0.217	-0.301	-0.155	0.168	0.281	0.191	-0.079	-0.43	0.234	1.629	1.275	0.289	0.572	0.607	-0.535	-0.101	0.13	-0.299	1.087	0.892	-0.598	-0.458	-0.56	-0.204	-0.54	-0.716	-0.3	-0.297	-0.164	-0.158	-0.395	-0.393	-0.022	-0.618
AACAU	0.115	-0.397	-0.361	1.002	-0.59	-0.435	1.028	-0.998	-0.09	-0.628	-0.882	-0.347	1.026	-1.821	0.036	0.537	-0.048	-0.08	1.407	0.97	-0.095	-0.333	-0.293	4.064	1.816	2.653	-0.334	2.04	1.635	-0.307	-0.122	0.48	2.724	0.938	1.105	-0.747	-0.433	-0.79	1.397	0.263	-1.004	0.38	-0.052	-0.363	-0.318	0.331	0.048	0.841	-1.059
AACCA	-0.151	-0.61	-0.493	-0.162	-0.317	-0.523	0.158	-1.036	-0.341	-1.005	-1.078	-1.564	-0.202	-1.105	-0.252	0.39	0.115	-0.169	0.204	0.43	-0.514	-0.483	0.424	0.902	1.486	2.104	-0.377	1.47	1.315	-1.511	-0.232	-0.174	1.269	1.113	-0.731	0.14	0.104	0.052	0.587	0.055	-1.008	-0.464	-0.216	-0.462	-0.33	-0.055	-0.249	1.135	-1.138
AACCC	-0.206	-0.502	-0.432	0.807	-0.576	-0.273	-0.056	-2.324	-0.293	-1.657	-1.397	-1.33	-0.321	-1.598	-0.314	-0.692	0.777	-0.412	-0.159	-0.069	-1.249	-0.679	0.284	0.931	0	0	-0.8	0.654	0.999	-1.213	-0.04	-0.314	0.735	0.43	-1.027	3.075	3.676	2.831	0.285	0.373	-0.981	-0.434	-0.362	-0.428	-0.294	-0.141	-0.28	2.038	-1.335
AACCG	-0.194	-0.471	-0.36	-0.426	0.336	-0.42	-0.396	0.987	-0.358	-0.72	-0.881	-1.105	-0.569	-0.424	-0.638	-1.1	-0.182	-0.094	-0.687	-0.611	-0.629	-0.474	-0.244	-0.326	0.745	-0.129	-0.67	0.466	0.423	-0.942	0.124	-0.563	-0.17	0.795	-0.755	0.124	-0.09	-0.074	1.845	-0.514	-0.588	-0.443	-0.56	-0.307	-0.144	-0.523	-0.251	-0.399	-0.545
AACCU	-0.316	-0.451	-0.353	-0.252	-0.496	-0.528	0.586	-1.402	-0.177	-1.142	-1.328	-0.862	-0.127	-1.094	-0.28	-0.246	0.298	-0.258	0.218	0.322	-0.828	-0.589	-0.195	0.16	0.954	0.838	-0.751	1.47	1.048	-1.022	-0.168	-0.091	0.029	-0.036	-0.733	0.582	0.622	0.949	0.378	1.157	-0.749	-0.349	-0.063	-0.384	-0.318	0.313	-0.037	1.041	-1.091
AACGA	0.1	-0.669	-0.857	-1.031	-0.811	-0.866	0.074	-0.518	-0.42	-0.455	-0.787	-1.249	-0.412	-0.863	-0.626	-1.333	-0.41	-0.352	-0.379	-0.589	-0.359	-0.361	-0.324	-0.38	-0.294	-0.642	-0.756	0.258	0.469	-1.16	-0.591	-0.39	-0.524	1.741	-0.406	-0.648	-0.501	-0.585	0.029	-0.673	-0.919	-0.428	-0.577	-0.263	-0.239	-0.652	-0.428	-0.814	-0.72
AACGC	-0.311	-0.434	-0.686	0.221	-0.168	-0.633	-0.264	-0.327	-0.3	-0.503	-0.2	-0.739	-0.567	-0.214	-0.629	-0.408	-0.201	-0.169	-0.183	-0.423	-0.218	-0.279	1.022	0.282	0.568	0.832	-0.831	0.445	0.805	-0.645	2.531	-0.483	0.197	1.338	-0.339	-0.01	-0.291	-0.353	0.449	-0.1	-0.589	-0.498	-0.39	0.115	0.262	-0.449	-0.313	0.647	-0.669
AACGG	0.796	-0.383	-0.865	-0.473	0.048	-0.604	0.045	0.738	-0.366	0.82	0.936	-0.615	-0.63	0.441	-0.542	-0.782	-0.485	-0.136	-0.838	-0.665	0.665	0.283	-0.2	-0.529	-1.187	-0.482	0.414	-0.049	-0.025	-0.374	-0.651	-0.674	-0.249	1.499	0.167	-0.268	-0.342	0.281	0.712	-0.903	0.106	-0.051	-0.307	-0.239	-0.102	-0.626	-0.31	-1.185	0.094
AACGU	-0.462	0.029	1.109	-0.809	-0.065	0.6	0.24	0.51	-0.242	-0.133	-0.6	0.073	-0.172	-0.487	-0.569	-1.034	-0.481	-0.056	0.044	-0.462	-0.208	-0.205	0.216	-0.411	-0.376	-0.618	-0.963	0.408	0.359	0.297	-0.617	-0.023	-0.235	0.8	-0.362	-0.24	-0.298	0.091	0.706	-0.422	-0.537	-0.222	-0.433	-0.322	-0.176	-0.491	-0.21	-0.763	-0.128
AACUA	0.359	-0.704	-0.468	-0.753	-0.672	-0.852	2.07	-0.733	-0.21	-0.37	-0.814	-0.368	0.809	-1.27	0.484	0.006	-0.21	-0.206	1.56	1.259	-0.114	-0.134	-0.969	0.467	1.003	1.304	-0.029	3.793	2.729	-0.29	-0.127	0.837	-0.252	1.151	0.091	-0.814	-0.429	-0.706	0.687	1.545	-0.868	-0.049	-0.215	-0.27	-0.307	0.179	0.072	0.612	-0.904
AACUC	-0.324	-0.682	-0.257	0.173	-0.802	-0.841	0.128	-1.708	-0.334	-0.606	-0.668	-0.394	-0.169	-1.433	-0.446	-1.51	-0.075	-0.462	0.462	-0.381	-0.518	-0.103	-0.806	0.246	1.551	1.389	-0.7	0.232	0.624	-0.486	-0.161	-0.159	0.167	0.339	-0.354	-0.735	-0.425	-0.752	0.051	0.782	-0.167	-0.573	-0.404	-0.267	-0.319	-0.484	-0.347	0.836	-1.073
AACUG	0.047	-0.471	-0.308	-0.777	-0.313	-0.735	-0.072	-0.119	-0.393	0.346	-0.148	-0.146	-0.167	-0.07	-0.54	-0.439	-0.332	-0.267	-0.329	-0.248	0.027	0.156	-0.89	-0.335	0.018	0.089	0.38	0.113	0.173	-0.027	-0.088	-0.532	-0.397	0.429	-0.222	-0.505	-0.368	-0.382	0.255	0.068	-0.11	-0.105	-0.297	0.046	-0.116	-0.158	-0.288	-0.504	-0.313
AACUU	-0.253	0.288	-0.205	-0.518	-0.504	-0.312	0.661	-1.124	0.086	-0.616	-1.084	0.143	0.589	-1.298	0.026	-0.643	0.36	0.161	1.203	1.029	-0.333	-0.327	-1.234	0.012	0.677	0.729	-0.712	1.594	1.282	-0.095	-0.183	0.406	-0.23	0.097	-0.074	-0.796	-0.444	-0.901	0.441	1.534	-0.392	-0.139	0.404	-0.179	-0.295	1.358	0.488	0.452	-0.863
AAGAA	0.271	-0.754	-0.716	-0.934	-1.137	-0.784	1.021	-1.098	-0.463	-0.298	-0.78	-0.883	-0.101	-0.922	-0.112	-0.177	-0.214	-0.448	0.593	0.809	0.216	-0.094	-1.51	-0.204	-0.026	-0.316	0.755	0.302	0.432	-0.792	-0.423	0.302	-0.652	4.666	5.005	-0.978	-0.639	-1.139	0.01	-0.699	-1.1	-0.228	-0.399	0.101	-0.21	-0.22	-0.501	-0.023	-0.871
AAGAC	0.103	-0.617	-0.949	-0.293	-0.629	-0.774	0.118	-0.484	-0.425	-0.155	-0.428	-1.244	-0.605	-0.645	-0.376	-1.152	-0.295	-0.356	-0.685	-0.515	-0.34	-0.236	-0.899	-0.284	-0.515	-0.616	-0.228	-0.05	-0.017	-1.177	-0.606	-0.358	-0.456	0.728	0.199	-0.47	-0.423	-0.412	-0.143	-0.677	-0.61	-0.521	-0.397	-0.275	-0.205	-0.491	-0.419	-0.729	-0.515
AAGAG	-0.215	-0.635	-0.623	-0.995	-0.841	-0.522	0.507	-0.596	-0.446	0.152	0.237	-0.802	-0.491	0.183	-0.18	0.215	-0.206	-0.339	-0.108	0.425	0.375	0.086	-1.006	-0.472	-0.734	-0.709	0.924	-0.053	-0.092	-0.764	-0.52	0.044	-0.65	2.12	2.229	-0.766	-0.574	-0.822	-0.313	-0.932	-0.602	-0.165	-0.376	0.056	-0.149	-0.409	-0.474	-0.214	-0.243
AAGAU	-0.006	-0.667	-0.707	-1.228	-0.725	-0.581	0.992	-0.082	-0.401	-0.256	-0.926	-0.824	0.168	-0.799	-0.166	-0.964	-0.375	-0.355	0.099	0.209	-0.115	-0.401	-1.431	-0.4	-0.483	-0.888	-0.203	0.193	0.102	-0.843	-0.637	0.348	-0.719	1.017	1.91	-0.835	-0.586	-0.864	0.239	-0.795	-0.869	-0.17	-0.467	-0.067	-0.247	-0.427	-0.403	-0.971	-0.541
AAGCA	-0.107	-0.57	-0.67	0.165	-0.598	-0.557	0.22	-1.012	-0.329	-0.275	0.042	-0.482	-0.3	-0.752	-0.139	1.116	-0.139	-0.176	0.373	0.776	-0.028	-0.103	0.085	0.757	0.852	1.819	0.185	0.475	0.592	-0.531	1.416	-0.004	0.334	2.512	0.236	-0.551	-0.454	-0.838	0.548	-0.38	-0.832	-0.343	-0.234	1.913	1.494	-0.261	-0.327	1.193	-0.785
AAGCC	-0.382	-0.351	-0.545	0.529	-0.177	-0.372	-0.28	-0.591	-0.286	-0.937	-0.386	-1.062	-0.567	-0.455	-0.366	0.239	0.246	-0.146	-0.204	0.212	-0.585	-0.351	0.916	0.197	0.549	0.877	-0.29	0.309	0.521	-1.129	0.646	-0.427	0.237	1.248	-0.476	2.037	0.537	0.711	0.678	-0.117	-0.761	-0.447	-0.3	-0.433	-0.243	-0.123	-0.146	1.271	-0.805
AAGCG	-0.038	-0.381	-0.496	-0.415	-0.173	-0.413	-0.07	0.61	-0.364	0.239	0.647	-0.506	-0.622	0.604	-0.465	-0.157	-0.361	-0.149	-0.231	-0.267	0.091	-0.022	-0.035	-0.457	-0.528	-0.31	0.111	-0.013	0.384	-0.44	0.807	-0.47	-0.355	1.61	0.151	-0.216	-0.359	-0.175	2.249	-0.68	-0.226	-0.252	-0.324	-0.305	-0.14	-0.589	-0.347	-0.065	-0.062
AAGCU	-0.343	-0.424	-0.572	-0.395	-0.554	-0.674	0.431	-0.518	-0.272	-0.024	-0.3	-0.215	-0.21	-0.126	-0.308	-0.018	-0.192	-0.191	0.196	0.501	-0.173	-0.101	-0.677	-0.294	0.046	0.318	-0.292	0.634	0.464	-0.472	2.296	-0.165	-0.402	0.865	-0.001	-0.621	-0.448	-0.737	0.332	0.307	-0.478	-0.327	-0.179	-0.21	-0.26	-0.09	-0.187	0.558	-0.451
AAGGA	0.367	-0.624	-0.924	-0.967	-0.539	-0.787	0.535	-0.106	-0.462	0.814	0.403	-0.461	-0.535	0.141	-0.191	-0.799	-0.461	-0.299	-0.71	-0.308	0.65	0.25	-1.043	-0.432	-1.3	-0.719	0.595	-0.256	-0.273	-0.434	-0.771	-0.306	-0.562	1.803	0.349	-0.754	-0.536	-0.416	-0.145	-1.028	0.081	-0.237	-0.311	0.028	-0.135	-0.546	-0.171	-1.258	-0.013
AAGGC	-0.024	-0.435	-0.85	-0.061	-0.346	-0.621	0.019	0.058	-0.358	0.5	0.576	-0.596	-0.628	0.485	-0.338	-0.04	-0.33	-0.164	-0.577	-0.191	0.305	0.164	0.127	-0.376	-0.751	-0.251	0.286	-0.203	-0.094	-0.603	0.044	-0.554	-0.38	1.226	0.105	-0.273	-0.405	-0.335	-0.079	-0.761	-0.114	-0.409	-0.285	-0.164	-0.087	-0.49	-0.267	-0.469	-0.092
AAGGG	0.338	-0.483	-0.773	-0.527	-0.159	-0.63	0.357	0.359	-0.355	2.497	2.028	-0.072	-0.55	1.188	-0.187	1.824	-0.362	-0.06	-0.309	0.447	4.501	2.622	-0.417	-0.502	-1.071	-0.185	3.413	-0.239	-0.269	-0.077	-0.707	-0.499	-0.51	2.056	0.955	-0.593	-0.529	-0.41	-0.239	-0.951	0.121	0	0.328	-0.037	-0.101	-0.348	-0.275	-0.701	0.482
AAGGU	-0.526	-0.38	-0.43	-1.029	-0.51	0.069	0.918	0.277	-0.358	1.251	1.475	-0.204	-0.233	0.973	-0.314	-0.049	-0.429	-0.202	-0.064	0.249	0.912	0.174	-0.568	-0.604	-1.026	-0.561	0.97	-0.216	-0.339	-0.242	-0.818	-0.046	-0.661	1.287	0.01	-0.731	-0.565	-0.696	-0.295	-0.902	-0.366	-0.156	-0.232	-0.144	-0.192	-0.474	-0.392	-0.844	-0.064
AAGUA	-0.005	-0.644	0.439	-0.915	-0.971	-0.481	2.236	-0.821	-0.221	-0.113	-0.237	1.106	0.583	-0.766	0.406	1.066	-0.303	-0.312	1.573	2.334	0.259	-0.088	-1.02	-0.197	0.043	-0.007	0.415	1.023	0.919	1.386	-0.476	1.706	-0.589	2.227	0.775	-0.819	-0.54	-0.897	0.347	-0.458	-0.99	0.51	-0.269	-0.081	-0.226	-0.143	-0.233	0.375	-0.754
AAGUC	-0.542	-0.428	0.889	-0.807	-0.149	-0.309	-0.112	0.162	-0.372	-0.595	-1.195	-0.559	-0.522	-1.034	-0.545	-1.691	-0.397	-0.1	-0.527	-0.585	-0.381	-0.52	-0.345	-0.355	-0.396	-0.687	-1.02	-0.046	-0.212	-0.665	-0.661	-0.257	-0.092	0.646	-0.541	0.174	-0.038	0.938	0.248	-0.353	-0.724	-0.443	-0.506	-0.349	-0.194	-0.685	-0.303	-1.162	-0.301
AAGUG	-0.35	-0.368	0.606	-0.943	-0.585	-0.521	0.367	-0.076	-0.369	0.499	0.631	0.453	0.401	0.386	-0.427	0.337	-0.36	-0.248	-0.093	0.256	0.378	0.107	-0.468	-0.59	-0.772	-0.508	0.717	-0.084	-0.1	0.513	-0.482	-0.203	-0.629	1.811	0.317	-0.59	-0.499	-0.607	-0.2	-0.759	-0.291	0.529	-0.224	0.069	-0.107	-0.236	-0.445	-0.164	0.713
AAGUU	-0.51	1.315	0.683	-1.132	-0.375	5.202	0.749	0.092	1.062	-0.298	-0.614	0.986	0.563	-0.743	0.09	0.059	-0.045	0.125	0.74	1.243	-0.02	-0.379	-1.357	-0.468	-0.288	-0.482	-0.348	0.364	0.269	0.98	-0.572	0.635	-0.473	0.776	0.175	-0.674	-0.471	-0.578	-0.07	-0.387	-0.71	-0.002	0.151	-0.06	-0.205	0.601	-0.14	-0.334	-0.056
AAUAA	5.409	-0.709	-0.167	-0.08	-0.772	-0.711	2.7	-0.413	-0.193	-0.645	-0.61	0.994	3.191	-1.68	0.427	0.895	-0.127	-0.207	2.843	4.237	0.058	-0.321	-1.446	0.709	1.76	1.58	0.654	8.026	7.459	1.328	0.103	1.301	-0.372	4.947	4.882	-0.88	-0.473	-0.897	7.415	0.228	-1.392	1.62	-0.14	-0.11	-0.294	0.582	0.099	1.064	-0.969
AAUAC	0.902	-0.682	-0.462	0.597	-0.682	-0.662	1.268	-0.945	-0.295	-0.899	-0.79	-0.618	0.865	-1.597	-0.033	0.329	-0.003	-0.266	1.392	1.191	-0.384	-0.484	-0.704	1.99	2.272	2.088	-0.289	1.677	1.398	-0.481	-0.028	0.3	0.079	1.82	1.217	-0.283	-0.099	-0.297	0.076	0.496	-1.236	0.718	-0.22	-0.361	-0.314	0.135	0.381	1.018	-1.012
AAUAG	1.47	-0.635	-0.303	-0.512	-0.684	-0.428	3.026	-0.339	-0.343	0	0.12	0.297	0.526	-0.761	4.81	1.297	-0.286	-0.283	1.862	2.258	0.346	0.006	-1.153	-0.231	0.406	0.296	0.901	0.752	0.654	0.467	0.047	4.828	-0.552	2.131	2.117	-0.802	-0.535	-0.837	-0.059	-0.512	-0.923	1.238	-0.24	0.12	-0.165	-0.113	-0.218	0.332	-0.611
AAUAU	2.113	-0.334	0.313	0.59	-0.637	-0.304	2.75	-0.389	0.642	-0.603	-0.35	1.776	4.374	-1.583	1.612	1.397	0.055	-0.097	3.21	3.637	0.025	-0.362	-1.522	1.274	1.382	1.261	0.443	2.824	2.919	2.186	0.065	1.476	-0.272	1.772	3.378	-0.846	-0.447	-0.904	2.386	0.465	-0.64	3.004	0.254	-0.056	-0.274	1.142	0.192	0.997	-0.939
AAUCA	8.111	-0.685	-0.329	-0.402	-0.46	-0.504	0.198	-0.423	-0.237	-0.757	-1.197	-0.685	0.406	-2.119	-0.27	-0.598	-0.255	-0.088	0.839	0.492	-0.322	-0.554	-0.5	0.902	1.864	1.996	-0.611	1.054	1.12	-0.748	-0.236	0.087	2.224	1.272	-0.098	-0.664	-0.412	-0.616	1.012	0.2	-1.186	-0.36	-0.405	-0.374	-0.315	-0.347	-0.342	-0.141	-0.94
AAUCC	0.56	-0.625	-0.337	-0.44	-0.608	-0.369	-0.22	-1.198	-0.361	-1.399	-1.359	-1.185	-0.288	-1.407	-0.359	-0.725	0.233	-0.331	-0.024	0.091	-0.9	-0.708	-0.047	0.298	1.102	0.709	-0.983	0.631	0.64	-1.269	-0.256	-0.348	0.055	0.688	-0.874	1.486	1.505	4.322	0.063	0.33	-1.039	-0.474	-0.365	-0.481	-0.335	-0.26	-0.286	0.547	-1.127
AAUCG	0.902	-0.534	-0.412	-1.211	0.436	-0.299	-0.225	1.689	-0.468	-0.344	-1.082	-1.105	-0.606	-0.743	-0.675	-2.199	-0.591	-0.106	-0.656	-1.09	-0.384	-0.407	-0.878	-0.623	-0.719	-1.137	-1.174	-0.086	-0.258	-0.975	-0.173	-0.439	-0.451	0.655	-0.972	-0.215	-0.27	0.18	-0.078	-0.68	-0.662	-0.397	-0.703	-0.165	-0.154	-0.919	-0.187	-1.839	-0.081
AAUCU	1.483	-0.427	-0.033	-1.157	-0.43	-0.515	0.525	-0.208	-0.071	-0.78	-1.397	-0.122	0.576	-1.408	-0.099	-0.94	-0.075	-0.146	0.9	0.748	-0.431	-0.607	-1.385	-0.197	0.777	0.32	-0.742	1.37	0.984	-0.376	-0.249	0.089	-0.382	0.22	-0.407	-0.718	-0.416	-0.784	-0.175	2.099	-0.154	-0.122	0.43	-0.253	-0.304	0.194	-0.257	-0.354	-0.775
AAUGA	3.846	-0.721	-0.622	-1.222	-0.991	-0.817	0.357	-0.708	-0.419	-0.403	-0.657	-0.203	1.024	-0.706	-0.412	-0.27	-0.281	-0.423	0.412	0.359	-0.067	-0.312	-0.919	-0.382	-0.329	-0.593	0.033	0.433	0.461	0.032	-0.495	-0.082	-0.737	2.804	0.381	-0.859	-0.562	-1.015	3.286	-0.536	-1.063	-0.064	-0.406	0.359	-0.186	-0.046	-0.478	-0.113	-0.69
AAUGC	0.815	-0.474	-0.459	-0.213	-0.473	-0.597	-0.178	-0.496	-0.329	-0.436	-0.136	0.644	0.943	-0.349	-0.506	0.533	-0.101	-0.233	0.311	0.399	-0.233	-0.199	0.297	0.189	0.521	0.923	-0.097	0.398	0.547	1.051	2.237	-0.397	-0.291	2.012	0.046	-0.063	-0.303	-0.544	-0.258	-0.023	-0.729	-0.115	-0.216	1.396	0.779	0.007	-0.352	1.022	-0.503
AAUGG	1.502	-0.568	-0.539	-0.904	-0.468	-0.682	0.277	0.098	-0.4	1.334	0.771	-0.214	-0.049	0.373	-0.427	0.295	-0.386	-0.251	-0.145	0.26	1.438	0.774	-0.728	-0.556	-0.767	-0.326	1.661	-0.027	-0.09	0.013	-0.52	-0.281	-0.646	2.502	0.363	-0.746	-0.532	-0.688	-0.43	-0.761	-0.292	0.224	-0.125	0.219	-0.158	-0.258	-0.474	-0.574	-0.082
AAUGU	0.787	0.414	3.78	-1.114	-0.581	0.962	0.697	-0.187	-0.147	-0.044	-0.12	3.308	2.372	-0.579	-0.311	0.167	-0.268	-0.14	0.809	1.002	-0.005	-0.119	-0.715	-0.466	-0.45	-0.48	0.178	0.547	0.361	4.157	-0.533	0.319	-0.566	1.575	0.167	-0.655	-0.437	-0.563	-0.225	-0.251	0.031	3.433	-0.105	0.344	-0.127	0.435	-0.316	-0.106	0.102
AAUUA	11.362	0.347	0.066	-0.56	-0.678	0.332	1.986	-0.398	0.772	-0.671	-0.515	1.496	3.25	-1.607	2.49	1.377	0.001	-0.114	3.475	4.638	0.004	-0.375	-1.48	0.582	1.079	1.052	0.228	3.955	3.774	1.722	0.062	2.502	-0.349	2.121	1.616	-0.855	-0.437	-1.001	4.598	0.406	-1.153	1.133	-0.005	-0.086	-0.281	1.755	0.988	0.984	-0.857
AAUUC	1.935	-0.109	-0.198	-0.699	-0.791	0.203	-0.177	-1.047	-0.113	-1.148	-1.273	-0.377	0.217	-1.498	-0.218	-0.358	0.249	-0.218	0.291	0.953	-0.41	-0.61	-1.359	0.195	0.757	0.39	-0.711	0.531	0.431	-0.419	-0.35	-0.172	0.633	0.687	-0.34	-0.578	-0.298	-0.534	-0.282	0.463	-0.911	-0.362	0.088	-0.345	-0.319	0.414	-0.267	0.218	-0.989
AAUUG	2.962	0.052	0.295	-1.159	-0.566	-0.15	0	0.047	-0.19	-0.171	-0.697	0.576	0.844	-0.751	-0.451	-0.621	-0.265	-0.228	0.4	0.323	0.128	-0.306	-1.352	-0.488	-0.425	-0.605	0.003	0.118	0.097	0.735	0.055	-0.058	-0.623	1.041	-0.115	-0.737	-0.516	-0.851	0.083	-0.443	-0.621	0.731	-0.33	0.434	-0.097	0.473	-0.359	-0.554	-0.236
AAUUU	3.291	2.526	0.515	-0.802	1.002	1.78	0.412	-0.335	4.051	-0.775	-0.43	2.237	3.482	-1.406	1.116	0	2.128	1.603	2.734	3.688	-0.004	-0.483	-1.844	0.055	0.649	0.384	-0.16	2.106	1.854	1.959	0.023	1.119	-0.247	0.843	0.763	-0.745	-0.384	-1.035	-0.071	0.785	0.242	1.055	2.423	0.061	-0.254	3.917	0.57	0.694	-0.247
ACAAA	0.927	-0.607	-0.576	2.188	-0.606	-0.651	0.607	-0.845	-0.382	-0.601	-0.759	-1.202	0.144	-2.022	-0.122	0.029	-0.189	-0.212	0.889	0.841	-0.072	-0.26	-0.867	2.203	1.981	2.893	0.173	0.705	0.994	-0.965	-0.088	0.071	0.282	3.181	1.663	-0.598	-0.354	-0.524	0.121	0.024	-1.119	0.328	-0.173	-0.268	-0.302	0.025	-0.297	0.708	-1.008
ACAAC	-0.169	-0.593	-0.619	1.291	-0.354	-0.691	0.082	-0.911	-0.349	-0.839	-1.036	-1.614	-0.341	-1.702	-0.407	-0.438	-0.042	-0.171	0.152	-0.11	-0.458	-0.415	0.436	2.655	2.315	2.966	-0.724	0.341	0.382	-1.472	-0.12	-0.213	0.866	0.906	-0.505	-0.356	-0.132	-0.274	-0.261	0.345	-0.938	-0.427	-0.315	-0.464	-0.31	-0.165	-0.217	0.892	-1.014
ACAAG	-0.264	-0.581	-0.627	0.043	-0.461	-0.322	0.027	-0.531	-0.378	-0.133	-0.238	-0.96	-0.427	-1.045	-0.393	-0.015	-0.32	-0.228	-0.058	0.033	0.117	-0.112	-0.161	0.745	0.352	0.943	0.071	-0.078	-0.062	-0.9	-0.158	-0.211	-0.085	0.948	0.339	-0.478	-0.424	-0.47	-0.489	-0.544	-0.685	-0.328	-0.301	-0.186	-0.178	-0.423	-0.319	-0.03	-0.655
ACAAU	2.911	-0.32	-0.318	0.471	-0.445	-0.31	0.488	-0.675	-0.128	-0.588	-0.837	-0.275	0.924	-1.868	0.123	0.284	-0.07	-0.019	1.298	0.869	-0.175	-0.333	-0.295	1.836	2.418	2.706	-0.306	0.915	1.096	-0.164	-0.124	0.418	0.358	1.22	0.311	-0.6	-0.323	-0.401	0.984	0.273	-0.85	0.175	-0.011	-0.272	-0.289	0.337	-0.008	0.685	-0.921
ACACA	-0.039	-0.535	-0.682	8.318	-0.482	-0.446	-0.053	-1.749	-0.287	-0.997	-1.137	-1.749	-0.22	-1.812	-0.223	0.833	0.094	-0.183	0.559	0.28	-0.338	-0.48	1.46	9.36	3.209	3.896	-0.463	0.274	0.358	-1.711	-0.101	-0.031	2.077	1.261	-0.545	-0.396	-0.263	-0.581	0.118	0.279	-1.185	-0.184	-0.118	-0.444	-0.304	-0.063	-0.125	1.494	-1.185
ACACC	-0.066	-0.395	-0.67	1.473	-0.39	-0.226	-0.572	-2.668	-0.303	-2.219	-1.965	-1.826	-0.562	-1.905	-0.36	0.491	1.199	-0.397	-0.433	-0.186	-1.041	-1.048	1.34	2.122	0	0	-0.993	0.118	0.654	-1.928	-0.223	-0.413	0.775	0	-1.356	0.752	0.533	-0.373	-0.03	0.627	-1.666	-0.487	-0.195	-0.58	-0.258	-0.031	-0.291	2.683	-1.503
ACACG	-0.098	-0.385	-0.462	0.867	-0.088	-0.278	-0.507	-0.565	-0.316	-0.636	-0.522	-1.213	-0.61	-0.645	-0.589	-0.211	-0.211	-0.156	-0.471	-0.629	-0.339	-0.352	1.518	2.26	0.415	0.511	-0.604	-0.078	-0.006	-1.203	0.153	-0.52	0.349	0.12	-0.467	-0.133	-0.275	-0.23	-0.421	-0.374	-0.677	-0.427	-0.399	-0.347	-0.147	-0.533	-0.228	-0.004	-0.633
ACACU	-0.192	-0.381	-0.593	1.011	-0.528	-0.407	0.221	-1.864	-0.19	-1.117	-1.311	-1.192	-0.227	-1.327	-0.121	0.2	0.337	-0.201	0.37	0.033	-0.576	-0.524	0.515	3.328	1.784	2.061	-0.839	0.42	0.354	-1.319	-0.161	0.009	0.409	0.582	-0.733	-0.373	-0.249	-0.711	-0.098	1.268	-0.947	-0.217	0.009	-0.394	-0.288	0.259	-0.026	1.328	-1.125
ACAGA	-0.228	-0.68	-0.911	7.082	-0.558	-0.779	-0.06	-0.739	-0.424	-0.257	-0.42	-1.405	-0.415	-0.909	-0.168	-0.138	-0.269	-0.293	-0.157	-0.079	-0.122	-0.2	-0.752	0.527	1.013	0.612	0.082	-0.194	-0.231	-1.31	-0.608	0.05	-0.396	0.199	0.138	-0.681	-0.517	-0.711	-0.344	-0.706	-0.757	0.192	-0.395	-0.275	-0.238	-0.492	-0.35	-0.272	-0.705
ACAGC	-0.363	-0.419	-0.733	3.277	-0.005	-0.554	-0.491	-0.391	-0.294	-0.459	0.024	-1.149	-0.565	-0.497	-0.203	0.825	0	-0.008	-0.044	0.054	-0.28	-0.176	1.158	1.234	2.249	2.051	-0.259	-0.039	0.009	-0.978	1.385	-0.245	0.486	0.1	-0.355	0.049	-0.177	-0.297	-0.393	-0.094	-0.585	0.153	-0.196	0.266	0.432	-0.294	-0.192	1.265	-0.639
ACAGG	-0.032	-0.484	-0.866	1.222	0.04	-0.55	-0.226	0.181	-0.351	1.034	1.195	-0.698	-0.519	0.326	-0.008	0.818	-0.347	-0.083	-0.501	-0.062	1.241	0.605	-0.186	-0.057	-0.144	0.451	1.241	-0.287	-0.342	-0.546	-0.602	-0.367	-0.243	-0.23	0.315	-0.461	-0.453	-0.319	-0.529	-0.863	-0.018	0.398	-0.116	-0.275	-0.164	-0.458	-0.226	-0.628	-0.025
ACAGU	-0.427	0.042	0.252	3.545	-0.257	1.273	-0.044	-0.339	-0.138	-0.153	-0.42	-0.081	-0.07	-0.888	-0.052	0.35	-0.245	0.003	0.291	0.182	-0.08	-0.17	0.084	0.414	1.984	1.085	-0.322	-0.042	-0.205	0.353	-0.612	0.489	-0.115	-0.352	-0.054	-0.469	-0.384	-0.357	-0.367	-0.413	-0.636	0.548	-0.186	-0.34	-0.224	-0.236	-0.171	0.025	-0.229
ACAUA	0.315	-0.595	-0.467	4.327	-0.589	-0.575	2.774	-1.056	-0.032	-0.591	-0.479	-0.362	1.274	-1.805	0.756	1.21	-0.109	-0.13	2.004	1.46	-0.16	-0.255	-0.021	8.916	2.444	3.273	-0.127	1.879	1.427	-0.255	-0.101	1.118	4.715	0.342	0.45	-0.68	-0.361	-0.644	2.357	0.361	-0.993	3.159	-0.069	-0.374	-0.326	0.172	1.216	1.173	-1.04
ACAUC	-0.122	-0.588	-0.548	0.566	-0.299	-0.382	-0.425	-1.356	-0.316	-1.332	-1.522	-1.588	-0.378	-1.592	-0.485	-0.499	0.104	-0.232	-0.098	-0.393	-0.561	-0.7	0.742	2.347	2.102	1.93	-1.35	-0.096	-0.015	-1.731	-0.233	-0.277	2.411	0.602	-1.108	-0.237	-0.129	-0.175	-0.11	0.586	-1.073	-0.452	-0.215	-0.53	-0.32	-0.341	-0.227	0.617	-1.124
ACAUG	-0.153	-0.37	0.179	0.39	-0.31	-0.321	-0.35	-0.635	-0.319	-0.03	-0.077	0.063	0.931	-0.607	-0.528	0.642	-0.262	-0.167	-0.01	-0.122	0.003	-0.046	0.641	2.096	0.339	1.051	0.155	-0.111	-0.161	0.288	-0.009	-0.387	0.786	-0.252	0.014	-0.499	-0.403	-0.56	0.448	-0.289	-0.359	0.524	-0.178	-0.086	-0.145	-0.12	-0.246	0.315	-0.537
ACAUU	-0.011	0.819	-0.218	1.121	0.036	0.694	0.052	-0.808	0.663	-0.73	-0.831	0.15	1.054	-1.625	0.354	0.871	0.537	0.53	1.614	0.894	-0.215	-0.434	-0.071	4.979	1.898	2.538	-0.649	0.487	0.351	0.025	-0.139	0.531	3.844	-0.384	0.103	-0.621	-0.327	-0.673	0.971	0.619	-0.565	0.915	0.653	-0.29	-0.299	1.408	0.702	0.956	-0.839
ACCAA	0.402	-0.58	-0.541	-0.079	-0.529	-0.434	0.19	-1.512	-0.389	-1.077	-1.364	-1.608	-0.318	-1.258	-0.304	0.004	0.066	-0.196	0.015	0.097	-0.52	-0.572	0.895	0.789	1.221	1.601	-0.529	0.415	0.459	-1.533	-0.282	-0.237	0.152	1.636	-0.806	0.611	0.364	0.224	0.122	-0.018	-0.999	-0.461	-0.26	-0.423	-0.313	-0.146	-0.226	0.884	-1.145
ACCAC	-0.422	-0.459	-0.576	1.071	0.428	-0.329	-0.402	-0.678	-0.312	-1.225	-1.04	-1.624	-0.518	-0.619	-0.332	0.477	0.38	-0.097	-0.194	-0.088	-0.722	-0.558	2.075	1.702	1.968	2.287	-0.526	0.248	0.18	-1.618	-0.127	-0.357	1.279	0.342	-1.087	0.528	0.482	0.156	0.055	0.535	-0.807	-0.535	-0.164	-0.557	-0.313	-0.039	-0.081	1.768	-1.1
ACCAG	-0.503	-0.451	-0.571	0.237	-0.136	-0.191	-0.46	-0.927	-0.328	-0.62	-0.506	-1.3	-0.595	0.039	-0.184	0.867	0.09	-0.153	-0.543	0.08	-0.176	-0.361	0.526	-0.018	0.401	0.399	0.13	-0.041	-0.187	-1.276	-0.205	-0.306	-0.082	0.069	-0.706	0.246	-0.052	-0.159	-0.05	-0.516	-0.531	-0.512	-0.228	-0.315	-0.188	-0.254	0.133	0.436	-0.754
ACCAU	-0.427	-0.276	-0.31	-0.133	-0.121	-0.153	0.269	-1.18	-0.127	-1.047	-1.171	-0.965	-0.018	-0.877	-0.113	0.731	0.254	0.015	0.454	0.218	-0.603	-0.541	1.409	0.992	1.579	1.863	-0.58	0.467	0.317	-1.049	-0.286	0.004	3.681	-0.14	-0.921	0.035	0.207	0.048	0.696	0.327	-0.736	-0.228	-0.015	-0.485	-0.33	0.178	0.184	1.165	-1.068
ACCCA	-0.347	-0.443	-0.561	1.094	-0.538	-0.061	-0.169	-2.141	-0.312	-1.823	-1.934	-1.642	-0.398	-1.642	-0.276	-0.145	0.706	-0.295	-0.451	-0.212	-1.224	-0.844	1.199	1.076	0	0	-0.78	0.113	0.279	-1.537	-0.242	-0.347	0.93	0.592	-1.3	2.84	2.514	1.839	0.162	0.253	-1.285	-0.408	-0.256	-0.493	-0.28	-0.038	-0.211	1.5	-1.329
ACCCC	-0.056	-0.378	-0.35	1.659	-0.372	-0.099	-0.312	-2.662	-0.25	-1.524	-1.096	-0.598	-0.323	-1.171	-0.248	-0.636	1.1	-0.414	-0.096	-0.3	-1.251	-0.584	0.643	0.817	0	0	-0.65	0.211	0.743	-0.456	-0.054	-0.311	0.452	0.358	-0.522	4.467	7.281	3.396	-0.086	0.537	-0.444	-0.329	-0.39	-0.46	-0.28	-0.152	-0.221	2.727	-1.296
ACCCG	0.172	-0.113	-0.6	0.746	-0.55	-0.023	-0.824	-1.275	-0.258	-2.018	-2.03	-1.542	-0.621	-1.755	-0.57	-0.451	0.612	-0.406	-1.369	-0.61	-1.32	-0.941	-0.101	-0.052	0	0	-0.514	-0.161	0.181	-1.522	-0.387	-0.962	0.445	0.146	-1.417	1.996	1.06	0.108	-0.197	-0.165	-1.522	-0.526	-0.717	-0.567	-0.062	-0.368	-0.12	0.001	-1.006
ACCCU	-0.199	-0.263	-0.389	0.904	0.338	-0.223	0.176	-2.267	-0.197	-1.666	-1.708	-0.493	-0.37	-1.203	-0.277	-0.451	0.823	-0.322	-0.084	-0.281	-1.379	-0.828	0.903	0.606	0	0	-0.81	0.264	0.398	-0.671	-0.199	-0.298	0.349	-0.166	-0.839	2.021	2.632	1.933	-0.075	0.967	-0.739	-0.342	-0.139	-0.447	-0.278	0.165	0	1.75	-1.16
ACCGA	-0.215	-0.53	-0.739	-0.314	-0.44	-0.572	-0.474	-0.534	-0.4	-1.104	-1.348	-1.551	-0.618	-0.766	-0.658	-1.078	-0.091	-0.294	-0.924	-0.791	-0.978	-0.638	0.182	-0.254	0.483	-0.645	-0.913	-0.148	-0.183	-1.523	-0.615	-0.593	-0.315	0.612	-1.214	0.057	-0.115	-0.413	0.817	-0.595	-0.903	-0.484	-0.634	-0.394	-0.216	-0.579	1.015	-0.342	-0.794
ACCGC	-0.53	-0.276	-0.58	0.964	0.815	-0.41	-0.722	1.035	-0.265	-0.715	-0.292	-0.926	-0.657	0.39	-0.596	-0.213	0.07	0.098	-0.457	-0.597	-0.465	-0.44	1.681	0.228	1.779	0.895	-0.449	0.038	0.156	-0.865	2.162	-0.594	0.554	0.171	-0.775	1.1	0.464	0.145	0.628	0.11	-0.329	-0.579	-0.328	-0.051	0.197	-0.381	0.931	0.92	-0.496
ACCGG	0.203	-0.28	-0.769	0.064	0.635	-0.396	-0.702	1.132	-0.325	0.052	0.361	-0.756	-0.688	0.819	-0.539	-0.594	-0.227	-0.094	-1.155	-0.719	-0.122	-0.038	-0.404	-0.381	-0.812	-0.496	0.277	-0.208	-0.336	-0.568	-0.644	-0.816	-0.072	0.155	-0.231	0.245	-0.115	0.294	5.194	-0.871	0.138	-0.271	-0.415	-0.351	-0.052	-0.47	16.15	-0.81	0.082
ACCGU	-0.587	0.003	0.733	-0.227	0.897	0.62	-0.382	1.698	-0.237	-0.54	-0.913	-0.575	-0.544	-0.025	-0.661	-1.075	-0.305	0.09	-0.584	-0.972	-0.599	-0.395	0.726	-0.377	0.683	-0.473	-0.975	-0.081	-0.267	-0.483	-0.641	-0.365	-0.141	-0.349	-0.89	0.256	0.019	0.218	0.609	-0.443	-0.344	-0.426	-0.473	-0.437	-0.179	-0.534	1.342	-0.729	-0.154
ACCUA	-0.109	-0.584	-0.508	-0.117	-0.627	-0.457	1.753	-1.601	-0.185	-1.192	-1.331	-0.989	-0.155	-1.062	0.053	0.161	0.2	-0.287	0.255	0.294	-0.819	-0.606	0.532	0.428	0.689	0.558	-0.841	1.155	0.618	-1.174	-0.309	0.129	-0.06	0.039	-0.841	0.956	1.101	1.21	0.159	1.221	-0.899	-0.319	-0.159	-0.424	-0.321	0.056	0.419	1.056	-1.107
ACCUC	-0.456	-0.556	-0.368	0.338	-0.022	-0.544	-0.372	-1.167	-0.328	-0.954	-0.905	-0.635	-0.474	-0.507	-0.537	-0.651	0.208	-0.274	-0.127	-0.391	-0.79	-0.467	0.634	0.355	1.503	1.187	-0.946	0.056	0.072	-0.809	-0.141	-0.4	0.686	-0.268	-0.665	0.89	0.976	0.882	-0.202	1.284	-0.101	-0.546	-0.231	-0.476	-0.319	-0.256	-0.205	1.387	-1.001
ACCUG	-0.342	-0.382	-0.296	-0.158	-0.361	-0.32	-0.61	-0.904	-0.333	-0.825	-0.865	-0.726	-0.48	-0.137	-0.647	-0.154	0.165	-0.306	-0.98	-0.392	-0.787	-0.43	0.22	-0.232	0.086	-0.238	-0.202	-0.167	-0.223	-0.806	-0.19	-0.704	-0.136	-0.411	-0.79	0.568	0.268	0.116	0.069	0.039	-0.461	-0.152	-0.327	-0.229	-0.139	-0.174	0.024	0.121	-0.652
ACCUU	-0.354	0.308	-0.24	0.079	0.225	0.026	-0.008	-1.647	0.257	-1.428	-1.448	-0.275	-0.089	-0.971	-0.161	-0.028	0.795	0.155	0.37	0.189	-0.984	-0.738	0.542	0.255	0.778	0.297	-1.025	0.29	0.187	-0.637	-0.302	-0.009	0.077	-0.59	-0.702	0.656	0.883	0.919	-0.105	1.479	-0.517	-0.29	0.657	-0.351	-0.311	1.257	0.515	1.139	-0.944
ACGAA	0.336	-0.62	-0.844	-0.793	-0.791	-0.81	-0.029	-0.572	-0.416	-0.396	-0.614	-1	-0.359	-0.682	-0.549	-1.01	-0.366	-0.355	-0.123	-0.508	-0.286	-0.265	-0.222	0.106	0.006	-0.244	-0.509	-0.202	-0.165	-1.002	-0.521	-0.41	-0.439	1.84	-0.172	-0.689	-0.497	-0.591	-0.158	-0.608	-0.857	-0.433	-0.462	0.084	-0.087	-0.544	-0.303	-0.398	-0.756
ACGAC	0.164	-0.469	-0.887	0.02	-0.321	-0.734	-0.453	-0.309	-0.358	-0.287	-0.406	-1.246	-0.686	-0.489	-0.593	-1.423	-0.343	-0.278	-0.993	-1.129	-0.537	-0.297	0.597	-0.036	-0.287	-0.524	-1.068	-0.287	-0.228	-1.231	-0.582	-0.626	-0.218	-0.393	-0.819	-0.249	-0.296	-0.199	-0.392	-0.484	-0.503	-0.548	-0.456	-0.299	-0.147	-0.67	-0.218	-0.752	-0.496
ACGAG	-0.321	-0.439	-0.698	-0.959	-0.536	-0.409	-0.396	-0.145	-0.388	-0.402	0.311	-0.913	-0.678	0.21	-0.574	-0.543	-0.171	-0.194	-1.068	-0.746	-0.36	-0.257	0.106	-0.389	-0.995	-1.144	-0.324	-0.396	-0.502	-1.016	-0.643	-0.552	-0.494	0.016	-0.473	-0.457	-0.47	-0.479	-0.434	-0.972	-0.494	-0.425	-0.586	-0.038	0.009	-0.679	-0.286	-0.688	-0.328
ACGAU	-0.018	-0.514	-0.763	-0.981	-0.481	-0.553	-0.058	0.013	-0.305	-0.367	-0.747	-0.879	-0.197	-0.591	-0.551	-1.388	-0.424	-0.262	-0.379	-0.825	-0.471	-0.453	0.039	-0.237	-0.396	-0.856	-1.039	-0.167	-0.167	-0.973	-0.69	-0.3	-0.542	-0.47	-0.792	-0.564	-0.465	-0.507	-0.093	-0.618	-0.713	-0.387	-0.492	-0.06	-0.173	-0.618	-0.122	-1.076	-0.544
ACGCA	-0.154	-0.338	-0.7	0.564	0.09	-0.425	-0.478	-0.344	-0.256	-0.301	0.24	-0.481	-0.473	-0.132	-0.462	0.833	-0.169	-0.003	-0.024	-0.269	-0.135	-0.14	2.212	1.924	1.216	2	-0.374	-0.039	0.233	-0.563	2.653	-0.414	1.171	0.48	-0.312	-0.212	-0.293	-0.457	0.078	-0.165	-0.488	-0.484	-0.187	1.345	1.464	-0.386	-0.092	1.08	-0.687
ACGCC	-0.238	-0.114	-0.591	1.497	0.21	-0.263	-0.727	-0.739	-0.242	-1.291	-0.638	-0.983	-0.696	-0.411	-0.648	-0.409	0.297	-0.145	-0.685	-0.771	-0.728	-0.561	2.267	0.527	0.705	0.541	-1.085	-0.077	0.461	-1.029	0.977	-0.643	0.651	1.101	-0.91	1.817	0.472	0.204	-0.143	0.075	-0.751	-0.611	-0.424	-0.434	-0.066	-0.378	-0.192	1.093	-0.849
ACGCG	-0.111	-0.109	-0.54	0.22	0.414	-0.224	-0.707	1.026	-0.259	0.015	0.709	-0.414	-0.693	1.021	-0.663	-0.4	-0.337	-0.03	-0.592	-0.968	-0.138	-0.176	1.808	-0.151	-0.499	-0.384	-0.34	-0.233	0.394	-0.413	1.719	-0.745	0.001	-0.047	-0.008	0.142	-0.217	0.095	-0.138	-0.578	-0.008	-0.407	-0.399	-0.214	0.153	-0.714	-0.123	-0.285	0.1
ACGCU	-0.367	-0.19	-0.583	0.345	0.137	-0.48	-0.302	-0.125	-0.169	-0.275	-0.11	-0.252	-0.478	0.351	-0.53	-0.116	-0.083	-0.055	-0.093	-0.37	-0.213	-0.202	1.084	0.286	0.439	0.498	-0.769	0.076	0.14	-0.453	3.919	-0.433	-0.038	-0.162	-0.291	-0.248	-0.292	-0.431	-0.27	0.71	-0.255	-0.433	-0.147	-0.14	-0.016	-0.174	-0.039	0.831	-0.402
ACGGA	1.179	-0.324	-0.94	-0.441	0.157	-0.614	-0.209	0.803	-0.383	0.705	1.042	-0.68	-0.673	0.52	-0.457	-1	-0.499	-0.151	-1.053	-0.949	0.123	0.215	-0.312	-0.425	-1.438	-0.714	0.141	-0.309	-0.406	-0.407	-0.823	-0.681	-0.245	0.076	-0.03	-0.245	-0.294	0.528	0.14	-0.987	0.518	-0.248	-0.277	-0.048	0	-0.621	-0.254	-1.391	0.458
ACGGC	0.584	-0.163	-0.818	0.392	0.27	-0.5	-0.542	0.849	-0.272	0.482	1.776	-0.529	-0.719	1.149	-0.53	-0.276	-0.346	-0.03	-0.873	-0.822	0.001	0.084	1.007	-0.289	-0.84	-0.288	-0.121	-0.256	-0.189	-0.414	-0.054	-0.816	0.006	0.125	0.023	0.127	-0.185	0.337	-0.101	-0.616	0.284	-0.43	-0.309	-0.238	0.033	-0.561	-0.16	-0.612	0.138
ACGGG	0.614	-0.199	-0.833	-0.075	0.427	-0.505	-0.434	1.191	-0.293	1.541	1.552	-0.27	-0.684	1.154	-0.446	0.734	-0.364	0.014	-1.101	-0.427	2.407	1.373	-0.082	-0.486	-1.344	-0.462	1.751	-0.344	-0.401	-0.05	-0.846	-0.851	-0.247	-0.05	0.504	-0.135	-0.345	0.16	-0.203	-1.024	0.369	0	-0.009	-0.141	0.053	-0.486	-0.175	-1.205	0.663
ACGGU	-0.106	-0.13	-0.597	-0.42	0.09	0.005	-0.013	0.682	-0.273	1.024	1.164	-0.281	-0.541	1.036	-0.6	-0.693	-0.447	-0.079	-0.74	-0.792	0.305	0.075	0.382	-0.544	-1.119	-0.581	-0.014	-0.351	-0.481	-0.227	-0.849	-0.577	-0.364	-0.174	-0.009	-0.347	-0.387	0.01	-0.335	-0.835	0.102	-0.302	-0.281	-0.197	-0.073	-0.611	-0.223	-1.028	0.096
ACGUA	-0.042	-0.469	1.068	-0.678	-0.33	-0.433	0.894	-0.092	-0.203	-0.117	-0.16	0.518	-0.067	-0.324	-0.261	0.066	-0.429	-0.159	0.619	-0.116	-0.196	-0.141	0.68	0.126	-0.023	-0.311	-0.563	0.26	0.171	0.625	-0.566	0.595	-0.303	0.059	-0.158	-0.501	-0.372	-0.289	0.083	-0.311	-0.583	-0.151	-0.373	0.001	0.053	-0.486	0.125	-0.164	-0.601
ACGUC	-0.538	-0.112	1.448	-0.34	0.714	-0.047	-0.689	1.134	-0.344	-0.58	-0.872	-1.122	-0.757	-0.666	-0.746	-1.943	-0.555	0.094	-0.906	-1.466	-0.594	-0.513	1.327	-0.328	-0.563	-0.841	-1.79	-0.264	-0.457	-1.048	-0.675	-0.604	0.302	-0.238	-1.094	0.71	0.247	1.312	0.047	-0.346	-0.471	-0.547	-0.66	-0.312	-0.003	-0.834	-0.071	-1.508	0.097
ACGUG	-0.357	-0.177	0.892	-0.464	0.041	-0.396	-0.518	0.685	-0.303	0.357	0.624	0.303	-0.029	0.909	-0.727	-0.414	-0.44	-0.143	-0.607	-0.95	-0.065	-0.079	1.381	-0.472	-0.8	-0.669	-0.143	-0.338	-0.398	0.176	-0.545	-0.7	-0.378	-0.283	0.063	-0.25	-0.338	-0.119	-0.33	-0.675	0.086	0.013	-0.362	0.043	0.17	-0.575	-0.206	-0.489	0.536
ACGUU	-0.568	1.813	1.613	-0.766	0.435	3.933	-0.172	1.16	0.639	-0.281	-0.6	0.434	-0.194	-0.296	-0.532	-1.086	-0.248	0.331	0.014	-0.743	-0.304	-0.425	0.261	-0.289	-0.297	-0.704	-1.282	-0.177	-0.32	0.426	-0.614	-0.21	-0.119	-0.513	-0.297	-0.247	-0.247	0.111	-0.22	-0.191	-0.262	-0.38	-0.061	0.046	0.085	-0.062	0.112	-0.772	0.166
ACUAA	1.752	-0.662	-0.559	-0.607	-0.655	-0.698	1.795	-0.688	-0.271	-0.465	-0.732	-0.541	0.662	-1.112	-0.1	0.127	-0.171	-0.243	1.436	1.232	-0.181	-0.176	-0.672	0.809	0.816	1.152	-0.06	5.579	3.584	-0.398	-0.127	0.268	-0.199	1.581	0.244	-0.76	-0.4	-0.633	0.366	1.312	-0.989	-0.196	-0.152	-0.278	-0.308	0.18	0.148	0.687	-0.916
ACUAC	-0.176	-0.571	-0.551	0.369	-0.362	-0.675	0.86	-0.87	-0.306	-0.66	-0.72	-0.866	-0.093	-0.903	-0.294	-0.143	-0.016	-0.206	0.581	0.033	-0.496	-0.289	0.178	2.226	1.697	1.891	-0.757	0.052	0.026	-0.843	-0.124	-0.216	0.463	-0.187	-0.536	-0.348	-0.05	-0.207	-0.218	1.613	-0.732	-0.367	-0.196	-0.441	-0.315	0.022	0.521	1.093	-0.871
ACUAG	-0.298	-0.592	-0.573	-0.79	-0.495	-0.482	1.877	-0.513	-0.345	0.082	-0.026	-0.527	-0.317	-0.026	3.189	0.881	-0.262	-0.275	0.613	0.434	0.041	0.086	-0.388	-0.175	-0.297	0.031	0.295	-0.27	-0.365	-0.561	-0.15	2.776	-0.396	-0.459	-0.129	-0.645	-0.46	-0.605	-0.391	0.126	-0.512	-0.407	-0.235	-0.103	-0.166	-0.285	-0.095	0.131	-0.519
ACUAU	0.163	-0.292	-0.153	-0.61	-0.348	-0.383	1.871	-0.56	0.398	-0.389	-0.539	0.27	1.565	-0.956	0.454	0.548	0.051	-0.022	1.749	1.068	-0.212	-0.186	-0.703	0.851	0.874	1.188	-0.161	0.433	0.649	0.247	-0.16	0.348	-0.013	-0.502	-0.313	-0.697	-0.334	-0.535	1.287	2.76	-0.21	0.46	0.153	-0.233	-0.288	0.748	0.427	0.755	-0.814
ACUCA	-0.197	-0.623	-0.509	0.03	-0.338	-0.621	-0.167	-0.746	-0.298	-0.66	-0.867	-0.85	-0.283	-1.199	-0.444	-0.386	-0.003	-0.185	0.127	-0.12	-0.419	-0.3	0.14	1.165	1.609	2.03	-0.564	-0.011	0.048	-0.972	-0.294	-0.266	1.718	-0.028	-0.621	-0.563	-0.336	-0.6	0.038	0.846	-0.761	-0.606	-0.266	-0.391	-0.315	-0.285	-0.202	0.715	-1.077
ACUCC	-0.279	-0.546	-0.035	1.847	-0.981	-0.652	-0.165	-3.006	-0.25	-0.904	-0.475	0.256	-0.092	-1.264	-0.318	-1.401	0.188	-0.602	0.625	-0.679	-0.78	-0.109	-0.086	0.445	0	0	-0.925	-0.085	0.568	0.288	-0.01	-0.074	-0.176	0.486	-0.008	-0.391	-0.14	-0.361	-0.398	0.754	0.283	-0.428	-0.443	-0.283	-0.312	-0.565	-0.293	1.897	-1.21
ACUCG	-0.178	-0.465	-0.531	-0.656	-0.181	-0.46	-0.538	0.156	-0.369	-0.798	-0.757	-0.832	-0.658	-0.489	-0.737	-1.64	-0.237	-0.286	-1.214	-1.131	-0.706	-0.52	-0.492	-0.493	-0.671	-1.054	-1.007	-0.392	-0.469	-0.974	-0.274	-0.709	-0.307	-0.549	-0.889	-0.325	-0.382	-0.363	-0.298	-0.396	-0.63	-0.661	-0.638	-0.354	-0.166	-0.784	-0.259	-1.146	-0.535
ACUCU	-0.391	-0.413	-0.183	0.396	-0.287	-0.68	0.275	-0.868	-0.274	-0.678	-0.95	0.193	-0.209	-0.785	-0.246	-1.159	0.163	-0.328	0.352	-0.242	-0.636	-0.303	-0.853	0.174	0.977	0.919	-0.847	0.033	0.237	-0.044	-0.259	-0.155	-0.287	-0.353	-0.211	-0.667	-0.348	-0.82	-0.349	2.24	0.324	-0.409	0.081	-0.283	-0.303	-0.01	-0.141	0.81	-0.934
ACUGA	0.327	-0.591	-0.856	-0.863	-0.543	-0.808	-0.389	-0.497	-0.407	-0.05	-0.393	-0.765	-0.243	0.022	-0.478	-0.633	-0.293	-0.352	-0.525	-0.533	-0.343	-0.06	-0.58	-0.019	-0.301	-0.624	-0.105	-0.214	-0.326	-0.753	-0.647	-0.605	-0.469	-0.119	-0.515	-0.552	-0.396	-0.527	0.011	-0.185	-0.43	-0.479	-0.328	-0.193	-0.225	-0.23	-0.261	-0.663	-0.475
ACUGC	0.066	-0.257	-0.609	0.183	0.071	-0.645	-0.488	-0.01	-0.301	0.126	0.368	-0.086	-0.325	0.681	-0.502	0.382	-0.114	-0.114	-0.268	-0.335	-0.288	0.187	0.487	0.144	0.698	0.778	0.041	-0.189	-0.077	0.063	1.606	-0.687	0.071	-0.26	-0.391	-0.013	-0.141	-0.121	-0.221	0.54	-0.018	-0.458	-0.165	0.571	0.306	-0.01	-0.083	0.891	-0.158
ACUGG	0.134	-0.404	-0.76	-0.444	-0.026	-0.695	-0.412	0.265	-0.355	1.076	0.815	-0.422	-0.511	1.039	-0.474	0.292	-0.319	-0.195	-0.782	-0.301	0.682	0.653	-0.598	-0.517	-0.74	-0.19	1.206	-0.359	-0.453	-0.354	-0.619	-0.71	-0.408	-0.482	-0.045	-0.354	-0.258	-0.249	-0.305	-0.566	0.121	-0.249	-0.109	-0.134	-0.14	-0.246	-0.205	-0.827	0.147
ACUGU	0.521	0.294	1.171	-0.552	-0.134	0.288	-0.038	-0.173	-0.261	0.636	0.237	0.541	-0.103	0.511	-0.485	0.431	-0.322	-0.138	-0.221	-0.418	0.158	0.614	-0.566	-0.464	-0.381	-0.476	0.616	-0.26	-0.374	0.71	-0.661	-0.449	-0.29	-0.526	-0.299	-0.414	-0.318	-0.204	-0.278	0.44	0.403	0.757	-0.129	-0.13	-0.102	0.061	-0.118	-0.395	0.253
ACUUA	0.371	0.22	-0.328	-0.595	-0.511	-0.194	2.066	-0.641	0.396	-0.505	-0.679	0.142	0.87	-0.997	1.052	0.479	-0.011	-0.148	1.973	1.512	-0.254	-0.227	-0.607	0.879	0.807	0.967	-0.462	1.626	1.166	-0.049	-0.149	1.154	-0.177	-0.232	-0.071	-0.76	-0.377	-0.738	0.632	1.674	-0.723	-0.092	0.145	-0.256	-0.299	1.501	1.869	0.899	-0.682
ACUUC	-0.505	-0.308	-0.308	0.273	-0.415	-0.517	-0.344	-1.049	-0.299	-0.697	-0.989	-0.124	-0.319	-0.906	-0.518	-1.249	0.049	-0.294	0.075	-0.393	-0.586	-0.334	-0.58	0.254	1.166	1.094	-1.18	-0.182	-0.064	-0.342	-0.262	-0.344	0.643	-0.429	-0.317	-0.575	-0.24	-0.355	-0.332	1.549	-0.059	-0.55	-0.029	-0.398	-0.309	0.091	-0.14	0.616	-0.825
ACUUG	-0.257	0.011	-0.057	-0.306	-0.501	-0.274	-0.591	-0.905	-0.234	-0.576	-0.917	-0.285	-0.083	-0.32	-0.633	-0.388	-0.029	-0.333	-0.583	-0.3	-0.444	-0.377	-0.532	-0.156	-0.455	-0.686	-0.375	-0.265	-0.309	-0.448	-0.191	-0.459	-0.407	-0.743	-0.501	-0.479	-0.422	-0.781	-0.231	0.065	-0.464	0.113	-0.165	0.12	-0.128	0.434	-0.275	-0.312	-0.52
ACUUU	-0.358	2.03	0.036	-0.617	1.179	0.87	-0.21	-0.533	1.803	-0.609	-0.777	0.75	0.888	-0.893	0.133	0	1.88	1.946	1.564	1.021	-0.354	-0.366	-1.075	0.199	0.659	0.672	-0.786	0.275	0.121	0.358	-0.151	0.282	-0.042	-0.762	-0.01	-0.651	-0.312	-0.702	-0.268	2.973	0.851	0.082	2.391	-0.134	-0.263	3.308	1.117	0.685	-0.205
AGAAA	0.264	-0.704	-0.746	0.049	-1.161	-0.691	1.054	-1.018	-0.442	-0.441	-0.619	-0.905	-0.117	-1.005	0.906	0.29	-0.111	-0.418	0.792	1.198	0.181	-0.172	-1.731	-0.042	0.241	-0.232	1.033	-0.094	0.029	-0.818	-0.405	1.469	-0.639	3.444	4.159	-0.965	-0.628	-1.15	-0.089	-0.673	-1.211	-0.077	-0.32	-0.001	-0.259	-0.218	-0.531	0.126	-0.94
AGAAC	-0.229	-0.692	-0.706	0.258	-0.926	-0.841	0.259	-1.477	-0.387	0.187	-0.439	-0.941	-0.428	-0.772	-0.19	-0.284	-0.202	-0.478	-0.081	-0.304	0.256	0.512	-1.061	-0.167	0.048	-0.095	0.697	-0.234	0.002	-0.974	-0.491	0.394	-0.472	1.223	0.565	-0.721	-0.53	-0.852	-0.324	-0.721	-0.606	-0.55	-0.472	-0.121	-0.247	-0.389	-0.469	0.019	-0.89
AGAAG	-0.344	-0.618	-0.682	-0.406	-0.844	-0.442	0.646	-0.685	-0.444	0.186	0.195	-0.823	-0.497	0.056	0.48	0.233	-0.235	-0.332	-0.017	0.323	0.402	0.069	-1.128	-0.466	-0.535	-0.715	1.098	-0.371	-0.442	-0.787	-0.482	0.968	-0.66	2.001	2.04	-0.794	-0.594	-0.875	-0.485	-0.919	-0.619	-0.203	-0.397	0.091	-0.125	-0.424	-0.447	-0.368	-0.445
AGAAU	1.381	-0.58	-0.578	-0.626	-1.224	-0.451	0.803	-1.21	-0.374	-0.488	-0.904	-0.657	0.183	-0.883	0.993	0.284	0.044	-0.417	0.526	0.847	0.028	-0.176	-1.708	-0.332	-0.298	-0.758	0.563	-0.153	-0.294	-0.57	-0.564	1.69	-0.692	1.893	1.907	-1.037	-0.666	-1.286	0.292	-0.744	-1.121	-0.19	-0.444	0.319	-0.117	-0.12	-0.458	-0.3	-0.797
AGACA	0.069	-0.543	-0.986	1.386	-0.687	-0.597	0.034	-1.363	-0.375	-0.444	-0.633	-1.541	-0.546	-1.099	0.285	0.199	-0.09	-0.348	-0.344	-0.135	-0.163	-0.238	-0.76	0.403	0.099	-0.133	0.012	-0.247	-0.214	-1.493	-0.579	0.447	-0.325	0.432	-0.273	-0.514	-0.455	-0.761	0.02	-0.636	-0.991	-0.401	-0.235	-0.321	-0.198	-0.291	-0.342	-0.006	-0.744
AGACC	-0.356	-0.572	-0.84	0.337	-0.523	-0.71	-0.274	-0.744	-0.38	-0.708	-0.853	-1.5	-0.672	-0.446	-0.189	-0.868	-0.071	-0.364	-0.811	-0.622	-0.783	-0.433	-0.07	-0.378	-0.099	-0.357	-0.581	-0.336	-0.274	-1.46	-0.605	-0.101	-0.381	-0.153	-0.854	0.13	-0.111	-0.198	-0.307	-0.594	-0.703	-0.58	-0.516	-0.426	-0.239	-0.472	-0.371	-0.311	-0.678
AGACG	-0.256	-0.479	-0.856	-0.178	-0.225	-0.594	-0.26	0.373	-0.376	0.185	0.486	-0.829	-0.722	0.27	-0.272	-1.002	-0.45	-0.252	-0.981	-0.971	-0.119	-0.129	-0.359	-0.538	-1.007	-1.022	-0.281	-0.44	-0.449	-0.871	-0.551	-0.129	-0.489	-0.062	-0.135	-0.319	-0.409	-0.12	-0.337	-0.962	-0.244	-0.402	-0.519	-0.239	-0.074	-0.775	-0.245	-1.21	-0.11
AGACU	0.392	-0.468	-0.84	-0.358	-0.578	-0.786	0.401	-0.393	-0.346	0.497	0.114	-0.57	-0.481	0.134	0.185	-0.522	-0.274	-0.306	-0.478	-0.322	-0.179	0.224	-1.383	-0.529	-0.856	-0.829	0.317	-0.261	-0.285	-0.468	-0.694	0.364	-0.526	-0.438	-0.049	-0.69	-0.48	-0.497	-0.251	-0.497	0.031	-0.491	-0.218	-0.164	-0.189	-0.213	-0.229	-0.709	-0.236
AGAGA	-0.289	-0.697	-0.809	-0.666	-1.024	-0.593	0.43	-0.91	-0.479	-0.138	-0.184	-1.179	-0.559	0.023	0.508	0.357	-0.042	-0.411	-0.367	0.271	0.085	-0.078	-1.315	-0.479	-0.845	-1.236	0.768	-0.422	-0.548	-1.26	-0.779	0.694	-0.725	0.581	0.806	-0.868	-0.619	-1.009	-0.38	-1.009	-0.684	-0.25	-0.482	-0.012	-0.21	-0.433	-0.495	-0.406	-0.531
AGAGC	-0.295	-0.503	-0.725	0.481	-0.693	-0.699	-0.1	-0.788	-0.376	0.243	0.416	-0.697	-0.617	0.48	0.005	0.239	-0.13	-0.306	-0.319	-0.091	0.016	0.265	-0.39	-0.392	-0.416	-0.184	0.396	-0.339	-0.221	-0.783	0.095	0.195	-0.453	0.386	0.426	-0.339	-0.437	-0.431	-0.406	-0.827	-0.259	-0.486	-0.416	0.218	0.112	-0.504	-0.424	0.276	-0.511
AGAGG	-0.159	-0.563	-0.756	-0.284	-0.5	-0.573	0.303	0.139	-0.422	1.426	1.548	-0.483	-0.632	1.211	0.431	1.023	-0.267	-0.196	-0.37	0.283	1.668	0.999	-0.708	-0.579	-0.984	-0.614	2.154	-0.442	-0.493	-0.518	-0.726	0.226	-0.64	0.23	0.752	-0.663	-0.549	-0.664	-0.522	-1.001	0.076	0.285	-0.111	-0.006	-0.142	-0.468	-0.436	-0.529	0.241
AGAGU	-0.554	-0.304	-0.136	-0.527	-0.867	0.195	0.478	-0.588	-0.343	0.004	0.168	-0.415	-0.336	0.36	0.86	0.538	-0.142	-0.269	0.013	0.757	0.074	-0.113	-1.088	-0.573	-0.881	-1.035	0.408	-0.374	-0.577	-0.285	-0.846	1.392	-0.693	-0.064	0.73	-0.802	-0.59	-0.878	-0.414	-0.95	-0.646	-0.123	-0.353	-0.1	-0.213	-0.357	-0.429	-0.421	0.587
AGAUA	0.148	-0.741	-0.752	0.239	-1.029	-0.707	2.612	-0.858	-0.338	-0.322	-0.691	-0.557	0.543	-0.869	1.376	0.459	-0.199	-0.389	0.933	1.172	-0.009	-0.267	-1.419	0.036	0.113	-0.381	0.32	0.314	0.298	-0.603	-0.55	2.533	-0.704	0.163	0.985	-0.956	-0.624	-1.076	0.771	-0.688	-0.961	0.331	-0.371	-0.105	-0.259	-0.258	-0.293	-0.203	-0.805
AGAUC	-0.279	-0.655	-0.64	-0.744	-0.194	-0.421	-0.279	0.567	-0.455	-0.033	-0.716	-1.349	-0.639	-0.333	-0.289	-1.431	-0.48	-0.271	-0.935	-0.734	-0.611	-0.211	-0.819	-0.572	-0.593	-0.816	-0.743	-0.489	-0.609	-1.341	-0.833	0.01	-0.58	-0.278	-0.798	-0.169	-0.294	-0.069	-0.372	-0.823	-0.295	-0.544	-0.603	-0.227	-0.219	-0.73	-0.302	-1.526	-0.201
AGAUG	-0.072	-0.602	-0.374	-0.442	-0.592	-0.561	0.093	-0.035	-0.441	0.267	0.632	-0.254	0.059	0.257	0.051	-0.061	-0.333	-0.336	-0.315	-0.225	0.225	-0.092	-0.721	-0.522	-0.732	-0.855	0.462	-0.42	-0.565	-0.36	-0.51	0.645	-0.725	-0.143	0.466	-0.76	-0.564	-0.84	-0.053	-0.891	-0.386	0.147	-0.399	0.147	-0.118	-0.445	-0.332	-0.537	-0.241
AGAUU	0.136	-0.278	-0.663	-0.791	-0.625	-0.32	0.323	-0.12	-0.121	-0.212	-0.854	-0.395	0.078	-0.692	0.82	-0.767	-0.103	-0.189	0.225	0.23	-0.202	-0.43	-1.825	-0.525	-0.609	-1.023	-0.235	-0.321	-0.536	-0.478	-0.7	1.541	-0.694	-0.546	0.32	-0.904	-0.602	-0.973	-0.123	-0.754	-0.677	-0.279	-0.239	-0.065	-0.249	-0.127	-0.336	-1.059	-0.272
AGCAA	0.32	-0.558	-0.638	-0.022	-0.444	-0.624	0.352	-0.725	-0.358	-0.094	-0.002	-0.834	-0.345	-0.769	1.067	1.058	-0.143	-0.047	0.528	0.791	0.037	0.024	-0.082	0.372	1.175	1.908	0.299	0.019	0.126	-0.72	1.543	0.861	-0.357	2.106	0.23	-0.58	-0.449	-0.754	0.108	-0.411	-0.769	-0.303	-0.211	-0.218	-0.27	-0.28	-0.355	1.068	-0.755
AGCAC	-0.258	-0.395	-0.74	1.674	-0.302	-0.436	-0.182	-1.268	-0.31	-0.525	-0.391	-1.108	-0.622	-0.209	0.309	1.142	0.084	-0.132	-0.11	0.067	-0.332	-0.174	0.993	1.408	1.04	1.537	-0.086	-0.122	0.006	-1.195	0.896	0.176	0.216	0.623	-0.445	-0.164	-0.296	-0.697	-0.039	-0.18	-0.654	-0.419	-0.285	0.864	0.564	-0.251	-0.288	1.446	-0.758
AGCAG	-0.444	-0.416	-0.581	0.745	0.035	-0.318	0.123	0.029	-0.326	0.757	1.552	-0.629	-0.587	0.498	0.889	1.684	-0.166	0.101	0.163	0.383	0.546	0.483	0.427	-0.219	0.779	0.889	1.006	-0.271	-0.195	-0.407	1.432	0.762	-0.398	0.149	0.209	-0.34	-0.406	-0.488	0.076	-0.672	-0.109	-0.271	-0.162	-0.217	-0.158	-0.379	-0.394	0.828	-0.012
AGCAU	-0.334	-0.311	-0.525	-0.011	-0.428	-0.283	0.705	-0.835	-0.129	-0.158	0.188	0.315	-0.045	-0.388	1.437	1.666	-0.026	-0.009	0.699	0.849	-0.045	-0.075	0.35	0.658	0.858	1.482	0.012	-0.017	-0.1	0.265	1.432	1.19	1.722	0.099	-0.195	-0.639	-0.488	-0.931	0.67	-0.332	-0.602	-0.179	-0.033	6.136	5.388	-0.136	0.069	1.084	-0.606
AGCCA	-0.418	-0.231	-0.575	0.781	0.374	-0.219	-0.075	-0.101	-0.283	-0.572	-0.155	-1.231	-0.565	0.094	1.056	1.541	0.211	0.108	-0.049	0.408	-0.151	-0.147	1.386	0.498	0.792	1.067	0.159	-0.052	-0.134	-1.224	0.787	0.222	0.711	0.603	-0.492	0.815	-0.084	0.035	0.272	-0.266	-0.569	-0.402	-0.115	-0.524	-0.292	-0.107	-0.163	1.583	-0.717
AGCCC	-0.211	-0.095	-0.487	1.958	-0.027	-0.12	-0.272	-1.304	-0.204	-1.31	-0.868	-0.795	-0.511	-0.697	0.122	-0.025	0.696	-0.228	-0.262	-0.196	-0.985	-0.395	2.847	0.603	0	0	-0.371	-0.074	0.338	-0.814	0.394	-0.148	0.629	0.132	-0.578	5.555	3.068	1.86	0.138	0.061	-0.698	-0.39	-0.328	-0.469	-0.207	-0.094	-0.147	2.12	-1.007
AGCCG	-0.478	-0.056	-0.474	0.371	0.675	-0.215	-0.503	1.792	-0.302	-0.244	0.411	-0.761	-0.734	0.583	0.08	-0.638	-0.169	0.15	-0.822	-0.732	-0.335	-0.171	0.122	-0.431	0.07	-0.341	-0.217	-0.303	-0.291	-0.714	0.822	-0.276	-0.147	0.264	-0.579	0.594	-0.109	0.318	0.312	-0.666	-0.123	-0.389	-0.524	-0.393	-0.069	-0.588	-0.289	-0.456	0.049
AGCCU	-0.335	-0.202	-0.428	0.465	0.118	-0.337	0.307	-0.273	-0.145	-0.634	-0.045	-0.456	-0.535	0.154	0.553	0.795	0.246	-0.092	0.16	0.238	-0.467	-0.198	0.528	-0.146	0.499	0.212	-0.037	-0.061	-0.017	-0.641	0.619	0.186	-0.173	-0.334	-0.297	0.974	0	0.231	0.161	0.389	-0.376	-0.395	-0.139	-0.267	-0.22	0.156	0.028	1.461	-0.544
AGCGA	-0.204	-0.545	-0.796	-0.472	-0.458	-0.674	-0.025	0.609	-0.396	0.182	0.427	-0.948	-0.633	0.563	0.29	-0.078	-0.328	-0.208	-0.409	-0.383	-0.157	-0.053	0.051	-0.553	-0.539	-0.617	-0.127	-0.371	-0.145	-0.91	-0.003	0.12	-0.535	0.557	-0.285	-0.416	-0.438	-0.447	0.671	-0.815	-0.249	-0.345	-0.406	-0.36	-0.245	-0.632	-0.407	-0.127	-0.381
AGCGC	-0.341	-0.192	-0.6	0.968	0.35	-0.407	-0.189	0.49	-0.246	0.367	1.366	-0.186	-0.691	1.347	0.081	1.329	-0.107	0.029	0.023	-0.075	0.048	0.229	1.377	-0.199	0.248	0.521	0.365	-0.222	0.956	-0.211	3.224	-0.049	-0.029	0.284	0.228	0.222	-0.232	-0.083	0.832	-0.318	0.129	-0.402	-0.138	-0.148	0.137	-0.393	-0.29	1.338	-0.086
AGCGG	0.793	-0.109	-0.749	0.195	0.413	-0.377	-0.093	1.722	-0.313	1.158	1.72	-0.271	-0.71	1.487	0.054	0.023	-0.422	0.029	-0.627	-0.546	0.806	0.602	0.017	-0.577	-1.028	-0.353	1.291	-0.371	-0.333	-0.039	-0.347	-0.299	-0.088	0.072	0.444	0.225	-0.136	0.796	3.578	-0.838	0.457	0.173	-0.162	-0.271	-0.039	-0.63	-0.283	-0.916	0.754
AGCGU	-0.573	0.173	0.417	-0.11	0.138	0.425	0.08	0.779	-0.255	0.337	0.69	0.042	-0.561	1.037	0.548	0.66	-0.377	0.036	-0.007	-0.271	0	0.05	0.726	-0.59	-0.619	-0.66	-0.337	-0.336	-0.294	0.078	-0.084	0.574	-0.37	-0.109	-0.046	-0.152	-0.319	-0.01	1.835	-0.668	-0.096	-0.194	-0.244	-0.396	-0.176	-0.551	-0.234	-0.176	0.91
AGCUA	-0.099	-0.546	-0.595	-0.166	-0.385	-0.642	1.474	-0.349	-0.243	0.147	0.023	-0.138	-0.067	0.045	1.228	1.085	-0.17	-0.111	0.76	1.027	0.011	0.135	-0.198	-0.137	0.393	0.48	0.124	0.764	0.448	-0.298	2.512	1.433	-0.488	0.271	0.094	-0.678	-0.456	-0.712	0.114	0.517	-0.519	-0.223	-0.159	-0.277	-0.292	-0.159	-0.068	1.145	-0.543
AGCUC	-0.301	-0.496	-0.456	0.712	-0.345	-0.702	-0.011	-0.676	-0.315	-0.22	-0.279	-0.168	-0.467	-0.047	-0.221	-0.782	-0.136	-0.259	-0.131	-0.369	-0.467	-0.033	-0.152	-0.178	0.679	0.697	-0.74	-0.274	-0.071	-0.328	1.124	0.024	-0.039	0.01	-0.073	-0.401	-0.349	-0.546	-0.231	0.184	-0.013	-0.554	-0.377	-0.295	-0.26	-0.563	-0.301	0.477	-0.616
AGCUG	-0.29	-0.334	-0.44	-0.06	-0.022	-0.592	-0.248	0.551	-0.365	0.946	1.348	-0.103	-0.506	1.158	-0.137	0.398	-0.291	-0.061	-0.365	-0.23	0.182	0.433	-0.122	-0.581	-0.309	-0.038	0.604	-0.352	-0.338	-0.151	1.433	-0.078	-0.432	-0.286	0.017	-0.282	-0.312	-0.254	0.183	-0.283	0.222	-0.134	-0.197	-0.172	-0.13	-0.363	-0.293	0.053	0.124
AGCUU	-0.475	0.321	-0.4	-0.125	-0.184	-0.252	0.61	-0.459	0.076	-0.102	-0.299	0.298	-0.141	0.088	0.959	0.406	0.165	0.107	0.587	0.86	-0.206	-0.161	-0.603	-0.392	0.193	0.191	-0.524	-0.069	-0.119	-0.008	3.588	1.004	-0.404	-0.466	0.003	-0.672	-0.466	-0.872	-0.078	0.603	-0.273	-0.277	0.294	-0.028	-0.209	0.503	0.154	0.818	0.503
AGGAA	0.182	-0.668	-0.927	-0.951	-0.762	-0.754	0.555	-0.439	-0.451	0.778	0.136	-0.737	-0.458	0.075	1.419	-0.042	-0.347	-0.295	-0.466	-0.016	0.933	0.281	-1.181	-0.438	-0.935	-0.656	0.762	-0.414	-0.516	-0.619	-0.74	0.478	-0.652	1.318	0.348	-0.883	-0.594	-0.774	-0.211	-1.016	-0.272	-0.218	-0.287	0.11	-0.142	-0.483	-0.425	-0.876	-0.264
AGGAC	1.199	-0.135	-0.84	-0.063	-0.043	-0.596	-0.123	0.173	-0.328	0.968	1.386	0.388	-0.618	0.824	0.074	-0.421	-0.41	-0.168	-1.052	-0.655	0.169	0.578	-0.49	-0.401	-1.438	-0.414	0.615	-0.338	-0.238	0.336	-0.727	-0.334	-0.255	-0.157	0.254	-0.168	-0.223	0.483	-0.248	-0.953	1.054	-0.4	-0.111	-0.1	-0.006	-0.407	-0.182	-1.132	0.463
AGGAG	-0.193	-0.557	-0.805	-0.636	-0.457	-0.603	-0.12	0.12	-0.438	1.214	1.092	-0.601	-0.656	0.931	0.858	0.251	-0.348	-0.157	-0.655	-0.245	1.188	0.584	-0.747	-0.56	-1.159	-0.665	1.264	-0.464	-0.62	-0.539	-0.774	0.235	-0.624	0.055	0.225	-0.661	-0.522	-0.547	-0.439	-1.059	0.01	-0.038	-0.318	0.017	-0.05	-0.58	-0.402	-0.896	0.338
AGGAU	0.092	-0.616	-0.857	-1.086	-0.507	-0.656	0.638	0.182	-0.431	0.765	0.248	-0.477	-0.533	0.261	0.897	-0.756	-0.434	-0.275	-0.958	-0.51	0.386	0.023	-1.225	-0.626	-1.344	-1.002	0.248	-0.462	-0.627	-0.445	-0.864	0.289	-0.641	-0.341	-0.069	-0.786	-0.549	-0.569	-0.264	-1.101	0.219	-0.397	-0.355	0.002	-0.147	-0.559	-0.352	-1.606	0.093
AGGCA	0.042	-0.388	-0.85	0.39	-0.387	-0.458	-0.103	-0.577	-0.324	0.577	0.803	-0.785	-0.557	0.495	1.01	1.481	-0.179	-0.086	-0.444	0.088	0.658	0.32	0.606	-0.087	-0.395	0.194	0.583	-0.302	-0.276	-0.786	0.064	0.076	-0.292	0.7	-0.037	-0.337	-0.404	-0.564	-0.056	-0.744	-0.171	-0.366	-0.216	0.222	0.148	-0.345	-0.257	0.15	-0.194
AGGCC	-0.14	-0.178	-0.712	0.834	0.04	-0.45	-0.386	0.343	-0.258	0.153	0.631	-0.403	-0.651	0.759	0.822	0.699	-0.071	-0.041	-0.592	-0.175	0.024	0.153	0.951	-0.321	-0.36	0.139	0.782	-0.325	-0.179	-0.433	-0.2	-0.283	-0.168	0.178	0.028	0.672	-0.131	-0.069	-0.315	-0.648	0.046	-0.442	-0.191	-0.432	-0.149	-0.341	-0.238	0.07	-0.012
AGGCG	-0.19	-0.256	-0.712	0.37	0.113	-0.453	-0.328	1.246	-0.321	1.129	1.742	-0.214	-0.722	1.443	0.211	0.146	-0.418	-0.015	-0.665	-0.552	0.588	0.38	0.601	-0.567	-0.893	-0.342	0.658	-0.422	-0.301	-0.207	-0.189	-0.324	-0.417	0.08	0.192	-0.084	-0.331	0.033	-0.399	-0.869	0.363	-0.261	-0.296	-0.309	-0.051	-0.631	-0.298	-0.767	0.567
AGGCU	0.177	-0.31	-0.785	0.026	-0.212	-0.67	0.316	0.287	-0.3	1.121	0.975	0.005	-0.561	1.207	0.682	0.353	-0.31	-0.1	-0.563	-0.095	0.384	0.521	-0.52	-0.607	-0.91	-0.413	0.523	-0.357	-0.358	0.023	0.322	-0.039	-0.489	-0.265	0.368	-0.516	-0.425	-0.375	-0.348	-0.664	0.347	-0.401	-0.115	-0.271	-0.17	-0.38	-0.232	-0.49	0.421
AGGGA	0.169	-0.554	-0.838	-0.554	-0.218	-0.672	0.024	0.156	-0.393	2.213	1.705	-0.408	-0.585	1.242	0.636	2.325	-0.279	-0.08	-0.418	0.241	4.192	2.127	-0.396	-0.532	-1.105	-0.45	2.899	-0.412	-0.534	-0.379	-0.815	0.142	-0.589	0.53	0.678	-0.687	-0.549	-0.593	-0.341	-1.006	0.159	0	0.216	0.037	-0.084	-0.378	-0.421	-0.507	0.409
AGGGC	0.937	0.031	-0.738	0.674	0.247	-0.51	-0.21	0.811	-0.27	1.629	1.886	0.654	-0.638	1.406	0.008	0.996	-0.369	0.053	-0.765	-0.202	1.593	1.019	0.264	-0.44	-1.102	-0.01	1.694	-0.334	-0.213	0.678	-0.549	-0.415	-0.147	0.088	0.917	0.053	-0.222	0.389	-0.348	-0.931	0.775	0	0.042	-0.136	0.064	-0.351	-0.188	-0.883	0.828
AGGGG	-0.005	-0.362	-0.546	0.317	0.432	-0.549	-0.063	1.095	-0.269	4.658	3.582	0.363	-0.566	2.068	0.268	4.196	-0.229	0.149	0.261	1.032	7.207	7.217	-0.312	-0.501	-0.505	0.388	5.642	-0.373	-0.378	0.309	-0.59	-0.119	-0.499	0.196	1.457	-0.424	-0.463	-0.276	-0.434	-0.714	0.516	0	0.82	0.074	-0.037	-0.077	-0.42	-0.043	1.441
AGGGU	-0.506	-0.397	-0.593	-0.521	-0.138	-0.294	0.526	0.651	-0.33	2.828	2.444	-0.048	-0.501	1.687	0.669	2.67	-0.312	-0.047	-0.251	0.51	4.384	2.168	-0.303	-0.668	-1.032	-0.424	3.309	-0.474	-0.659	-0.116	-0.843	0.254	-0.646	-0.043	0.605	-0.652	-0.554	-0.645	-0.513	-0.971	0.088	0	0.407	-0.114	-0.139	-0.282	-0.426	-0.696	0.836
AGGUA	-0.21	-0.608	-0.468	-0.699	-0.554	-0.616	2.017	-0.311	-0.333	1.377	2.224	0.003	-0.044	1.338	1.41	1.557	-0.347	-0.17	0.595	0.945	1.234	0.476	-0.381	-0.501	-0.685	-0.192	1.285	-0.207	-0.326	0.013	-0.777	1.614	-0.692	0.263	0.225	-0.841	-0.588	-0.809	-0.26	-0.852	-0.284	-0.042	-0.102	-0.103	-0.192	-0.378	-0.392	-0.135	-0.261
AGGUC	-0.625	-0.484	-0.323	0.007	0.074	-0.458	-0.241	0.904	-0.394	0.399	0.175	-0.639	-0.709	0.644	-0.123	-1.303	-0.483	-0.125	-1.004	-0.936	-0.02	-0.221	-0.209	-0.679	-1.01	-0.811	-0.537	-0.5	-0.669	-0.604	-0.902	-0.223	-0.432	-0.356	-0.417	-0.028	-0.221	0.166	-0.502	-0.899	-0.029	-0.507	-0.512	-0.317	-0.147	-0.827	-0.337	-1.668	0.095
AGGUG	-0.497	-0.39	-0.242	-0.397	-0.216	-0.552	0.065	1.262	-0.379	2.805	3.143	0.067	-0.308	1.755	0.328	1.173	-0.369	-0.112	-0.295	0.039	1.339	0.874	0.353	-0.675	-0.901	-0.243	3.046	-0.477	-0.58	-0.016	-0.739	0.116	-0.685	-0.042	0.218	-0.569	-0.521	-0.6	-0.506	-0.899	0.198	0.223	-0.014	-0.021	-0.06	-0.382	-0.465	-0.339	0.83
AGGUU	-0.64	0.388	-0.36	-0.736	-0.181	1.778	0.662	0.527	0.025	1.048	1.761	0.212	-0.211	1.281	1.325	0.69	-0.216	-0.013	0.052	0.325	0.972	0.107	-0.97	-0.682	-0.926	-0.496	0.383	-0.454	-0.651	0.041	-0.838	0.774	-0.655	-0.464	0.08	-0.741	-0.551	-0.78	-0.548	-0.863	-0.201	-0.249	0.027	-0.098	-0.199	-0.212	-0.394	-0.734	0.38
AGUAA	0.869	-0.667	0.507	-0.568	-0.975	-0.516	2.017	-0.808	-0.283	-0.186	-0.198	0.652	0.6	-0.712	0.966	1.097	-0.224	-0.287	1.871	2.957	0.253	-0.13	-0.982	-0.21	0.46	0.199	0.477	1.868	1.392	1.211	-0.443	2.362	-0.631	1.49	1.133	-0.888	-0.571	-0.997	0.457	-0.476	-1.127	0.465	-0.295	-0.14	-0.259	-0.106	-0.229	0.579	-0.839
AGUAC	-0.289	-0.516	0.025	0.113	-0.701	-0.438	0.629	-0.83	-0.292	-0.284	-0.336	-0.172	-0.261	-0.51	0.222	0.336	-0.181	-0.223	0.414	0.166	-0.136	-0.211	-0.295	0.199	0.543	0.334	-0.174	-0.302	-0.341	-0.213	-0.529	0.886	-0.341	-0.035	-0.133	-0.428	-0.325	-0.463	-0.355	-0.34	-0.768	0.052	-0.336	-0.358	-0.237	-0.354	-0.062	0.304	-0.665
AGUAG	-0.25	-0.578	-0.043	-0.668	-0.788	-0.469	2.23	-0.805	-0.35	0.855	0.615	-0.172	-0.402	0.33	1.81	1.982	-0.345	-0.265	0.992	1.122	0.766	0.708	-0.705	-0.593	-0.641	-0.676	1.253	-0.401	-0.479	-0.03	-0.544	4.518	-0.625	-0.064	0.157	-0.727	-0.546	-0.756	-0.379	-0.907	-0.452	-0.198	-0.264	0.068	-0.093	-0.421	-0.408	-0.047	-0.386
AGUAU	-0.318	-0.342	0.88	-0.588	-0.886	-0.129	2.117	-0.631	0.245	-0.193	0.049	2.026	0.996	-0.588	1.927	1.45	-0.141	-0.202	1.75	1.898	0.07	-0.242	-1.084	-0.358	0.152	-0.251	0.216	-0.175	-0.142	2.695	-0.549	2.447	-0.627	-0.103	0.129	-0.896	-0.574	-1.034	0.557	-0.356	-0.636	0.76	-0.083	0.072	-0.195	0.118	-0.202	0.191	-0.45
AGUCA	-0.396	-0.304	0.783	-0.239	-0.126	-0.137	-0.04	-0.058	-0.305	-0.405	-0.978	-0.612	-0.517	-1.072	0.273	-0.981	-0.363	0.037	-0.347	-0.52	-0.224	-0.456	0.248	-0.118	0.107	-0.245	-0.898	-0.351	-0.592	-0.669	-0.661	0.709	0.498	-0.055	-0.505	0.167	-0.009	0.675	0.059	-0.53	-0.785	-0.41	-0.486	-0.397	-0.172	-0.625	-0.34	-1.108	-0.338
AGUCC	-0.542	-0.303	1.112	0.162	-0.053	-0.246	-0.408	-0.249	-0.316	-0.97	-1.151	-0.63	-0.606	-0.67	-0.103	-0.901	-0.063	-0.127	-0.493	-0.699	-0.785	-0.563	1.37	-0.338	0.222	-0.519	-1.016	-0.229	-0.322	-0.705	-0.592	0.121	-0.145	-0.203	-0.51	1.367	0.78	1.806	-0.177	-0.307	-0.753	-0.472	-0.529	-0.495	-0.189	-0.441	-0.295	0.145	-0.563
AGUCG	-0.299	-0.136	-0.116	-0.63	0.82	-0.088	-0.372	1.853	-0.398	-0.174	-0.665	-0.751	-0.79	-0.266	-0.453	-2.313	-0.633	0.083	-1.107	-1.497	-0.307	-0.289	-0.785	-0.627	-1.261	-1.254	-1.09	-0.425	-0.769	-0.606	-0.66	-0.133	-0.194	-0.338	-0.757	0.241	-0.003	1.294	-0.311	-0.892	-0.228	-0.384	-0.733	-0.189	-0.006	-0.976	-0.226	-2.303	0.809
AGUCU	-0.545	-0.247	1.732	-0.747	-0.164	-0.36	0.322	0.025	-0.198	-0.336	-1.06	0.022	-0.417	-0.432	0.284	-1.374	-0.271	-0.041	-0.254	-0.395	-0.381	-0.464	-1.102	-0.581	-0.301	-0.95	-0.864	-0.309	-0.565	-0.118	-0.707	0.68	-0.493	-0.6	-0.274	-0.447	-0.385	-0.193	-0.335	0.298	-0.195	-0.395	-0.15	-0.262	-0.183	-0.383	-0.318	-1.187	-0.19
AGUGA	-0.231	-0.646	-0.209	-0.988	-0.835	-0.762	0.265	-0.385	-0.418	0.334	0.361	-0.384	-0.039	0.352	0.231	0.126	-0.336	-0.348	-0.287	-0.135	0.157	-0.038	-0.543	-0.653	-0.829	-0.958	0.254	-0.41	-0.522	-0.39	-0.813	0.53	-0.755	0.291	0.053	-0.759	-0.551	-0.785	-0.191	-0.892	-0.429	-0.212	-0.362	-0.072	-0.218	-0.403	-0.48	-0.425	0.255
AGUGC	-0.313	-0.247	0.009	0.227	-0.239	-0.473	-0.215	0.01	-0.28	0.307	0.939	0.231	-0.007	0.897	-0.054	1.276	-0.159	-0.083	-0.125	0.113	0.067	0.123	0.779	-0.423	-0.227	0.124	0.501	-0.357	-0.318	0.197	0.534	0.119	-0.428	0.186	0.169	-0.105	-0.339	-0.349	-0.408	-0.527	-0.163	-0.267	-0.123	0.413	0.41	-0.184	-0.368	0.859	0.949
AGUGG	-0.238	-0.386	-0.248	-0.492	-0.318	-0.606	0.205	0.236	-0.365	1.741	1.374	-0.097	-0.484	1.207	0.029	0.845	-0.375	-0.138	-0.482	-0.013	1.43	1.104	-0.345	-0.685	-0.936	-0.579	2.038	-0.466	-0.567	-0.06	-0.8	0.134	-0.605	-0.042	0.35	-0.49	-0.472	-0.37	-0.193	-0.912	0.073	0.268	-0.061	-0.014	-0.122	-0.407	-0.475	-0.658	0.953
AGUGU	-0.472	0.535	2.851	-0.666	-0.517	0.358	0.688	0.236	-0.192	0.518	1.184	1.771	0.93	0.935	0.412	1.122	-0.271	-0.121	0.278	0.487	0.213	0.101	-0.006	-0.692	-0.734	-0.729	0.456	-0.386	-0.573	1.899	-0.833	1.127	-0.647	-0.193	0.202	-0.641	-0.498	-0.629	-0.415	-0.661	0.14	2.248	-0.089	-0.122	-0.203	-0.015	-0.436	-0.009	4.052
AGUUA	-0.16	1.815	0.754	-0.503	-0.607	6.197	2.432	-0.151	1.208	-0.198	-0.231	1.12	0.72	-0.678	2.553	1.485	-0.186	-0.002	1.757	2.206	0.062	-0.227	-0.967	-0.308	0.388	-0.105	-0.017	0.427	0.387	1.291	-0.535	3.475	-0.595	0.004	0.449	-0.753	-0.493	-0.723	0.219	-0.399	-0.902	0.085	-0.192	-0.108	-0.215	0.53	0.327	0.273	-0.258
AGUUC	-0.338	0.546	0.233	-0.461	-0.443	3.073	-0.288	-0.211	0.134	-0.567	-0.883	-0.22	-0.491	-0.585	-0.068	-0.819	-0.095	-0.133	-0.39	-0.209	-0.435	-0.492	-0.904	-0.441	0	-0.425	-0.886	-0.425	-0.606	-0.373	-0.662	0.482	-0.086	-0.397	-0.412	-0.375	-0.315	-0.304	-0.434	-0.275	-0.68	-0.522	-0.285	-0.383	-0.241	-0.277	-0.342	-0.477	-0.498
AGUUG	-0.585	0.84	0.306	-0.832	0.056	2.536	0.019	1.976	0.104	0.221	-0.004	0.275	-0.2	0.227	-0.037	-0.756	-0.378	0.039	-0.428	-0.46	0.1	-0.211	-0.964	-0.684	-0.829	-1.054	-0.189	-0.444	-0.689	0.287	-0.581	0.642	-0.565	-0.468	-0.12	-0.513	-0.418	-0.233	-0.493	-0.816	-0.261	0.133	-0.41	0.161	-0.044	-0.261	-0.404	-0.996	0.737
AGUUU	-0.607	2.993	1.321	-0.702	0.425	5.843	0.421	-0.231	2.731	-0.312	-0.2	1.837	0.86	-0.46	1.933	0	0.88	0.898	1.328	1.697	-0.017	-0.376	-1.469	-0.545	0.095	-0.447	-0.355	-0.223	-0.397	1.969	-0.554	2.323	-0.53	-0.637	0.232	-0.765	-0.516	-0.938	-0.513	-0.153	-0.071	0.154	1.452	0.044	-0.193	1.797	-0.042	0.064	1.422
AUAAA	2.724	-0.669	-0.183	0.625	-0.748	-0.661	2.957	-0.332	-0.286	-0.625	-0.598	0.745	3.292	-1.675	0.488	0.714	-0.153	-0.255	2.589	3.735	0.051	-0.339	-1.623	1.617	1.483	1.32	0.693	8.098	8.281	1.189	0.097	1.131	1.265	3.512	4.422	-0.868	-0.48	-0.843	8.31	0.248	-1.308	2.552	-0.132	-0.078	-0.299	0.51	-0.001	0.915	-0.978
AUAAC	0.807	-0.678	-0.423	0.546	-0.651	-0.718	2.242	-0.937	-0.298	-0.813	-0.836	-0.08	1.17	-1.655	-0.052	0.109	-0.086	-0.237	1.627	1.538	-0.371	-0.45	-0.477	2.066	1.842	2.042	-0.35	3.445	2.961	-0.012	-0.027	0.444	2.158	1.38	0.678	-0.609	-0.239	-0.464	4.105	0.578	-1.105	0.339	-0.28	-0.344	-0.318	0.154	0.073	0.904	-1
AUAAG	0.8	-0.654	-0.258	-0.515	-0.7	-0.436	3.109	-0.362	-0.135	-0.035	0.018	0.451	0.685	-0.78	0.114	0.449	-0.323	-0.283	1.218	1.657	0.244	-0.121	-1.009	0.085	0.15	0.136	0.504	1.306	1.274	0.341	-0.033	0.606	0.277	1.531	1.495	-0.811	-0.536	-0.766	8.844	-0.425	-0.845	0.756	-0.266	0.056	-0.199	-0.154	0.201	0.071	-0.582
AUAAU	6.211	-0.411	0.119	-0.158	-0.672	-0.369	3.161	-0.365	1.22	-0.61	-0.513	1.816	4.089	-1.568	0.946	1.126	-0.038	-0.117	3.24	4.308	-0.024	-0.395	-1.333	1.078	1.369	1.378	0.309	5.223	4.745	2.434	0.058	1.654	1.142	1.753	1.788	-0.87	-0.468	-0.813	3.498	0.486	-1.074	1.811	0.096	-0.059	-0.286	0.959	0.438	0.784	-0.875
AUACA	0.471	-0.63	-0.472	3.207	-0.645	-0.55	1.775	-1.15	-0.206	-0.771	-0.615	-0.621	1.393	-1.991	0.164	0.923	-0.054	-0.165	1.585	1.142	-0.248	-0.416	-0.293	7.075	3.221	3.476	-0.183	0.335	0.499	-0.329	-0.076	0.444	3.327	0.862	0.399	-0.732	-0.442	-0.762	0.45	0.378	-1.156	1.701	-0.161	-0.383	-0.318	0.1	0.456	1.075	-1.057
AUACC	-0.12	-0.543	-0.458	0.312	-0.487	-0.316	1.071	-1.714	-0.275	-1.503	-1.204	-1.202	-0.051	-1.37	-0.218	0.393	0.527	-0.294	0.387	0.397	-0.913	-0.716	0.525	1.327	1.611	1.463	-0.755	0.163	0.205	-1.331	-0.107	-0.158	1.614	0.543	-0.671	1.218	1.214	0.902	-0.222	0.574	-1.107	0.045	-0.207	-0.477	-0.323	0.067	1.172	1.6	-1.227
AUACG	0.224	-0.447	-0.122	-0.262	-0.35	-0.426	1.155	-0.128	-0.24	-0.246	0.295	-0.253	-0.014	-0.435	-0.357	-0.296	-0.342	-0.197	0.275	-0.275	-0.206	-0.282	0.094	0.406	0.228	0.085	-0.447	-0.065	-0.031	-0.266	0.229	-0.229	0.305	0.021	0.169	-0.525	-0.422	-0.358	-0.387	-0.308	-0.597	0.449	-0.374	-0.208	-0.174	-0.425	0.463	-0.239	-0.526
AUACU	-0.053	-0.453	-0.341	-0.127	-0.617	-0.612	1.767	-0.739	0.193	-0.583	-0.586	-0.072	0.997	-1.209	0.194	0.12	0.066	-0.139	1.578	0.773	-0.365	-0.362	-0.886	1.216	1.388	1.313	-0.374	0.615	0.358	-0.223	-0.117	0.445	0.715	-0.308	0.182	-0.786	-0.443	-0.729	-0.087	1.754	-0.726	0.423	0.025	-0.265	-0.305	0.538	0.603	0.585	-0.862
AUAGA	0.357	-0.768	-0.668	-0.11	-0.935	-0.837	2.982	-0.727	-0.41	-0.026	-0.221	-0.475	0.327	-0.734	4.078	0.621	-0.294	-0.403	1.508	1.373	0.111	-0.01	-1.385	-0.085	-0.005	-0.342	0.824	-0.191	-0.272	-0.464	-0.522	4.689	-0.277	0.321	0.928	-0.945	-0.608	-1.025	-0.105	-0.675	-0.924	1.022	-0.395	-0.016	-0.254	-0.268	-0.055	-0.05	-0.723
AUAGC	0.106	-0.544	-0.539	0.343	-0.377	-0.55	2.812	-0.527	-0.3	-0.29	0.245	-0.132	-0.04	-0.422	5.482	1.432	-0.12	-0.19	1.371	1.329	-0.117	-0.083	0.126	0.582	0.809	1.058	0.113	-0.071	-0.012	-0.124	1.549	3.339	1.055	0.169	0.376	-0.39	-0.365	-0.584	-0.253	-0.079	-0.72	0.869	-0.21	0.513	0.257	-0.137	0.06	1.224	-0.622
AUAGG	0.309	-0.627	-0.705	-0.503	-0.528	-0.681	2.895	-0.055	-0.351	1.274	1.877	0.086	-0.203	0.494	5.499	1.434	-0.396	-0.232	0.329	0.672	1.475	0.71	-0.933	-0.434	-0.824	-0.199	1.688	-0.362	-0.465	0.021	-0.591	2.707	-0.281	-0.214	0.64	-0.83	-0.572	-0.665	-0.512	-0.867	-0.164	1.196	-0.115	-0.046	-0.207	-0.398	-0.15	-0.628	-0.113
AUAGU	-0.051	-0.088	0.804	-0.515	-0.638	0.846	3.736	-0.19	0.237	-0.031	-0.05	1.075	0.758	-0.669	5.099	1.013	-0.283	-0.127	1.987	2.197	0.004	-0.148	-0.958	-0.226	-0.019	-0.189	0.18	-0.063	-0.242	1.486	-0.557	5.493	0.02	-0.201	0.541	-0.777	-0.52	-0.728	-0.177	-0.413	-0.755	1.725	-0.179	-0.084	-0.253	0.045	-0.037	-0.026	-0.231
AUAUA	1.304	-0.615	0.205	2.786	-0.692	-0.585	5.115	-0.467	0.742	-0.568	-0.052	1.726	5.502	-1.661	3.573	1.912	-0.096	-0.23	3.859	4.228	-0.038	-0.327	-1.491	3.612	1.562	1.61	0.647	2.2	2.286	2.458	0.079	2.353	0.772	0.426	1.753	-0.899	-0.476	-0.947	4.232	0.557	-0.822	6.538	0.042	-0.116	-0.305	0.794	0.866	1.175	-1.027
AUAUC	0.526	-0.555	-0.063	-0.052	-0.448	-0.367	1.616	-0.433	0.058	-0.907	-0.981	-0.14	0.793	-1.597	0.079	-0.127	-0.122	-0.181	1.396	0.729	-0.498	-0.593	-0.631	1.269	1.561	1.22	-0.797	0.001	-0.023	-0.314	-0.178	0.13	2.106	-0.08	-0.011	-0.379	-0.088	0.13	0.081	0.932	-0.124	0.505	-0.053	-0.359	-0.308	-0.073	0.266	0.166	-0.868
AUAUG	0.279	-0.432	1.044	-0.374	-0.583	-0.43	1.957	-0.221	0.184	0.05	0.313	1.872	3.2	-0.567	0.126	0.715	-0.292	-0.27	1.086	0.807	0.18	-0.093	-0.855	0.296	0.019	0.181	0.506	-0.078	-0.033	2.205	0.1	0.117	-0.091	-0.063	0.741	-0.777	-0.506	-0.837	1.016	-0.217	-0.321	2.427	-0.167	0.381	-0.114	0.325	0.485	0.242	-0.492
AUAUU	0.517	0.89	0.542	0.395	-0.033	0.751	2.248	-0.367	2.468	-0.594	-0.283	2.504	4.459	-1.415	1.751	1.732	0.761	0.565	3.565	3.208	-0.047	-0.434	-1.508	1.568	1.072	1.085	0.057	0.74	1.498	2.666	0.034	1.52	1.047	-0.404	1.356	-0.857	-0.449	-0.99	1.913	0.828	0.312	2.694	1.159	0	-0.268	2.67	1.057	0.924	-0.673
AUCAA	4.017	-0.635	-0.289	-0.823	-0.525	-0.459	0.185	-0.443	-0.323	-0.503	-1.13	-0.757	0.305	-1.925	-0.263	-0.703	-0.346	-0.139	0.709	0.323	-0.311	-0.438	-0.53	0.617	1.81	1.839	-0.573	0.242	0.373	-0.789	-0.267	-0.08	1.227	1.369	0.002	-0.549	-0.357	-0.522	1.075	0.322	-0.763	-0.4	-0.393	-0.31	-0.303	-0.351	-0.301	-0.371	-0.702
AUCAC	1.551	-0.586	-0.422	1.094	-0.08	-0.429	-0.366	-0.749	-0.309	-0.793	-1.194	-1.161	-0.24	-1.376	-0.416	-0.479	-0.099	-0.052	0.235	-0.295	-0.599	-0.54	1.201	2.019	2.288	2.314	-0.957	-0.029	-0.081	-1.293	-0.216	-0.314	3.289	-0.161	-0.843	-0.39	-0.238	-0.401	0.054	0.78	-0.73	-0.552	-0.373	-0.47	-0.313	-0.384	-0.242	0.372	-0.74
AUCAG	1.717	-0.546	-0.351	-0.291	-0.149	-0.271	-0.364	0.067	-0.215	-0.043	-0.374	-0.849	-0.418	-0.895	-0.254	-0.616	-0.408	-0.091	-0.201	-0.327	-0.071	-0.287	-0.4	-0.258	0.952	0.358	-0.447	-0.283	-0.454	-0.797	-0.237	-0.013	0.207	-0.404	-0.43	-0.462	-0.417	-0.472	0.564	-0.398	-0.378	-0.504	-0.455	-0.123	-0.168	-0.691	-0.331	-0.927	-0.313
AUCAU	2.565	-0.37	0.022	-0.657	-0.195	-0.161	0.681	-0.275	0.692	-0.454	-0.958	0.068	0.751	-1.643	-0.071	-0.223	-0.214	0.075	1.133	0.268	-0.345	-0.41	0.085	1.098	1.95	2.097	-0.755	0.242	0.092	-0.142	-0.286	0.234	6.849	-0.497	-0.458	-0.626	-0.382	-0.462	0.741	0.653	-0.494	-0.152	-0.181	-0.26	-0.304	-0.033	-0.051	-0.175	-0.583
AUCCA	-0.126	-0.524	-0.42	-0.395	-0.446	-0.179	-0.31	-0.942	-0.353	-1.183	-1.196	-1.52	-0.35	-0.725	-0.23	0.388	0.145	-0.198	-0.165	0.228	-0.664	-0.671	0.899	0.639	1.122	1.081	-0.607	-0.035	-0.202	-1.618	-0.447	-0.365	1.541	0.185	-1.133	0.759	0.45	1.252	-0.14	0.313	-0.793	-0.569	-0.211	-0.479	-0.335	-0.174	-0.25	0.302	-0.949
AUCCC	-0.244	-0.47	-0.258	0.835	-0.387	-0.095	-0.271	-1.932	-0.272	-1.4	-1.336	-0.471	-0.313	-1.373	-0.363	-1.21	0.362	-0.408	0.115	-0.563	-1.227	-0.614	0.966	0.914	0	0	-1.215	-0.078	0.273	-0.534	-0.14	-0.326	0.445	-0.034	-0.623	3.423	4.54	7.142	-0.386	0.715	-0.279	-0.372	-0.438	-0.391	-0.31	-0.225	-0.225	1.332	-1.064
AUCCG	0.088	-0.4	-0.207	-0.725	-0.055	-0.127	-0.768	0.007	-0.325	-1.108	-1.09	-1.24	-0.585	-0.705	-0.601	-1.218	-0.017	-0.173	-1.091	-0.825	-0.683	-0.706	-0.015	-0.425	0.63	-0.626	-1.016	-0.224	-0.422	-1.246	-0.191	-0.703	0.002	-0.038	-1.112	0.496	0.12	0.076	-0.404	-0.388	-0.803	-0.566	-0.581	-0.372	-0.177	-0.648	-0.243	-0.946	-0.455
AUCCU	-0.336	-0.459	-0.224	-0.485	-0.302	-0.328	0.157	-0.964	-0.156	-1.166	-1.43	-0.447	-0.332	-0.919	-0.386	-0.83	0.138	-0.257	0.027	-0.279	-0.945	-0.702	0.377	0.027	0.618	0.028	-1.209	0.014	-0.127	-0.92	-0.396	-0.306	0.164	-0.497	-0.837	0.84	0.829	3.731	-0.312	1.431	-0.565	-0.457	-0.165	-0.381	-0.319	0.008	-0.179	0.033	-0.843
AUCGA	0.19	-0.588	-0.647	-1.223	-0.141	-0.492	-0.238	0.679	-0.437	-0.236	-0.816	-1.236	-0.558	-0.452	-0.593	-1.627	-0.524	-0.232	-0.6	-0.956	-0.538	-0.366	-0.433	-0.574	-0.526	-1.124	-1.034	-0.386	-0.579	-1.21	-0.735	-0.462	-0.409	-0.007	-0.964	-0.374	-0.341	-0.317	-0.39	-0.595	-0.522	-0.522	-0.634	-0.275	-0.232	-0.808	-0.277	-1.434	-0.148
AUCGC	-0.34	-0.276	-0.472	-0.469	0.632	-0.142	-0.656	1.137	-0.376	-0.192	-0.483	-0.964	-0.71	0.129	-0.713	-1.476	-0.469	-0.076	-0.518	-1.138	-0.479	-0.338	0.395	-0.425	-0.063	-0.513	-1.185	-0.345	-0.388	-0.887	1.569	-0.584	0.209	-0.173	-1.079	-0.011	-0.273	-0.018	-0.402	-0.139	-0.269	-0.597	-0.607	0.119	0.136	-0.758	-0.143	-0.897	0.205
AUCGG	0.468	-0.223	-0.76	-0.656	0.691	-0.33	-0.469	1.974	-0.371	0.566	0.435	-0.641	-0.728	0.473	-0.57	-1.583	-0.588	-0.079	-1.239	-1.165	0.109	0.041	-0.753	-0.689	-1.51	-1.068	-0.136	-0.435	-0.678	-0.481	-0.822	-0.733	-0.315	-0.423	-0.527	0.382	0.047	1.122	-0.496	-0.921	0.416	-0.203	-0.419	-0.192	-0.063	-0.827	-0.196	-2.249	0.858
AUCGU	-0.561	-0.045	0.714	-1.008	0.611	0.432	-0.199	1.664	-0.321	0.037	-0.87	-0.697	-0.64	-0.31	-0.593	-1.842	-0.653	0.018	-0.653	-1.169	-0.35	-0.081	-0.326	-0.664	-0.895	-1.117	-1.294	-0.419	-0.773	-0.617	-0.831	-0.241	-0.383	-0.321	-1.173	-0.077	-0.237	0.271	-0.459	-0.636	-0.137	-0.283	-0.618	-0.176	-0.16	-0.804	-0.069	-2.101	0.679
AUCUA	0.814	-0.599	-0.095	-1.098	-0.403	-0.521	1.612	0.048	-0.049	-0.575	-1.116	-0.22	0.782	-1.197	0.321	-0.465	-0.247	-0.182	1.142	0.783	-0.423	-0.5	-0.914	0.277	0.801	0.468	-0.705	1.124	0.744	-0.438	-0.303	0.423	0.168	-0.228	-0.493	-0.621	-0.347	-0.631	-0.128	2.511	-0.143	0.03	-0.107	-0.265	-0.305	-0.113	-0.014	-0.297	-0.637
AUCUC	-0.248	-0.555	-0.083	-0.48	-0.096	-0.513	-0.214	-0.43	-0.309	-0.628	-1.142	-0.268	-0.32	-0.947	-0.493	-1.314	-0.185	-0.238	0.263	-0.39	-0.618	-0.459	-0.515	0.103	1.294	0.785	-1.164	-0.145	-0.19	-0.538	-0.277	-0.361	1.147	-0.393	-0.48	-0.489	-0.252	-0.439	-0.404	2.006	1.309	-0.559	-0.218	-0.352	-0.299	-0.491	-0.268	-0.054	-0.546
AUCUG	-0.176	-0.467	0.183	-1.123	-0.218	-0.501	-0.53	0.186	-0.316	-0.099	-0.621	0.008	-0.121	-0.153	-0.584	-1.146	-0.351	-0.243	-0.558	-0.566	-0.312	-0.39	-0.992	-0.524	0.232	-0.268	-0.391	-0.351	-0.547	-0.26	-0.181	-0.635	-0.3	-0.6	-0.523	-0.52	-0.418	-0.54	-0.599	0.615	0.042	-0.137	-0.34	0.035	-0.167	-0.424	-0.293	-1.136	-0.143
AUCUU	0.029	0.816	0.271	-0.96	0.237	0.092	0.208	-0.147	0.782	-0.648	-1.361	0.43	0.704	-1.077	0.122	-0.566	0.349	0.365	1.133	0.694	-0.386	-0.561	-0.875	-0.125	0.678	0.221	-1.035	0.179	-0.021	-0.047	-0.278	0.197	0.358	-0.762	-0.38	-0.624	-0.356	-0.715	-0.443	2.99	1.374	-0.137	2.15	-0.03	-0.272	1.362	0.093	-0.241	-0.368
AUGAA	2.518	-0.688	-0.562	-1.173	-1.096	-0.829	0.241	-0.904	-0.426	-0.278	-0.56	0.219	1.626	-0.671	-0.317	-0.034	-0.262	-0.433	0.562	0.304	-0.008	-0.199	-1.006	-0.069	-0.155	-0.284	0.323	-0.012	0.066	0.317	-0.452	-0.12	-0.465	2.018	0.805	-0.973	-0.606	-1.093	4.097	-0.486	-0.993	0.098	-0.38	1.635	0.826	0.085	-0.413	0.041	-0.749
AUGAC	0.308	-0.598	-0.81	-0.405	-0.673	-0.731	-0.403	-1.052	-0.399	-0.588	-0.612	-0.982	-0.096	-0.584	-0.486	-0.649	-0.188	-0.39	-0.473	-0.621	-0.496	-0.459	-0.094	-0.175	-0.316	-0.618	-0.581	-0.189	-0.156	-0.953	-0.567	-0.477	-0.346	-0.192	-0.439	-0.583	-0.437	-0.752	0.072	-0.373	-0.8	-0.516	-0.375	0.509	0.165	-0.307	-0.278	-0.208	-0.692
AUGAG	1.097	-0.576	-0.49	-1.165	-0.812	-0.549	-0.053	-0.517	-0.281	0.206	0.492	-0.186	0.043	0.487	-0.339	0.494	-0.238	-0.31	-0.24	0.019	0.232	0.065	-0.391	-0.493	-0.908	-0.836	0.549	-0.328	-0.444	-0.182	-0.563	-0.236	-0.574	0.166	0.018	-0.801	-0.567	-0.899	6.83	-0.847	-0.446	-0.253	-0.318	1.311	0.933	-0.202	-0.378	-0.125	-0.085
AUGAU	1.079	-0.581	-0.503	-1.271	-0.714	-0.539	0.496	-0.199	0.23	-0.27	-0.634	-0.105	1.068	-0.519	-0.267	-0.427	-0.328	-0.326	0.151	-0.057	-0.227	-0.395	-0.744	-0.426	-0.574	-0.875	-0.4	-0.17	-0.28	-0.164	-0.626	-0.006	-0.614	-0.187	-0.423	-0.783	-0.528	-0.943	0.423	-0.547	-0.75	-0.172	-0.349	1.208	0.357	-0.037	-0.183	-0.682	-0.491
AUGCA	0.327	-0.456	-0.49	-0.029	-0.297	-0.512	-0.233	-0.558	-0.303	-0.196	0.288	0.89	1.864	-0.43	-0.325	1.416	-0.138	-0.143	0.327	0.348	-0.133	-0.073	0.939	1.581	1.055	1.993	0.199	-0.145	-0.026	1.529	2.017	-0.319	1.023	0.524	-0.107	-0.595	-0.453	-0.86	-0.123	-0.17	-0.595	0.227	-0.116	5.228	4.547	-0.021	-0.19	1.34	-0.516
AUGCC	-0.138	-0.208	-0.342	0.663	-0.034	-0.202	-0.639	-0.823	-0.251	-1.051	-0.262	-0.089	0.083	-0.161	-0.486	0.837	0.392	-0.159	-0.121	-0.06	-0.621	-0.439	1.963	0.504	0.539	0.728	-0.319	-0.106	0.095	-0.354	1.032	-0.585	0.609	0.82	-0.594	1.776	0.472	0.196	-0.385	0.169	-0.623	-0.484	-0.165	0.749	0.853	0.074	-0.216	1.549	-0.697
AUGCG	0.368	-0.174	-0.289	-0.285	-0.033	-0.332	-0.482	0.808	-0.286	0.331	0.97	0.21	0.042	1.004	-0.528	0.155	-0.34	-0.119	-0.22	-0.561	0.03	0.03	0.948	-0.387	-0.504	-0.293	0.215	-0.332	0.045	0.432	1.289	-0.676	-0.242	0.048	0.187	-0.323	-0.374	-0.317	-0.552	-0.516	-0.033	-0.263	-0.187	1.2	1.539	-0.466	-0.239	0.088	0.21
AUGCU	-0.133	-0.264	-0.344	-0.206	-0.165	-0.554	-0.044	0.03	-0.007	-0.039	0.034	0.812	1.083	0.275	-0.378	0.553	-0.095	-0.093	0.283	0.218	-0.204	-0.058	0.177	-0.037	0.174	0.463	-0.138	-0.045	-0.063	0.705	3.454	-0.377	-0.198	-0.174	0.086	-0.611	-0.431	-0.767	-0.482	0.75	-0.244	-0.31	0.03	1.615	1.314	0.271	-0.103	0.951	-0.142
AUGGA	0.813	-0.586	-0.687	-1.026	-0.495	-0.834	0.001	-0.174	-0.442	0.928	0.442	-0.413	-0.263	0.177	-0.364	-0.463	-0.45	-0.269	-0.583	-0.403	0.66	0.288	-0.917	-0.496	-0.964	-0.656	0.705	-0.382	-0.492	-0.3	-0.757	-0.315	-0.49	0.359	0.119	-0.799	-0.551	-0.545	-0.501	-0.868	0.006	-0.234	-0.281	0.77	0.215	-0.41	-0.399	-1.036	0.045
AUGGC	0.1	-0.411	-0.628	0.057	-0.125	-0.593	-0.343	-0.042	-0.33	0.489	0.687	-0.44	-0.439	0.808	-0.43	0.81	-0.223	-0.143	-0.428	-0.09	0.31	0.149	0.445	-0.35	-0.553	-0.161	0.565	-0.303	-0.271	-0.432	0.112	-0.694	-0.305	0.159	0.035	-0.386	-0.409	-0.539	-0.537	-0.542	-0.075	-0.441	-0.252	0.431	0.205	-0.298	-0.282	0.091	-0.077
AUGGG	0.593	-0.452	-0.63	-0.572	-0.1	-0.666	-0.18	0.369	-0.32	2.997	2.179	0.173	-0.26	1.357	-0.263	2.078	-0.333	-0.025	-0.436	0.348	4.425	3.098	-0.423	-0.559	-1.115	-0.094	3.794	-0.415	-0.519	0.278	-0.772	-0.72	-0.485	0.011	0.809	-0.657	-0.539	-0.579	-0.636	-0.893	0.142	0	0.393	0.752	0.615	-0.119	-0.404	-0.491	0.589
AUGGU	-0.251	-0.29	-0.088	-0.92	-0.353	-0.031	0.36	0.358	-0.196	1.674	1.245	0.087	0.029	1.034	-0.448	0.2	-0.373	-0.121	-0.239	-0.015	0.885	0.246	-0.245	-0.655	-1.031	-0.479	1.12	-0.451	-0.633	0.039	-0.83	-0.353	-0.632	0.009	-0.101	-0.745	-0.535	-0.737	-0.658	-0.763	-0.233	-0.211	-0.123	0.656	0.257	-0.285	-0.353	-0.679	0.124
AUGUA	0.528	-0.464	3.42	-1.038	-0.831	-0.509	1.513	-0.796	-0.175	0.125	0.619	4.039	3.113	-0.41	0.023	1.215	-0.31	-0.317	1.318	1.288	0.083	0.097	-0.583	-0.109	-0.313	-0.213	0.545	0.213	0.09	4.478	-0.527	1.027	-0.397	0.19	0.135	-0.85	-0.532	-0.933	-0.14	-0.23	-0.287	7.943	-0.228	1.512	1.207	0.215	-0.17	0.354	-0.562
AUGUC	-0.142	-0.208	4.279	-0.67	0.024	-0.201	-0.4	0.174	-0.268	-0.486	-0.686	0.586	0.373	-0.636	-0.536	-0.898	-0.342	-0.038	-0.347	-0.62	-0.454	-0.494	0.51	-0.274	-0.368	-0.558	-0.976	-0.262	-0.46	0.7	-0.63	-0.5	0.503	-0.255	-0.474	0.021	-0.062	0.525	-0.465	0.022	0.495	0.076	-0.323	0.627	0.421	-0.338	-0.234	-0.79	0.123
AUGUG	-0.044	-0.15	2.847	-0.929	-0.495	-0.498	-0.148	-0.048	-0.272	0.735	1.206	1.887	1.794	0.751	-0.509	0.704	-0.367	-0.231	-0.104	-0.05	0.291	0.228	0.128	-0.578	-0.836	-0.472	0.793	-0.365	-0.444	2.162	-0.498	-0.498	-0.465	-0.037	0.191	-0.651	-0.49	-0.674	-0.579	-0.556	0.251	1.264	-0.135	1.629	1.437	0.084	-0.38	-0.024	1.512
AUGUU	-0.143	3.332	4.917	-1.03	-0.125	5.325	0.361	0.204	1.406	-0.112	-0.011	3.582	3.113	-0.32	-0.116	0.388	0.083	0.335	0.749	0.631	-0.106	-0.301	-0.691	-0.434	-0.465	-0.466	-0.282	-0.167	-0.325	3.896	-0.559	0.144	-0.168	-0.474	0.108	-0.703	-0.453	-0.68	-0.541	-0.009	1.359	1.301	0.479	1.74	1.224	1.402	-0.018	-0.047	0.536
AUUAA	6.145	0.201	0.029	-0.632	-0.545	0.181	1.683	-0.202	0.582	-0.591	-0.629	1.505	3.275	-1.548	0.628	0.941	-0.07	-0.127	3.334	4.308	-0.062	-0.414	-1.384	0.942	0.999	1.073	0.212	6.076	5.709	1.811	0.039	1.505	0.959	1.671	1.984	-0.894	-0.49	-0.99	4.58	0.479	-1.153	0.758	-0.039	-0.08	-0.293	1.634	0.42	0.719	-0.853
AUUAC	3.068	0.168	-0.24	0.132	-0.399	0.132	0.53	-0.593	0.201	-0.82	-0.737	0.199	0.774	-1.394	0.141	0.469	0.087	-0.079	1.783	0.879	-0.433	-0.493	-0.38	2.19	1.681	1.741	-0.643	0.089	0.164	0.143	-0.039	0.396	1.858	-0.089	0.055	-0.458	-0.06	-0.405	4.922	0.853	-0.963	0.124	-0.094	-0.334	-0.32	0.985	3.471	1.018	-0.823
AUUAG	2.674	0.28	-0.078	-1.011	-0.538	0.29	2.2	-0.122	0.263	0.056	0.016	0.679	0.446	-0.663	6.954	1.562	-0.273	-0.176	2.355	2.121	0.219	-0.106	-1.029	-0.252	-0.213	-0.139	0.258	-0.281	-0.334	0.575	-0.01	5.895	-0.01	-0.366	0.404	-0.838	-0.548	-0.923	3.889	-0.389	-0.728	0.136	-0.204	0.188	-0.189	0.524	0.025	0.085	-0.377
AUUAU	3.585	0.975	0.559	-0.449	-0.208	0.644	1.985	-0.127	3.638	-0.543	-0.379	2.658	4.597	-1.464	2.348	1.343	0.312	0.261	3.48	2.811	-0.09	-0.42	-1.355	0.84	0.881	0.865	-0.033	0.462	1.293	2.683	-0.001	1.516	1.062	-0.361	0.511	-0.866	-0.459	-0.938	2.264	0.749	-0.044	1.611	0.532	0.026	-0.265	2.54	0.478	0.693	-0.49
AUUCA	0.819	0.053	-0.153	-0.168	-0.227	0.387	-0.198	-0.367	0.144	-0.852	-1.177	-0.259	0.59	-1.862	-0.2	0.179	0.116	0.066	0.828	0.748	-0.391	-0.589	-0.443	2.085	2.089	2.371	-0.622	-0.018	-0.119	-0.333	-0.251	-0.035	5.201	-0.165	-0.264	-0.681	-0.374	-0.696	-0.048	0.575	-0.84	-0.347	-0.14	-0.377	-0.313	0.543	-0.137	0.363	-0.859
AUUCC	-0.251	-0.09	-0.3	-0.081	-0.887	0.161	-0.379	-1.705	-0.291	-1.416	-1.215	-0.635	-0.405	-0.783	-0.265	0.051	0.612	-0.3	-0.352	0.118	-0.73	-0.668	-0.27	0.161	0.519	0.064	-0.855	-0.242	-0.221	-0.797	-0.421	-0.446	0.393	-0.192	-0.785	0.539	0.809	1.462	-0.525	0.327	-0.672	-0.547	-0.226	-0.54	-0.342	0.136	0.081	0.976	-1.133
AUUCG	0.418	-0.058	-0.026	-1.024	0.179	0.108	-0.522	0.824	-0.233	-0.486	-0.834	-0.393	-0.377	-0.503	-0.545	-1.42	-0.312	-0.117	-0.439	-0.762	-0.395	-0.504	-0.801	-0.453	-0.561	-0.985	-1.057	-0.361	-0.55	-0.383	-0.063	-0.428	-0.134	-0.357	-0.541	-0.496	-0.393	-0.364	-0.544	-0.4	-0.542	-0.397	-0.468	-0.211	-0.174	-0.363	-0.119	-1.234	-0.091
AUUCU	0.038	0.227	0.106	-0.861	-0.28	0.168	0.029	-0.129	0.481	-0.929	-1.3	0.371	0.309	-1.121	-0.067	-0.346	0.451	0.058	0.672	0.916	-0.428	-0.65	-1.278	0.08	0.552	0.093	-0.895	0.006	-0.197	-0.07	-0.365	-0.123	0.279	-0.671	-0.309	-0.759	-0.407	-0.934	-0.523	2.4	0.724	-0.252	1.587	-0.269	-0.306	1.229	-0.088	0.065	-0.753
AUUGA	0.93	-0.128	-0.548	-1.221	-0.862	-0.363	-0.224	-0.507	-0.216	-0.462	-0.958	-0.241	0.494	-0.695	-0.438	-0.564	-0.224	-0.336	0.234	-0.143	-0.288	-0.468	-1.083	-0.373	-0.567	-1.004	-0.396	-0.241	-0.336	-0.293	-0.598	-0.179	-0.511	-0.112	-0.264	-0.838	-0.558	-1.055	-0.056	-0.51	-0.941	-0.178	-0.351	0.115	-0.244	0.463	-0.369	-0.562	-0.47
AUUGC	0.723	0.088	-0.351	-0.525	-0.335	-0.151	-0.538	0.129	-0.151	-0.345	-0.364	0.343	0.276	-0.103	-0.529	0.014	-0.121	-0.124	0.148	-0.153	-0.34	-0.351	-0.05	-0.091	0.131	0.182	-0.444	-0.344	-0.319	0.464	1.898	-0.458	0.157	-0.314	-0.434	-0.399	-0.375	-0.666	-0.436	0.02	-0.513	-0.264	-0.249	1.302	0.404	0.307	-0.185	0.297	0.052
AUUGG	0.877	-0.08	-0.51	-0.981	-0.245	-0.344	-0.295	0.499	-0.274	1.154	0.403	0.042	-0.2	0.419	-0.46	-0.337	-0.372	-0.192	-0.44	-0.293	1.082	0.385	-1.061	-0.635	-1.009	-0.677	0.938	-0.455	-0.627	0.067	-0.627	-0.398	-0.519	-0.518	0.022	-0.66	-0.478	-0.59	-0.547	-0.805	-0.174	0.02	-0.218	0.069	-0.197	-0.002	-0.314	-1.222	0.205
AUUGU	0.161	0.872	2.811	-1.246	-0.404	0.658	0.17	0.35	0.39	0.063	-0.67	2.012	1.149	-0.371	-0.401	-0.658	-0.271	-0.023	0.261	-0.12	-0.121	-0.216	-1.092	-0.645	-0.865	-1.033	-0.379	-0.382	-0.606	2.087	-0.697	0.038	-0.402	-0.532	-0.343	-0.717	-0.505	-0.685	-0.492	-0.326	0.555	2.596	-0.153	0.114	-0.205	0.581	-0.247	-1.059	0.616
AUUUA	1.955	2.288	0.401	-0.573	0.602	2.086	1.667	-0.157	4.505	-0.638	-0.207	2.639	3.969	-1.488	2.727	0	0.473	0.513	3.765	3.781	-0.086	-0.442	-1.425	1.338	1	0.937	-0.132	2.01	4.337	2.515	0.043	2.2	0.845	-0.088	1.001	-0.793	-0.388	-0.971	0.561	0.888	-0.177	1.418	0.91	-0.02	-0.269	3.646	1.698	0.928	-0.039
AUUUC	0.104	0.819	0.044	-0.669	0.096	1.042	-0.401	-0.257	1.441	-1	-0.84	0.474	0.277	-1.305	-0.222	0	0.619	0.22	0.759	0.767	-0.475	-0.634	-1.022	0.398	0.983	0.672	-1.023	-0.221	-0.358	0.051	-0.248	-0.22	2.208	-0.532	-0.219	-0.335	0.009	-0.086	-0.519	1.599	1.335	-0.3	1.018	-0.354	-0.32	1.387	0.703	0.37	-0.322
AUUUG	0.244	1.476	1.03	-1.015	-0.163	0.946	-0.455	0.11	1.875	-0.108	-0.258	1.651	1.841	-0.513	-0.367	0	0.077	0.124	0.752	0.371	0.11	-0.336	-1.296	-0.317	-0.396	-0.359	-0.101	-0.27	-0.349	1.4	0.121	-0.077	-0.171	-0.591	0.031	-0.731	-0.504	-0.956	-0.599	-0.172	0.059	0.903	0.463	0.585	-0.099	1.85	-0.157	-0.281	0.567
AUUUU	0.623	5.57	0.96	-0.74	6.13	2.984	-0.15	0.033	8.405	-0.658	0.001	3.575	4.307	-1.217	1.242	0	7.655	7.27	3.112	3.027	-0.022	-0.475	-1.773	0.355	0.717	0.385	-0.396	0.414	0.42	2.865	0.076	0.97	1.146	-0.684	0.776	-0.668	-0.325	-0.955	-0.45	1.456	3.417	1.082	7.172	0.248	-0.222	6.821	0.947	0.707	0.965
CAAAA	0.584	-0.602	-0.477	0.654	-0.609	-0.579	0.55	-0.696	-0.376	-0.748	-0.615	-1.147	0.08	-1.775	-0.024	-0.203	-0.153	-0.202	0.568	0.912	-0.105	-0.319	-0.998	0.956	1.524	1.934	0.14	0.373	0.871	-0.846	0.343	-0.052	-0.038	4.981	3.812	-0.194	-0.09	-0.139	0.065	-0.085	-1.063	-0.079	-0.132	-0.236	-0.294	-0.134	-0.469	0.736	-0.95
CAAAC	-0.292	-0.601	-0.514	1.126	-0.416	-0.636	-0.054	-1.011	-0.397	-0.876	-1.025	-1.492	-0.359	-1.529	-0.346	-0.506	-0.052	-0.165	0.124	-0.005	-0.49	-0.456	0.08	1.594	1.879	2.5	-0.505	0.139	0.359	-1.383	0.236	-0.279	0.498	1.407	-0.833	0.304	0.365	0.524	-0.287	0.317	-0.866	-0.413	-0.284	-0.446	-0.301	-0.206	-0.276	0.809	-0.977
CAAAG	-0.49	-0.551	-0.538	0.019	-0.423	-0.169	0.001	-0.309	-0.419	-0.269	-0.535	-1.028	-0.447	-0.79	-0.285	-0.287	-0.31	-0.229	-0.319	0.056	-0.05	-0.174	-0.412	-0.008	0.056	0.534	0.242	-0.228	-0.122	-0.867	0.17	-0.324	-0.302	2.908	-0.178	-0.003	-0.173	0.007	-0.492	-0.617	-0.664	-0.232	-0.335	-0.172	-0.161	-0.429	-0.454	-0.177	-0.571
CAAAU	2.379	-0.223	-0.164	0.762	-0.41	-0.161	0.378	-0.521	-0.212	-0.699	-0.759	-0.178	0.693	-1.664	0.3	0.233	-0.034	-0.063	1.074	1.078	-0.201	-0.358	-0.713	0.937	1.609	2.042	-0.081	0.513	0.772	-0.108	0.308	0.311	0.071	2.062	-0.342	0.005	0.021	0.196	0.875	0.195	-0.762	0.453	0.023	-0.244	-0.285	0.246	-0.21	0.781	-0.87
CAACA	-0.096	-0.556	-0.532	2.763	-0.341	-0.504	-0.102	-0.889	-0.323	-0.791	-0.933	-1.475	-0.24	-1.674	-0.271	0.157	-0.049	-0.043	0.295	0.051	-0.314	-0.386	1.199	3.511	2.89	3.559	-0.554	0.038	0.128	-1.343	0.162	-0.175	1.232	1.289	-0.385	-0.221	-0.117	-0.242	0.071	0.16	-0.898	-0.453	-0.23	-0.442	-0.303	-0.203	-0.29	1.131	-0.995
CAACC	-0.433	-0.521	-0.439	0.212	-0.141	-0.39	-0.397	-1.096	-0.353	-1.307	-1.185	-1.772	-0.537	-0.922	-0.417	-0.141	0.388	-0.163	-0.378	-0.184	-0.855	-0.611	1.298	0.883	1.907	2.272	-0.711	-0.083	0.037	-1.682	0.118	-0.425	0.886	0.333	-1.311	1.867	1.976	1.627	-0.286	0.473	-0.769	-0.551	-0.284	-0.479	-0.291	-0.183	-0.319	1.52	-1.108
CAACG	-0.47	-0.403	-0.353	-0.251	0.078	-0.31	-0.566	0.298	-0.353	-0.415	-0.438	-1.143	-0.638	-0.401	-0.649	-0.938	-0.35	-0.062	-0.753	-0.884	-0.346	-0.357	1.413	-0.011	0.133	0.263	-0.785	-0.286	-0.212	-1.003	0.507	-0.605	-0.071	0.813	-0.75	0.368	0.019	0.403	-0.48	-0.452	-0.424	-0.508	-0.483	-0.353	-0.122	-0.674	-0.347	-0.412	-0.403
CAACU	-0.384	-0.351	-0.386	-0.365	-0.377	-0.566	0.068	-0.897	-0.253	-0.538	-0.943	-0.965	-0.192	-0.972	-0.153	-0.508	-0.004	-0.062	0.355	-0.065	-0.43	-0.328	-0.159	0.377	1.511	1.692	-0.59	0.324	0.289	-0.922	0.055	-0.079	-0.003	0.087	-0.846	-0.348	-0.164	-0.321	-0.181	1.252	-0.359	-0.404	-0.143	-0.302	-0.275	0.094	-0.083	0.603	-0.819
CAAGA	-0.335	-0.695	-0.837	-0.732	-0.699	-0.666	-0.162	-0.742	-0.453	-0.49	-0.755	-1.436	-0.489	-0.695	-0.403	-0.38	-0.212	-0.329	-0.576	-0.22	-0.3	-0.338	-0.487	-0.097	-0.097	-0.181	-0.109	-0.358	-0.42	-1.376	-0.436	-0.318	-0.548	0.949	0.342	-0.454	-0.407	-0.581	-0.462	-0.79	-0.774	-0.583	-0.437	-0.22	-0.227	-0.54	-0.507	-0.353	-0.725
CAAGC	-0.505	-0.418	-0.61	0.448	-0.176	-0.499	-0.472	-0.483	-0.317	-0.446	0.021	-0.992	-0.582	-0.181	-0.408	0.696	-0.054	-0.071	-0.276	0.096	-0.284	-0.227	1.185	0.534	0.74	1.427	-0.078	-0.208	0.029	-0.997	1.826	-0.478	0.244	0.639	-0.533	0.823	0.245	0.292	-0.467	-0.102	-0.506	-0.559	-0.195	0.167	0.232	-0.32	-0.28	1.132	-0.682
CAAGG	-0.421	-0.512	-0.826	-0.393	-0.159	-0.459	-0.313	0.188	-0.401	0.587	0.54	-0.801	-0.64	0.343	-0.423	-0.008	-0.397	-0.169	-0.913	-0.387	0.851	0.307	0.262	-0.223	-0.96	-0.224	0.715	-0.425	-0.495	-0.754	-0.462	-0.634	-0.444	0.638	-0.229	-0.14	-0.303	-0.129	-0.674	-0.951	-0.141	-0.235	-0.233	-0.261	-0.144	-0.62	-0.396	-0.924	-0.182
CAAGU	-0.569	-0.052	0.333	-0.589	-0.346	1.478	-0.079	-0.326	-0.217	-0.309	-0.548	-0.145	-0.225	-0.621	-0.23	0.225	-0.229	-0.045	0.047	0.24	0.018	-0.277	0.067	-0.04	0.001	0.238	-0.227	-0.182	-0.269	-0.055	-0.377	0.119	-0.276	0.472	-0.482	0.129	-0.043	0.384	-0.453	-0.446	-0.569	-0.242	-0.169	-0.236	-0.185	-0.237	-0.328	0.007	-0.351
CAAUA	1.804	-0.602	-0.259	0.42	-0.505	-0.53	1.472	-0.66	-0.111	-0.664	-0.632	0	1.091	-1.575	1.041	0.874	-0.093	-0.089	1.625	1.595	-0.236	-0.321	-0.094	1.588	2.914	2.635	-0.109	1.494	1.828	0.061	0.294	1.001	-0.102	1.698	0.541	-0.234	-0.044	-0.167	2.115	0.251	-0.867	0.135	-0.117	-0.338	-0.305	0.129	0.166	1.135	-0.94
CAAUC	2.405	-0.612	-0.283	-0.381	-0.069	-0.506	-0.5	-0.084	-0.356	-0.901	-1.338	-1.19	-0.26	-1.422	-0.464	-0.87	-0.124	-0.041	0.059	-0.326	-0.6	-0.584	0.551	0.651	1.731	1.703	-0.993	-0.175	-0.214	-1.241	0.006	-0.37	0.887	0.235	-1.033	0.675	0.739	1.916	-0.233	0.75	-0.567	-0.586	-0.219	-0.482	-0.317	-0.426	-0.36	0.079	-0.841
CAAUG	0.917	-0.368	0.32	-0.555	-0.382	-0.223	-0.479	-0.368	-0.357	-0.151	-0.325	0.244	0.389	-0.458	-0.542	0.149	-0.257	-0.187	-0.175	-0.162	-0.092	-0.161	0.63	-0.02	0.171	0.548	0.042	-0.261	-0.247	0.389	0.379	-0.453	-0.429	1.455	-0.386	-0.046	-0.158	-0.178	0.343	-0.362	-0.306	0.39	-0.238	0.028	-0.099	-0.19	-0.435	0.125	-0.449
CAAUU	3.055	0.833	0.021	-0.478	0.009	0.936	-0.091	-0.501	0.433	-0.734	-0.849	0.445	0.955	-1.435	0.527	0.548	0.499	0.503	1.338	1.083	-0.278	-0.428	-0.575	0.5	1.282	1.51	-0.434	0.339	0.478	0.416	0.204	0.433	0.08	0.571	-0.284	-0.274	-0.076	-0.338	0.727	0.421	-0.293	-0.042	0.555	-0.24	-0.28	1.266	0.199	0.832	-0.67
CACAA	0.435	-0.532	-0.541	3.629	-0.222	-0.43	-0.252	-0.734	-0.362	-0.793	-1.018	-1.539	-0.24	-1.625	-0.29	0.178	-0.053	-0.1	0.326	0.12	-0.281	-0.373	1.216	3.876	2.642	3.443	-0.497	0.017	0.106	-1.448	0.171	-0.182	1.32	1.689	-0.467	-0.082	0.012	0.021	0.032	0.169	-0.899	-0.33	-0.215	-0.353	-0.29	-0.201	-0.342	1.178	-1.039
CACAC	-0.393	-0.459	-0.594	4.709	-0.118	-0.328	-0.596	-1.596	-0.314	-1.261	-1.087	-1.793	-0.541	-1.019	-0.34	0.73	0.384	-0.148	-0.085	-0.154	-0.67	-0.578	2.772	6.306	2.756	3.005	-0.56	-0.029	0.079	-1.83	0.15	-0.285	1.718	1.257	-1.116	0.135	0.119	-0.181	-0.238	0.644	-0.936	-0.466	-0.165	-0.452	-0.256	-0.126	-0.215	1.951	-1.127
CACAG	-0.581	-0.404	-0.594	5.43	0.119	-0.021	-0.698	-0.254	-0.337	-0.33	-0.412	-1.252	-0.563	-0.459	-0.205	0.514	-0.157	-0.063	-0.363	-0.178	-0.135	-0.212	1.195	1.475	1.672	1.559	-0.045	-0.295	-0.387	-1.069	0.182	-0.238	0.436	-0.32	-0.548	0.045	-0.122	-0.087	-0.498	-0.454	-0.452	-0.277	-0.267	-0.237	-0.135	-0.425	-0.337	0.397	-0.569
CACAU	-0.257	-0.111	-0.293	4.963	-0.008	0.032	-0.035	-1.023	-0.045	-0.815	-0.933	-0.763	0.198	-1.306	-0.003	0.999	0.188	0.125	0.817	0.349	-0.317	-0.401	1.814	6.386	2.688	3.306	-0.527	0.199	0.154	-0.894	0.193	0.136	4.024	-0.057	-0.788	-0.136	-0.007	-0.106	0.781	0.524	-0.667	0.515	0.093	-0.314	-0.277	0.163	0.392	1.51	-0.983
CACCA	-0.412	-0.404	-0.533	1.223	-0.169	-0.158	-0.577	-2.181	-0.329	-1.536	-1.54	-1.768	-0.519	-1.011	-0.269	0.881	0.624	-0.127	-0.172	-0.062	-0.614	-0.742	2.727	1.861	0	0	-0.508	-0.042	0.049	-1.835	0.037	-0.239	1.855	0	-1.322	0.878	0.663	0.11	0.023	0.391	-1.034	-0.519	-0.166	-0.476	-0.293	-0.109	-0.313	2.102	-1.318
CACCC	-0.038	-0.299	-0.525	1.675	-0.268	-0.06	-0.882	-3.032	-0.298	-2.386	-2.082	-1.314	-0.541	-1.622	-0.335	0.315	1.814	-0.416	-0.59	-0.399	-1.437	-1.111	1.297	1.169	0	0	-0.688	0.007	0.611	-1.438	-0.276	-0.638	1.062	0	-1.34	2.796	3.523	0.943	-0.091	0.92	-1.507	-0.408	-0.432	-0.624	-0.229	-0.043	-0.364	2.872	-1.511
CACCG	-0.45	-0.247	-0.42	1.186	0.564	-0.112	-0.968	0.047	-0.317	-1.16	-1.102	-1.246	-0.718	-0.147	-0.646	-0.388	0.084	-0.061	-0.851	-0.834	-0.725	-0.652	1.815	0.387	0	0	-0.503	-0.199	-0.143	-1.256	0.356	-0.591	0.519	0	-1.013	1.173	0.52	0.332	-0.291	-0.181	-0.623	-0.534	-0.498	-0.39	-0.106	-0.477	-0.187	0.335	-0.689
CACCU	-0.382	-0.342	-0.495	0.869	-0.284	-0.194	-0.403	-2.33	-0.199	-1.763	-1.459	-1.366	-0.523	-0.836	-0.338	0.44	0.974	-0.204	-0.344	-0.022	-1.031	-0.84	1.597	0.848	0	0	-0.737	0.008	0.12	-1.519	-0.09	-0.33	0.624	0	-1.246	1.083	1.02	0.41	-0.235	1.14	-0.923	-0.413	-0.023	-0.437	-0.29	0.211	-0.16	2.086	-1.293
CACGA	-0.28	-0.532	-0.847	-0.061	-0.177	-0.564	-0.729	-0.152	-0.389	-0.765	-0.776	-1.546	-0.6	-0.393	-0.611	-0.713	-0.204	-0.212	-0.799	-0.806	-0.547	-0.481	1.258	0.604	0.084	-0.201	-0.796	-0.351	-0.417	-1.55	-0.429	-0.62	-0.175	0.025	-0.952	-0.194	-0.245	-0.283	-0.432	-0.575	-0.704	-0.602	-0.537	0.409	0.268	-0.641	-0.388	-0.289	-0.677
CACGC	-0.469	-0.194	-0.606	1.399	0.617	-0.287	-0.947	-0.044	-0.247	-0.66	0.018	-0.914	-0.67	0.529	-0.551	0.841	0.082	0.061	-0.361	-0.408	-0.382	-0.293	3.551	1.858	1.193	1.587	-0.176	-0.152	0.265	-0.925	3.13	-0.615	1.225	0.201	-0.516	0.777	0.212	0.157	-0.399	0.25	-0.34	-0.574	-0.191	0.73	1.285	-0.33	-0.225	1.54	-0.59
CACGG	0.034	-0.26	-0.821	0.453	0.666	-0.323	-0.836	1.174	-0.316	0.404	0.686	-0.684	-0.726	0.856	-0.558	-0.332	-0.356	-0.003	-1.125	-0.843	0.266	0.079	0.977	-0.072	-0.934	-0.213	0.344	-0.344	-0.437	-0.562	-0.472	-0.836	0.029	-0.458	-0.028	0.272	-0.047	0.528	-0.579	-0.811	0.209	-0.284	-0.296	0	0.163	-0.619	-0.306	-1.038	0.144
CACGU	-0.545	0.328	1.271	0.162	0.621	1.281	-0.605	0.726	-0.142	-0.417	-0.482	-0.354	-0.475	0.022	-0.541	-0.168	-0.278	0.151	-0.231	-0.707	-0.387	-0.318	2.261	0.457	0.153	0.024	-0.794	-0.174	-0.256	-0.294	-0.377	-0.302	0.361	-0.478	-0.512	0.449	0.253	0.803	-0.459	-0.208	-0.23	-0.358	-0.288	0.613	0.844	-0.475	-0.123	-0.035	-0.192
CACUA	-0.085	-0.544	-0.497	0.436	-0.175	-0.46	1.065	-0.825	-0.167	-0.763	-1.007	-1.057	0	-0.883	0.679	0.631	0.042	-0.132	0.786	0.334	-0.386	-0.363	0.975	2.544	1.687	1.999	-0.528	0.995	0.64	-1.09	0.115	0.368	0.467	0.216	-0.692	-0.243	-0.006	-0.193	0.175	1.735	-0.719	-0.301	-0.126	-0.347	-0.287	-0.005	0.123	1.37	-0.966
CACUC	-0.349	-0.51	-0.405	0.799	-0.34	-0.445	-0.645	-1.782	-0.352	-1.282	-1.213	-0.944	-0.517	-0.728	-0.474	-0.496	0.418	-0.316	-0.181	-0.555	-0.79	-0.6	0.808	1.087	1.965	1.905	-1.001	-0.17	-0.007	-1.032	-0.066	-0.355	0.83	0.097	-0.96	-0.016	0.006	-0.294	-0.299	1.245	-0.487	-0.565	-0.265	-0.445	-0.293	-0.373	-0.349	1.485	-1.17
CACUG	-0.343	-0.313	-0.329	0.113	0.093	-0.365	-0.855	-0.19	-0.366	0	-0.249	-0.556	-0.496	0.555	-0.568	0.135	-0.16	-0.161	-0.617	-0.605	-0.248	-0.052	0.769	0.305	0.357	0.486	0.063	-0.321	-0.401	-0.526	0.173	-0.692	-0.028	-0.459	-0.557	0.044	-0.065	-0.028	-0.414	0.234	0.046	-0.147	-0.264	-0.106	-0.096	-0.233	-0.302	0.152	-0.343
CACUU	-0.47	0.508	-0.27	0.204	0.186	0.268	-0.347	-1.177	0.258	-0.981	-1.234	-0.573	-0.062	-0.775	0.009	0.218	0.657	0.433	0.543	0.26	-0.552	-0.535	0.427	1.288	1.333	1.351	-0.919	0.047	-0.022	-0.832	0.046	0.022	0.516	-0.564	-0.697	-0.27	-0.057	-0.33	-0.211	1.859	-0.214	-0.224	0.604	-0.257	-0.253	1.103	0.482	1.176	-0.618
CAGAA	-0.118	-0.648	-0.788	2.607	-0.778	-0.663	-0.153	-1.03	-0.429	-0.389	-0.307	-1.286	-0.385	-0.663	-0.14	0.084	-0.13	-0.32	-0.242	0.123	-0.071	-0.122	-0.96	-0.005	0.611	0.228	0.493	-0.314	-0.333	-1.163	-0.356	0.034	-0.507	1.411	0.593	-0.632	-0.48	-0.747	-0.287	-0.75	-0.789	-0.296	-0.381	-0.186	-0.208	-0.431	-0.467	-0.021	-0.771
CAGAC	-0.268	-0.438	-0.917	2.078	-0.072	-0.612	-0.662	-0.269	-0.392	-0.261	-0.251	-1.493	-0.681	-0.229	-0.384	-0.625	-0.227	-0.197	-0.897	-0.704	-0.408	-0.208	-0.236	-0.052	0.247	-0.183	-0.146	-0.353	-0.393	-1.364	-0.48	-0.475	-0.271	-0.428	-0.896	-0.031	-0.156	0.05	-0.226	-0.588	-0.344	-0.533	-0.352	-0.445	-0.175	-0.558	-0.154	-0.512	-0.295
CAGAG	-0.649	-0.491	-0.715	2.034	-0.417	-0.383	-0.514	-0.491	-0.4	-0.09	0.262	-0.982	-0.639	0.475	-0.195	0.521	-0.09	-0.212	-0.841	-0.055	-0.054	-0.06	-0.516	-0.369	-0.458	-0.419	0.681	-0.43	-0.534	-1.007	-0.464	-0.3	-0.498	-0.462	-0.255	-0.32	-0.384	-0.387	-0.553	-0.957	-0.293	-0.254	-0.365	-0.22	-0.133	-0.508	-0.426	-0.309	-0.212
CAGAU	-0.415	-0.542	-0.73	2.036	-0.248	-0.5	-0.203	0.001	-0.35	-0.188	-0.461	-1.097	-0.262	-0.266	-0.157	-0.227	-0.259	-0.181	-0.338	-0.099	-0.302	-0.333	-0.824	-0.146	0.344	-0.163	-0.041	-0.29	-0.385	-1.029	-0.498	0.141	-0.566	-0.678	-0.71	-0.396	-0.351	-0.364	-0.167	-0.725	-0.412	-0.285	-0.343	-0.271	-0.241	-0.475	-0.317	-0.651	-0.422
CAGCA	-0.381	-0.334	-0.62	1.951	0.195	-0.341	-0.599	-0.556	-0.261	-0.156	0.571	-0.994	-0.52	-0.017	-0.05	1.869	0.086	0.214	0.046	0.409	-0.029	0.039	1.479	1.3	2.321	2.435	0.361	-0.167	-0.077	-0.773	2.033	-0.104	0.715	0.287	-0.426	-0.043	-0.192	-0.373	-0.141	-0.222	-0.427	-0.292	-0.044	1.801	1.766	-0.202	-0.196	1.657	-0.543
CAGCC	-0.49	-0.14	-0.519	1.83	0.533	-0.154	-0.896	-0.069	-0.246	-0.878	-0.157	-1.306	-0.669	0.089	-0.28	0.9	0.453	0.103	-0.38	-0.151	-0.473	-0.278	2.493	0.538	1.655	1.547	-0.003	-0.205	-0.095	-1.279	1.151	-0.493	0.621	-0.023	-0.865	2.977	1.361	1.069	-0.305	0.13	-0.458	-0.398	-0.233	-0.538	-0.209	-0.208	-0.197	1.9	-0.679
CAGCG	-0.56	-0.199	-0.459	1.163	0.613	-0.26	-0.875	0.995	-0.285	0.198	1.062	-0.662	-0.704	1.189	-0.392	0.777	-0.186	0.132	-0.461	-0.333	-0.008	0.049	1.592	-0.279	0.219	0.299	0.415	-0.324	0.326	-0.508	1.279	-0.546	-0.116	-0.243	-0.125	0.508	0.009	0.363	-0.281	-0.536	0.096	-0.258	-0.149	-0.46	-0.129	-0.5	-0.318	0.398	0.166
CAGCU	-0.563	-0.167	-0.516	1.136	0.129	-0.423	-0.472	-0.138	-0.215	0.029	0.226	-0.614	-0.487	0.523	-0.187	0.916	0.037	0.109	0.06	0.245	-0.155	-0.001	0.526	-0.068	1.447	1.126	-0.074	-0.073	-0.067	-0.606	3.056	-0.171	-0.182	-0.469	-0.408	-0.136	-0.168	-0.305	-0.404	0.555	-0.136	-0.326	0.011	-0.327	-0.23	-0.118	-0.146	1.16	-0.229
CAGGA	-0.031	-0.512	-0.914	-0.158	-0.076	-0.613	-0.523	0.133	-0.412	0.565	0.505	-0.713	-0.624	0.452	0.012	-0.12	-0.349	-0.159	-1.008	-0.474	0.403	0.128	-0.526	-0.414	-0.793	-0.384	0.489	-0.4	-0.518	-0.608	-0.676	-0.462	-0.413	-0.254	-0.144	-0.344	-0.317	-0.019	-0.546	-0.996	0.19	-0.378	-0.299	-0.195	-0.107	-0.565	-0.373	-1.005	0.075
CAGGC	-0.252	-0.181	-0.783	1.171	0.347	-0.413	-0.842	0.635	-0.278	0.47	0.92	-0.67	-0.659	1.059	-0.098	1.159	-0.179	0.06	-0.688	-0.122	0.409	0.159	0.907	-0.236	-0.058	0.385	0.9	-0.325	-0.262	-0.53	0.325	-0.583	-0.129	-0.137	-0.035	0.341	-0.087	0.17	-0.411	-0.603	0.138	-0.44	-0.127	-0.344	-0.059	-0.382	-0.169	-0.014	0.138
CAGGG	-0.177	-0.312	-0.757	0.708	0.481	-0.435	-0.748	0.835	-0.299	1.994	1.924	-0.112	-0.642	1.475	-0.134	2.349	-0.246	0.053	-0.67	0.25	3.322	2.152	0.289	-0.426	-0.74	0.261	3.052	-0.383	-0.438	-0.115	-0.619	-0.616	-0.329	-0.424	0.665	0.001	-0.264	0.065	-0.601	-0.918	0.359	0	0.296	-0.241	-0.067	-0.269	-0.363	-0.498	0.585
CAGGU	-0.696	-0.193	-0.449	0.126	0.185	0.227	-0.387	0.663	-0.269	1.054	1.656	-0.388	-0.432	1.269	0.021	1.048	-0.285	0.012	-0.284	0.085	0.715	0.156	0.224	-0.497	-0.241	0.157	1.064	-0.393	-0.52	-0.378	-0.671	-0.154	-0.465	-0.62	-0.154	-0.067	-0.202	-0.086	-0.609	-0.794	-0.047	-0.237	-0.034	-0.305	-0.175	-0.385	-0.386	-0.43	0.044
CAGUA	-0.195	-0.475	0.203	1.377	-0.509	-0.329	0.516	-0.757	-0.174	-0.089	-0.051	0.087	-0.05	-0.4	0.228	1.33	-0.145	-0.097	0.748	0.791	0.175	-0.006	0.047	0.174	1.602	0.96	0.221	0.261	0.081	0.579	-0.313	1.074	-0.405	-0.235	-0.203	-0.379	-0.282	-0.415	-0.109	-0.404	-0.634	0.061	-0.188	-0.331	-0.223	-0.267	-0.169	0.617	-0.611
CAGUC	-0.739	-0.314	0.938	0.873	0.47	-0.213	-0.857	0.421	-0.318	-0.61	-1.01	-0.878	-0.668	-0.6	-0.499	-1.056	-0.251	0.105	-0.66	-0.901	-0.426	-0.516	1.027	-0.119	0.986	-0.016	-1.096	-0.337	-0.581	-0.834	-0.415	-0.304	0.249	-0.576	-0.761	1.068	0.673	1.653	-0.486	-0.15	-0.469	-0.467	-0.436	-0.501	-0.174	-0.686	-0.305	-0.674	-0.161
CAGUG	-0.575	-0.169	0.415	0.639	-0.098	-0.325	-0.736	0.124	-0.297	0.4	0.776	0.014	-0.168	0.809	-0.351	1.118	-0.222	-0.072	-0.516	-0.147	0.23	0.117	0.905	-0.449	-0.009	0.171	0.676	-0.406	-0.49	0.09	-0.272	-0.352	-0.449	-0.554	0.026	-0.016	-0.194	-0.111	-0.519	-0.684	0.031	0.374	-0.109	-0.185	-0.094	-0.318	-0.424	0.148	0.644
CAGUU	-0.691	1.678	0.533	1.161	0.216	5.393	-0.382	0.09	0.708	-0.275	-0.387	0.401	-0.054	-0.306	0.113	0.574	0.123	0.401	0.282	0.319	-0.109	-0.327	-0.327	-0.231	1.497	0.517	-0.452	-0.234	-0.348	0.514	-0.356	0.534	-0.263	-0.734	-0.263	-0.196	-0.176	-0.104	-0.465	-0.262	-0.296	-0.157	0.232	-0.279	-0.208	0.292	-0.114	0.2	0.079
CAUAA	1.224	-0.624	-0.344	1.264	-0.624	-0.559	2.468	-0.75	-0.172	-0.692	-0.588	0.066	1.1	-1.544	0.013	0.789	-0.131	-0.139	1.625	1.706	-0.231	-0.348	-0.01	3.387	2.055	2.576	-0.208	4.063	3.518	0.255	0.335	0.463	5.753	1.473	0.63	-0.493	-0.194	-0.262	4.895	0.25	-1.08	0.884	-0.154	-0.211	-0.303	0.045	0.28	1.145	-1.002
CAUAC	-0.426	-0.527	-0.429	1.955	-0.368	-0.47	1.277	-1.05	-0.229	-0.835	-0.32	-0.857	0.134	-1.169	-0.182	0.791	0.105	-0.046	0.714	0.234	-0.524	-0.4	1.266	4.897	2.559	2.801	-0.455	-0.152	-0.129	-0.899	0.281	-0.086	5.672	-0.121	-0.635	0.1	0.324	0.265	-0.15	0.715	-0.863	0.353	-0.128	-0.413	-0.276	-0.072	1.24	1.382	-0.944
CAUAG	-0.541	-0.519	-0.422	0.679	-0.366	-0.255	2.768	-0.441	-0.288	-0.136	0.096	-0.361	-0.217	-0.438	2.577	1.155	-0.239	-0.141	0.788	0.671	0.009	-0.054	0.192	0.922	0.414	0.806	0.284	-0.372	-0.484	-0.294	0.207	3.072	2.085	-0.657	-0.199	-0.387	-0.3	-0.355	-0.302	-0.496	-0.611	0.766	-0.245	-0.101	-0.187	-0.341	0.381	0.341	-0.594
CAUAU	-0.126	-0.157	0.153	2.049	-0.25	-0.041	2.347	-0.56	0.68	-0.615	-0.35	0.911	1.736	-1.387	0.896	1.469	0.104	0.136	2.097	1.396	-0.275	-0.333	-0.086	3.67	1.994	2.491	-0.146	0.135	0.36	0.876	0.305	0.678	4.325	-0.602	-0.27	-0.397	-0.104	-0.158	1.536	0.607	-0.144	2.107	0.286	-0.126	-0.269	0.565	1.476	1.147	-0.885
CAUCA	0.096	-0.58	-0.353	0.447	-0.169	-0.337	-0.58	-0.795	-0.256	-0.853	-1.111	-1.27	-0.277	-1.394	-0.386	-0.009	-0.099	0.029	0.165	-0.245	-0.382	-0.522	1.794	2.095	2.974	2.799	-0.941	-0.211	-0.293	-1.414	0.037	-0.251	5.461	-0.012	-0.944	-0.248	-0.153	-0.205	0.346	0.351	-0.864	-0.603	-0.305	-0.255	-0.261	-0.443	-0.272	0.479	-0.981
CAUCC	-0.351	-0.538	-0.402	0.461	-0.296	-0.19	-0.772	-1.9	-0.347	-1.631	-1.27	-1.358	-0.577	-0.763	-0.481	-0.142	0.578	-0.276	-0.418	-0.449	-0.919	-0.79	2.216	0.939	1.83	1.661	-1.108	-0.248	-0.191	-1.571	-0.09	-0.462	2.382	0.078	-1.274	1.815	2.082	3.18	-0.334	0.634	-0.877	-0.616	-0.29	-0.33	-0.273	-0.277	-0.387	1.518	-1.26
CAUCG	-0.685	-0.447	-0.413	-0.41	0.63	-0.222	-0.914	1.386	-0.431	-0.504	-0.876	-1.27	-0.777	-0.005	-0.769	-1.628	-0.486	-0.035	-1.026	-1.377	-0.462	-0.45	0.686	-0.33	-0.308	-0.646	-1.287	-0.43	-0.654	-1.276	0.065	-0.634	0.509	-0.429	-1.296	0.191	-0.05	0.438	-0.56	-0.558	-0.381	-0.588	-0.683	-0.213	-0.127	-0.915	-0.239	-1.469	-0.089
CAUCU	-0.539	-0.316	-0.093	-0.358	-0.014	-0.297	-0.349	-0.601	-0.102	-0.909	-1.262	-0.708	-0.199	-0.698	-0.259	-0.215	0.087	-0.012	0.215	-0.054	-0.448	-0.566	0.369	0.64	1.757	1.332	-1.005	-0.11	-0.273	-1.09	-0.008	-0.218	2.16	-0.618	-0.908	-0.296	-0.15	-0.389	-0.444	2.19	0.123	-0.414	0.422	-0.038	-0.208	0	-0.235	0.416	-0.845
CAUGA	-0.132	-0.617	-0.724	-0.536	-0.572	-0.659	-0.639	-0.714	-0.375	-0.443	-0.547	-0.701	0.26	-0.306	-0.492	0.303	-0.192	-0.271	-0.383	-0.287	-0.368	-0.32	0.467	0.261	-0.064	0.008	-0.114	-0.281	-0.323	-0.722	-0.385	-0.484	0.179	-0.223	-0.431	-0.565	-0.39	-0.693	1.947	-0.527	-0.699	-0.467	-0.316	3.971	3.543	-0.267	-0.424	0.097	-0.677
CAUGC	-0.534	-0.272	-0.447	0.556	0.118	-0.391	-0.894	-0.411	-0.274	-0.301	0.325	0.04	0.425	0.468	-0.477	1.692	0.032	-0.01	-0.062	0.024	-0.288	-0.086	2.614	1.528	0.986	1.63	0.393	-0.267	-0.009	0.197	2.58	-0.615	2.096	-0.225	-0.358	0.338	0.025	-0.06	-0.464	0.224	-0.316	-0.372	0.047	5.993	8.21	-0.081	-0.283	1.71	-0.442
CAUGG	-0.403	-0.437	-0.587	-0.131	0.033	-0.474	-0.738	0.179	-0.356	0.965	0.728	-0.366	-0.402	0.781	-0.467	1.08	-0.297	-0.067	-0.691	-0.151	0.862	0.561	0.653	-0.153	-0.541	0.167	1.421	-0.425	-0.518	-0.354	-0.387	-0.631	0.175	-0.624	-0.03	-0.307	-0.323	-0.278	-0.651	-0.714	-0.07	-0.187	-0.077	2.137	2.197	-0.312	-0.413	-0.272	-0.087
CAUGU	-0.459	0.615	3.337	-0.378	-0.073	1.47	-0.458	-0.225	-0.092	-0.088	0.059	1.676	1.306	-0.056	-0.398	1.014	-0.173	0.066	0.124	0.068	-0.194	-0.136	0.995	0.259	0.012	0.401	0.035	-0.267	-0.409	1.999	-0.368	-0.186	1.148	-0.695	-0.29	-0.164	-0.122	0.045	-0.508	-0.1	0.523	2.426	0.003	4.622	5.679	0.124	-0.285	0.398	0.034
CAUUA	0.501	0.401	-0.085	0.251	-0.255	0.352	0.796	-0.312	0.667	-0.657	-0.582	0.712	1.172	-1.414	1.646	1.382	0.032	0.038	2.152	1.345	-0.273	-0.371	0.326	2.773	1.822	2.31	-0.434	1.147	1.237	0.547	0.292	1.321	4.788	-0.234	0.092	-0.465	-0.127	-0.364	3.254	0.552	-0.789	0.252	-0.008	-0.086	-0.272	0.943	1.444	1.181	-0.9
CAUUC	-0.479	-0.012	-0.162	0.084	0.158	0.199	-0.773	0.082	-0.096	-1.032	-1.07	-0.603	-0.231	-0.935	-0.398	0.167	0.265	0.013	0.167	0.035	-0.545	-0.594	0.945	1.69	1.833	1.862	-0.975	-0.293	-0.427	-0.826	0.013	-0.377	4.735	-0.558	-0.685	0.183	0.426	0.693	-0.414	1.102	-0.357	-0.466	0.282	-0.403	-0.279	0.213	-0.063	0.958	-0.916
CAUUG	-0.634	0.144	0.166	-0.508	-0.17	0.022	-0.92	0.169	-0.209	-0.254	-0.657	0.171	-0.064	-0.188	-0.601	-0.042	-0.219	-0.112	-0.241	-0.505	-0.234	-0.358	0.395	0.05	-0.023	0.074	-0.338	-0.42	-0.57	0.11	0.25	-0.453	0.536	-0.796	-0.444	-0.38	-0.315	-0.476	-0.516	-0.327	-0.249	0.355	-0.296	0.24	-0.104	0.109	-0.275	-0.276	-0.319
CAUUU	-0.418	2.685	0.376	-0.104	2.297	2.368	-0.469	-0.128	2.801	-0.709	-0.489	1.54	1.402	-1.246	0.548	0	2.057	2.378	1.793	1.08	-0.244	-0.442	-0.198	1.906	1.64	1.9	-0.622	0.069	0.003	1.015	0.308	0.41	4.514	-0.838	0.005	-0.25	0.018	-0.207	-0.275	1.14	0.953	0.466	2.322	0.154	-0.198	2.812	0.923	1.151	0.183
CCAAA	0.014	-0.527	-0.419	0.527	-0.585	-0.3	0.154	-1.416	-0.376	-1.137	-1.255	-1.228	-0.171	-1.42	-0.095	-0.385	0.066	-0.244	-0.045	0.152	-0.628	-0.499	0.45	0.657	1.011	1.187	-0.453	0.122	0.439	-1.083	-0.021	-0.249	-0.157	2.748	-0.165	1.384	1.018	1.352	-0.03	-0.109	-0.827	-0.308	-0.217	-0.374	-0.301	-0.196	-0.412	0.898	-1.055
CCAAC	-0.642	-0.486	-0.397	1.202	-0.288	-0.359	-0.346	-1.342	-0.338	-1.242	-1.297	-1.566	-0.466	-0.994	-0.321	-0.462	0.2	-0.147	-0.288	-0.399	-0.737	-0.626	1.9	0.932	1.662	1.676	-0.805	-0.016	0.087	-1.426	0.025	-0.382	0.301	0.852	-1.141	1.882	1.72	1.711	-0.296	0.438	-0.654	-0.473	-0.267	-0.522	-0.308	-0.202	-0.267	1.169	-1.018
CCAAG	-0.73	-0.426	-0.523	-0.082	-0.396	0.062	-0.312	-0.967	-0.351	-0.872	-0.935	-1.156	-0.537	-0.268	-0.337	-0.127	0.009	-0.228	-0.9	-0.289	-0.413	-0.456	0.932	-0.067	-0.236	-0.189	-0.24	-0.257	-0.252	-1.066	-0.117	-0.507	-0.339	0.578	-0.77	1.426	0.717	1.016	-0.518	-0.653	-0.54	-0.47	-0.313	-0.319	-0.182	-0.41	-0.434	0.029	-0.732
CCAAU	1.043	-0.22	-0.084	0.073	-0.39	0.049	0.089	-1.266	-0.145	-1.068	-1.293	-0.454	0.186	-1.181	0.264	0.15	0.232	-0.052	0.419	0.302	-0.649	-0.525	1.112	0.544	1.243	1.177	-0.554	0.321	0.554	-0.48	-0.015	0.048	-0.119	1.048	-0.759	1.341	1.198	1.52	0.515	0.247	-0.509	-0.148	-0.022	-0.363	-0.294	0.178	-0.168	1.014	-0.948
CCACA	-0.437	-0.355	-0.433	2.665	0.314	-0.068	-0.499	-0.871	-0.282	-1.164	-1.128	-1.365	-0.309	-1.177	-0.177	0.426	0.323	-0.036	-0.053	-0.122	-0.582	-0.469	2.581	2.757	2.338	2.639	-0.633	0.015	0.079	-1.218	0.019	-0.219	1.492	0.829	-0.922	0.915	0.811	0.811	0.043	0.274	-0.666	-0.406	-0.126	-0.545	-0.314	-0.118	-0.063	1.739	-1.045
CCACC	-0.572	-0.358	-0.423	1.168	-0.185	-0.155	-0.726	-2.03	-0.279	-1.686	-1.158	-1.494	-0.546	-0.283	-0.238	0.56	1.011	-0.234	-0.492	-0.107	-1.042	-0.756	2.549	0.729	0	0	-0.27	-0.114	0.097	-1.493	0.005	-0.459	0.961	0	-1.273	2.852	3.12	1.774	-0.202	0.683	-0.674	-0.438	-0.105	-0.592	-0.306	0.006	-0.254	2.503	-1.23
CCACG	-0.61	-0.122	-0.209	0.727	0.941	0.165	-0.909	0.768	-0.254	-0.85	-0.598	-0.911	-0.612	0.301	-0.506	-0.252	-0.024	-0.013	-0.796	-0.72	-0.604	-0.419	2.659	0.193	0.269	0.329	-0.44	-0.185	-0.105	-0.76	0.444	-0.634	0.183	0.023	-0.606	1.722	1.242	1.656	-0.458	-0.277	-0.19	-0.461	-0.339	-0.452	-0.14	-0.422	-0.236	0.341	-0.481
CCACU	-0.623	-0.171	-0.295	0.403	0.185	-0.139	-0.294	-1.087	-0.132	-1.063	-1.106	-0.843	-0.265	-0.37	0.108	0.115	0.452	-0.015	0.164	-0.097	-0.588	-0.509	1.312	0.603	1.565	1.386	-0.537	0.253	0.218	-0.861	0.025	-0.148	0.222	-0.32	-0.949	0.579	0.665	0.572	-0.204	1.519	-0.228	-0.287	0.016	-0.461	-0.301	0.191	0.02	1.496	-0.893
CCAGA	-0.621	-0.549	-0.771	0.43	-0.435	-0.447	-0.586	-0.966	-0.383	-0.961	-0.861	-1.429	-0.509	-0.17	-0.268	0.104	0.119	-0.276	-0.946	-0.172	-0.626	-0.485	-0.228	-0.232	-0.109	-0.495	0.021	-0.29	-0.345	-1.423	-0.584	-0.437	-0.483	0.113	-0.822	0.393	0.096	0.194	-0.217	-0.761	-0.561	-0.571	-0.378	-0.409	-0.237	-0.403	-0.149	0.031	-0.659
CCAGC	-0.749	-0.158	-0.493	1.287	0.152	-0.203	-0.883	-0.754	-0.23	-0.74	-0.029	-1.089	-0.611	0.652	-0.214	1.308	0.4	0.016	-0.391	0.192	-0.376	-0.3	1.98	0.301	1.109	1.171	0.317	-0.159	-0.041	-1.013	1.418	-0.453	0.166	0.108	-0.68	2.242	1.242	1.143	-0.401	0.063	-0.291	-0.521	0.016	0.111	0.19	-0.095	-0.176	1.71	-0.684
CCAGG	-0.611	-0.29	-0.704	0.62	0.215	-0.196	-0.834	0.103	-0.305	0.102	0.366	-0.557	-0.628	1.121	0.084	0.941	-0.088	-0.092	-0.969	-0.072	0.396	0.172	0.469	-0.395	-0.594	-0.037	1.09	-0.314	-0.354	-0.537	-0.481	-0.609	-0.295	-0.256	-0.186	1.082	0.493	0.866	-0.539	-0.838	0.095	-0.264	-0.117	-0.382	-0.151	-0.336	-0.295	-0.383	-0.215
CCAGU	-0.785	0.169	0.363	0.397	-0.084	1.228	-0.504	-0.732	-0.104	-0.717	-0.735	-0.409	-0.354	-0.016	-0.11	0.767	0.164	0.016	-0.266	0.07	-0.315	-0.388	0.865	-0.205	0.449	0.115	-0.095	-0.052	-0.146	-0.311	-0.421	-0.009	-0.243	-0.423	-0.58	1.473	1.038	1.58	-0.449	-0.351	-0.364	-0.245	-0.075	-0.423	-0.23	-0.091	-0.273	0.501	-0.416
CCAUA	-0.377	-0.464	-0.248	0.638	-0.389	-0.226	1.561	-1.165	-0.078	-1.072	-0.906	-0.437	0.207	-1.132	0.573	0.933	0.2	-0.096	0.819	0.629	-0.655	-0.452	1.266	1.234	1.769	1.787	-0.442	0.91	1.039	-0.602	-0.021	0.473	3.339	0.22	-0.567	0.556	0.75	0.848	1.275	0.247	-0.69	-0.035	-0.074	-0.492	-0.327	0.032	0.744	1.458	-1.034
CCAUC	-0.632	-0.48	-0.215	0.329	0.028	-0.274	-0.759	-0.965	-0.307	-1.21	-1.264	-1.115	-0.479	-0.494	-0.388	-0.178	0.203	-0.071	-0.176	-0.395	-0.757	-0.612	2.405	0.655	1.988	1.707	-0.877	-0.197	-0.249	-1.262	-0.104	-0.425	2.783	-0.299	-1.123	1.529	1.72	2.436	-0.265	0.934	-0.312	-0.593	-0.11	-0.588	-0.337	-0.296	-0.311	0.935	-0.953
CCAUG	-0.64	-0.173	0.248	0.117	-0.162	0.106	-0.9	-0.5	-0.278	-0.599	-0.521	-0.139	-0.113	0.314	-0.387	0.947	0.057	-0.118	-0.506	-0.15	-0.459	-0.288	1.844	-0.053	0.141	0.267	0.297	-0.245	-0.222	-0.105	0.162	-0.539	0.517	-0.301	-0.526	0.718	0.532	0.641	0.03	-0.311	-0.109	0.31	-0.081	-0.252	-0.171	-0.085	-0.35	0.678	-0.598
CCAUU	-0.636	0.727	0.084	-0.076	0.748	0.901	-0.448	-0.43	0.398	-1.089	-1.093	0.195	0.248	-0.929	0.484	0.766	0.762	0.505	0.756	0.299	-0.655	-0.555	1.383	0.554	1.264	1.285	-0.703	0.204	0.326	-0.083	-0.002	0.135	2.833	-0.522	-0.528	0.635	0.869	0.84	0.389	0.639	-0.097	-0.093	0.516	-0.394	-0.306	0.913	0.493	1.372	-0.729
CCCAA	-0.119	-0.415	-0.255	1.703	-0.746	-0.009	-0.089	-2.356	-0.28	-1.426	-1.488	-0.7	-0.136	-1.673	-0.181	-0.856	0.398	-0.384	-0.077	-0.298	-1.072	-0.542	1.766	0.829	0	0	-0.954	0.037	0.505	-0.482	-0.077	-0.203	-0.054	1.597	-0.55	3.5	3.787	3.27	-0.072	0.178	-0.533	-0.286	-0.262	-0.388	-0.288	-0.2	-0.412	1.514	-1.158
CCCAC	-0.556	-0.339	-0.23	2.346	0.15	-0.058	-0.612	-1.795	-0.241	-1.507	-1.35	-0.819	-0.328	-1.23	-0.226	-0.615	0.645	-0.24	-0.105	-0.526	-1.048	-0.639	2.361	1.397	0	0	-0.864	0.032	0.355	-0.556	0.139	-0.276	0.59	0.325	-0.68	3.578	4.126	3.106	-0.228	0.841	-0.341	-0.344	-0.217	-0.499	-0.284	-0.13	-0.205	2.201	-1.108
CCCAG	-0.658	-0.203	-0.412	1.418	-0.298	0.211	-0.742	-1.596	-0.234	-1.165	-1.021	-0.671	-0.446	-0.538	-0.244	-0.151	0.395	-0.304	-0.791	-0.31	-0.842	-0.416	0.983	-0.016	0	0	-0.181	-0.16	0.047	-0.436	-0.013	-0.448	-0.187	-0.032	-0.421	3.923	3.17	2.932	-0.483	-0.444	-0.297	-0.371	-0.313	-0.265	-0.13	-0.307	-0.419	0.723	-0.766
CCCAU	-0.509	-0.036	0.055	1.318	-0.237	0.233	-0.067	-1.633	-0.024	-1.274	-1.248	0.176	0.072	-1.407	0.151	-0.051	0.612	-0.111	0.486	-0.092	-1.024	-0.545	2.28	0.996	0	0	-0.761	0.27	0.698	0.151	0.027	0.053	1.773	-0.063	-0.354	2.944	3.357	3.127	0.376	0.63	-0.136	-0.05	0.011	-0.411	-0.289	0.134	0.199	1.841	-1.04
CCCCA	-0.338	-0.292	-0.019	2.277	-0.166	0.137	-0.376	-2.177	-0.195	-0.926	-0.451	0.091	-0.123	-1.055	-0.072	-0.282	0.789	-0.292	0.518	-0.117	-0.992	-0.179	1.781	1.23	0	0	-0.582	0.135	0.733	0.358	0.151	-0.113	0.59	0.631	0.187	5.101	8.01	4.581	-0.073	0.654	0.39	-0.265	-0.163	-0.381	-0.278	-0.14	-0.247	3.13	-1.082
CCCCC	-0.218	-0.269	0.22	2.488	-0.164	-0.043	-0.489	-2.649	-0.173	-0.728	0.471	0.544	-0.187	-0.46	-0.014	-0.302	1.341	-0.366	0.87	0.086	-1.183	-0.196	0.685	0.524	0	0	-0.097	0.068	0.788	0.802	0.287	-0.243	0.152	-0.007	0.685	6.238	12.699	5.659	-0.319	1.172	1.387	-0.138	-0.223	-0.368	-0.264	-0.102	-0.272	4.445	-1.099
CCCCG	-0.079	0.074	-0.142	2.486	0.238	0.186	-0.906	-1.067	-0.166	-1.368	-0.859	0.422	-0.43	-0.708	-0.4	-0.851	0.66	-0.284	-0.656	-0.642	-1.098	-0.489	0.884	0.023	0	0	-0.24	-0.072	0.567	0.562	0.213	-0.628	0.149	0.298	0.352	6.05	6.488	4.049	-0.403	-0.044	0.119	-0.275	-0.507	-0.409	-0.093	-0.361	-0.298	1.226	-0.755
CCCCU	-0.307	-0.172	0.047	1.667	0.141	-0.068	-0.145	-2.362	-0.086	-1.075	-0.453	0.773	-0.157	-0.574	-0.032	-0.577	0.96	-0.292	0.848	-0.176	-1.152	-0.508	1.469	0.308	0	0	-0.51	0.263	0.721	0.846	0.172	-0.118	-0.122	-0.342	0.459	3.83	6.29	4.177	-0.276	1.399	0.874	-0.181	-0.15	-0.363	-0.289	0.077	-0.013	3.379	-0.993
CCCGA	0.146	-0.129	-0.589	1.273	-0.724	-0.111	-0.892	-1.575	-0.274	-2.06	-2.006	-1.018	-0.468	-1.865	-0.51	-0.875	0.637	-0.451	-1.278	-0.787	-1.4	-0.903	0.051	-0.09	0	0	-0.742	-0.248	0.169	-0.907	-0.665	-0.855	-0.148	0.385	-1.067	1.844	1.298	0.674	-0.335	-0.346	-1.272	-0.429	-0.765	-0.53	-0.122	-0.422	-0.291	0.158	-0.968
CCCGC	-0.451	-0.047	-0.414	2.416	0.034	-0.083	-0.996	-1.101	-0.148	-1.523	-1.154	-0.283	-0.488	-0.751	-0.449	-0.577	0.574	-0.221	-0.628	-0.638	-1.098	-0.644	1.498	0.295	0	0	-0.346	-0.101	0.485	-0.124	1.439	-0.627	0.532	0.198	-0.322	3.962	2.983	1.9	-0.388	0.338	-0.335	-0.405	-0.367	-0.213	0.078	-0.309	-0.271	1.133	-0.873
CCCGG	-0.199	0.055	-0.655	1.552	0.154	-0.113	-1.203	-0.196	-0.246	-1.143	-1.173	-0.476	-0.609	-0.688	-0.5	-1.063	0.136	-0.292	-1.633	-0.797	-0.865	-0.5	-0.665	-0.377	0	0	0.177	-0.268	-0.011	-0.22	-0.607	-0.969	0.081	-0.095	-0.389	2.961	1.988	1.641	-0.513	-0.717	-0.38	-0.412	-0.617	-0.5	0.03	-0.602	-0.093	-1.198	-0.326
CCCGU	-0.406	0.36	0.545	1.343	0.125	0.982	-0.73	-0.602	-0.062	-1.507	-1.536	0.296	-0.386	-1.209	-0.44	-0.899	0.291	-0.163	-0.816	-0.813	-1.076	-0.684	1.257	-0.14	0	0	-0.801	-0.078	0.31	0.265	-0.493	-0.534	0.131	-0.251	-0.303	3.05	2.478	2.286	-0.498	-0.2	-0.411	-0.246	-0.445	-0.473	-0.13	-0.394	-0.138	-0.038	-0.591
CCCUA	0.095	-0.375	-0.203	1.302	-0.527	-0.204	1.179	-2.167	-0.157	-1.371	-1.22	0.085	-0.106	-1.184	0.093	-0.44	0.512	-0.389	0.449	-0.096	-1.171	-0.619	1.887	0.558	0	0	-0.906	0.573	0.745	0.081	-0.054	0.079	-0.124	0.126	-0.249	2.615	3.845	3.24	-0.006	1.064	-0.275	-0.353	-0.181	-0.418	-0.304	-0.014	0.21	2.031	-1.055
CCCUC	-0.537	-0.353	-0.011	1.779	0.376	-0.312	-0.593	-1.485	-0.251	-0.687	-0.494	0.496	-0.351	-0.535	-0.37	-0.916	0.542	-0.278	0.496	-0.651	-0.936	-0.475	0.955	0.558	0	0	-0.796	-0.04	0.312	0.396	0.186	-0.346	0.614	-0.286	0.261	3.163	4.29	4.241	-0.363	1.65	1.142	-0.42	-0.298	-0.432	-0.293	-0.397	-0.291	3.245	-0.932
CCCUG	-0.411	-0.025	-0.024	1.179	-0.244	-0.039	-0.893	-1.335	-0.238	-0.992	-0.752	0.383	-0.432	-0.026	-0.507	-0.635	0.335	-0.356	-0.561	-0.629	-1.107	-0.398	1.393	-0.125	0	0	-0.099	-0.194	0.03	0.52	0.148	-0.644	-0.179	-0.352	-0.104	2.836	2.712	2.245	-0.461	0.027	0.252	0.054	-0.31	-0.191	-0.081	-0.206	-0.376	0.773	-0.559
CCCUU	-0.417	0.539	0.118	1.084	2.034	0.341	-0.339	-2.237	0.283	-1.591	-1.199	1.219	0.036	-0.972	0.229	-0.415	1.125	0.086	0.804	-0.048	-1.42	-0.788	1.744	0.337	0	0	-0.884	0.22	0.655	0.814	-0.025	0.04	0.001	-0.606	0.031	2.309	3.327	3.064	-0.243	1.401	0.445	-0.151	0.434	-0.352	-0.281	0.841	0.409	2.252	-0.612
CCGAA	-0.253	-0.497	-0.681	0.06	-0.579	-0.452	-0.564	-0.573	-0.38	-1.186	-1.348	-1.155	-0.465	-0.981	-0.512	-1.315	0	-0.305	-0.949	-0.755	-0.943	-0.6	-0.249	-0.149	0.338	-0.769	-0.693	-0.277	-0.182	-1.116	-0.523	-0.63	-0.428	1.093	-0.893	0.14	-0.022	-0.162	0.147	-0.652	-0.91	-0.402	-0.541	-0.349	-0.192	-0.543	0.427	-0.299	-0.703
CCGAC	-0.442	-0.375	-0.76	0.663	-0.017	-0.432	-0.956	-0.155	-0.336	-1.022	-1.141	-1.395	-0.666	-0.705	-0.588	-1.468	-0.07	-0.238	-1.155	-1.181	-0.96	-0.609	0.634	-0.145	0.423	-0.751	-0.986	-0.255	-0.215	-1.189	-0.499	-0.746	-0.164	0.517	-1.12	0.777	0.404	0.378	-0.072	-0.379	-0.691	-0.447	-0.55	-0.537	-0.158	-0.603	-0.013	-0.414	-0.51
CCGAG	-0.487	0.096	-0.276	-0.119	-0.74	0.034	-0.97	-0.726	-0.359	-1.659	-1.438	-1.372	-0.732	-1.057	-0.612	-0.583	0.329	-0.293	-1.692	-0.881	-1.128	-0.756	-0.284	-0.312	-0.154	-1.333	-0.353	-0.454	-0.528	-1.282	-0.732	-0.923	-0.281	-0.135	-1.449	0.445	-0.104	-0.456	-0.308	-0.729	-1.097	-0.531	-0.94	-0.4	0.015	-0.619	-0.033	-1.111	-0.545
CCGAU	-0.492	-0.392	-0.566	-0.304	-0.288	-0.277	-0.552	-0.29	-0.23	-0.936	-1.17	-0.829	-0.354	-0.576	-0.433	-1.13	-0.106	-0.232	-0.855	-0.788	-0.944	-0.631	0.204	-0.277	0.289	-0.811	-0.777	-0.193	-0.121	-0.869	-0.576	-0.512	-0.471	-0.248	-0.964	0.406	0.14	0.126	-0.08	-0.532	-0.539	-0.364	-0.481	-0.387	-0.222	-0.503	-0.121	-0.701	-0.533
CCGCA	-0.454	-0.155	-0.485	1.52	0.523	-0.13	-0.82	0.056	-0.199	-0.813	-0.285	-0.534	-0.466	-0.288	-0.373	0.206	0.157	0.116	-0.436	-0.439	-0.496	-0.338	1.685	0.79	1.994	1.291	-0.303	-0.08	0.191	-0.475	2.128	-0.513	0.842	0.582	-0.551	1.046	0.57	0.298	0.194	-0.107	-0.334	-0.459	-0.244	0.717	0.9	-0.367	0.357	1.063	-0.603
CCGCC	-0.637	-0.127	-0.378	1.88	0.797	-0.17	-0.977	0.609	-0.213	-1.177	-0.369	-0.721	-0.675	0.304	-0.578	-0.532	0.421	0.052	-0.614	-0.833	-0.674	-0.573	2.404	0.035	1.687	0.86	-0.329	-0.179	0.088	-0.704	1.224	-0.67	0.551	0.013	-0.775	4.55	2.493	1.535	-0.212	0.328	-0.208	-0.546	-0.344	-0.558	-0.168	-0.34	-0.104	1.129	-0.609
CCGCG	-0.587	0.09	-0.367	1.131	0.874	0.065	-1.111	1.635	-0.206	-0.572	-0.187	-0.205	-0.677	0.843	-0.649	-0.845	-0.067	0.087	-1.067	-1.057	-0.416	-0.357	1.39	-0.33	-0.046	-0.491	-0.137	-0.246	0.382	-0.092	1.461	-0.823	0.024	-0.12	-0.165	1.581	0.737	1.041	-0.295	-0.593	0.088	-0.418	-0.421	-0.475	-0.021	-0.67	0.158	-0.467	0.069
CCGCU	-0.693	0.042	-0.326	0.84	0.645	-0.239	-0.712	0.532	-0.071	-0.608	-0.479	-0.171	-0.444	0.391	-0.356	-0.514	0.197	0.14	-0.191	-0.497	-0.362	-0.388	1.129	-0.056	1.634	0.482	-0.414	0.057	0.204	-0.188	3.602	-0.482	-0.045	-0.416	-0.41	0.857	0.547	0.392	-0.245	0.973	0.032	-0.358	-0.118	-0.399	-0.215	-0.153	0.126	0.789	-0.336
CCGGA	0.213	-0.205	-0.8	-0.019	0.469	-0.36	-0.924	1.072	-0.365	-0.159	-0.032	-0.743	-0.657	0.293	-0.455	-1.235	-0.284	-0.163	-1.431	-0.942	-0.544	-0.087	-1.097	-0.371	-1.207	-0.99	0.188	-0.314	-0.41	-0.419	-0.84	-0.849	-0.161	-0.256	-0.462	0.587	0.225	1.047	1.952	-1.007	0.281	-0.435	-0.424	-0.264	0.03	-0.608	8.79	-1.349	0.503
CCGGC	-0.17	0.06	-0.647	1.086	0.626	-0.258	-1.142	1.193	-0.232	-0.183	0.695	-0.627	-0.683	1.028	-0.474	-0.746	-0.096	-0.006	-1.195	-0.844	-0.459	-0.187	0.044	-0.306	-0.469	-0.307	0.126	-0.253	-0.159	-0.276	0.022	-0.883	0.156	0.815	-0.237	1.436	0.603	1.094	1.144	-0.562	0.273	-0.488	-0.383	-0.386	0.05	-0.536	5.641	-0.605	0.165
CCGGG	-0.105	0.16	-0.626	0.689	0.472	-0.128	-1.191	0.988	-0.265	-0.148	-0.172	-0.172	-0.666	0.464	-0.456	-0.049	-0.009	-0.084	-1.758	-0.528	0.484	0.309	-0.945	-0.387	-1.027	-0.807	1.367	-0.366	-0.382	0.001	-0.874	-1.018	-0.073	-0.309	-0.064	0.969	0.244	0.55	0.757	-0.979	0.068	0	-0.371	-0.395	0.1	-0.478	4.752	-1.482	0.41
CCGGU	-0.575	0.011	-0.436	0.239	0.391	0.197	-0.778	0.78	-0.181	0.053	0.407	-0.341	-0.568	0.809	-0.5	-0.885	-0.185	-0.068	-1.076	-0.783	-0.262	-0.264	-0.16	-0.506	-0.641	-0.642	0.12	-0.296	-0.322	-0.111	-0.772	-0.704	-0.238	-0.486	-0.253	1.85	1.654	1.604	0.617	-0.773	0.129	-0.342	-0.326	-0.385	-0.068	-0.552	3.895	-1.138	0.137
CCGUA	-0.331	-0.332	0.674	0.305	0.085	-0.21	0.137	0.174	-0.171	-0.768	-0.785	0.074	-0.298	-0.506	-0.318	-0.357	-0.136	-0.023	-0.193	-0.601	-0.675	-0.409	0.781	-0.104	0.98	-0.355	-0.481	0.169	0.286	0.135	-0.498	0.02	-0.297	-0.117	-0.418	0.398	0.276	0.332	0.141	-0.371	-0.535	-0.379	-0.397	-0.452	-0.176	-0.464	0.886	-0.217	-0.552
CCGUC	-0.853	-0.171	1.251	0.415	1.712	0.005	-1.037	3.144	-0.324	-0.925	-1.111	-0.776	-0.752	-0.428	-0.744	-2.092	-0.37	0.128	-1.093	-1.533	-0.774	-0.667	1.455	-0.355	0.317	-0.676	-1.624	-0.288	-0.484	-0.686	-0.516	-0.717	0.273	-0.426	-1.07	2.336	1.534	2.491	-0.312	-0.211	-0.178	-0.651	-0.633	-0.529	-0.103	-0.856	0.01	-1.331	0.003
CCGUG	-0.629	0.034	0.572	0.105	0.267	-0.02	-1.054	0.651	-0.257	-0.467	-0.249	0.3	-0.422	0.705	-0.68	-0.668	-0.134	-0.068	-1.183	-1.037	-0.594	-0.353	1.368	-0.484	-0.307	-0.779	-0.064	-0.352	-0.366	0.182	-0.426	-0.835	-0.309	-0.464	-0.228	0.766	0.271	0.395	-0.223	-0.74	0.064	0.059	-0.429	-0.329	-0.037	-0.551	0.236	-0.644	0.265
CCGUU	-0.817	1.417	1.2	-0.03	1.298	3.294	-0.73	1.745	0.321	-0.836	-1.032	0.578	-0.316	-0.417	-0.37	-1.223	-0.001	0.349	-0.475	-0.918	-0.639	-0.617	0.709	-0.337	0.908	-0.61	-1.216	-0.166	-0.078	0.307	-0.446	-0.395	-0.134	-0.691	-0.383	0.665	0.439	0.77	-0.379	-0.154	-0.118	-0.417	-0.148	-0.389	-0.158	-0.183	0.279	-0.67	0.016
CCUAA	1.08	-0.559	-0.339	0.473	-0.812	-0.402	1.51	-1.615	-0.259	-1.212	-1.295	-0.438	-0.096	-1.227	-0.278	-0.439	0.128	-0.356	0.298	0.18	-0.889	-0.583	0.984	0.232	0.544	0.367	-1.005	2.196	1.589	-0.534	-0.089	-0.143	-0.33	1.207	-0.291	0.969	1.229	1.993	-0.09	0.73	-0.79	-0.378	-0.22	-0.41	-0.316	-0.101	-0.037	1.052	-1.044
CCUAC	-0.622	-0.477	-0.337	1.017	-0.228	-0.378	0.657	-1.242	-0.289	-1.234	-1.117	-0.73	-0.402	-0.902	-0.34	-0.396	0.3	-0.234	-0.02	-0.376	-0.895	-0.621	1.742	0.856	1.538	1.147	-0.995	-0.144	-0.085	-0.839	0.026	-0.389	0.146	-0.329	-0.695	2.21	2.81	2.928	-0.297	1.401	-0.534	-0.487	-0.185	-0.515	-0.315	-0.06	0.492	1.62	-0.941
CCUAG	-0.728	-0.429	-0.441	0.034	-0.529	-0.178	1.517	-0.863	-0.307	-0.864	-0.77	-0.407	-0.525	-0.097	0.899	-0.012	0.054	-0.342	-0.457	-0.221	-0.781	-0.419	0.799	-0.321	-0.349	-0.556	-0.403	-0.352	-0.359	-0.502	-0.109	1.164	-0.45	-0.535	-0.42	0.991	0.679	1.338	-0.516	-0.261	-0.403	-0.493	-0.322	-0.255	-0.21	-0.347	-0.171	0.301	-0.664
CCUAU	-0.448	-0.131	0.136	0.2	-0.277	-0.001	1.591	-1.399	0.285	-1.09	-1.006	0.486	0.46	-1.054	0.391	0.212	0.395	-0.113	0.881	0.492	-0.795	-0.52	0.748	0.319	0.829	0.653	-0.7	0.112	0.411	0.239	-0.009	0.047	-0.129	-0.568	-0.402	1.499	1.792	2.592	0.645	2.146	0	0.134	0.152	-0.339	-0.301	0.486	0.589	1.284	-0.898
CCUCA	-0.481	-0.5	-0.244	1.049	0.159	-0.289	-0.569	-0.97	-0.262	-0.837	-0.725	-0.184	-0.333	-0.84	-0.409	-0.305	0.168	-0.121	0.033	-0.374	-0.708	-0.385	1.854	0.945	1.964	1.987	-0.929	-0.028	0.096	-0.313	0.015	-0.361	1.676	-0.071	-0.276	1.264	1.278	1.743	-0.136	0.946	-0.093	-0.531	-0.225	-0.492	-0.309	-0.312	-0.287	1.845	-0.899
CCUCC	-0.563	-0.441	-0.037	1.446	0.004	-0.458	-0.462	-1.984	-0.229	-0.544	-0.015	0.446	-0.285	-0.218	-0.35	-0.741	0.507	-0.391	0.528	-0.591	-0.807	-0.309	0.712	0.189	0	0	-0.768	-0.152	0.284	0.373	0.236	-0.344	0.071	-0.201	0.31	2.491	3.165	3.835	-0.415	1.296	1.149	-0.424	-0.348	-0.41	-0.306	-0.469	-0.306	3.378	-1.016
CCUCG	-0.621	-0.348	-0.225	0.307	0.509	-0.275	-0.875	0.909	-0.328	-0.839	-0.715	-0.225	-0.662	0.281	-0.742	-1.461	-0.176	-0.179	-0.964	-1.164	-0.925	-0.571	0.882	-0.431	-0.207	-0.63	-1.028	-0.321	-0.296	-0.209	0.142	-0.736	-0.236	-0.478	-0.443	1.315	0.84	1.326	-0.484	-0.211	0.05	-0.543	-0.553	-0.386	-0.145	-0.683	-0.316	-0.487	-0.388
CCUCU	-0.675	-0.242	0.065	0.404	0.448	-0.346	-0.306	-0.483	-0.159	-0.728	-0.696	0.521	-0.294	-0.141	-0.18	-0.645	0.385	-0.142	0.448	-0.17	-0.601	-0.445	0.189	-0.079	1.293	0.761	-0.714	0.098	0.167	0.182	0.062	-0.235	-0.304	-0.651	-0.032	1.085	1.273	1.6	-0.414	3.048	1.122	-0.361	0.221	-0.361	-0.31	0.046	-0.155	1.932	-0.583
CCUGA	-0.219	-0.509	-0.711	-0.04	-0.77	-0.487	-0.875	-1.378	-0.334	-1.265	-1.396	-0.784	-0.469	-0.554	-0.601	-0.889	0.219	-0.442	-1.05	-0.755	-1.18	-0.606	0.342	-0.289	-0.153	-1.006	-0.667	-0.289	-0.236	-0.943	-0.647	-0.735	-0.473	-0.212	-0.803	0.219	0.093	-0.046	-0.23	-0.436	-0.663	-0.598	-0.448	-0.297	-0.207	-0.325	-0.269	-0.095	-0.76
CCUGC	-0.587	-0.207	-0.422	1.188	-0.03	-0.387	-0.895	-0.795	-0.238	-0.709	-0.15	-0.112	-0.481	0.594	-0.531	0.286	0.313	-0.166	-0.454	-0.393	-0.729	-0.263	2.072	0.018	0.901	0.646	-0.01	-0.228	0.004	-0.128	1.861	-0.7	0.062	-0.386	-0.356	2.219	1.488	1.579	-0.341	0.576	0.043	-0.471	-0.078	0.483	0.414	-0.125	-0.236	1.496	-0.471
CCUGG	-0.536	-0.304	-0.633	0.49	-0.074	-0.36	-0.935	-0.092	-0.311	-0.17	-0.051	-0.12	-0.626	0.808	-0.558	-0.318	0.04	-0.266	-1.145	-0.496	-0.288	-0.036	0.281	-0.458	-0.456	-0.425	0.561	-0.358	-0.359	-0.174	-0.514	-0.809	-0.346	-0.567	-0.188	1.154	0.628	0.777	-0.464	-0.612	0.084	-0.376	-0.327	-0.285	-0.139	-0.356	-0.291	-0.494	-0.275
CCUGU	-0.425	0.453	1.625	0.205	-0.22	0.785	-0.547	-0.796	-0.129	-0.486	-0.549	0.588	-0.238	0.075	-0.49	-0.196	0.05	-0.19	-0.527	-0.497	-0.66	-0.194	0.613	-0.401	-0.102	-0.371	-0.22	-0.233	-0.191	0.624	-0.524	-0.512	-0.239	-0.654	-0.331	2.064	1.896	2.191	-0.363	0.431	0.395	1.158	-0.138	-0.162	-0.099	-0.091	-0.23	0.111	-0.193
CCUUA	-0.155	0.052	-0.068	0.455	-0.384	-0.053	1.253	-1.75	0.303	-1.342	-1.162	0.509	0.224	-1.093	0.847	0.182	0.315	-0.29	1.001	0.537	-1.028	-0.661	1.282	0.239	0.741	0.341	-0.967	0.666	0.875	0.074	-0.086	0.545	-0.312	-0.351	-0.313	0.683	0.971	1.609	0.044	1.117	-0.594	-0.32	0.101	-0.375	-0.312	0.883	1.002	1.493	-0.873
CCUUC	-0.671	-0.166	-0.044	0.635	0.538	-0.193	-0.776	-0.94	-0.239	-1.132	-1.139	0.231	-0.452	-0.603	-0.51	-0.843	0.362	-0.202	0.002	-0.49	-0.738	-0.636	1.046	0.133	1.474	0.825	-1.131	-0.172	-0.118	-0.175	0.015	-0.442	0.465	-0.659	-0.304	2.048	2.748	3.85	-0.398	1.897	0.24	-0.587	0.137	-0.459	-0.312	0.065	-0.163	1.664	-0.706
CCUUG	-0.295	-0.027	0.106	0.533	-0.508	-0.173	-1.13	-1.716	-0.142	-1.555	-1.049	0.934	-0.332	-0.268	-0.606	0.135	0.428	-0.469	-0.018	-0.52	-1.365	-0.65	1.373	0.071	0.64	-0.668	0.125	-0.231	0.098	0.358	-0.158	-0.545	-0.211	-0.677	-0.324	0.434	0.236	0.131	-0.352	-0.091	-0.389	0.219	-0.134	-0.077	-0.139	0.655	-0.289	0.736	-0.774
CCUUU	-0.613	1.855	0.404	0.192	3.899	1.124	-0.688	-1.278	1.25	-1.277	-1.038	1.404	0.432	-0.848	0.225	0	1.885	1.462	0.995	0.329	-0.925	-0.667	0.791	0.024	0.802	0.463	-1.014	0.124	0.265	0.754	0.032	0.082	-0.105	-0.786	0.088	1.391	1.702	2.468	-0.322	2.485	1.166	0.015	2.122	-0.24	-0.285	2.557	0.711	1.446	0.394
CGAAA	-0.076	-0.616	-0.798	-0.661	-0.85	-0.607	-0.142	-0.566	-0.423	-0.729	-0.826	-1.068	-0.393	-0.794	-0.452	-1.089	-0.259	-0.359	-0.368	-0.327	-0.424	-0.448	-0.656	-0.129	0.051	-0.67	-0.494	-0.309	-0.162	-1.016	-0.369	-0.466	-0.561	2.422	0.311	-0.549	-0.423	-0.638	-0.164	-0.652	-0.938	-0.372	-0.433	-0.18	-0.211	-0.601	-0.358	-0.376	-0.749
CGAAC	-0.302	-0.506	-0.764	0.09	-0.431	-0.755	-0.499	-0.263	-0.411	-0.346	-0.828	-1.206	-0.638	-0.593	-0.701	-1.674	-0.361	-0.315	-0.828	-1.163	-0.583	-0.197	-0.198	-0.177	-0.063	-0.543	-0.707	-0.393	-0.291	-1.144	-0.488	-0.635	-0.303	0.295	-1.048	-0.147	-0.196	0.007	-0.102	-0.594	-0.472	-0.574	-0.483	-0.32	-0.168	-0.714	0.169	-0.764	-0.426
CGAAG	-0.692	-0.479	-0.739	-0.892	-0.403	-0.318	-0.519	0.219	-0.41	-0.199	-0.145	-0.895	-0.674	0.309	-0.587	-1.084	-0.339	-0.25	-0.943	-0.782	-0.304	-0.269	-0.272	-0.532	-0.777	-1.083	-0.326	-0.456	-0.487	-0.834	-0.423	-0.608	-0.548	1.296	-0.493	-0.291	-0.38	-0.287	-0.537	-0.932	-0.416	-0.47	-0.526	-0.056	-0.025	-0.731	-0.338	-0.833	-0.258
CGAAU	0.712	-0.431	-0.606	-0.937	-0.712	-0.483	-0.229	-0.382	-0.311	-0.598	-0.865	-0.589	-0.099	-0.65	-0.28	-0.958	-0.192	-0.282	-0.186	-0.41	-0.523	-0.446	-0.685	-0.29	-0.134	-0.776	-0.52	-0.234	-0.28	-0.513	-0.449	-0.244	-0.545	1.28	-0.714	-0.578	-0.43	-0.597	0.265	-0.562	-0.775	-0.335	-0.38	0.064	-0.129	-0.364	-0.16	-0.463	-0.556
CGACA	-0.123	-0.423	-0.866	0.895	-0.413	-0.444	-0.683	-1.029	-0.33	-0.719	-0.67	-1.512	-0.651	-0.959	-0.501	-0.695	-0.139	-0.281	-0.875	-0.916	-0.623	-0.472	0.756	0.307	0.221	-0.389	-1.024	-0.304	-0.257	-1.481	-0.471	-0.569	-0.162	0.516	-0.958	-0.105	-0.248	-0.402	-0.131	-0.513	-0.846	-0.422	-0.341	-0.428	-0.17	-0.561	-0.225	-0.263	-0.694
CGACC	-0.495	-0.448	-0.71	0.142	-0.197	-0.549	-0.739	-0.185	-0.344	-0.853	-0.823	-1.456	-0.713	-0.257	-0.67	-1.425	-0.135	-0.283	-1.117	-1.146	-0.932	-0.548	1.172	-0.362	0.186	-0.408	-1.051	-0.396	-0.303	-1.363	-0.455	-0.731	-0.245	-0.253	-1.337	0.748	0.473	0.227	-0.41	-0.322	-0.592	-0.616	-0.55	-0.504	-0.204	-0.621	-0.261	-0.404	-0.585
CGACG	-0.517	-0.298	-0.781	-0.344	0.143	-0.417	-0.974	0.862	-0.346	-0.169	-0.164	-0.947	-0.79	0.292	-0.778	-1.866	-0.501	-0.178	-1.524	-1.575	-0.459	-0.403	0.773	-0.585	-1.026	-1.331	-1.195	-0.444	-0.477	-0.909	-0.431	-0.858	-0.356	-0.296	-0.89	0.167	-0.21	0.236	-0.504	-0.911	-0.218	-0.52	-0.642	-0.345	-0.011	-1.023	-0.214	-1.583	0.047
CGACU	0.418	-0.3	-0.727	-0.43	-0.247	-0.601	-0.421	-0.026	-0.287	0.122	-0.118	-0.702	-0.579	0.28	-0.371	-1.094	-0.294	-0.224	-0.827	-0.908	-0.475	-0.053	-0.457	-0.498	-0.653	-0.888	-0.548	-0.285	-0.301	-0.513	-0.582	-0.581	-0.411	-0.523	-0.631	-0.327	-0.281	-0.117	-0.267	-0.22	0.018	-0.486	-0.29	-0.288	-0.149	-0.371	-0.131	-0.74	-0.198
CGAGA	-0.315	-0.513	-0.576	-1.198	-0.866	-0.272	-0.68	-0.108	-0.457	-1.093	-0.465	-1.43	-0.728	-0.432	-0.635	-0.427	0.145	-0.381	-1.426	-0.843	-0.738	-0.608	-0.56	-0.433	-0.806	-1.576	-0.245	-0.517	-0.695	-1.42	-0.83	-0.657	-0.613	0.202	-1.001	-0.467	-0.476	-0.766	-0.398	-0.956	-0.888	-0.585	-0.835	-0.21	-0.117	-0.681	-0.363	-1.079	-0.522
CGAGC	-0.434	-0.004	-0.709	-0.048	-0.287	-0.472	-0.865	0.749	-0.371	-0.519	0.028	-0.881	-0.76	0.386	-0.592	-0.565	-0.133	-0.068	-1.144	-0.867	-0.678	-0.347	0.406	-0.423	-0.55	-0.819	-0.392	-0.45	-0.384	-0.867	0.051	-0.76	-0.363	-0.038	-0.653	0.125	-0.252	-0.095	-0.37	-0.765	-0.384	-0.627	-0.534	-0.102	0.17	-0.648	-0.089	-0.31	-0.292
CGAGG	-0.5	-0.331	-0.705	-0.552	-0.251	-0.317	-0.764	1.343	-0.398	0.119	0.537	-0.752	-0.763	0.85	-0.568	-0.24	-0.226	-0.175	-1.41	-0.831	0.358	0.078	0.197	-0.556	-1.175	-1.2	0.465	-0.512	-0.626	-0.691	-0.818	-0.83	-0.536	-0.125	-0.311	-0.237	-0.401	-0.38	-0.561	-1.055	-0.082	-0.205	-0.526	-0.195	-0.021	-0.753	-0.297	-1.283	0.132
CGAGU	-0.594	-0.179	-0.201	-0.966	-0.61	0.44	-0.56	0.385	-0.314	-0.635	-0.231	-0.661	-0.596	0.051	-0.449	-0.279	-0.126	-0.188	-1.019	-0.539	-0.603	-0.427	-0.212	-0.529	-0.879	-1.374	-0.281	-0.452	-0.638	-0.637	-0.807	-0.38	-0.561	-0.466	-0.606	-0.404	-0.424	-0.545	-0.473	-0.879	-0.689	-0.438	-0.509	-0.247	-0.089	-0.5	-0.333	-0.605	0.139
CGAUA	-0.161	-0.637	-0.705	-0.495	-0.73	-0.607	0.837	-0.628	-0.247	-0.568	-0.704	-0.586	0.017	-0.631	-0.156	-0.627	-0.278	-0.324	-0.061	-0.276	-0.531	-0.457	-0.018	-0.101	0.065	-0.72	-0.739	0.168	0.396	-0.671	-0.477	0.077	-0.608	-0.08	-0.502	-0.585	-0.45	-0.65	0.417	-0.568	-0.729	-0.34	-0.451	-0.253	-0.227	-0.552	-0.112	-0.444	-0.7
CGAUC	-0.61	-0.556	-0.564	-0.778	0.061	-0.364	-0.886	0.845	-0.411	-0.08	-0.678	-1.312	-0.719	-0.079	-0.716	-1.765	-0.51	-0.206	-1.057	-1.217	-0.798	-0.339	0.532	-0.543	-0.256	-0.814	-1.047	-0.497	-0.645	-1.281	-0.721	-0.709	-0.42	-0.615	-1.222	0.507	0.134	0.587	-0.559	-0.473	-0.08	-0.596	-0.577	-0.354	-0.214	-0.862	-0.212	-1.651	-0.111
CGAUG	-0.366	-0.407	-0.41	-0.776	-0.334	-0.385	-0.852	0.216	-0.383	-0.115	0.161	-0.392	-0.32	0.536	-0.751	-0.979	-0.358	-0.282	-1.017	-1.119	-0.352	-0.334	0.625	-0.594	-0.79	-1.122	-0.574	-0.468	-0.543	-0.44	-0.414	-0.727	-0.616	-0.414	-0.497	-0.291	-0.375	-0.429	-0.057	-0.832	-0.193	-0.096	-0.501	0.012	-0.031	-0.71	-0.271	-0.877	-0.126
CGAUU	0.071	-0.065	-0.59	-1.139	-0.331	-0.067	-0.648	0.061	0.019	-0.378	-0.917	-0.371	-0.207	-0.451	-0.327	-1.457	-0.174	-0.066	-0.411	-0.752	-0.558	-0.538	-0.73	-0.533	-0.438	-1.151	-0.979	-0.359	-0.447	-0.434	-0.586	-0.304	-0.577	-0.788	-0.669	-0.501	-0.397	-0.504	-0.32	-0.514	-0.394	-0.461	-0.201	-0.203	-0.232	-0.265	-0.2	-1.1	-0.246
CGCAA	-0.026	-0.365	-0.56	0.341	0.334	-0.387	-0.594	0.429	-0.301	-0.233	0.004	-0.61	-0.466	-0.33	-0.45	0.127	-0.196	0.043	-0.105	-0.313	-0.141	-0.131	1.229	0.586	1.336	1.475	-0.382	-0.133	0.286	-0.566	2.906	-0.472	-0.144	1.526	-0.249	0.04	-0.093	-0.179	0.072	-0.248	-0.39	-0.504	-0.261	-0.287	-0.15	-0.476	-0.216	0.884	-0.563
CGCAC	-0.376	-0.196	-0.628	1.872	0.474	-0.287	-0.895	-0.069	-0.279	-0.516	-0.227	-0.939	-0.676	0.25	-0.535	0.153	-0.024	-0.029	-0.435	-0.744	-0.479	-0.256	2.43	1.468	1.22	1.051	-0.403	-0.174	0.099	-0.97	1.944	-0.591	0.438	0.225	-0.646	0.436	0.091	-0.088	-0.053	0.075	-0.3	-0.532	-0.341	0.338	0.382	-0.5	0.117	0.896	-0.457
CGCAG	-0.719	-0.215	-0.594	0.514	1.052	-0.07	-0.928	1.533	-0.286	0.295	1.134	-0.523	-0.681	0.956	-0.422	0.567	-0.214	0.145	-0.641	-0.489	0.28	0.143	1.184	-0.254	0.421	0.278	0.224	-0.343	0.268	-0.346	2.313	-0.422	-0.263	-0.306	-0.185	0.222	-0.147	0.012	-0.384	-0.684	0.151	-0.482	-0.257	-0.259	0.056	-0.584	-0.272	0.216	0.091
CGCAU	-0.544	-0.011	-0.4	0.257	0.285	-0.083	-0.382	0.156	-0.044	-0.219	0.318	0.39	-0.234	0.04	-0.276	0.762	-0.062	0.125	0.201	-0.23	-0.188	-0.208	1.689	0.978	1.226	1.334	-0.392	-0.074	0.299	0.286	2.942	-0.29	2.484	-0.333	-0.363	-0.04	-0.139	-0.28	0.395	-0.024	-0.158	-0.338	-0.018	3.78	3.654	-0.26	0.278	0.979	-0.436
CGCCA	-0.647	-0.169	-0.47	1.245	0.942	-0.13	-0.8	0.871	-0.272	-0.679	-0.158	-1.092	-0.677	0.368	-0.523	0.073	0.097	0.166	-0.595	-0.62	-0.278	-0.335	2.688	0.314	0.872	0.543	-0.524	-0.191	-0.046	-1.028	1.514	-0.57	0.726	0.401	-0.894	1.505	0.281	0.335	-0.033	-0.137	-0.252	-0.586	-0.246	-0.514	-0.153	-0.429	-0.16	0.815	-0.557
CGCCC	-0.216	-0.015	-0.427	2.525	0.399	-0.075	-0.926	-0.985	-0.187	-1.578	-1.026	-0.634	-0.631	-0.438	-0.551	-0.673	0.714	-0.236	-0.667	-0.876	-1.029	-0.694	2.986	0.275	0	0	-0.699	-0.122	0.499	-0.521	0.626	-0.648	0.619	0.368	-0.791	5.384	3.491	1.138	-0.258	0.325	-0.618	-0.525	-0.474	-0.551	-0.111	-0.366	-0.261	1.607	-0.96
CGCCG	-0.668	0.134	-0.472	1.151	1.531	-0.062	-1.15	3.242	-0.292	-0.337	0.304	-0.613	-0.825	0.899	-0.871	-1.857	-0.405	0.176	-1.198	-1.646	-0.537	-0.347	0.747	-0.486	-0.115	-0.729	-0.88	-0.311	-0.111	-0.379	1.295	-0.847	0.139	-0.137	-0.841	1.414	0.249	0.924	-0.375	-0.691	0.068	-0.628	-0.741	-0.404	0.129	-0.946	-0.2	-1.312	0.494
CGCCU	-0.534	-0.133	-0.362	0.955	0.557	-0.257	-0.567	0.47	-0.147	-0.82	-0.306	-0.379	-0.668	0.519	-0.611	-0.39	0.18	-0.027	-0.354	-0.729	-0.621	-0.441	1.508	-0.163	0.682	-0.034	-0.565	-0.187	0.079	-0.493	1.268	-0.601	-0.048	-0.394	-0.649	1.665	0.345	0.384	-0.281	0.609	-0.149	-0.538	-0.31	-0.351	-0.145	-0.161	-0.09	0.819	-0.481
CGCGA	-0.307	-0.357	-0.804	-0.254	0.022	-0.467	-0.874	0.737	-0.347	-0.24	0.078	-0.913	-0.707	0.743	-0.717	-0.937	-0.297	-0.152	-1.123	-1.141	-0.539	-0.348	0.803	-0.51	-0.748	-1.058	-0.549	-0.415	0.098	-0.8	0.364	-0.822	-0.406	-0.088	-0.604	0.018	-0.239	0.006	-0.258	-0.861	-0.103	-0.539	-0.547	-0.409	-0.077	-0.838	-0.188	-0.837	-0.145
CGCGC	-0.523	0.069	-0.515	1.393	1.033	-0.244	-1.064	1.716	-0.166	0.246	1.282	0.062	-0.714	1.747	-0.614	0.274	-0.102	0.158	-0.244	-0.761	0.116	0.068	2.669	-0.068	0.417	0.323	0.296	-0.209	2.557	0.035	5.198	-0.741	0.268	-0.052	0.23	0.963	0.146	0.341	-0.244	-0.103	0.357	-0.505	-0.178	-0.174	0.325	-0.585	0.017	0.828	0.175
CGCGG	-0.015	0.168	-0.725	0.599	1.128	-0.093	-0.994	3.454	-0.265	0.49	0.992	-0.314	-0.77	1.538	-0.642	-1.035	-0.468	0.071	-1.139	-1.217	0.222	0.111	0.514	-0.543	-1.195	-0.742	0.42	-0.368	-0.218	-0.047	-0.024	-0.917	-0.094	-0.257	0.065	0.607	-0.016	0.923	-0.236	-0.874	0.523	-0.179	-0.423	-0.287	0.205	-0.842	-0.145	-1.57	0.955
CGCGU	-0.675	0.46	0.462	0.219	0.833	0.785	-0.791	1.715	-0.136	0.133	0.518	0.44	-0.608	1.316	-0.642	-0.396	-0.344	0.151	-0.42	-0.961	-0.178	-0.134	1.93	-0.483	-0.477	-0.718	-0.433	-0.289	0.183	0.307	0.738	-0.588	-0.16	-0.439	0.078	0.488	0.032	0.523	-0.466	-0.528	0.17	-0.375	-0.263	-0.388	-0.011	-0.647	-0.155	-0.294	0.782
CGCUA	-0.395	-0.392	-0.467	0.205	0.596	-0.458	0.24	1.089	-0.153	-0.063	0.112	-0.084	-0.333	0.46	-0.221	0.241	-0.128	0.044	0.225	-0.186	0.004	-0.077	1.203	0.129	0.779	0.305	-0.429	0.487	0.575	-0.178	4.429	-0.226	-0.3	-0.047	-0.175	-0.125	-0.124	-0.192	0.003	0.958	-0.146	-0.42	-0.179	-0.33	-0.185	-0.308	0.103	1.091	-0.388
CGCUC	-0.595	-0.33	-0.427	1.007	0.393	-0.52	-0.817	0.392	-0.288	-0.483	-0.407	-0.286	-0.636	0.562	-0.666	-1.16	-0.095	-0.132	-0.44	-0.938	-0.446	-0.356	0.962	-0.097	0.942	0.506	-0.967	-0.282	-0.088	-0.334	2.279	-0.564	0.239	-0.336	-0.447	0.246	-0.009	0	-0.433	0.669	0.153	-0.584	-0.367	-0.398	-0.152	-0.657	-0.158	0.195	-0.424
CGCUG	-0.569	-0.138	-0.397	0.218	0.76	-0.375	-1.055	1.533	-0.32	0.583	0.764	0.116	-0.659	1.611	-0.74	-0.602	-0.3	0.026	-0.717	-0.952	-0.065	0.14	0.959	-0.559	-0.23	-0.309	-0.043	-0.378	-0.16	-0.009	2.654	-0.845	-0.297	-0.539	-0.166	0.301	-0.053	0.23	-0.437	-0.147	0.512	-0.264	-0.347	-0.161	0.032	-0.571	-0.245	-0.325	0.286
CGCUU	-0.682	0.64	-0.271	0.136	0.752	0.053	-0.694	0.597	0.222	-0.266	-0.2	0.314	-0.345	0.553	-0.346	-0.179	0.238	0.35	0.148	-0.215	-0.252	-0.314	0.451	-0.223	0.623	0.093	-0.728	-0.135	0.121	0.124	6.021	-0.342	-0.189	-0.713	-0.137	-0.131	-0.148	-0.307	-0.392	1.178	0.123	-0.363	0.299	-0.151	-0.147	0.494	0.215	0.938	0.488
CGGAA	0.372	-0.308	-0.931	-0.564	-0.082	-0.513	-0.454	0.417	-0.385	0.385	0.327	-0.938	-0.626	0.342	-0.353	-0.956	-0.411	-0.21	-1.164	-0.724	0.001	0.142	-0.968	-0.423	-1.296	-0.984	0.201	-0.388	-0.504	-0.511	-0.793	-0.672	-0.408	0.515	-0.218	-0.229	-0.272	0.26	0.661	-1.039	0.14	-0.166	-0.3	-0.06	-0.011	-0.607	1.614	-1.318	0.266
CGGAC	1.951	0.366	-0.747	0.469	1.052	-0.158	-0.916	1.987	-0.292	0.371	1.644	-0.315	-0.683	0.985	-0.391	-0.736	-0.476	-0.034	-1.057	-1.096	-0.119	0.548	-0.391	-0.401	-1.529	-0.365	0.57	-0.293	-0.373	0.099	-0.724	-0.76	0.058	-0.429	-0.376	0.914	0.416	2.072	0.885	-0.839	1.306	-0.465	-0.118	-0.136	0.14	-0.571	3.576	-1.511	1.37
CGGAG	-0.08	-0.229	-0.824	-0.101	0.183	-0.436	-0.846	1.035	-0.351	0.661	0.898	-0.599	-0.722	1.216	-0.489	-0.778	-0.4	-0.144	-1.34	-0.87	0.114	0.222	-0.676	-0.537	-1.44	-0.877	0.606	-0.422	-0.546	-0.253	-0.823	-0.78	-0.352	-0.437	-0.09	0.027	-0.222	0.425	0.17	-1.105	0.426	-0.087	-0.362	-0.074	0.147	-0.681	0.992	-1.475	0.766
CGGAU	0.666	-0.222	-0.833	-0.63	0.271	-0.496	-0.344	1.162	-0.357	0.646	0.908	-0.452	-0.627	0.627	-0.39	-1.197	-0.463	-0.152	-1.246	-0.94	-0.158	0.125	-0.967	-0.628	-1.519	-0.854	0.346	-0.402	-0.567	-0.16	-0.847	-0.691	-0.349	-0.626	-0.257	-0.04	-0.126	0.738	0.568	-1.008	0.712	-0.446	-0.271	-0.104	-0.019	-0.603	1.838	-1.728	0.742
CGGCA	0.459	0.003	-0.765	0.499	0.202	-0.239	-0.749	0.839	-0.231	0.349	1.754	-0.763	-0.668	1.011	-0.394	0.309	-0.238	-0.017	-0.93	-0.673	-0.012	0.171	0.699	-0.152	-0.762	-0.212	0.087	-0.289	-0.245	-0.427	0.008	-0.762	-0.017	1.05	-0.197	0.342	-0.058	0.491	0.395	-0.667	0.281	-0.406	-0.275	-0.014	0.205	-0.493	1.523	-0.472	0.192
CGGCC	0.319	0.142	-0.655	1.038	0.703	-0.205	-0.951	1.673	-0.231	0.06	1.099	-0.311	-0.712	1.257	-0.489	-0.397	-0.198	0.033	-0.924	-0.849	-0.349	0.013	0.898	-0.374	-0.53	-0.16	0.394	-0.322	-0.231	-0.198	-0.159	-0.87	0.152	0.017	-0.193	1.37	0.516	0.927	0.171	-0.52	0.412	-0.486	-0.274	-0.464	-0.022	-0.573	1.364	-0.545	0.34
CGGCG	-0.214	0.022	-0.618	0.77	0.829	-0.287	-1.047	2.414	-0.246	0.682	1.586	-0.22	-0.764	1.75	-0.663	-1.001	-0.451	0.061	-1.202	-1.233	-0.044	0.064	0.736	-0.573	-1.155	-0.543	-0.02	-0.364	-0.214	0.098	-0.185	-0.934	-0.106	-0.07	-0.084	0.641	0.014	0.953	-0.154	-0.828	0.627	-0.368	-0.451	-0.356	0.106	-0.837	0.784	-1.451	0.825
CGGCU	0.493	0.049	-0.704	0.216	0.482	-0.412	-0.566	1.556	-0.222	0.767	1.56	-0.091	-0.644	1.584	-0.355	-0.286	-0.285	0.007	-0.823	-0.644	-0.014	0.342	-0.26	-0.58	-0.972	-0.438	0.249	-0.3	-0.34	0.177	0.378	-0.759	-0.18	-0.369	0.069	0.137	-0.083	0.545	0.263	-0.461	0.595	-0.412	-0.15	-0.313	-0.054	-0.416	1.316	-0.837	0.583
CGGGA	-0.178	-0.332	-0.813	-0.451	-0.047	-0.39	-0.869	0.666	-0.381	0.435	0.371	-0.77	-0.713	0.667	-0.455	0.193	-0.165	-0.138	-1.493	-0.589	1.365	0.534	-0.69	-0.489	-1.297	-0.955	1.258	-0.467	-0.607	-0.51	-0.917	-0.873	-0.466	0.029	-0.243	-0.174	-0.352	-0.2	-0.207	-1.074	0.062	0	-0.29	-0.186	0.028	-0.565	0.092	-1.33	0.304
CGGGC	1.739	0.682	-0.714	1.094	1.115	-0.092	-1.004	2.368	-0.204	0.736	1.181	0.553	-0.692	1.297	-0.394	-0.266	-0.407	0.107	-1.356	-0.797	0.387	0.537	-0.26	-0.48	-1.419	-0.266	0.939	-0.3	-0.263	1.008	-0.659	-0.919	0.185	-0.202	0.647	1.117	0.425	1.886	0.522	-0.915	0.931	0	-0.159	-0.234	0.236	-0.491	3.022	-1.513	1.344
CGGGG	-0.285	-0.07	-0.555	0.642	0.683	-0.348	-1.017	1.753	-0.261	2.196	1.73	0.112	-0.661	1.686	-0.363	1.534	-0.227	0.06	-1.046	-0.168	3.612	2.822	-0.496	-0.504	-1.061	-0.281	3.139	-0.394	-0.443	0.386	-0.764	-0.949	-0.315	-0.146	0.799	0.153	-0.263	0.15	-0.217	-0.954	0.542	0	0.131	-0.139	0.121	-0.374	0.216	-1.232	1.133
CGGGU	-0.127	-0.117	-0.672	-0.198	0.427	-0.24	-0.596	1.378	-0.27	1.315	0.995	-0.215	-0.629	1.114	-0.414	0.321	-0.339	-0.045	-1.272	-0.425	1.706	0.649	-0.635	-0.646	-1.334	-0.885	1.755	-0.445	-0.62	-0.018	-0.92	-0.82	-0.387	-0.536	0.117	0.075	-0.219	0.226	-0.005	-1.038	0.228	0	-0.024	-0.22	-0.003	-0.47	0.779	-1.567	0.744
CGGUA	0.097	-0.329	-0.636	-0.339	-0.029	-0.497	0.516	0.509	-0.279	0.776	1.216	-0.203	-0.491	1.068	-0.373	-0.205	-0.375	-0.11	-0.563	-0.519	0.316	0.197	-0.025	-0.506	-1.025	-0.671	0.307	-0.24	-0.33	-0.062	-0.776	-0.291	-0.432	-0.149	-0.002	-0.193	-0.232	0.247	0.202	-0.85	0.146	-0.261	-0.208	-0.238	-0.065	-0.59	1.176	-0.888	0.145
CGGUC	-0.346	-0.212	-0.426	0.072	0.698	-0.392	-1.026	1.658	-0.324	0.302	0.059	-0.507	-0.737	0.831	-0.705	-1.922	-0.492	-0.024	-1.283	-1.42	-0.333	-0.236	0.235	-0.659	-1.046	-0.749	-0.712	-0.434	-0.608	-0.287	-0.841	-0.867	-0.164	-0.561	-0.36	1.455	1.25	1.815	-0.208	-0.754	0.391	-0.564	-0.519	-0.382	-0.068	-0.916	0.827	-1.934	0.449
CGGUG	-0.381	-0.031	-0.369	0.051	0.359	-0.424	-0.873	1.612	-0.296	1.675	1.98	-0.008	-0.592	1.767	-0.638	-0.156	-0.395	-0.084	-0.986	-0.881	0.428	0.342	0.866	-0.66	-1.113	-0.58	1.157	-0.45	-0.506	0.175	-0.696	-0.863	-0.425	-0.426	0.174	0.166	-0.173	0.29	-0.181	-0.916	0.56	0.006	-0.194	-0.119	0.146	-0.589	0.46	-1.026	0.881
CGGUU	-0.508	0.579	-0.501	-0.474	0.535	1.476	-0.563	1.036	0.002	0.631	0.954	0.094	-0.503	1.043	-0.452	-0.825	-0.264	0.077	-0.744	-0.665	0.168	-0.075	-0.597	-0.655	-1.045	-0.717	-0.203	-0.406	-0.525	0.236	-0.795	-0.578	-0.426	-0.748	0.045	0.032	-0.008	0.343	-0.146	-0.747	0.269	-0.327	-0.082	-0.22	-0.109	-0.361	0.616	-1.127	0.543
CGUAA	0.244	-0.532	1.002	-0.659	-0.352	-0.451	0.644	0.048	-0.317	-0.401	-0.457	0.241	-0.111	-0.458	-0.469	-0.397	-0.387	-0.17	0.437	0.007	-0.345	-0.343	0.398	-0.244	0.152	-0.5	-0.721	1.021	0.96	0.358	-0.405	0.111	-0.482	0.975	0.031	-0.401	-0.324	-0.323	-0.028	-0.436	-0.776	-0.229	-0.427	-0.253	-0.152	-0.528	-0.084	-0.293	-0.627
CGUAC	-0.332	-0.314	0.503	0.054	0.209	-0.327	-0.168	0.532	-0.307	-0.255	-0.499	-0.412	-0.541	-0.073	-0.605	-0.894	-0.362	0.018	-0.368	-1.073	-0.539	-0.343	1.118	0.049	0.265	-0.433	-0.85	-0.36	-0.433	-0.442	-0.437	-0.452	-0.119	-0.453	-0.567	0.145	0.098	0.366	0.007	-0.246	-0.357	-0.424	-0.432	-0.397	-0.099	-0.701	0.697	-0.49	-0.232
CGUAG	-0.598	-0.395	0.227	-0.659	-0.175	-0.362	0.675	0.323	-0.347	0.393	0.03	-0.355	-0.637	0.579	0.155	0.166	-0.458	-0.194	-0.335	-0.696	0.122	0.23	0.229	-0.66	-0.898	-1.185	0.09	-0.463	-0.539	-0.173	-0.513	1.982	-0.484	-0.608	-0.291	-0.242	-0.335	-0.135	-0.417	-0.964	-0.198	-0.558	-0.489	-0.082	0.051	-0.8	-0.233	-0.962	-0.12
CGUAU	-0.629	-0.186	1.506	-0.634	-0.162	-0.09	0.775	0.243	0.158	-0.287	-0.122	1.53	0.185	-0.293	-0.063	-0.109	-0.294	-0.063	0.548	-0.326	-0.406	-0.413	0.056	-0.321	0.108	-0.664	-0.604	-0.283	-0.218	1.558	-0.444	0.145	-0.436	-0.702	-0.385	-0.373	-0.292	-0.254	0.315	-0.164	-0.179	-0.002	-0.191	-0.096	-0.097	-0.252	0.285	-0.417	-0.353
CGUCA	-0.813	-0.093	1.121	-0.124	1.062	0.202	-0.855	2.535	-0.333	-0.478	-0.892	-1.111	-0.744	-0.801	-0.619	-1.921	-0.567	0.134	-1.045	-1.506	-0.58	-0.508	1.954	-0.343	-0.466	-0.95	-1.74	-0.364	-0.661	-0.96	-0.62	-0.552	0.377	-0.268	-1.13	1.253	0.543	1.604	0.07	-0.644	-0.452	-0.582	-0.661	-0.417	-0.053	-0.964	-0.117	-1.855	0.135
CGUCC	-0.789	-0.123	1.439	0.257	1.283	0.034	-0.932	1.973	-0.333	-0.871	-0.926	-0.898	-0.781	-0.083	-0.761	-1.819	-0.374	0.012	-0.937	-1.557	-0.788	-0.683	2.388	-0.476	-0.061	-0.928	-1.656	-0.317	-0.445	-0.86	-0.487	-0.726	-0.035	-0.399	-0.996	1.796	1.181	1.953	-0.109	-0.335	-0.381	-0.662	-0.682	-0.505	-0.045	-0.752	-0.089	-0.535	-0.048
CGUCG	-0.738	0.064	0.07	-0.055	1.588	0.037	-1.185	3.093	-0.396	-0.393	-0.588	-1.128	-0.874	-0.42	-0.894	-2.603	-0.806	0.139	-1.397	-2.037	-0.424	-0.337	-0.069	-0.69	-1.329	-1.274	-1.753	-0.382	-0.75	-0.706	-0.648	-0.725	0.098	-0.529	-1.333	0.871	0.28	1.572	-0.324	-1	-0.079	-0.58	-0.959	-0.231	0.124	-1.251	-0.085	-2.918	1.119
CGUCU	-0.854	-0.065	2.062	-0.506	1.231	-0.064	-0.639	2.091	-0.227	-0.407	-0.937	-0.407	-0.67	-0.101	-0.593	-2.063	-0.482	0.094	-0.812	-1.339	-0.569	-0.556	-0.089	-0.599	-0.456	-1.181	-1.514	-0.334	-0.602	-0.426	-0.613	-0.567	-0.306	-0.738	-0.869	0.305	-0.035	0.663	-0.285	0.18	0.061	-0.585	-0.415	-0.311	-0.064	-0.656	-0.098	-1.686	0.184
CGUGA	-0.397	-0.501	-0.055	-0.806	-0.345	-0.583	-0.812	0.172	-0.398	-0.07	-0.055	-0.539	-0.432	0.715	-0.703	-0.94	-0.368	-0.301	-1.134	-1.121	-0.455	-0.309	0.569	-0.636	-1.026	-1.377	-0.509	-0.467	-0.568	-0.593	-0.847	-0.774	-0.624	-0.26	-0.402	-0.351	-0.377	-0.306	-0.258	-0.937	-0.177	-0.549	-0.532	-0.223	-0.116	-0.712	-0.266	-0.951	0.264
CGUGC	-0.523	-0.082	0.409	0.38	0.43	-0.321	-1.026	1.218	-0.255	0.192	0.741	0.272	-0.377	1.385	-0.694	0.063	-0.282	0.033	-0.555	-0.878	-0.239	-0.108	2.531	-0.423	-0.23	-0.331	0.008	-0.377	-0.254	0.107	0.724	-0.823	-0.21	-0.336	0.003	0.451	-0.016	0.236	-0.243	-0.388	0.148	-0.529	-0.232	0.179	0.526	-0.554	0.133	0.168	0.913
CGUGG	-0.625	-0.162	-0.143	-0.23	0.351	-0.395	-0.914	1.358	-0.345	0.88	0.705	-0.125	-0.682	1.45	-0.68	-0.728	-0.487	-0.094	-1.174	-1.12	0.456	0.303	0.749	-0.703	-1.109	-0.957	0.616	-0.478	-0.592	-0.129	-0.809	-0.813	-0.433	-0.531	0.01	0.048	-0.259	0.177	-0.479	-0.967	0.25	-0.163	-0.377	-0.15	0.057	-0.791	-0.247	-1.465	1.068
CGUGU	-0.708	0.683	2.804	-0.4	0.197	0.676	-0.614	1.026	-0.148	0.224	0.668	1.45	0.272	1.105	-0.621	-0.091	-0.333	-0.008	-0.433	-0.779	-0.18	-0.153	1.275	-0.665	-0.714	-0.92	-0.12	-0.401	-0.501	1.259	-0.73	-0.543	-0.475	-0.7	0.055	-0.067	-0.226	-0.033	-0.442	-0.563	0.503	1.344	-0.188	-0.197	-0.042	-0.365	-0.221	-0.316	2.7
CGUUA	-0.597	1.503	1.407	-0.588	0.558	3.537	0.593	1.707	0.399	-0.343	-0.584	0.508	-0.153	-0.441	-0.054	-0.793	-0.384	0.103	0.177	-0.543	-0.347	-0.439	0.422	-0.365	-0.01	-0.905	-1.147	0.054	0.138	0.474	-0.461	0.199	-0.436	-0.419	-0.208	-0.1	-0.15	0.229	-0.037	-0.38	-0.526	-0.439	-0.421	-0.229	-0.093	-0.333	0.287	-0.736	-0.008
CGUUC	-0.799	0.766	1.018	-0.35	0.626	2.321	-0.995	1.3	-0.087	-0.425	-0.838	-0.136	-0.659	-0.002	-0.808	-1.79	-0.337	0.015	-0.797	-1.273	-0.559	-0.563	0.752	-0.466	0.087	-0.726	-1.435	-0.427	-0.609	-0.303	-0.517	-0.689	0.127	-0.701	-0.538	0.298	0.171	0.674	-0.444	0.01	-0.111	-0.704	-0.388	-0.394	-0.09	-0.685	-0.031	-1.001	0.002
CGUUG	-0.851	0.854	0.66	-0.751	0.922	1.961	-1.046	3.593	-0.219	-0.053	-0.538	0.064	-0.633	0.521	-0.816	-1.967	-0.545	0.083	-1.186	-1.618	-0.354	-0.411	0.153	-0.719	-1.056	-1.396	-1.177	-0.457	-0.703	0.072	-0.536	-0.699	-0.363	-0.678	-0.459	-0.057	-0.215	0.379	-0.375	-0.848	0.044	-0.288	-0.653	0.011	0.073	-0.851	-0.231	-1.812	0.874
CGUUU	-0.884	3.08	2.261	-0.761	1.524	4.624	-0.816	1.032	1.423	-0.398	-0.477	1.406	0.043	-0.175	-0.28	0	0.32	0.991	0.188	-0.612	-0.336	-0.487	-0.294	-0.515	0.005	-0.832	-1.228	-0.316	-0.403	1.243	-0.413	-0.181	-0.33	-0.878	-0.024	-0.184	-0.204	-0.084	-0.436	0.054	0.482	-0.277	0.846	-0.064	-0.071	0.661	0.111	-0.676	1.419
CUAAA	0.446	-0.627	-0.359	-0.299	-0.672	-0.578	1.529	-0.503	-0.356	-0.719	-0.857	-0.319	0.498	-1.191	-0.133	-0.276	-0.136	-0.288	1.028	1.168	-0.321	-0.325	-0.777	0.289	0.515	0.443	-0.222	5.824	4.451	-0.25	0.47	0.112	-0.438	2.549	1.339	-0.362	-0.064	0.192	0.048	1.118	-0.833	0.048	-0.127	-0.29	-0.307	0.007	-0.111	0.76	-0.926
CUAAC	-0.423	-0.629	-0.444	0.358	-0.443	-0.666	1.061	-0.84	-0.355	-0.859	-1.098	-0.788	-0.129	-1.08	-0.4	-0.528	-0.018	-0.236	0.51	0.133	-0.618	-0.468	0.581	0.652	1.066	1.15	-0.865	2.255	1.356	-0.826	0.386	-0.193	-0.074	0.429	-0.655	0.021	0.384	0.623	-0.339	1.61	-0.616	-0.527	-0.217	-0.465	-0.316	-0.1	-0.022	0.876	-0.917
CUAAG	-0.664	-0.602	-0.446	-0.895	-0.583	-0.283	1.377	-0.432	-0.287	-0.297	-0.627	-0.41	-0.365	-0.188	-0.301	-0.424	-0.252	-0.29	-0.17	0.115	-0.217	-0.205	-0.258	-0.389	-0.53	-0.584	-0.308	0.599	0.237	-0.619	0.237	-0.267	-0.576	0.618	-0.269	-0.315	-0.22	0.08	-0.438	0.018	-0.52	-0.474	-0.309	-0.193	-0.2	-0.432	-0.044	-0.217	-0.541
CUAAU	5.108	-0.376	-0.023	-0.695	-0.506	-0.289	1.71	-0.436	0.136	-0.633	-0.81	0.487	1.098	-1.056	0.229	0.209	0.018	-0.123	1.605	1.438	-0.349	-0.364	-0.259	0.131	0.648	0.586	-0.406	3.431	2.295	0.547	0.449	0.496	-0.365	0.875	-0.317	-0.264	0.061	0.356	0.614	1.6	-0.504	-0.056	0.114	-0.252	-0.299	0.518	0.233	0.743	-0.795
CUACA	-0.259	-0.551	-0.439	1.572	-0.207	-0.434	0.662	-0.83	-0.274	-0.764	-0.79	-0.881	0.023	-1.449	-0.204	0.158	0.022	-0.097	0.528	0.205	-0.486	-0.357	0.628	3.847	2.392	2.475	-0.729	-0.145	-0.156	-0.78	0.339	-0.199	1.011	0.137	-0.531	-0.277	-0.046	0.052	-0.065	1.39	-0.551	-0.105	-0.1	-0.466	-0.322	-0.098	0.246	1.302	-0.905
CUACC	-0.58	-0.524	-0.365	0.26	0.125	-0.449	0.567	-0.702	-0.322	-1.107	-1.058	-0.953	-0.46	-0.519	-0.402	-0.283	0.417	-0.235	-0.053	-0.287	-0.823	-0.464	1.511	0.236	1.382	1.18	-0.858	-0.219	-0.164	-1.113	0.382	-0.458	0.128	-0.446	-0.848	2.488	3.239	2.562	-0.42	1.57	-0.249	-0.548	-0.172	-0.491	-0.316	-0.087	0.62	2.005	-0.99
CUACG	-0.537	-0.352	-0.128	-0.304	0.132	-0.279	-0.089	0.502	-0.274	-0.376	-0.226	-0.332	-0.504	0.232	-0.547	-0.693	-0.253	-0.123	-0.513	-0.676	-0.433	-0.313	0.897	-0.174	-0.088	-0.313	-0.783	-0.355	-0.362	-0.46	0.711	-0.656	-0.337	-0.508	-0.325	0.176	0.051	0.671	-0.579	0.339	-0.189	-0.484	-0.327	-0.35	-0.141	-0.497	0.127	-0.098	-0.326
CUACU	-0.52	-0.31	-0.232	-0.34	-0.008	-0.496	0.962	-0.04	-0.149	-0.519	-0.718	-0.166	-0.014	-0.49	-0.046	-0.348	0.136	-0.041	0.839	0.092	-0.438	-0.309	-0.089	0.176	1.155	0.908	-0.762	0.085	-0.035	-0.37	0.36	-0.072	-0.343	-0.704	-0.474	-0.319	-0.027	0.119	-0.304	3.061	-0.028	-0.398	0.097	-0.31	-0.302	0.367	0.521	1.015	-0.679
CUAGA	-0.481	-0.705	-0.758	-0.919	-0.794	-0.754	1.332	-0.76	-0.417	-0.39	-0.651	-0.842	-0.406	-0.235	1.306	0	-0.155	-0.421	-0.067	0.089	-0.428	-0.187	-0.793	-0.455	-0.648	-0.985	-0.041	-0.432	-0.533	-0.995	-0.424	2.174	-0.656	-0.405	-0.188	-0.58	-0.425	-0.498	-0.453	-0.345	-0.628	-0.562	-0.385	-0.198	-0.248	-0.454	-0.299	-0.177	-0.663
CUAGC	-0.647	-0.429	-0.536	0.105	-0.188	-0.544	1.183	-0.337	-0.302	-0.267	0.04	-0.415	-0.534	0.39	1.76	1.061	-0.014	-0.175	0.319	0.298	-0.376	-0.106	1.132	-0.085	0.305	0.532	-0.103	-0.349	-0.246	-0.575	2.143	1.685	-0.243	-0.55	-0.364	0.359	0.124	0.281	-0.527	0.694	-0.268	-0.569	-0.09	0.283	0.192	-0.255	-0.122	1.229	-0.535
CUAGG	-0.667	-0.507	-0.762	-0.611	-0.314	-0.569	1.356	0.125	-0.374	0.748	0.83	-0.118	-0.594	1.087	3.263	0.363	-0.35	-0.246	-0.674	-0.242	0.672	0.429	-0.251	-0.606	-1.123	-0.635	0.693	-0.492	-0.62	-0.335	-0.455	1.043	-0.568	-0.732	-0.056	-0.317	-0.298	-0.023	-0.688	-0.633	0.124	-0.259	-0.213	-0.219	-0.18	-0.576	-0.283	-0.936	-0.045
CUAGU	-0.703	-0.068	0.556	-0.769	-0.357	0.855	1.902	-0.091	-0.085	-0.174	-0.414	0.38	-0.167	0.022	1.566	0.535	-0.18	-0.138	0.641	0.478	-0.292	-0.157	0.049	-0.534	-0.465	-0.557	-0.219	-0.343	-0.497	0.328	-0.33	2.889	-0.537	-0.83	-0.269	-0.002	0.012	0.359	-0.51	0.247	-0.349	-0.262	-0.07	-0.182	-0.213	-0.142	-0.151	0.135	-0.231
CUAUA	-0.042	-0.593	0.007	-0.055	-0.589	-0.563	3.104	-0.666	0.343	-0.581	-0.449	0.485	1.671	-1.162	1.385	0.77	0.002	-0.229	1.954	1.863	-0.341	-0.249	-0.805	0.901	0.954	0.884	0.003	0.905	1.121	0.546	0.503	0.851	-0.396	-0.337	-0.138	-0.347	0.008	0.119	2.127	2.493	-0.341	1.261	0.032	-0.303	-0.314	0.417	0.45	1.152	-0.923
CUAUC	-0.286	-0.481	-0.047	-0.489	0.042	-0.5	0.702	-0.113	-0.117	-0.802	-1.059	-0.425	-0.05	-0.877	-0.311	-0.498	-0.043	-0.133	0.613	-0.036	-0.584	-0.507	0.522	0.286	1.214	0.898	-0.96	-0.296	-0.405	-0.644	0.277	-0.387	0.571	-0.698	-0.703	0.796	1.095	2.44	-0.249	4.311	0.615	-0.522	0.023	-0.445	-0.313	-0.166	0.077	0.447	-0.819
CUAUG	-0.49	-0.331	0.663	-0.751	-0.345	-0.255	0.658	-0.367	-0.031	-0.138	-0.187	1.022	0.989	0.111	-0.176	0.289	-0.165	-0.261	-0.008	0.057	-0.217	-0.142	0.036	-0.373	-0.331	-0.277	0.077	-0.366	-0.411	0.679	0.51	-0.566	-0.598	-0.689	-0.212	-0.21	-0.116	0.021	0.318	0.759	0.082	0.405	-0.116	0.09	-0.112	0.057	-0.003	0.24	-0.397
CUAUU	-0.15	0.879	0.39	-0.749	0.327	0.817	1.083	-0.488	1.327	-0.62	-0.626	1.475	1.542	-0.865	0.617	0.699	0.812	0.614	1.969	1.237	-0.351	-0.372	-0.6	0.133	0.608	0.62	-0.513	0.04	0.713	1.119	0.517	0.428	-0.217	-0.881	-0.106	-0.193	0.155	0.166	0.931	2.915	1.033	0.061	1.07	-0.208	-0.287	1.967	0.954	1.044	-0.141
CUCAA	0.131	-0.593	-0.297	0.123	-0.263	-0.495	-0.351	-0.496	-0.332	-0.64	-0.839	-0.511	-0.193	-1.274	-0.412	-0.715	-0.106	-0.157	0.068	-0.102	-0.471	-0.329	0.166	0.412	1.471	1.729	-0.765	-0.011	0.183	-0.528	0.158	-0.346	-0.07	0.919	-0.162	-0.096	0.06	0.125	-0.127	0.859	-0.077	-0.556	-0.237	-0.404	-0.306	-0.391	-0.4	0.731	-0.952
CUCAC	-0.662	-0.559	-0.368	1.336	0.228	-0.532	-0.619	-0.651	-0.333	-0.807	-0.957	-0.661	-0.455	-0.627	-0.52	-0.677	0.105	-0.123	-0.156	-0.609	-0.579	-0.422	1.588	1.351	1.904	2.086	-1.046	-0.142	-0.101	-0.879	0.206	-0.451	1.009	-0.404	-0.628	0.184	0.316	0.317	-0.342	1.353	0.027	-0.572	-0.263	-0.503	-0.303	-0.377	-0.242	1.358	-0.927
CUCAG	-0.702	-0.476	-0.397	0.154	0.105	-0.223	-0.765	0.043	-0.296	-0.265	-0.358	-0.397	-0.544	-0.118	-0.439	-0.473	-0.176	-0.123	-0.68	-0.481	-0.347	-0.241	0.224	-0.314	0.543	0.217	-0.413	-0.328	-0.434	-0.449	0.123	-0.395	-0.315	-0.708	-0.288	-0.002	-0.106	0.087	-0.559	-0.085	0.075	-0.613	-0.34	-0.211	-0.15	-0.579	-0.376	-0.198	-0.506
CUCAU	-0.526	-0.301	0.067	0.069	0.095	-0.222	-0.04	-0.457	0	-0.5	-0.649	0.401	0.059	-0.948	-0.184	-0.081	0.107	0.105	0.604	0.058	-0.445	-0.31	0.9	0.842	1.81	2.127	-0.802	0.076	0.118	0.053	0.187	-0.07	4.981	-0.694	-0.358	-0.047	0.135	0.358	0.332	1.423	0.309	-0.348	0.012	-0.394	-0.302	-0.027	-0.011	1.022	-0.813
CUCCA	-0.634	-0.494	-0.261	0.881	-0.305	-0.436	-0.305	-1.62	-0.259	-0.707	-0.568	-0.136	-0.233	-0.433	-0.304	-0.477	0.266	-0.277	-0.017	-0.343	-0.604	-0.217	0.426	0.386	0	0	-0.728	-0.193	0.13	-0.242	0.004	-0.331	0.441	-0.008	-0.228	0.479	0.601	0.993	-0.331	0.723	0.495	-0.518	-0.223	-0.442	-0.317	-0.355	-0.307	1.951	-1.021
CUCCC	-0.223	-0.357	0.433	3.067	-0.639	-0.541	-0.49	-3.54	-0.158	-0.602	0.083	1.228	0.081	-1.313	-0.183	-1.5	0.268	-0.663	1.78	-0.75	-0.88	-0.043	0.431	0.532	0	0	-1.005	0.02	0.902	1.539	0.464	0.127	-0.314	0.551	0.918	0.553	1.422	0.96	-0.448	1.694	1.668	-0.195	-0.456	-0.181	-0.287	-0.749	-0.273	2.951	-1.19
CUCCG	-0.546	-0.325	-0.101	1.019	0.562	-0.349	-0.792	0.237	-0.205	-0.766	-0.581	0.729	-0.421	0.006	-0.585	-1.388	0.05	-0.158	-0.753	-0.938	-0.55	-0.385	0.146	-0.369	0	0	-0.747	-0.258	0.028	0.421	0.267	-0.649	-0.233	-0.295	0.261	1.007	0.644	1.108	-0.566	0.08	0.266	-0.456	-0.469	-0.384	-0.165	-0.642	-0.298	0.42	-0.564
CUCCU	-0.55	-0.434	0.049	1.738	-0.79	-0.613	0.068	-2.497	-0.164	-0.799	-0.607	1.119	-0.067	-0.699	-0.294	-1.452	0.237	-0.492	0.535	-0.711	-0.737	-0.277	0.135	0.032	0	0	-1.126	-0.117	0.415	0.937	0.098	-0.136	-0.4	-0.173	0.458	0.268	0.634	1.369	-0.481	1.54	0.907	-0.358	-0.268	-0.312	-0.311	-0.361	-0.297	1.978	-1.055
CUCGA	-0.338	-0.541	-0.733	-0.635	-0.509	-0.514	-0.715	-0.392	-0.39	-1.034	-1.025	-0.881	-0.61	-0.45	-0.71	-1.54	-0.134	-0.365	-1.292	-1.057	-1.009	-0.649	-0.27	-0.548	-0.618	-1.333	-1.107	-0.428	-0.523	-1.076	-0.601	-0.748	-0.517	-0.414	-0.914	-0.312	-0.34	-0.483	-0.447	-0.485	-0.534	-0.676	-0.605	-0.351	-0.197	-0.768	-0.418	-0.959	-0.696
CUCGC	-0.747	-0.347	-0.469	0.571	0.753	-0.488	-0.846	1.857	-0.275	-0.503	-0.128	-0.156	-0.622	0.695	-0.721	-1.102	-0.162	-0.111	-0.692	-0.981	-0.608	-0.421	0.732	-0.352	0.191	-0.128	-0.962	-0.34	-0.161	-0.248	2.341	-0.701	-0.089	-0.558	-0.337	0.394	0.036	0.147	-0.451	0.408	0.204	-0.649	-0.434	-0.027	0.079	-0.658	-0.27	0.061	-0.46
CUCGG	0.102	-0.18	-0.745	-0.132	0.551	-0.3	-0.926	1.425	-0.35	-0.089	0.002	-0.251	-0.747	0.678	-0.66	-1.752	-0.464	-0.168	-1.586	-1.329	-0.298	-0.211	-0.602	-0.686	-1.472	-1.154	-0.367	-0.437	-0.619	-0.115	-0.763	-0.93	-0.3	-0.705	-0.301	0.204	-0.065	0.732	-0.482	-0.872	0.305	-0.463	-0.541	-0.28	0.009	-0.876	-0.271	-2.125	0.404
CUCGU	-0.776	-0.103	0.986	-0.498	0.409	0.316	-0.607	1.048	-0.256	-0.413	-0.829	-0.044	-0.609	0.079	-0.714	-1.706	-0.41	-0.08	-0.892	-1.215	-0.607	-0.483	0.086	-0.662	-0.8	-1.2	-1.379	-0.396	-0.566	-0.159	-0.603	-0.509	-0.396	-0.797	-0.658	0.181	-0.011	0.42	-0.576	-0.243	0.039	-0.495	-0.519	-0.303	-0.125	-0.767	-0.284	-1.471	-0.16
CUCUA	-0.343	-0.587	-0.071	-0.163	0.15	-0.619	0.884	0.503	-0.206	-0.592	-0.804	0.309	-0.092	-0.608	0.047	-0.527	0.038	-0.225	0.659	0.292	-0.507	-0.34	-0.547	0.07	0.807	0.655	-0.667	0.485	0.437	0.079	0.172	0.072	-0.404	-0.407	-0.105	-0.231	0.087	0.032	-0.186	3.17	1.008	-0.395	-0.046	-0.367	-0.316	-0.13	-0.031	1.063	-0.821
CUCUC	-0.628	-0.488	0.062	1.535	-0.01	-0.674	-0.397	-1.1	-0.284	-0.47	-0.594	0.956	-0.249	-0.373	-0.409	-1.538	0.089	-0.388	0.388	-0.709	-0.508	-0.252	-0.261	0.042	1.706	1.299	-1.154	-0.142	0.246	0.667	0.151	-0.28	-0.135	-0.266	0.457	0.003	0.282	0.357	-0.497	2.782	2.532	-0.491	-0.286	-0.324	-0.293	-0.53	-0.343	1.651	-0.789
CUCUG	-0.642	-0.324	0.181	-0.141	0.167	-0.483	-0.873	0.494	-0.304	-0.07	-0.306	0.501	-0.441	0.682	-0.588	-1.072	-0.142	-0.225	-0.677	-0.626	-0.48	-0.178	-0.501	-0.513	0.233	-0.086	-0.221	-0.368	-0.403	0.232	0.219	-0.755	-0.477	-0.757	-0.076	-0.016	-0.056	0.02	-0.613	1.062	0.867	-0.19	-0.253	-0.092	-0.142	-0.403	-0.322	-0.184	-0.343
CUCUU	-0.679	0.611	0.3	0.1	0.954	-0.009	-0.234	0.115	0.09	-0.729	-1.035	1.009	-0.104	-0.402	-0.024	-0.814	0.684	0.322	0.747	0.056	-0.584	-0.474	-0.476	-0.193	0.781	0.485	-1.07	-0.03	0.062	0.456	0.174	-0.072	-0.313	-0.848	0.056	-0.125	0.176	0.115	-0.459	3.645	3.171	-0.324	1.461	-0.245	-0.298	0.927	0.158	1.125	0.952
CUGAA	0.095	-0.596	-0.723	-0.752	-0.835	-0.741	-0.588	-0.764	-0.42	-0.349	-0.63	-0.621	-0.138	-0.226	-0.472	-0.945	-0.21	-0.413	-0.591	-0.451	-0.493	-0.209	-0.749	-0.337	-0.303	-0.767	-0.22	-0.281	-0.305	-0.663	-0.378	-0.64	-0.607	0.801	-0.334	-0.548	-0.385	-0.571	-0.278	-0.203	-0.516	-0.38	-0.354	-0.127	-0.227	-0.249	-0.425	-0.481	-0.626
CUGAC	-0.131	-0.47	-0.8	-0.031	-0.298	-0.642	-0.943	-0.668	-0.371	-0.546	-0.686	-0.893	-0.584	-0.019	-0.609	-1.138	-0.141	-0.348	-0.814	-0.999	-0.834	-0.393	0.239	-0.183	-0.009	-0.831	-0.641	-0.317	-0.329	-0.949	-0.398	-0.725	-0.313	-0.7	-0.737	-0.135	-0.171	-0.197	-0.123	-0.04	-0.413	-0.649	-0.316	-0.385	-0.193	-0.433	-0.195	-0.443	-0.435
CUGAG	-0.499	-0.448	-0.695	-0.935	-0.67	-0.405	-0.856	-0.62	-0.394	-0.436	-0.405	-0.733	-0.622	0.422	-0.562	-0.399	-0.009	-0.338	-1.372	-0.625	-0.5	-0.138	-0.381	-0.437	-1.005	-1.274	0.055	-0.471	-0.676	-0.806	-0.56	-0.781	-0.61	-0.633	-0.683	-0.454	-0.41	-0.577	-0.497	-0.795	-0.328	-0.597	-0.418	-0.21	-0.101	-0.469	-0.432	-0.736	-0.205
CUGAU	-0.014	-0.52	-0.62	-0.849	-0.463	-0.569	-0.463	-0.222	-0.248	-0.102	-0.668	-0.401	-0.153	0.145	-0.437	-0.871	-0.248	-0.309	-0.617	-0.522	-0.537	-0.262	-0.43	-0.328	-0.398	-0.933	-0.444	-0.318	-0.407	-0.547	-0.491	-0.521	-0.616	-0.896	-0.643	-0.331	-0.265	-0.376	-0.236	-0.158	-0.156	-0.507	-0.231	-0.164	-0.242	-0.252	-0.309	-0.873	-0.391
CUGCA	-0.078	-0.31	-0.528	0.294	0.06	-0.496	-0.607	-0.265	-0.291	0.033	0.454	-0.031	-0.164	0.382	-0.466	1.001	-0.008	0.011	-0.298	-0.13	-0.282	0.226	0.782	0.543	1.149	1.166	0.31	-0.25	-0.203	0.043	2.229	-0.618	0.316	-0.108	-0.52	-0.108	-0.155	-0.201	-0.149	0.411	-0.033	-0.236	-0.056	2.379	1.584	-0.136	-0.181	1.18	-0.269
CUGCC	-0.462	-0.167	-0.341	1.062	0.255	-0.377	-0.768	-0.118	-0.226	-0.44	0.189	-0.206	-0.524	0.802	-0.553	-0.058	0.267	-0.092	-0.323	-0.598	-0.591	-0.044	2.18	-0.146	0.956	0.789	-0.221	-0.286	-0.113	-0.267	1.486	-0.729	0.09	-0.41	-0.421	2.677	1.486	1.266	-0.398	0.781	0.175	-0.6	-0.167	-0.352	-0.207	-0.19	-0.172	1.586	-0.322
CUGCG	-0.473	-0.057	-0.334	0.407	0.403	-0.325	-1.047	1.38	-0.273	0.305	0.808	0.274	-0.559	1.706	-0.629	0.11	-0.204	0.004	-0.655	-0.6	-0.186	0.143	1.108	-0.487	-0.32	-0.28	0.392	-0.364	0.088	0.231	1.589	-0.871	-0.343	-0.532	0.067	0.394	0.017	0.434	-0.547	-0.155	0.377	-0.495	-0.099	-0.337	-0.059	-0.394	-0.27	0.11	0.463
CUGCU	-0.474	-0.06	-0.313	0.127	0.246	-0.514	-0.51	0.463	-0.199	0.288	0.311	0.463	-0.287	1.074	-0.385	0.285	0.035	0.036	-0.014	-0.181	-0.2	0.163	0.537	-0.365	0.781	0.44	-0.029	-0.171	-0.178	0.351	4.102	-0.61	-0.391	-0.711	-0.075	-0.062	-0.075	0.036	-0.448	1.596	0.399	-0.455	0.1	-0.084	-0.193	0.193	-0.092	1.125	0.19
CUGGA	-0.138	-0.472	-0.798	-0.665	-0.235	-0.702	-0.719	0.195	-0.406	0.451	0.154	-0.547	-0.599	0.583	-0.52	-0.907	-0.334	-0.276	-1.196	-0.729	-0.065	0.112	-0.938	-0.612	-0.958	-0.856	0.306	-0.456	-0.59	-0.472	-0.705	-0.722	-0.537	-0.487	-0.332	-0.203	-0.215	0.081	-0.513	-0.764	0.227	-0.547	-0.276	-0.103	-0.124	-0.569	-0.372	-1.216	0.143
CUGGC	-0.15	-0.218	-0.656	0.543	0.197	-0.503	-0.903	0.454	-0.278	0.356	0.625	-0.182	-0.653	1.394	-0.492	0.298	-0.101	-0.122	-0.787	-0.362	-0.102	0.107	0.467	-0.402	-0.281	-0.107	0.733	-0.343	-0.285	-0.201	0.355	-0.87	-0.19	-0.548	-0.069	0.389	0.041	0.17	-0.292	-0.241	0.247	-0.571	-0.161	-0.234	-0.037	-0.359	-0.186	-0.198	0.068
CUGGG	-0.36	-0.281	-0.716	-0.067	0.085	-0.501	-0.9	0.581	-0.327	1.62	1.137	0.095	-0.593	1.684	-0.428	0.8	-0.153	-0.114	-1.228	-0.147	2.304	1.711	-0.536	-0.545	-1.164	-0.353	2.375	-0.466	-0.579	0.088	-0.724	-0.963	-0.481	-0.655	0.379	-0.02	-0.237	-0.035	-0.63	-0.879	0.469	0	0.053	-0.215	-0.086	-0.215	-0.381	-0.901	0.526
CUGGU	-0.624	-0.177	-0.288	-0.426	0.09	-0.113	-0.534	0.704	-0.232	1.087	0.918	0.151	-0.452	1.482	-0.512	0.027	-0.261	-0.106	-0.711	-0.299	0.233	0.127	-0.097	-0.679	-0.756	-0.292	0.749	-0.439	-0.583	-0.016	-0.686	-0.686	-0.573	-0.869	-0.123	0.67	0.755	0.544	-0.605	-0.491	0.221	-0.436	-0.053	-0.202	-0.17	-0.282	-0.361	-0.718	0.219
CUGUA	0.547	-0.273	1.059	-0.466	-0.562	-0.594	0.495	-0.989	-0.248	0.639	0.567	0.637	-0.006	0.33	-0.374	0.916	-0.251	-0.319	0.033	-0.093	0.125	0.84	-0.782	-0.406	-0.363	-0.574	1.054	-0.127	-0.151	0.815	-0.432	-0.121	-0.47	-0.431	-0.314	-0.398	-0.244	-0.297	-0.187	0.234	0.128	3.105	-0.138	-0.102	-0.092	-0.023	-0.22	0.102	-0.315
CUGUC	-0.475	-0.244	2.627	-0.256	0.222	-0.402	-0.847	0.344	-0.321	-0.386	-0.597	-0.039	-0.548	0.208	-0.657	-1.107	-0.286	-0.074	-0.721	-0.985	-0.485	-0.379	0.638	-0.501	-0.058	-0.557	-0.903	-0.392	-0.592	-0.077	-0.408	-0.757	-0.054	-0.716	-0.586	1.553	1.302	2.053	-0.487	1.608	0.844	-0.449	-0.273	-0.362	-0.168	-0.465	-0.251	-0.796	-0.028
CUGUG	-0.211	-0.056	1.237	-0.252	-0.302	-0.482	-0.793	-0.106	-0.297	0.698	0.607	0.672	-0.121	1.305	-0.599	0.465	-0.262	-0.224	-0.778	-0.465	0.041	0.525	0.151	-0.639	-0.789	-0.625	0.755	-0.437	-0.499	0.586	-0.351	-0.801	-0.512	-0.741	-0.055	-0.011	-0.109	0.041	-0.545	-0.262	0.533	0.268	-0.077	-0.015	0.01	-0.192	-0.373	-0.321	0.909
CUGUU	-0.318	2.379	2.269	-0.631	0.121	3.393	-0.518	0.076	0.316	0.06	-0.195	1.502	0.132	0.37	-0.35	-0.103	0.027	0.194	-0.188	-0.311	-0.271	-0.005	-0.55	-0.592	-0.166	-0.554	-0.307	-0.333	-0.413	1.295	-0.398	-0.425	-0.424	-0.911	-0.111	0.03	0.086	0.246	-0.493	0.718	1.362	0.167	0.297	-0.084	-0.124	0.526	-0.05	-0.222	0.72
CUUAA	1.411	0.23	-0.103	-0.517	-0.417	-0.192	1.683	-0.66	0.205	-0.786	-0.916	0.464	0.847	-1.082	0.045	0.079	0.03	-0.228	1.72	1.933	-0.463	-0.424	-0.46	0.098	0.542	0.414	-0.632	3.551	3.036	0.372	0.763	0.49	-0.444	0.71	0.414	-0.511	-0.192	-0.168	-0.004	1.553	-0.722	-0.237	0.393	-0.288	-0.303	1.196	0.243	1.133	-0.755
CUUAC	-0.503	0.151	-0.217	0.278	-0.163	-0.224	0.721	-0.801	-0.049	-0.883	-0.962	-0.134	-0.085	-0.9	-0.167	-0.111	0.17	-0.151	0.854	0.048	-0.68	-0.498	0.75	0.845	1.319	1.048	-0.983	-0.185	-0.211	-0.476	0.674	-0.087	-0.017	-0.721	-0.429	0.058	0.474	0.619	0.016	2.112	-0.481	-0.422	0.389	-0.408	-0.303	0.807	3.442	1.247	-0.606
CUUAG	-0.712	0.219	-0.26	-0.838	-0.456	-0.066	2.021	-0.541	-0.059	-0.268	-0.501	0.111	-0.346	-0.064	3.224	0.273	-0.166	-0.258	0.716	0.454	-0.272	-0.176	-0.225	-0.498	-0.503	-0.665	-0.371	-0.418	-0.544	-0.209	0.499	3.23	-0.578	-0.905	-0.19	-0.433	-0.301	-0.177	-0.503	0.157	-0.388	-0.516	0.135	-0.097	-0.207	0.272	0.002	0.106	-0.134
CUUAU	-0.327	1.182	0.492	-0.392	0.057	0.282	1.808	-0.542	1.518	-0.664	-0.637	1.554	1.696	-0.938	1.595	0.699	0.363	0.156	2.188	1.524	-0.424	-0.405	-0.245	0.295	0.686	0.584	-0.563	0.054	0.417	1.172	0.82	0.643	-0.262	-0.915	-0.185	-0.295	0.033	0.251	0.871	2.237	0.855	0.351	1.227	-0.195	-0.281	2.343	0.695	1.032	0.465
CUUCA	-0.543	-0.193	-0.144	0.17	0.5	-0.18	-0.616	-0.209	-0.19	-0.732	-1.005	-0.134	-0.265	-1.267	-0.482	-0.49	0.104	0.006	0.151	-0.086	-0.51	-0.461	0.337	0.647	2.031	1.914	-1.03	-0.192	-0.233	-0.442	0.551	-0.351	2.302	-0.607	-0.303	-0.319	-0.114	0.04	-0.181	1.623	-0.197	-0.62	0.124	-0.428	-0.301	0.198	-0.19	0.948	-0.578
CUUCC	-0.656	-0.361	-0.123	1.062	-0.356	-0.404	-0.484	-1.69	-0.286	-0.898	-0.917	0.371	-0.349	-0.362	-0.438	-1.157	0.402	-0.39	-0.085	-0.673	-0.662	-0.357	0.377	-0.08	1.161	0.661	-1.199	-0.224	0.032	0.2	0.286	-0.424	-0.263	-0.399	-0.006	1.726	2.696	3.732	-0.498	1.45	0.53	-0.51	-0.147	-0.441	-0.315	-0.253	-0.102	1.742	-0.84
CUUCG	-0.736	-0.174	-0.071	-0.377	0.564	-0.25	-0.999	1.261	-0.333	-0.477	-0.847	0.119	-0.645	0.244	-0.762	-1.859	-0.343	-0.11	-0.893	-1.167	-0.525	-0.513	-0.275	-0.62	-0.498	-1.007	-1.301	-0.423	-0.571	-0.194	0.593	-0.678	-0.358	-0.827	-0.453	-0.014	-0.084	0.41	-0.549	0.191	-0.036	-0.61	-0.372	-0.301	-0.145	-0.571	-0.261	-1.092	0.239
CUUCU	-0.766	0.195	0.222	-0.024	0.55	-0.268	-0.336	-0.002	-0.107	-0.653	-1.062	0.77	-0.264	-0.356	-0.337	-0.968	0.348	0.002	0.461	0.018	-0.402	-0.455	-0.493	-0.299	0.879	0.434	-1.054	-0.143	-0.218	0.17	0.535	-0.27	-0.42	-0.849	-0.093	-0.25	0.013	0.111	-0.499	3.982	2.23	-0.459	1.597	-0.293	-0.299	0.83	-0.116	0.734	-0.419
CUUGA	-0.264	-0.27	-0.574	-0.149	-0.851	-0.447	-0.932	-1.757	-0.269	-1.383	-1.434	-0.395	-0.297	-0.701	-0.605	-0.336	0.283	-0.514	-0.495	-0.404	-1.093	-0.718	-0.267	-0.101	-0.152	-1.325	-0.357	-0.276	-0.173	-0.906	-0.341	-0.47	-0.474	-0.665	-0.602	-0.444	-0.419	-0.958	-0.29	-0.219	-1.012	-0.575	0.118	0.092	-0.185	0.501	-0.414	0.002	-0.65
CUUGC	-0.483	0.038	-0.344	0.423	-0.342	-0.359	-1.031	-0.944	-0.181	-0.837	-0.591	0.153	-0.282	0.38	-0.608	0.463	0.257	-0.287	-0.19	-0.215	-0.742	-0.456	1.04	-0.098	0.414	-0.095	-0.234	-0.323	-0.102	-0.119	2.678	-0.618	-0.26	-0.799	-0.411	-0.008	-0.168	-0.43	-0.407	0.674	-0.286	-0.5	0.386	1.091	0.446	0.404	-0.316	1.021	-0.178
CUUGG	-0.384	-0.153	-0.575	-0.355	-0.389	-0.382	-0.972	-0.348	-0.285	0.104	-0.282	0.055	-0.565	0.625	-0.64	-0.549	-0.176	-0.337	-0.974	-0.572	0.087	0.015	-0.399	-0.433	-0.736	-0.956	0.384	-0.426	-0.492	-0.297	-0.409	-0.718	-0.477	-0.891	-0.275	-0.256	-0.341	-0.398	-0.519	-0.518	-0.182	-0.362	-0.246	-0.051	-0.125	-0.031	-0.384	-1.269	0.014
CUUGU	-0.565	0.811	2.477	-0.392	-0.485	0.526	-0.641	-0.694	0.102	-0.561	-0.885	1.251	0.372	-0.034	-0.536	-0.227	0.044	-0.178	-0.227	-0.28	-0.609	-0.438	-0.023	-0.493	-0.575	-0.998	-0.435	-0.383	-0.462	1.012	-0.228	-0.337	-0.525	-1.006	-0.298	-0.249	-0.263	-0.374	-0.52	0.333	0.919	2.054	0.772	0.266	-0.088	0.783	-0.368	-0.254	0.15
CUUUA	-0.108	1.845	0.312	-0.452	0.767	0.887	0.489	-0.522	2.149	-0.747	-0.746	1.372	1.273	-0.98	1.205	0	0.569	0.517	2.197	1.659	-0.453	-0.4	-0.664	0.085	0.69	0.545	-0.643	0.855	0.952	0.982	0.866	1.014	-0.381	-0.661	0.245	-0.365	-0.045	-0.008	-0.037	3.033	0.628	0.217	1.507	-0.208	-0.292	2.991	1.353	1.102	0.407
CUUUC	-0.779	0.758	0.179	-0.222	0.893	0.41	-0.877	-0.203	0.212	-0.846	-1.048	0.413	-0.315	-0.715	-0.521	0	0.607	0.314	0.368	-0.073	-0.571	-0.555	0.071	-0.084	1.079	0.764	-1.216	-0.325	-0.48	-0.09	0.54	-0.435	0.514	-0.87	-0.192	0.765	1.215	2.205	-0.508	4.293	3.076	-0.553	1.631	-0.379	-0.298	1.168	0.921	0.844	0.51
CUUUG	-0.685	1.062	0.695	-0.524	-0.059	0.352	-1.124	-0.319	0.564	-0.527	-0.853	1.02	0.233	0.064	-0.601	0	0.182	0.044	-0.148	-0.29	-0.562	-0.441	-0.472	-0.445	-0.404	-0.699	-0.543	-0.408	-0.472	0.501	0.654	-0.495	-0.513	-0.967	-0.136	-0.259	-0.226	-0.288	-0.541	0.722	0.4	0.314	0.775	0.221	-0.128	1.362	-0.222	-0.183	0.155
CUUUU	-0.668	4.969	0.891	-0.537	8.467	2.268	-0.808	-0.133	4.095	-0.769	-0.452	2.409	1.557	-0.722	0.437	0	6.052	6.516	2.062	1.292	-0.387	-0.462	-0.757	-0.179	0.679	0.412	-0.86	0.012	-0.029	1.55	1.011	0.264	-0.259	-1.006	0.481	-0.047	0.243	0.303	-0.443	3.799	5.763	0.195	7.817	-0.04	-0.259	6.268	0.941	1.162	4.08
GAAAA	0.514	-0.668	-0.746	-0.725	-1.037	-0.764	0.764	-0.728	-0.418	-0.31	-0.232	-0.682	0.114	-0.888	0.314	-0.016	-0.18	-0.396	0.41	1.018	0.396	-0.065	-1.701	-0.157	-0.042	-0.569	0.908	-0.173	0.082	-0.505	-0.406	0.352	-0.685	5.34	6.227	-0.91	-0.602	-1.061	0.064	-0.65	-1.079	0.125	-0.143	0.196	-0.154	-0.161	-0.472	0.013	-0.704
GAAAC	-0.256	-0.662	-0.811	-0.034	-0.907	-0.793	-0.163	-0.991	-0.413	-0.461	-0.694	-1.127	-0.386	-0.789	-0.243	-0.452	-0.165	-0.416	-0.21	-0.093	-0.213	-0.266	-0.93	0.002	0.114	-0.017	-0.164	-0.278	-0.141	-1.019	-0.495	-0.092	-0.457	1.643	-0.171	-0.592	-0.426	-0.68	-0.144	-0.507	-0.861	-0.405	-0.37	-0.097	-0.164	-0.331	-0.348	0.027	-0.821
GAAAG	-0.496	-0.669	-0.752	-0.851	-0.916	-0.606	0.211	-0.357	-0.463	0.448	-0.104	-0.717	-0.487	0.204	-0.148	-0.611	-0.394	-0.39	-0.429	-0.159	0.492	0.122	-1.197	-0.585	-0.854	-0.966	0.792	-0.493	-0.547	-0.671	-0.536	0.037	-0.714	1.333	0.237	-0.764	-0.584	-0.792	-0.488	-0.97	-0.448	-0.247	-0.363	0.296	-0.043	-0.541	-0.48	-0.83	-0.241
GAAAU	1.599	-0.443	-0.541	-0.663	-1.03	-0.453	0.329	-0.72	-0.318	-0.287	-0.325	0.115	0.672	-0.759	0.473	0.179	-0.099	-0.343	0.638	0.862	0.176	-0.118	-1.603	-0.224	-0.121	-0.62	0.476	-0.108	-0.06	0.109	-0.474	0.632	-0.67	1.892	0.183	-0.935	-0.605	-1.076	0.599	-0.594	-0.902	0.151	-0.104	0.213	-0.141	0.099	-0.314	-0.06	-0.615
GAACA	-0.021	-0.624	-0.823	0.654	-0.813	-0.82	-0.081	-1.112	-0.376	0.13	-0.484	-0.957	-0.307	-0.967	-0.278	0.223	-0.256	-0.362	-0.217	-0.259	0.198	0.291	-0.7	0.376	0.089	0.314	0.397	-0.3	-0.099	-0.892	-0.563	-0.094	-0.328	1.17	0.475	-0.78	-0.567	-0.865	0.165	-0.682	-0.738	-0.05	-0.281	-0.145	-0.17	-0.247	-0.213	-0.084	-0.741
GAACC	-0.319	-0.569	-0.657	0.097	-0.657	-0.749	-0.505	-1.172	-0.33	-0.68	-0.744	-1.042	-0.478	-0.473	-0.458	-0.548	0.033	-0.401	-0.635	-0.55	-0.679	-0.253	-0.447	-0.25	0.057	-0.095	-0.425	-0.301	-0.007	-0.989	-0.487	-0.356	-0.344	0.458	-0.702	0.077	-0.062	-0.231	0.161	-0.535	-0.564	-0.583	-0.446	-0.248	-0.186	-0.325	-0.278	0.35	-0.851
GAACG	-0.309	-0.53	-0.682	-0.484	-0.426	-0.668	-0.372	0.13	-0.376	0.591	0.042	-0.668	-0.646	0.492	-0.617	-1.241	-0.518	-0.31	-0.985	-1.176	0.228	0.271	-0.191	-0.635	-1.035	-1.078	-0.217	-0.473	-0.325	-0.624	-0.483	-0.522	-0.582	0.447	-0.285	-0.424	-0.469	-0.305	0.326	-1.006	-0.053	-0.435	-0.575	0.108	0.008	-0.772	-0.277	-1.312	-0.132
GAACU	0.006	-0.57	-0.527	-0.227	-0.903	-0.926	0.018	-1.342	-0.33	0.449	-0.162	-0.17	-0.251	-0.437	-0.286	-0.839	-0.275	-0.494	-0.154	-0.558	0.177	0.608	-1.262	-0.433	-0.319	-0.473	0.251	-0.221	0.082	-0.187	-0.572	-0.062	-0.584	0.264	-0.079	-0.808	-0.538	-0.793	0.04	-0.433	0.03	-0.507	-0.306	0.04	-0.179	-0.284	-0.062	-0.295	-0.573
GAAGA	-0.004	-0.704	-0.846	-1.076	-0.913	-0.792	0.116	-0.52	-0.477	0.349	0.129	-1.025	-0.465	0.185	-0.129	-0.375	-0.296	-0.413	-0.438	-0.18	0.328	0.143	-1.192	-0.548	-0.877	-1.191	0.74	-0.496	-0.563	-0.904	-0.784	0.066	-0.738	2.076	1.96	-0.863	-0.614	-0.879	-0.357	-0.999	-0.508	-0.334	-0.404	0.158	-0.082	-0.437	-0.466	-0.69	-0.235
GAAGC	-0.421	-0.525	-0.762	-0.133	-0.58	-0.651	-0.497	-0.482	-0.378	0.095	0.395	-0.735	-0.584	0.584	-0.274	0.247	-0.137	-0.267	-0.466	-0.155	-0.084	0.032	-0.164	-0.386	-0.405	-0.196	0.149	-0.392	-0.343	-0.781	0.361	-0.283	-0.496	1.385	-0.114	-0.299	-0.435	-0.626	-0.328	-0.713	-0.346	-0.456	-0.346	0.519	0.477	-0.38	-0.333	0.352	-0.381
GAAGG	-0.334	-0.504	-0.801	-0.642	-0.481	-0.616	-0.083	0.278	-0.424	1.751	1.336	-0.466	-0.616	1.435	-0.188	-0.078	-0.422	-0.211	-0.78	-0.392	1.675	0.996	-0.526	-0.661	-1.256	-0.788	1.566	-0.506	-0.609	-0.431	-0.785	-0.345	-0.63	0.676	0.148	-0.605	-0.508	-0.436	-0.587	-1.074	0.289	0.051	-0.168	0.133	0.015	-0.557	-0.439	-1.216	0.436
GAAGU	-0.462	-0.261	-0.116	-1.09	-0.789	0.487	-0.027	-0.406	-0.333	0.338	0.017	0.036	-0.191	0.253	-0.047	-0.055	-0.27	-0.268	-0.188	0.067	0.186	0.086	-0.997	-0.633	-0.893	-1.095	0.279	-0.415	-0.549	0.01	-0.837	0.441	-0.723	0.905	-0.078	-0.793	-0.585	-0.799	-0.39	-0.913	-0.475	-0.16	-0.28	0.075	-0.071	-0.27	-0.331	-0.601	0.06
GAAUA	1.317	-0.697	-0.608	-0.66	-1.065	-0.71	1.369	-0.865	-0.286	-0.224	-0.395	-0.04	1.092	-0.748	1.19	0.782	-0.087	-0.379	0.926	1.145	0.122	-0.065	-1.483	-0.073	-0.125	-0.377	0.7	0.253	0.231	0.198	-0.509	1.387	-0.73	2.183	1.971	-0.993	-0.625	-1.13	1.387	-0.582	-0.944	0.516	-0.23	0.097	-0.15	0.087	-0.129	0.149	-0.714
GAAUC	1.279	-0.669	-0.649	-1.057	-0.731	-0.599	-0.542	-0.517	-0.412	-0.617	-1.112	-0.996	-0.369	-0.753	-0.4	-1.144	-0.223	-0.375	-0.693	-0.565	-0.528	-0.44	-1.061	-0.471	-0.412	-0.789	-0.688	-0.469	-0.579	-0.999	-0.711	-0.33	-0.413	0.751	-0.704	-0.631	-0.453	-0.46	-0.021	-0.52	-0.723	-0.534	-0.469	-0.135	-0.196	-0.558	-0.416	-0.935	-0.662
GAAUG	0.709	-0.551	-0.219	-0.996	-0.873	-0.597	-0.249	-0.442	-0.436	0.501	0.031	0.062	0.188	0.439	-0.386	-0.322	-0.297	-0.373	-0.433	-0.411	0.362	0.213	-0.8	-0.602	-0.916	-0.941	0.624	-0.489	-0.57	0.288	-0.442	-0.188	-0.738	1.453	-0.023	-0.782	-0.575	-0.874	0.14	-0.869	-0.257	0.144	-0.363	1.989	0.551	-0.306	-0.42	-0.646	0.075
GAAUU	0.964	0.029	-0.444	-1.251	-1.027	-0.075	-0.294	-0.987	-0.064	-0.48	-0.818	0.023	0.536	-0.732	0.443	-0.133	0.266	-0.244	0.1	0.455	0.085	-0.241	-1.854	-0.486	-0.661	-1.215	-0.002	-0.287	-0.408	0.066	-0.669	0.429	-0.726	0.737	-0.18	-1.008	-0.651	-1.284	0.272	-0.686	-0.84	-0.191	-0.049	0.239	-0.147	0.605	-0.164	-0.581	-0.381
GACAA	0.745	-0.457	-0.911	0.013	-0.728	-0.611	-0.287	-1.015	-0.379	-0.102	-0.149	-1.223	-0.412	-0.786	-0.131	-0.083	-0.248	-0.336	-0.531	-0.195	-0.149	-0.016	-0.641	0.043	-0.346	-0.18	0.025	-0.329	-0.295	-1.044	-0.616	-0.199	-0.525	0.942	-0.164	-0.572	-0.451	-0.564	0.012	-0.716	-0.564	-0.373	-0.12	-0.201	-0.167	-0.197	-0.233	-0.375	-0.52
GACAC	0.163	-0.228	-0.868	1.579	-0.448	-0.289	-0.883	-2.298	-0.317	-1.391	-1.246	-1.477	-0.664	-1.465	-0.272	0.392	0.379	-0.438	-0.686	-0.59	-0.665	-0.612	0.668	0.69	0.659	-0.16	-0.765	-0.106	0.124	-1.494	-0.501	-0.351	0.049	0.021	-1.043	0.538	0.048	-0.529	-0.038	-0.146	-1.323	-0.433	-0.177	-0.405	-0.132	-0.22	-0.187	0.819	-1.006
GACAG	-0.015	-0.47	-0.854	2.429	-0.351	-0.463	-0.589	-0.381	-0.374	0.529	0.715	-0.946	-0.635	0.374	-0.214	0.135	-0.3	-0.249	-0.845	-0.555	0.192	0.326	-0.231	-0.378	-0.403	-0.465	0.446	-0.442	-0.476	-0.812	-0.577	-0.156	-0.525	-0.511	-0.21	-0.348	-0.423	-0.38	-0.4	-0.953	-0.018	-0.412	-0.217	0.036	0.157	-0.517	-0.29	-0.571	-0.021
GACAU	0.134	-0.195	-0.834	0.292	-0.586	-0.373	-0.201	-1.388	-0.223	-0.437	-0.272	-0.982	-0.32	-0.831	-0.014	0.332	-0.031	-0.302	-0.417	-0.303	-0.316	-0.17	-0.326	0.508	-0.349	-0.347	-0.442	-0.219	-0.223	-0.995	-0.616	0.007	-0.02	-0.317	-0.566	-0.422	-0.403	-0.623	0.222	-0.577	-0.593	-0.192	-0.015	-0.246	-0.176	0.02	0.143	-0.09	-0.603
GACCA	-0.032	-0.502	-0.805	-0.052	-0.33	-0.602	-0.511	-0.386	-0.362	-0.353	-0.333	-1.373	-0.589	0.077	-0.271	-0.153	-0.164	-0.275	-0.837	-0.55	-0.495	-0.255	0.869	-0.24	-0.268	-0.248	-0.34	-0.371	-0.406	-1.206	-0.621	-0.428	-0.153	-0.072	-0.813	-0.104	-0.26	-0.295	-0.098	-0.645	-0.436	-0.537	-0.296	-0.381	-0.196	-0.318	-0.2	-0.13	-0.53
GACCC	-0.073	-0.302	-0.693	1.188	-0.425	-0.395	-0.738	-1.526	-0.268	-1.274	-1.057	-1.167	-0.553	-0.735	-0.395	-0.602	0.337	-0.435	-0.881	-0.629	-1.169	-0.577	0.45	-0.127	0	0	-0.54	-0.272	0.059	-1.033	-0.467	-0.533	-0.121	-0.268	-1.052	1.411	1.094	0.288	-0.239	-0.264	-0.762	-0.493	-0.44	-0.414	-0.155	-0.268	-0.26	0.345	-0.869
GACCG	-0.293	-0.388	-0.687	0.053	0.256	-0.571	-0.896	1.474	-0.362	0.268	0.1	-1.092	-0.76	0.879	-0.666	-1.519	-0.464	-0.21	-1.375	-1.272	-0.438	-0.022	0.043	-0.712	-0.756	-0.978	-0.385	-0.481	-0.523	-0.809	-0.528	-0.735	-0.477	-0.483	-0.888	0.207	-0.228	0.082	-0.43	-0.983	0.243	-0.533	-0.612	-0.189	0.016	-0.807	-0.216	-1.366	0.176
GACCU	-0.142	-0.415	-0.697	-0.169	-0.48	-0.667	-0.35	-0.812	-0.268	-0.371	-0.487	-0.718	-0.571	0.106	-0.365	-0.743	-0.098	-0.332	-0.736	-0.695	-0.736	-0.242	-0.028	-0.473	-0.451	-0.746	-0.716	-0.275	-0.293	-0.712	-0.638	-0.387	-0.52	-0.716	-0.697	-0.112	-0.163	-0.23	-0.286	-0.162	-0.211	-0.51	-0.266	-0.289	-0.188	-0.101	0.03	-0.274	-0.493
GACGA	0.31	-0.5	-0.962	-0.566	-0.499	-0.751	-0.629	0.127	-0.391	0.273	0.3	-0.599	-0.645	0.34	-0.479	-1.205	-0.447	-0.323	-1.189	-1.063	-0.268	0.014	-0.132	-0.605	-1.239	-1.304	-0.533	-0.491	-0.544	-0.759	-0.881	-0.541	-0.581	-0.145	-0.456	-0.435	-0.439	-0.22	-0.361	-1.021	-0.165	-0.455	-0.422	-0.179	-0.086	-0.714	-0.197	-1.212	-0.089
GACGC	-0.037	-0.206	-0.871	0.795	-0.16	-0.464	-1.013	-0.49	-0.271	-0.328	0.193	-0.394	-0.745	0.306	-0.555	-0.482	-0.192	-0.291	-1.097	-1.057	-0.444	-0.234	1.07	-0.222	-0.526	-0.648	-0.824	-0.332	-0.057	-0.716	0.398	-0.654	-0.155	-0.215	-0.474	0.379	-0.122	-0.207	-0.258	-0.606	-0.351	-0.523	-0.386	-0.085	0.299	-0.614	-0.107	-0.356	-0.383
GACGG	-0.122	-0.24	-0.847	0.036	0.184	-0.551	-0.666	1.163	-0.335	1.456	2.201	-0.428	-0.736	1.539	-0.472	-0.704	-0.517	-0.125	-1.305	-1.136	0.778	0.668	0.162	-0.617	-1.528	-0.87	0.493	-0.462	-0.52	-0.18	-0.861	-0.733	-0.382	-0.55	0.05	-0.034	-0.293	0.439	-0.551	-1.08	0.727	-0.142	-0.312	-0.096	0.111	-0.788	-0.217	-1.619	0.817
GACGU	-0.354	-0.151	-0.31	-0.559	0.009	0.065	-0.605	0.662	-0.282	0.446	0.586	-0.224	-0.646	0.793	-0.523	-0.813	-0.49	-0.195	-0.98	-1.076	-0.17	0.061	0.397	-0.654	-1.288	-1.307	-0.676	-0.452	-0.577	-0.381	-0.9	-0.381	-0.571	-0.511	-0.324	-0.306	-0.414	-0.134	-0.333	-0.942	0.225	-0.384	-0.363	-0.236	-0.049	-0.667	0.014	-1.255	0.222
GACUA	0.944	-0.469	-0.839	-0.591	-0.621	-0.652	0.876	-0.431	-0.303	0.407	0.432	-0.53	-0.317	0.354	0.307	0.116	-0.266	-0.297	-0.391	-0.132	-0.155	0.327	-1.059	-0.451	-0.968	-0.758	0.31	-0.071	-0.148	-0.316	-0.671	0.111	-0.537	-0.383	-0.099	-0.622	-0.424	-0.376	-0.039	-0.267	0.062	-0.389	-0.061	-0.166	-0.15	-0.081	-0.022	-0.412	-0.15
GACUC	0.001	-0.565	-0.61	0.214	-0.637	-0.821	-0.605	-0.945	-0.327	-0.172	-0.199	-0.315	-0.471	-0.139	-0.443	-1.417	-0.235	-0.447	-0.82	-0.881	-0.569	-0.076	-0.741	-0.4	-0.377	-0.465	-0.599	-0.355	-0.132	-0.223	-0.592	-0.478	-0.376	-0.387	-0.324	-0.578	-0.45	-0.554	-0.357	-0.42	0.101	-0.593	-0.419	-0.239	-0.207	-0.51	-0.207	-0.495	-0.576
GACUG	1.74	-0.158	-0.69	-0.241	-0.015	-0.627	-0.644	0.346	-0.354	1.217	1.668	-0.263	-0.58	1.751	-0.339	0.283	-0.393	-0.237	-0.93	-0.689	0.312	1.016	-0.69	-0.677	-1.379	-0.842	1.367	-0.421	-0.468	0.145	-0.623	-0.652	-0.366	-0.608	-0.142	-0.071	-0.15	0.252	-0.31	-0.783	0.873	-0.425	-0.125	0.211	0.111	-0.294	-0.124	-0.955	0.695
GACUU	0.31	0.047	-0.686	-0.524	-0.27	-0.48	-0.339	-0.402	-0.142	0.259	-0.015	0.019	-0.294	0.253	-0.064	-0.464	-0.081	-0.133	-0.43	-0.278	-0.275	0.126	-1.27	-0.547	-0.978	-0.976	-0.239	-0.306	-0.336	0.012	-0.695	-0.135	-0.536	-0.807	-0.062	-0.679	-0.485	-0.535	-0.279	-0.204	0.197	-0.348	0.137	-0.06	-0.139	0.426	0.162	-0.556	-0.064
GAGAA	-0.19	-0.647	-0.664	-1.351	-1.325	-0.379	-0.097	-1.298	-0.488	-0.424	-0.639	-1.361	-0.508	-0.328	-0.104	0.432	0.191	-0.46	-0.734	0.107	0.139	-0.065	-1.38	-0.421	-0.895	-1.481	0.933	-0.517	-0.702	-1.321	-0.823	0.017	-0.779	1.205	0.537	-0.956	-0.655	-1.275	-0.311	-1.013	-0.981	-0.327	-0.587	0.171	-0.113	-0.345	-0.52	-0.612	-0.652
GAGAC	-0.05	-0.522	-0.91	-0.264	-0.572	-0.634	-0.59	-0.268	-0.394	-0.019	0.22	-1.05	-0.697	0.365	-0.298	-0.081	-0.172	-0.362	-1.064	-0.599	-0.267	-0.112	-0.591	-0.448	-1.049	-1.16	0.263	-0.44	-0.465	-0.94	-0.86	-0.437	-0.53	0.339	-0.141	-0.4	-0.431	-0.484	-0.188	-0.943	-0.326	-0.445	-0.392	-0.189	-0.08	-0.427	-0.311	-0.575	-0.26
GAGAG	-0.542	-0.627	-0.659	-0.948	-0.987	-0.535	-0.361	-0.421	-0.481	0.461	0.504	-0.888	-0.681	0.924	-0.142	0.185	-0.113	-0.342	-0.784	-0.303	0.595	0.295	-0.812	-0.614	-1.111	-1.287	1.046	-0.569	-0.733	-0.949	-0.797	-0.077	-0.743	-0.225	-0.019	-0.721	-0.577	-0.881	-0.451	-1.078	-0.208	-0.235	-0.428	0.206	-0.035	-0.589	-0.477	-0.744	0.1
GAGAU	-0.259	-0.624	-0.668	-1.246	-0.885	-0.464	-0.075	-0.354	-0.439	-0.095	0.054	-0.807	-0.42	0.047	-0.088	-0.172	-0.121	-0.369	-0.806	-0.2	-0.084	-0.195	-1.236	-0.605	-1.09	-1.487	0.289	-0.5	-0.721	-0.93	-0.892	0.116	-0.78	-0.278	-0.354	-0.851	-0.616	-0.995	-0.143	-1.043	-0.523	-0.283	-0.462	0.078	-0.113	-0.439	-0.426	-0.956	-0.109
GAGCA	-0.347	-0.423	-0.772	0.022	-0.635	-0.589	-0.541	-0.515	-0.368	0.326	0.512	-0.789	-0.585	0.355	-0.133	1.101	-0.096	-0.11	-0.5	-0.052	0.129	0.247	0.071	-0.212	-0.431	0.026	0.433	-0.414	-0.371	-0.737	0.089	-0.204	-0.391	0.394	-0.006	-0.568	-0.521	-0.792	0.356	-0.842	-0.321	-0.433	-0.279	1.204	1.191	-0.399	-0.28	0.465	-0.328
GAGCC	-0.423	-0.081	-0.645	0.809	-0.26	-0.446	-0.799	-0.179	-0.302	-0.435	0.266	-0.745	-0.655	0.644	-0.338	0.223	0.146	-0.194	-0.818	-0.39	-0.541	-0.165	0.487	-0.342	-0.406	-0.229	0.078	-0.349	-0.211	-0.735	-0.247	-0.524	-0.317	-0.031	-0.289	0.751	-0.092	-0.08	0.474	-0.683	-0.224	-0.526	-0.384	-0.323	-0.116	-0.309	-0.247	0.606	-0.433
GAGCG	-0.022	-0.235	-0.651	0.096	-0.018	-0.495	-0.682	1.36	-0.361	0.836	1.145	-0.491	-0.747	1.681	-0.359	-0.533	-0.411	-0.113	-0.844	-0.804	0.194	0.302	0.232	-0.657	-1.053	-0.836	0.219	-0.493	-0.355	-0.396	-0.202	-0.577	-0.527	-0.183	0.045	0.028	-0.276	0.334	3.345	-0.988	0.359	-0.332	-0.415	-0.143	-0.005	-0.704	-0.323	-0.704	0.503
GAGCU	-0.269	-0.389	-0.623	0.007	-0.707	-0.773	-0.358	-0.544	-0.333	0.513	0.506	-0.028	-0.518	0.709	-0.355	-0.439	-0.196	-0.314	-0.657	-0.474	-0.006	0.371	-0.698	-0.572	-0.828	-0.688	-0.039	-0.359	-0.283	-0.145	0.348	-0.292	-0.592	-0.283	0.197	-0.608	-0.495	-0.641	0.023	-0.703	0.083	-0.486	-0.338	-0.102	-0.144	-0.446	-0.167	-0.16	-0.083
GAGGA	0.019	-0.534	-0.792	-0.945	-0.641	-0.58	-0.325	0.096	-0.456	1.028	0.836	-0.6	-0.668	1.006	-0.087	-0.261	-0.296	-0.273	-1.073	-0.518	0.925	0.514	-0.776	-0.588	-1.398	-1.059	0.971	-0.532	-0.675	-0.524	-0.897	-0.35	-0.675	-0.116	0.057	-0.694	-0.538	-0.608	-0.427	-1.134	0.339	-0.277	-0.329	0.175	0.031	-0.56	-0.437	-1.229	0.439
GAGGC	-0.183	-0.315	-0.748	0.29	-0.247	-0.514	-0.656	0.559	-0.341	0.998	1.491	-0.365	-0.684	1.554	-0.222	0.783	-0.203	-0.1	-0.802	-0.3	0.556	0.519	0.532	-0.51	-0.946	-0.495	1.035	-0.432	-0.392	-0.293	-0.49	-0.587	-0.463	0.243	0.378	-0.147	-0.384	-0.363	-0.271	-0.915	0.327	-0.331	-0.192	-0.011	0.126	-0.441	-0.312	-0.297	0.455
GAGGG	-0.148	-0.405	-0.619	-0.003	-0.045	-0.561	-0.52	1.041	-0.36	3.149	2.6	0.066	-0.636	2.128	-0.076	2.802	-0.289	-0.033	-0.387	0.212	5.002	4.302	-0.069	-0.608	-0.95	-0.368	3.776	-0.485	-0.563	0.019	-0.781	-0.499	-0.607	-0.233	0.898	-0.473	-0.488	-0.418	-0.425	-0.918	0.569	0	0.358	0.18	0.113	-0.356	-0.424	-0.614	1.271
GAGGU	-0.651	-0.405	-0.531	-0.775	-0.453	-0.169	-0.124	0.595	-0.391	1.585	1.879	-0.347	-0.547	1.605	-0.199	0.582	-0.27	-0.171	-0.608	-0.112	1.224	0.739	-0.349	-0.691	-1.174	-0.948	1.328	-0.533	-0.694	-0.316	-0.933	-0.167	-0.737	-0.396	0.092	-0.712	-0.578	-0.795	-0.496	-1.031	0.055	-0.176	-0.129	0.025	-0.033	-0.463	-0.439	-0.685	0.496
GAGUA	-0.22	-0.624	-0.151	-0.978	-0.966	-0.521	0.543	-0.704	-0.332	0.146	0.444	-0.081	-0.103	0.354	0.557	1.318	-0.142	-0.303	0.117	0.837	0.205	0.084	-0.901	-0.512	-0.897	-1.068	0.712	-0.251	-0.446	0.113	-0.841	1.173	-0.762	-0.228	0.352	-0.895	-0.619	-1.037	-0.045	-0.909	-0.66	-0.016	-0.307	0.031	-0.101	-0.288	-0.318	-0.046	-0.303
GAGUC	-0.63	-0.407	0.138	-0.655	-0.367	-0.351	-0.752	-0.017	-0.394	-0.344	-0.594	-0.814	-0.685	0.042	-0.429	-1.253	-0.311	-0.224	-1.175	-0.929	-0.507	-0.402	-0.403	-0.627	-1.109	-1.274	-0.64	-0.514	-0.719	-0.731	-0.941	-0.391	-0.472	-0.389	-0.415	-0.292	-0.374	-0.156	-0.179	-0.886	-0.485	-0.525	-0.564	-0.226	-0.019	-0.688	-0.344	-1.27	-0.033
GAGUG	-0.277	-0.395	-0.044	-0.651	-0.615	-0.585	-0.488	0.288	-0.403	1.004	1.354	-0.033	-0.302	1.459	-0.256	0.228	-0.293	-0.233	-0.707	-0.391	0.492	0.424	-0.203	-0.7	-1.176	-1.012	1.026	-0.551	-0.685	-0.011	-0.79	-0.276	-0.705	-0.451	0.244	-0.578	-0.51	-0.572	-0.117	-1.004	0.137	0.057	-0.252	0.251	0.084	-0.409	-0.449	-0.538	3.456
GAGUU	-0.62	0.84	-0.025	-1.124	-0.681	2.265	-0.347	0.152	0.31	-0.176	0	0.008	-0.226	0.227	0.12	0.065	0.045	-0.115	-0.528	0.089	-0.022	-0.257	-1.3	-0.638	-1.19	-1.416	-0.147	-0.479	-0.736	0.087	-0.915	0.34	-0.728	-0.62	0.018	-0.855	-0.614	-1.056	-0.385	-0.946	-0.592	-0.244	-0.087	0.022	-0.07	0.142	-0.282	-0.608	1.016
GAUAA	1.239	-0.721	-0.702	-0.657	-1.009	-0.793	1.998	-0.64	-0.368	-0.105	-0.504	-0.128	0.895	-0.727	0.1	0.018	-0.278	-0.397	0.611	1.083	0.086	-0.172	-1.204	-0.228	-0.206	-0.564	0.287	1.45	1.719	-0.131	-0.575	0.672	-0.734	0.79	0.897	-0.926	-0.591	-0.961	2.052	-0.644	-0.83	-0.03	-0.273	0.005	-0.2	-0.123	-0.182	-0.345	-0.631
GAUAC	-0.277	-0.634	-0.814	0.037	-0.828	-0.593	0.601	-1.348	-0.388	-0.642	-0.775	-1.139	-0.267	-0.763	-0.266	-0.301	-0.072	-0.423	-0.411	-0.416	-0.444	-0.409	-0.418	0.19	0.143	-0.291	-0.669	-0.367	-0.377	-1.243	-0.612	-0.051	-0.477	-0.337	-0.441	-0.481	-0.411	-0.76	-0.189	-0.493	-0.865	-0.371	-0.369	-0.235	-0.22	-0.383	-0.104	-0.146	-0.873
GAUAG	-0.304	-0.692	-0.688	-0.627	-0.745	-0.655	2.427	-0.261	-0.433	0.738	0.512	-0.326	-0.312	0.423	1.656	0.332	-0.403	-0.32	0.113	0.163	0.452	0.266	-0.802	-0.63	-0.818	-0.93	0.689	-0.534	-0.68	-0.392	-0.561	3.118	-0.76	-0.676	0.111	-0.787	-0.584	-0.758	-0.419	-0.98	-0.191	-0.116	-0.344	0.322	-0.006	-0.51	-0.349	-0.714	-0.083
GAUAU	0.025	-0.509	-0.477	-0.337	-0.887	-0.525	1.821	-0.636	0.083	-0.152	-0.208	0.163	1.05	-0.651	0.563	0.286	-0.151	-0.305	0.745	0.579	-0.048	-0.223	-1.291	-0.121	-0.378	-0.763	-0.056	-0.313	-0.339	0.157	-0.602	0.749	-0.702	-0.666	0.046	-0.908	-0.591	-0.942	0.575	-0.57	-0.434	0.49	-0.112	0.109	-0.177	0.173	-0.032	-0.342	-0.529
GAUCA	0.183	-0.606	-0.55	-0.811	-0.305	-0.415	-0.582	0.23	-0.401	0.603	-0.378	-1.09	-0.564	-0.216	-0.326	-1.046	-0.51	-0.223	-0.852	-0.72	-0.397	0.053	-0.299	-0.472	-0.327	-0.425	-0.504	-0.49	-0.604	-1.004	-0.792	-0.331	-0.218	-0.448	-0.648	-0.352	-0.395	-0.433	-0.213	-0.767	0.033	-0.538	-0.485	-0.159	-0.207	-0.642	-0.319	-1.388	-0.12
GAUCC	-0.623	-0.542	-0.62	-0.491	-0.425	-0.349	-0.768	-0.154	-0.392	-0.413	-0.707	-1.18	-0.637	-0.112	-0.466	-1.297	-0.25	-0.345	-1.036	-0.955	-0.928	-0.392	0.082	-0.543	-0.373	-0.828	-0.948	-0.491	-0.529	-1.124	-0.75	-0.55	-0.556	-0.558	-0.949	0.525	0.213	0.846	-0.446	-0.623	-0.375	-0.609	-0.553	-0.357	-0.224	-0.565	-0.28	-0.948	-0.357
GAUCG	-0.463	-0.342	-0.397	-0.573	0.916	-0.154	-0.798	2.692	-0.393	1.013	0.42	-1.137	-0.776	0.783	-0.541	-1.435	-0.665	-0.114	-1.104	-1.021	-0.261	0.318	0.11	-0.723	-1.063	-0.981	-0.096	-0.528	-0.745	-0.928	-0.773	-0.559	-0.645	-0.522	-0.996	0.637	0.061	0.503	-0.535	-1.029	0.602	-0.357	-0.538	0.04	-0.055	-0.764	-0.165	-2.135	0.762
GAUCU	-0.572	-0.518	-0.524	-1.035	-0.341	-0.578	-0.432	0.235	-0.332	0.52	-0.455	-0.487	-0.511	0.06	-0.363	-1.542	-0.472	-0.299	-0.831	-0.836	-0.492	-0.085	-1.008	-0.71	-0.793	-1.049	-0.749	-0.444	-0.592	-0.592	-0.81	-0.328	-0.735	-0.822	-0.556	-0.564	-0.476	-0.56	-0.55	-0.219	0.288	-0.515	-0.298	-0.097	-0.216	-0.552	-0.24	-1.626	-0.042
GAUGA	0.726	-0.71	-0.816	-1.09	-0.942	-0.82	-0.382	-0.604	-0.458	0.205	0.241	-0.609	0.014	0.382	-0.385	-0.438	-0.329	-0.43	-0.659	-0.579	0.025	-0.076	-0.55	-0.631	-1.014	-1.29	0.032	-0.477	-0.597	-0.645	-0.854	-0.208	-0.801	-0.266	-0.052	-0.837	-0.593	-0.897	1.025	-0.947	-0.397	-0.392	-0.4	0.175	-0.121	-0.401	-0.296	-0.736	-0.196
GAUGC	-0.167	-0.466	-0.762	0.059	-0.219	-0.533	-0.834	0.119	-0.375	-0.179	0.46	-0.575	-0.216	0.615	-0.498	-0.09	-0.148	-0.313	-0.785	-0.702	-0.256	-0.239	0.652	-0.333	-0.513	-0.48	-0.307	-0.394	-0.413	-0.585	0.479	-0.496	-0.501	-0.303	-0.183	-0.207	-0.351	-0.676	-0.332	-0.653	-0.308	-0.447	-0.287	0.77	0.521	-0.404	-0.175	0.135	-0.386
GAUGG	-0.27	-0.58	-0.706	-0.592	-0.409	-0.726	-0.455	0.352	-0.431	1.822	1.442	-0.383	-0.518	1.42	-0.396	-0.058	-0.454	-0.252	-0.857	-0.624	1.466	0.942	-0.256	-0.742	-1.156	-0.918	1.28	-0.554	-0.714	-0.388	-0.816	-0.394	-0.737	-0.655	0.112	-0.627	-0.532	-0.531	-0.627	-1.013	0.311	-0.002	-0.232	0.185	-0.053	-0.578	-0.407	-1.123	0.443
GAUGU	-0.143	-0.038	1.132	-1.004	-0.56	0.24	-0.272	-0.079	-0.293	0.563	1.099	0.85	0.472	0.594	-0.328	-0.082	-0.359	-0.258	-0.449	-0.446	0.061	0.087	-0.323	-0.691	-1.157	-1.232	0.002	-0.485	-0.703	0.744	-0.879	0.008	-0.749	-0.729	-0.064	-0.734	-0.553	-0.753	-0.434	-0.841	0.144	1.366	-0.256	0.134	-0.087	-0.182	-0.162	-0.76	0.575
GAUUA	1.577	-0.399	-0.609	-1.051	-0.834	-0.392	0.626	-0.103	-0.002	0.057	-0.516	-0.053	0.415	-0.578	1	-0.328	-0.301	-0.304	0.52	0.327	-0.11	-0.237	-1.458	-0.468	-0.58	-0.937	-0.105	-0.022	-0.049	-0.025	-0.669	1.2	-0.755	-0.541	0.252	-0.895	-0.583	-0.944	0.668	-0.644	-0.566	-0.197	-0.302	-0.018	-0.217	0.087	-0.043	-0.757	-0.419
GAUUC	-0.197	-0.425	-0.629	-0.828	-0.796	-0.338	-0.74	-0.53	-0.308	-0.542	-0.964	-0.569	-0.44	-0.472	-0.434	-1.15	-0.104	-0.356	-0.88	-0.574	-0.559	-0.526	-1.119	-0.476	-0.528	-0.857	-0.838	-0.519	-0.698	-0.687	-0.751	-0.396	-0.402	-0.751	-0.504	-0.68	-0.468	-0.691	-0.513	-0.492	-0.482	-0.651	-0.292	-0.291	-0.249	-0.336	-0.302	-0.951	-0.642
GAUUG	0.251	-0.438	-0.566	-1.15	-0.424	-0.577	-0.624	0.618	-0.417	0.799	-0.093	-0.411	-0.498	0.617	-0.525	-1.518	-0.493	-0.316	-1.125	-1.027	0.022	0.018	-1.236	-0.821	-1.409	-1.334	-0.008	-0.582	-0.83	-0.18	-0.718	-0.371	-0.726	-0.846	-0.337	-0.588	-0.468	-0.471	-0.558	-1.028	0.204	-0.277	-0.537	0.481	-0.062	-0.588	-0.355	-1.728	0.557
GAUUU	0.027	0.619	-0.422	-1.187	0.246	0.226	-0.485	-0.009	1.383	-0.11	-0.331	0.628	0.625	-0.51	0.317	0	0.547	0.428	0.225	0.204	-0.12	-0.382	-1.764	-0.609	-0.821	-1.245	-0.472	-0.394	-0.574	0.451	-0.676	0.385	-0.703	-0.973	0.151	-0.861	-0.568	-1.012	-0.476	-0.492	-0.045	-0.093	0.77	0.098	-0.195	0.867	-0.082	-0.928	0.557
GCAAA	0.51	-0.492	-0.597	0.043	-0.258	-0.631	0.019	0.02	-0.343	0.028	0.406	-0.556	-0.029	-0.687	0.244	0.718	-0.196	-0.081	0.263	0.588	0.196	0.128	-0.349	0.43	0.901	1.742	0.496	-0.067	0.233	-0.275	2.087	0.004	-0.385	3.194	0.913	-0.458	-0.393	-0.608	0.078	-0.391	-0.572	0.031	-0.088	-0.167	-0.114	-0.207	-0.282	1.002	-0.399
GCAAC	-0.41	-0.442	-0.609	0.546	0.034	-0.629	-0.474	-0.068	-0.319	-0.099	0.209	-0.984	-0.449	-0.21	-0.185	0.616	-0.085	-0.031	-0.204	-0.226	-0.171	0	1.019	0.598	1.146	1.813	-0.152	-0.205	-0.074	-0.8	1.475	-0.283	-0.036	0.519	-0.549	-0.148	-0.17	-0.353	-0.231	-0.145	-0.304	-0.512	-0.28	-0.029	-0.023	-0.328	-0.221	1.028	-0.473
GCAAG	-0.529	-0.469	-0.614	-0.267	-0.054	-0.319	-0.379	0.366	-0.354	0.666	0.882	-0.473	-0.509	0.573	-0.086	0.909	-0.311	-0.05	-0.368	0.023	0.376	0.381	0.463	-0.24	-0.195	0.414	0.663	-0.398	-0.24	-0.337	1.564	-0.153	-0.503	0.476	0.007	-0.323	-0.433	-0.499	-0.493	-0.746	-0.032	-0.395	-0.155	0.338	0.244	-0.436	-0.311	0.303	0.051
GCAAU	1.507	-0.221	-0.415	-0.408	-0.166	-0.303	-0.089	0.154	-0.183	0.045	0.207	0.279	0.399	-0.435	0.416	1.068	-0.085	0.077	0.458	0.573	0.02	0.029	0.09	0.178	1.042	1.395	0.08	-0.046	0.02	0.467	1.747	0.251	-0.386	0.906	-0.197	-0.523	-0.398	-0.571	0.599	-0.264	-0.348	-0.182	0.046	-0.138	-0.118	0.05	-0.078	0.824	-0.287
GCACA	-0.235	-0.346	-0.685	3.055	-0.068	-0.36	-0.516	-0.712	-0.283	-0.143	0.115	-1.021	-0.345	-0.253	-0.022	1.708	-0.01	-0.049	0.016	0.143	-0.08	0.047	1.805	3.213	1.459	2.236	0.268	-0.189	-0.066	-0.966	1.435	-0.152	0.626	0.416	-0.408	-0.166	-0.286	-0.599	0.062	-0.201	-0.413	0.576	-0.118	0.272	0.033	-0.185	-0.03	1.517	-0.508
GCACC	-0.19	-0.184	-0.593	1.901	0.036	-0.13	-0.947	-1.949	-0.24	-1.607	-1.433	-1.23	-0.622	-0.699	-0.355	1.128	0.757	-0.275	-0.486	-0.313	-0.836	-0.727	1.766	0.906	0	0	-0.311	-0.031	0.309	-1.257	0.445	-0.521	0.535	0	-1.017	1.279	0.584	-0.423	-0.068	0.244	-1.058	-0.525	-0.636	-0.17	-0.043	-0.085	-0.275	1.753	-1.157
GCACG	-0.402	-0.211	-0.508	0.62	0.415	-0.217	-0.829	0.659	-0.266	0.416	0.76	-0.482	-0.662	1.163	-0.412	0.55	-0.303	0.03	-0.635	-0.653	0.001	0.146	2.261	0.19	-0.165	0.123	0.197	-0.338	-0.143	-0.45	1.713	-0.571	-0.187	-0.272	-0.138	0.13	-0.257	-0.136	-0.421	-0.602	0.179	-0.443	-0.347	4.335	4.061	-0.55	-0.232	0.063	0.092
GCACU	-0.141	-0.207	-0.644	0.546	-0.244	-0.431	-0.32	-0.911	-0.221	-0.17	-0.318	-0.595	-0.431	0.333	0.009	0.724	0.064	-0.175	-0.267	-0.245	-0.36	-0.016	0.54	0.398	0.302	0.641	-0.204	-0.156	-0.081	-0.559	0.856	-0.236	-0.134	-0.17	-0.472	-0.22	-0.288	-0.63	-0.118	0.281	-0.151	-0.443	-0.126	0.186	0.015	-0.106	0.033	0.833	-0.396
GCAGA	-0.374	-0.542	-0.779	0.451	-0.102	-0.731	-0.31	0.089	-0.382	0.711	1.424	-0.874	-0.52	0.693	0.003	0.783	-0.241	-0.142	-0.502	-0.15	0.303	0.474	-0.265	-0.394	-0.149	-0.054	1.037	-0.409	-0.362	-0.64	0.446	-0.018	-0.554	0.05	0.002	-0.454	-0.471	-0.568	-0.108	-0.916	0.07	-0.402	-0.275	-0.166	-0.019	-0.502	-0.386	0.089	0.049
GCAGC	-0.523	-0.242	-0.569	1.047	0.783	-0.486	-0.772	0.937	-0.249	0.743	1.826	-0.537	-0.6	1.265	-0.005	2.117	0.034	0.238	-0.013	0.14	0.298	0.618	1.953	0.053	1.123	1.381	0.794	-0.276	0.544	-0.295	4.374	-0.192	-0.111	-0.097	-0.067	0.322	-0.156	-0.248	-0.281	-0.327	0.211	-0.414	-0.113	0.281	0.694	-0.252	-0.207	1.886	0.31
GCAGG	-0.366	-0.349	-0.695	0.518	0.641	-0.508	-0.624	1.63	-0.3	2.13	2.658	-0.149	-0.594	1.881	0.041	1.792	-0.318	0.13	-0.45	-0.022	1.693	1.361	0.762	-0.514	-0.465	0.315	1.964	-0.396	-0.303	0.089	0.394	-0.326	-0.421	-0.365	0.433	-0.176	-0.377	-0.152	-0.477	-0.882	0.703	-0.007	0.075	-0.102	0.153	-0.382	-0.356	-0.081	0.992
GCAGU	-0.583	0.127	-0.016	0.173	0.281	0.88	-0.372	0.602	-0.192	0.751	1.164	0.123	-0.337	0.749	0.097	1.356	-0.191	0.147	-0.053	0.072	0.607	0.422	0.639	-0.401	0.524	0.424	0.361	-0.339	-0.392	0.425	0.603	0.413	-0.474	-0.538	-0.046	-0.313	-0.383	-0.382	-0.37	-0.67	0.03	-0.224	-0.035	-0.221	0.013	-0.304	-0.232	0.494	0.633
GCAUA	-0.099	-0.505	-0.508	0.481	-0.394	-0.554	1.766	-0.359	-0.065	0.093	1.101	0.981	0.774	-0.369	0.986	1.996	-0.121	-0.048	0.933	0.891	0.109	0.139	0.443	1.498	1.013	1.757	0.367	0.362	0.387	1.443	2.147	0.829	2.822	0.029	0.068	-0.561	-0.424	-0.725	1.38	-0.211	-0.37	0.586	0.037	0.625	0.012	-0.093	1.164	1.406	-0.482
GCAUC	-0.363	-0.491	-0.574	0.108	-0.136	-0.339	-0.874	-0.512	-0.31	-0.711	-0.323	-0.944	-0.52	-0.152	-0.337	0.106	-0.034	-0.187	-0.537	-0.567	-0.447	-0.446	1.168	0.279	0.81	0.848	-0.898	-0.352	-0.395	-1.073	0.974	-0.409	1.084	0.021	-0.89	-0.051	-0.176	-0.386	-0.243	-0.047	-0.387	-0.559	-0.257	1.225	0.233	-0.52	-0.349	0.357	-0.78
GCAUG	-0.454	-0.256	-0.035	-0.06	0.432	-0.275	-0.722	0.308	-0.29	0.875	1.421	0.819	0.348	1.059	-0.211	1.638	-0.271	-0.014	-0.241	-0.054	0.338	0.473	1.532	-0.049	-0.114	0.547	0.892	-0.391	-0.126	0.951	1.839	-0.384	0.186	-0.458	0.128	-0.328	-0.402	-0.538	0.074	-0.56	0.285	0.122	-0.015	23.834	26.041	-0.261	-0.324	0.755	0.51
GCAUU	-0.383	0.694	-0.369	-0.426	-0.08	0.453	-0.567	-0.238	0.338	-0.048	0.256	1.248	0.444	-0.169	0.549	1.441	0.314	0.366	0.521	0.43	-0.027	-0.128	0.131	0.394	0.529	1.014	-0.233	-0.222	-0.237	1.001	1.755	0.277	1.84	-0.591	-0.126	-0.591	-0.445	-0.84	0.239	-0.125	-0.083	-0.211	0.497	1.247	0.148	0.587	0.367	0.772	0.035
GCCAA	0.043	-0.297	-0.482	0.444	0.343	-0.299	-0.328	0.262	-0.305	-0.374	-0.104	-1.005	-0.418	0.005	0.174	0.8	0.018	0.077	-0.276	0.042	-0.069	-0.082	1.216	0.267	0.361	0.608	0.129	-0.152	-0.119	-0.882	0.999	-0.341	-0.214	1.593	-0.364	1.281	0.015	0.076	0.004	-0.343	-0.391	-0.418	-0.064	-0.364	-0.154	-0.179	-0.246	1.01	-0.391
GCCAC	-0.475	-0.101	-0.514	1.773	0.784	-0.187	-0.84	0.239	-0.234	-0.492	0.02	-1.036	-0.591	0.556	-0.04	1.442	0.323	0.058	-0.423	-0.083	-0.138	-0.054	2.907	0.573	0.925	1.115	0.339	-0.145	-0.113	-0.91	0.82	-0.439	0.518	0.081	-0.566	0.982	0.145	-0.077	-0.062	0.053	-0.233	-0.447	-0.007	-0.475	-0.151	-0.096	-0.1	1.671	-0.469
GCCAG	-0.662	-0.112	-0.483	1.058	0.719	-0.091	-0.772	1.038	-0.252	0.407	0.938	-0.536	-0.629	1.379	0.085	1.346	-0.019	0.186	-0.65	-0.022	0.143	0.252	0.945	-0.341	-0.149	0.07	1.037	-0.303	-0.336	-0.449	0.668	-0.368	-0.253	-0.263	-0.17	0.732	-0.146	0.076	-0.426	-0.681	0.235	-0.436	-0.016	-0.187	0.065	-0.266	-0.288	0.44	0.267
GCCAU	-0.536	0.023	-0.308	0.413	0.595	0.008	-0.34	0.305	-0.109	-0.307	0.214	-0.243	-0.256	0.407	0.325	1.715	0.198	0.213	0.073	0.25	-0.231	-0.083	1.887	0.241	0.601	0.783	0.19	-0.092	-0.184	-0.388	0.94	-0.142	1.988	-0.337	-0.377	0.334	-0.079	-0.152	0.31	-0.111	-0.152	-0.304	0.189	-0.394	-0.182	0.1	0.323	1.389	-0.29
GCCCA	-0.394	-0.101	-0.484	1.956	-0.118	-0.006	-0.52	-1.111	-0.195	-1.18	-0.953	-0.977	-0.463	-0.499	-0.132	0.288	0.472	-0.163	-0.631	-0.323	-0.833	-0.417	3.867	0.586	0	0	-0.165	-0.139	0.083	-0.888	0.323	-0.395	0.738	0.455	-0.757	4.769	1.605	1.179	-0.011	-0.097	-0.635	-0.36	-0.145	-0.432	-0.159	-0.074	-0.196	1.359	-0.796
GCCCC	-0.04	0.049	-0.253	2.975	0.434	0.038	-0.642	-1.247	-0.119	-0.82	-0.298	0.235	-0.423	0.074	-0.185	0.099	0.826	-0.243	-0.088	-0.317	-0.801	-0.111	2.726	0.39	0	0	0.241	0.006	0.564	0.392	0.492	-0.377	0.429	0.125	0.244	7.024	6.362	2.496	-0.153	0.257	0.128	-0.285	-0.256	-0.375	-0.123	-0.083	-0.144	2.532	-0.697
GCCCG	0.083	0.313	-0.543	1.761	0.062	0.118	-1.144	0.003	-0.166	-1.483	-1.305	-0.848	-0.651	-0.804	-0.454	-0.261	0.373	-0.173	-1.439	-0.754	-1.047	-0.573	0.94	-0.258	0	0	0.019	-0.298	0.045	-0.709	0.18	-0.943	0.33	0.017	-0.846	3.464	0.798	0.104	-0.449	-0.42	-0.93	-0.531	-0.559	-0.346	0.236	-0.442	-0.302	-0.345	-0.471
GCCCU	-0.2	0.112	-0.313	1.685	0.621	-0.162	-0.348	-0.969	-0.102	-0.983	-0.529	0.151	-0.465	0.108	-0.127	0.137	0.532	-0.159	-0.118	-0.365	-0.982	-0.376	2.517	0.141	0	0	-0.052	-0.074	0.129	0.025	0.406	-0.359	0.205	-0.311	-0.218	3.321	1.974	1.164	-0.206	0.449	-0.064	-0.372	-0.039	-0.343	-0.129	0.07	0.067	1.66	-0.36
GCCGA	-0.406	-0.241	-0.619	0.199	0.122	-0.498	-0.79	0.932	-0.321	-0.035	0.294	-0.9	-0.65	0.559	-0.366	-0.592	-0.215	-0.082	-0.976	-0.818	-0.455	-0.046	0.335	-0.507	-0.292	-0.8	-0.019	-0.388	-0.381	-0.773	-0.113	-0.645	-0.31	0.591	-0.777	0.414	-0.197	-0.082	-0.209	-0.786	-0.063	-0.463	-0.43	-0.328	-0.018	-0.561	-0.346	-0.453	0.117
GCCGC	-0.595	0.072	-0.454	1.701	1.456	-0.289	-0.992	2.607	-0.176	0.329	1.395	0.026	-0.681	1.617	-0.358	0.395	-0.012	0.337	-0.368	-0.588	-0.005	0.23	1.734	-0.166	0.776	0.469	0.552	-0.192	0.163	0.002	3.859	-0.639	0.169	-0.041	-0.015	1.369	0.16	0.257	-0.217	-0.183	0.383	-0.472	-0.113	-0.077	0.372	-0.36	-0.175	0.788	0.287
GCCGG	-0.323	0.344	-0.548	0.824	0.93	-0.222	-0.982	2.718	-0.229	1.093	2.132	-0.229	-0.708	1.811	-0.341	-0.858	-0.379	0.123	-1.285	-0.954	0.19	0.573	-0.439	-0.618	-1.206	-0.375	0.972	-0.378	-0.347	0.245	-0.446	-0.81	0.119	-0.143	-0.219	1.047	0.283	1.508	-0.233	-0.954	1.037	-0.129	-0.258	-0.168	0.276	-0.653	-0.257	-1.663	1.534
GCCGU	-0.688	0.325	0.257	0.447	1.454	0.665	-0.74	3.244	-0.195	0.349	0.961	0.307	-0.624	1.325	-0.422	-0.466	-0.336	0.302	-0.616	-1.006	-0.273	0.04	1.03	-0.544	-0.052	-0.621	-0.129	-0.299	-0.359	0.294	0.038	-0.483	-0.267	-0.468	-0.143	0.461	-0.127	0.217	-0.386	-0.642	0.3	-0.444	-0.279	-0.375	0.057	-0.553	-0.08	-0.619	0.602
GCCUA	0.034	-0.329	-0.389	0.505	0.148	-0.341	0.906	0.429	-0.158	-0.425	0.084	-0.286	-0.351	0.306	0.273	0.956	0.079	-0.084	-0.014	0.137	-0.385	-0.096	0.879	-0.127	0.072	-0.07	-0.058	0.025	-0.012	-0.348	0.845	-0.088	-0.304	-0.152	-0.144	1.179	0.11	0.334	-0.025	0.482	-0.19	-0.371	-0.011	-0.36	-0.186	-0.018	0.435	1.175	-0.375
GCCUC	-0.484	-0.289	-0.285	0.979	0.603	-0.427	-0.711	0.362	-0.218	-0.161	0.468	0.062	-0.553	0.951	-0.373	0.267	0.087	-0.099	-0.175	-0.346	-0.387	0.027	1.346	-0.196	0.723	0.645	-0.068	-0.228	-0.133	0.021	0.771	-0.513	0.162	-0.437	0.029	1.443	0.276	0.36	-0.266	0.647	0.418	-0.49	-0.051	-0.318	-0.149	-0.238	-0.216	1.462	-0.272
GCCUG	-0.182	-0.055	-0.319	0.555	0.289	-0.293	-0.868	0.809	-0.261	0.213	0.514	-0.063	-0.598	1.25	-0.446	0.221	-0.05	-0.113	-0.863	-0.566	-0.347	0.181	0.535	-0.535	-0.386	-0.468	0.66	-0.384	-0.334	0.053	0.573	-0.752	-0.255	-0.581	-0.055	0.897	-0.052	0.057	-0.336	-0.37	0.332	-0.293	-0.201	0.612	0.441	-0.312	-0.239	-0.106	0.286
GCCUU	-0.352	0.535	-0.092	0.684	0.676	0.037	-0.492	-0.131	0.216	-0.668	0.011	0.921	-0.263	0.31	0.134	1.199	0.492	0.198	0.605	0.164	-0.343	-0.225	1.199	-0.19	0.53	-0.075	0.085	-0.158	0.004	0.364	0.74	-0.187	-0.216	-0.619	0.133	0.775	0.047	0.205	-0.217	0.774	-0.119	-0.352	0.569	-0.163	-0.155	1.006	0.334	1.656	0.289
GCGAA	-0.077	-0.505	-0.782	-0.529	-0.532	-0.684	-0.39	-0.031	-0.388	0.304	0.461	-0.73	-0.476	0.685	-0.259	-0.361	-0.32	-0.243	-0.534	-0.471	-0.057	0.048	-0.193	-0.501	-0.653	-0.678	0.116	-0.443	-0.127	-0.536	0.233	-0.442	-0.572	1.298	-0.096	-0.515	-0.483	-0.533	0.049	-0.853	-0.154	-0.383	-0.296	-0.164	-0.088	-0.609	-0.4	-0.186	-0.162
GCGAC	-0.045	-0.256	-0.803	0.314	0.005	-0.597	-0.738	0.326	-0.288	0.357	1.014	-0.715	-0.701	1.014	-0.428	-0.344	-0.348	-0.166	-1.007	-1.016	-0.364	-0.013	0.827	-0.491	-0.76	-0.614	-0.229	-0.374	-0.173	-0.552	-0.1	-0.666	-0.276	-0.337	-0.382	0.079	-0.193	0.175	-0.122	-0.69	0.209	-0.46	-0.325	-0.356	0.01	-0.626	-0.199	-0.516	0.022
GCGAG	-0.492	-0.339	-0.626	-0.328	-0.13	-0.426	-0.724	3.802	-0.357	0.625	1.299	-0.604	-0.703	1.578	-0.302	0.178	-0.213	-0.075	-0.889	-0.573	0.078	0.224	0.472	-0.623	-1.024	-0.886	0.593	-0.483	-0.344	-0.452	-0.058	-0.506	-0.543	-0.389	-0.144	-0.168	-0.38	-0.346	-0.29	-1	0.262	-0.314	-0.379	-0.141	0.022	-0.623	-0.348	-0.406	0.459
GCGAU	-0.216	-0.436	-0.66	-0.506	-0.284	-0.49	-0.382	0.483	-0.302	0.583	0.627	-0.312	-0.429	0.94	-0.282	-0.412	-0.38	-0.194	-0.529	-0.676	-0.182	0.015	0.368	-0.652	-0.71	-0.78	-0.196	-0.411	-0.272	-0.326	-0.014	-0.344	-0.619	-0.498	-0.268	-0.34	-0.41	-0.381	-0.084	-0.778	0.185	-0.357	-0.282	-0.205	-0.068	-0.615	-0.266	-0.614	0.193
GCGCA	-0.341	-0.123	-0.564	1.122	0.556	-0.322	-0.67	0.823	-0.207	0.82	1.924	0.048	-0.535	1.35	-0.154	2.057	-0.103	0.157	0.123	-0.013	0.428	0.547	2.274	0.212	0.494	1.063	0.87	-0.24	1.338	0.095	4.125	-0.387	0.219	0.208	0.363	0.086	-0.245	-0.221	0.158	-0.338	0.322	-0.353	0.059	0.661	1.073	-0.345	-0.093	1.683	0.184
GCGCC	-0.317	0.118	-0.466	2.078	0.742	-0.099	-0.959	0.457	-0.153	-0.397	0.708	-0.195	-0.703	1.189	-0.459	0.671	0.218	-0.001	-0.501	-0.621	-0.361	-0.137	2.344	-0.071	0.282	0.428	0.198	-0.195	0.541	-0.112	1.981	-0.635	0.297	0.18	-0.192	1.893	0.457	0.159	0.004	-0.158	0.08	-0.512	-0.341	-0.429	0.047	-0.364	-0.218	1.112	-0.287
GCGCG	-0.183	0.072	-0.411	1.089	0.924	-0.18	-0.837	2.342	-0.185	1.224	2.19	0.438	-0.711	2.406	-0.449	0.586	-0.341	0.156	-0.203	-0.666	0.32	0.466	2.214	-0.487	-0.371	-0.129	0.965	-0.338	2.822	0.493	2.707	-0.694	-0.179	-0.274	0.72	0.556	-0.138	0.585	-0.086	-0.542	0.761	-0.306	-0.113	-0.236	0.242	-0.595	-0.247	0.023	0.982
GCGCU	-0.373	-0.003	-0.486	0.865	0.503	-0.431	-0.577	1.235	-0.157	0.79	1.413	0.515	-0.562	1.958	-0.337	0.725	-0.12	0.057	-0.016	-0.307	0.166	0.408	1.094	-0.443	-0.146	0.116	0.257	-0.221	0.751	0.428	5.268	-0.458	-0.289	-0.371	0.46	0.019	-0.254	-0.24	-0.152	0.108	0.594	-0.397	0.024	-0.288	-0.065	-0.27	0.015	0.989	0.353
GCGGA	0.958	0.042	-0.788	0.038	0.54	-0.338	-0.579	1.419	-0.316	1.25	1.811	-0.385	-0.671	1.663	-0.267	-0.72	-0.473	-0.055	-0.943	-0.871	0.352	0.617	-0.338	-0.546	-1.409	-0.594	1.035	-0.38	-0.415	0.041	-0.584	-0.632	-0.177	-0.223	0.092	0.257	-0.111	0.982	1.174	-0.96	1.016	-0.178	-0.151	-0.011	0.218	-0.673	-0.278	-1.316	1.383
GCGGC	0.502	0.225	-0.602	1.139	0.86	-0.248	-0.766	3.439	-0.183	1.364	2.754	0.082	-0.689	2.414	-0.315	0.322	-0.329	0.123	-0.518	-0.671	0.331	0.617	1.214	-0.445	-0.759	-0.013	1.12	-0.292	-0.062	0.456	0.592	-0.752	0.052	-0.058	0.592	0.552	-0.046	0.796	0.598	-0.577	0.976	-0.24	-0.119	-0.179	0.239	-0.542	-0.178	-0.44	1.05
GCGGG	0.392	0.095	-0.567	0.774	0.925	-0.347	-0.841	2.875	-0.225	2.535	2.417	0.341	-0.654	2.321	-0.157	1.167	-0.343	0.139	-0.804	-0.326	2.755	2.355	0.013	-0.56	-1.156	-0.108	2.897	-0.368	-0.34	0.661	-0.484	-0.783	-0.191	-0.252	0.896	0.379	-0.16	0.656	0.498	-0.912	1.03	0	0.187	-0.069	0.253	-0.405	-0.312	-0.972	1.665
GCGGU	-0.194	0.065	-0.565	0.252	0.494	-0.03	-0.439	1.833	-0.234	1.801	2.277	0.269	-0.626	2.19	-0.354	0.028	-0.384	0.034	-0.533	-0.648	0.677	0.583	0.624	-0.631	-1.007	-0.428	1.039	-0.406	-0.38	0.433	-0.513	-0.558	-0.348	-0.435	0.521	-0.006	-0.288	0.262	0.19	-0.781	0.723	-0.155	-0.039	-0.183	0.104	-0.555	-0.323	-0.662	1.013
GCGUA	-0.238	-0.32	0.345	-0.167	-0.074	-0.388	0.3	0.412	-0.238	0.609	1.132	0.636	-0.277	1.204	0.01	1.008	-0.365	-0.083	0.232	-0.226	0.133	0.232	0.915	-0.505	-0.555	-0.544	0.198	-0.204	0.006	0.802	0.304	0.348	-0.499	-0.187	0.273	-0.339	-0.397	-0.247	0.244	-0.607	0.04	-0.24	-0.145	-0.267	-0.066	-0.49	-0.046	0.231	0.086
GCGUC	-0.672	0.081	0.87	0.336	1.017	0.073	-0.975	1.936	-0.29	-0.041	-0.079	-0.479	-0.778	0.656	-0.455	-1.291	-0.532	0.146	-0.923	-1.447	-0.359	-0.269	1.565	-0.608	-0.878	-0.946	-1.194	-0.397	-0.51	-0.365	-0.204	-0.59	-0.063	-0.449	-0.558	0.726	0.136	0.945	0.282	-0.601	-0.01	-0.539	-0.54	-0.363	0.117	-0.81	-0.203	-1.363	0.644
GCGUG	-0.464	-0.001	0.382	0.331	0.309	-0.298	-0.879	1.433	-0.269	1.32	1.959	0.751	-0.327	2.298	-0.377	0.62	-0.397	-0.017	-0.353	-0.635	0.388	0.466	2.053	-0.662	-0.725	-0.458	0.893	-0.437	-0.182	0.689	0.197	-0.631	-0.455	-0.462	0.644	0.038	-0.303	0.011	-0.051	-0.695	0.669	0.019	-0.069	0.005	0.195	-0.518	-0.291	0.056	3.547
GCGUU	-0.706	2.025	0.748	-0.219	0.492	2.609	-0.659	1.496	0.258	0.379	0.658	0.875	-0.389	1.267	-0.232	-0.183	-0.23	0.296	-0.236	-0.686	-0.018	-0.092	0.561	-0.637	-0.784	-0.859	-0.626	-0.403	-0.319	0.783	0.12	-0.249	-0.418	-0.632	0.246	-0.205	-0.331	-0.078	0.003	-0.547	0.268	-0.369	0.059	-0.239	-0.013	-0.24	-0.113	-0.396	1.665
GCUAA	1.114	-0.543	-0.545	-0.312	-0.285	-0.643	1.05	0.208	-0.292	0.169	0.159	0.051	0.19	0.168	-0.021	0.621	-0.199	-0.132	0.5	0.77	0.139	0.174	-0.087	-0.224	0.114	0.277	0.125	2.237	1.622	0.114	3.085	0.071	-0.557	1.244	0.493	-0.641	-0.441	-0.679	-0.075	0.393	-0.443	-0.254	-0.09	-0.23	-0.163	-0.079	0.024	0.939	-0.311
GCUAC	-0.444	-0.404	-0.549	0.53	0.341	-0.569	0.131	0.489	-0.291	0.149	0.467	-0.287	-0.345	0.581	-0.202	0.676	-0.029	-0.04	0.024	-0.022	-0.112	0.189	0.918	0.291	0.779	0.824	-0.138	-0.293	-0.25	-0.311	2.805	-0.374	-0.169	-0.392	-0.095	-0.179	-0.13	-0.302	-0.292	0.709	-0.1	-0.405	-0.057	-0.19	-0.126	-0.167	0.231	1.509	-0.307
GCUAG	-0.597	-0.455	-0.547	-0.161	-0.044	-0.477	1.192	0.485	-0.309	1.045	1.176	0.2	-0.498	1.418	1.665	1.389	-0.284	-0.118	0.037	0.249	0.344	0.624	0.333	-0.603	-0.561	-0.279	0.833	-0.464	-0.384	0.069	2.268	1.982	-0.584	-0.651	0.268	-0.446	-0.443	-0.505	-0.511	-0.364	0.196	-0.421	-0.073	0.307	0.134	-0.349	-0.251	0.408	0.239
GCUAU	-0.27	-0.14	-0.241	-0.327	-0.087	-0.315	1.005	0.186	0.171	0.275	0.462	0.852	0.646	0.373	0.379	1.17	-0.025	0.03	0.744	0.73	0.053	0.15	-0.161	-0.227	0.17	0.182	0.181	-0.238	-0.115	0.739	3.176	0.046	-0.466	-0.668	-0.002	-0.604	-0.396	-0.631	0.577	1.424	0.166	0.06	0.203	-0.07	-0.128	0.299	0.17	1.046	0.172
GCUCA	-0.398	-0.492	-0.519	0.351	0.213	-0.57	-0.547	0.448	-0.289	0.166	0.161	-0.345	-0.455	0.354	-0.359	0.265	-0.132	0.026	-0.322	-0.159	-0.182	0.042	0.776	0.01	0.579	0.997	-0.291	-0.289	-0.267	-0.422	1.886	-0.395	0.713	-0.311	-0.193	-0.306	-0.331	-0.443	-0.239	0.194	-0.047	-0.546	-0.149	-0.312	-0.152	-0.386	-0.216	0.565	-0.471
GCUCC	-0.339	-0.331	-0.18	2.503	-0.41	-0.622	-0.445	-1.543	-0.183	-0.488	-0.153	0.761	-0.255	-0.075	-0.401	-1.11	0.047	-0.437	0.135	-0.788	-0.56	0.026	0.554	0.081	0	0	-0.782	-0.174	0.343	0.837	0.828	-0.235	-0.156	0.326	0.508	0.072	0	-0.203	-0.422	0.422	0.518	-0.395	-0.418	-0.279	-0.177	-0.588	-0.209	1.157	-0.802
GCUCG	-0.133	-0.305	-0.583	0.061	0.377	-0.414	-0.811	1.446	-0.312	0.114	0.066	-0.438	-0.723	1.089	-0.593	-1.184	-0.394	-0.14	-1.308	-1.045	-0.476	-0.203	-0.04	-0.711	-0.98	-0.969	-0.558	-0.479	-0.547	-0.337	1.346	-0.771	-0.378	-0.662	-0.392	0.106	-0.251	0.049	-0.546	-0.693	0.18	-0.547	-0.485	0.157	0.205	-0.791	-0.315	-1.374	0.027
GCUCU	-0.493	-0.255	-0.319	0.491	0.225	-0.676	-0.269	0.539	-0.248	0.08	-0.088	0.541	-0.43	0.804	-0.331	-0.651	-0.049	-0.14	-0.191	-0.379	-0.336	-0.032	-0.336	-0.423	0.12	0.086	-0.582	-0.258	-0.155	0.353	1.571	-0.35	-0.459	-0.602	0.176	-0.47	-0.358	-0.604	-0.453	1.255	0.615	-0.459	0.027	-0.193	-0.156	-0.268	-0.103	0.407	0.478
GCUGA	0.011	-0.476	-0.765	-0.389	-0.123	-0.748	-0.754	0.259	-0.366	0.665	0.789	-0.33	-0.448	1.236	-0.387	-0.267	-0.313	-0.219	-0.74	-0.547	-0.125	0.283	-0.031	-0.629	-0.708	-0.764	0.178	-0.42	-0.461	-0.345	0.65	-0.58	-0.539	-0.291	-0.175	-0.357	-0.368	-0.42	-0.188	-0.543	0.168	-0.463	-0.205	-0.157	-0.076	-0.419	-0.31	-0.391	0.086
GCUGC	-0.202	-0.076	-0.502	0.865	0.775	-0.539	-0.744	2.105	-0.263	1.135	1.944	0.421	-0.487	2.058	-0.443	1.064	-0.091	0.198	-0.094	-0.267	0.208	0.814	1.419	-0.38	0.284	0.487	0.82	-0.288	0.074	0.479	5.271	-0.634	-0.195	-0.393	0.35	0.257	-0.094	-0.007	-0.276	0.193	0.538	-0.4	0.055	0.485	0.491	-0.221	-0.086	1.425	0.651
GCUGG	-0.296	-0.238	-0.632	0.192	0.432	-0.604	-0.764	1.589	-0.309	2.066	1.975	0.221	-0.619	2.291	-0.354	0.49	-0.352	-0.005	-0.801	-0.36	0.9	1.147	-0.003	-0.716	-0.855	-0.256	1.632	-0.443	-0.445	0.255	0.408	-0.7	-0.422	-0.67	0.294	-0.009	-0.163	0.08	-0.448	-0.718	0.804	-0.169	0.004	-0.071	0.087	-0.372	-0.337	-0.674	0.939
GCUGU	0.132	0.403	0.61	-0.021	0.153	0.206	-0.492	0.511	-0.252	1.245	1.371	0.698	-0.341	1.643	-0.436	0.726	-0.308	-0.01	-0.436	-0.435	0.299	0.884	0.032	-0.675	-0.775	-0.615	0.776	-0.393	-0.466	0.731	0.58	-0.483	-0.433	-0.685	0.134	-0.241	-0.285	-0.166	-0.355	-0.009	0.627	0.397	-0.026	-0.109	0.057	-0.133	-0.171	-0.127	1.017
GCUUA	-0.029	0.127	-0.356	-0.389	-0.109	-0.272	1.138	0.074	0.21	0.211	0.298	0.669	0.419	0.313	1.142	1.053	-0.049	-0.074	0.932	1.001	0.004	0.102	-0.184	-0.215	0.175	0.216	-0.088	0.266	0.299	0.685	4.8	0.749	-0.541	-0.444	0.267	-0.677	-0.441	-0.761	-0.091	0.723	-0.203	-0.253	0.168	-0.177	-0.157	0.776	0.846	1.434	-0.139
GCUUC	-0.613	-0.155	-0.351	0.527	0.583	-0.505	-0.7	0.873	-0.247	0	0.047	0.432	-0.469	0.591	-0.499	-0.463	-0.024	-0.089	-0.297	-0.306	-0.302	-0.068	-0.035	-0.339	0.51	0.527	-0.745	-0.337	-0.28	0.177	3.458	-0.438	0.121	-0.584	0.094	-0.311	-0.206	-0.264	-0.363	0.859	0.347	-0.537	0.043	-0.256	-0.148	-0.122	-0.091	0.665	-0.389
GCUUG	-0.499	-0.009	-0.186	0.025	-0.221	-0.384	-0.92	0.111	-0.243	0.424	0.16	0.334	-0.306	1.19	-0.47	0.124	-0.173	-0.238	-0.678	-0.289	-0.065	0.047	-0.033	-0.632	-0.551	-0.708	0.167	-0.451	-0.397	0.242	3.346	-0.512	-0.526	-0.901	-0.004	-0.295	-0.402	-0.591	-0.542	-0.277	0.157	-0.069	-0.095	1.414	0.531	-0.016	-0.401	-0.196	1.076
GCUUU	-0.558	2.082	-0.056	-0.263	1.25	0.651	-0.734	0.327	1.297	0.043	0.16	1.504	0.427	0.508	0.136	0	1.099	1.344	0.689	0.66	-0.064	-0.071	-0.667	-0.47	0.041	0.062	-0.363	-0.268	-0.237	1.053	4.838	0.105	-0.455	-0.885	0.408	-0.574	-0.404	-0.74	-0.405	1.654	0.853	-0.124	1.787	-0.01	-0.146	2.123	0.487	0.937	4.225
GGAAA	0.334	-0.554	-0.939	-0.892	-0.66	-0.743	0.183	-0.302	-0.413	0.995	0.598	-0.725	-0.373	0.227	0.506	0.641	-0.292	-0.286	-0.559	0.426	1.576	0.763	-1.487	-0.406	-1.074	-0.744	1.459	-0.43	-0.483	-0.427	-0.76	-0.159	-0.669	2.001	0.922	-0.795	-0.552	-0.675	0.103	-0.999	-0.239	0.28	0.002	0.107	-0.119	-0.321	-0.026	-0.707	-0.141
GGAAC	0.028	-0.52	-0.816	-0.269	-0.434	-0.804	-0.356	-0.474	-0.354	0.881	0.319	-0.681	-0.581	0.411	-0.169	0.194	-0.328	-0.293	-0.903	-0.517	0.709	0.719	-0.792	-0.389	-0.955	-0.497	0.65	-0.409	-0.342	-0.465	-0.748	-0.428	-0.454	0.46	-0.034	-0.497	-0.435	-0.343	-0.138	-0.958	0.09	-0.175	-0.293	-0.075	-0.108	-0.455	0.195	-0.691	-0.2
GGAAG	-0.34	-0.541	-0.782	-0.779	-0.439	-0.517	-0.291	0.147	-0.426	1.69	1.199	-0.559	-0.608	1.306	0.015	0.474	-0.365	-0.199	-0.832	-0.24	1.772	1.155	-0.789	-0.622	-1.298	-0.689	1.493	-0.514	-0.655	-0.464	-0.74	-0.304	-0.644	0.418	0.139	-0.579	-0.489	-0.447	-0.397	-1.09	0.279	0.115	-0.119	0.192	0.096	-0.48	-0.104	-0.929	0.451
GGAAU	0.504	-0.47	-0.736	-1.242	-0.704	-0.577	-0.13	-0.446	-0.359	0.751	0.081	-0.552	-0.29	0.166	0.471	0.456	-0.182	-0.278	-0.717	0.057	1.095	0.601	-1.524	-0.537	-1.054	-1.041	0.927	-0.435	-0.65	-0.284	-0.845	-0.002	-0.681	0.608	-0.164	-0.842	-0.58	-0.739	0.09	-0.969	-0.193	0.145	-0.104	0.499	-0.037	-0.193	0.065	-1.052	-0.036
GGACA	1.211	0.214	-0.91	0.177	0.004	-0.342	-0.526	0.031	-0.278	0.963	1.621	-0.423	-0.573	0.67	0.009	0.963	-0.32	-0.168	-0.977	-0.274	0.506	0.925	-0.496	-0.078	-1.379	-0.335	0.809	-0.328	-0.301	-0.132	-0.756	-0.49	-0.239	-0.23	0.012	-0.036	-0.185	0.485	0.037	-0.908	0.776	-0.047	0.198	-0.075	0.079	-0.093	0.643	-0.639	0.657
GGACC	0.832	-0.136	-0.803	0.315	0.349	-0.559	-0.76	0.831	-0.275	0.654	1.104	-0.326	-0.651	1.359	-0.224	-0.039	-0.315	-0.197	-1.142	-0.635	-0.114	0.403	-0.524	-0.468	-1.362	-0.506	0.35	-0.349	-0.311	0.025	-0.771	-0.695	-0.226	-0.256	-0.214	0.158	-0.059	0.542	-0.051	-0.941	0.782	-0.293	-0.207	-0.242	-0.008	-0.226	0.602	-0.772	0.435
GGACG	0.938	-0.015	-0.783	0.321	0.363	-0.448	-0.768	1.152	-0.27	1.316	2.253	0.735	-0.696	1.678	-0.402	-0.171	-0.498	-0.099	-1.187	-0.974	0.589	0.923	0.36	-0.505	-1.648	-0.556	0.562	-0.394	-0.369	0.427	-0.734	-0.718	-0.263	-0.366	0.219	0.173	-0.139	0.758	-0.22	-0.993	1.224	-0.145	-0.137	-0.039	0.191	-0.598	0.587	-1.316	0.996
GGACU	1.838	0.008	-0.647	0.055	0.273	-0.5	-0.271	0.484	-0.282	1.19	2.005	0.436	-0.513	1.594	0.017	0.157	-0.349	-0.177	-0.807	-0.351	0.457	1.234	-1.123	-0.569	-1.482	-0.356	1.371	-0.313	-0.268	0.83	-0.708	-0.479	-0.254	-0.437	0.331	-0.074	-0.138	0.715	-0.104	-0.847	1.586	-0.252	0.068	0.106	0.034	-0.171	0.691	-1.139	1.024
GGAGA	-0.287	-0.622	-0.862	-0.821	-0.642	-0.749	-0.515	-0.251	-0.436	1.309	1.049	-0.912	-0.617	1.107	0.04	0.595	-0.264	-0.281	-0.887	-0.149	1.373	0.948	-1.036	-0.574	-1.325	-1.029	1.804	-0.514	-0.681	-0.774	-0.939	-0.301	-0.713	0.009	0.054	-0.717	-0.566	-0.698	-0.342	-1.12	-0.001	0.101	-0.248	0.086	-0.061	-0.455	-0.296	-0.824	0.267
GGAGC	-0.13	-0.367	-0.772	0.33	-0.153	-0.689	-0.771	0.229	-0.34	1.273	1.396	-0.421	-0.686	1.467	-0.132	0.407	-0.284	-0.136	-0.929	-0.431	0.784	0.801	-0.272	-0.476	-1.09	-0.328	0.883	-0.434	-0.44	-0.255	-0.423	-0.557	-0.41	-0.235	0.148	-0.093	-0.311	-0.053	-0.252	-0.978	0.368	-0.048	-0.266	0.229	0.459	-0.48	0.097	-0.427	0.407
GGAGG	-0.402	-0.389	-0.67	-0.149	0.002	-0.59	-0.612	1.135	-0.394	2.93	2.312	-0.192	-0.675	2.108	-0.091	1.356	-0.394	-0.016	-0.735	-0.261	3.9	3.434	-0.374	-0.624	-1.23	-0.348	2.818	-0.491	-0.584	0.014	-0.814	-0.566	-0.549	-0.436	0.499	-0.361	-0.408	-0.161	-0.578	-1.019	0.747	0.761	0.081	0.103	0.045	-0.545	-0.275	-1.082	1.319
GGAGU	-0.327	-0.284	-0.504	-0.798	-0.382	-0.192	-0.58	0.067	-0.34	1.398	0.984	-0.285	-0.546	1.109	0.078	0.435	-0.323	-0.165	-0.906	-0.292	1.099	0.847	-1.003	-0.673	-1.52	-1.057	1.035	-0.493	-0.709	-0.12	-1.009	-0.137	-0.655	-0.625	0.003	-0.65	-0.514	-0.495	-0.352	-1.114	0.124	0.325	-0.135	-0.006	-0.054	-0.373	-0.031	-1.077	1.063
GGAUA	0.351	-0.548	-0.904	-0.895	-0.504	-0.697	1.36	-0.059	-0.362	1.129	0.846	-0.387	-0.31	0.418	0.393	0.548	-0.328	-0.249	-0.699	0.062	0.994	0.598	-1.39	-0.49	-1.333	-0.774	1.02	-0.353	-0.492	-0.306	-0.864	0.103	-0.634	-0.376	0.13	-0.729	-0.501	-0.346	0.19	-1.022	0.212	0.145	-0.027	0.01	-0.098	-0.225	0.215	-1	0.164
GGAUC	-0.406	-0.572	-0.625	-0.66	-0.034	-0.566	-0.716	0.767	-0.384	0.944	0.259	-0.766	-0.691	0.64	-0.105	-1.001	-0.52	-0.261	-1.22	-0.804	-0.078	0.21	-0.758	-0.722	-1.159	-0.816	0.179	-0.536	-0.703	-0.517	-0.897	-0.607	-0.556	-0.599	-0.484	-0.263	-0.324	-0.111	-0.398	-1.002	0.55	-0.322	-0.421	-0.097	-0.137	-0.603	-0.096	-1.877	0.496
GGAUG	0.29	-0.414	-0.68	-0.693	-0.21	-0.637	-0.527	0.468	-0.397	1.674	1.867	-0.147	-0.53	1.496	-0.221	0.092	-0.432	-0.214	-1.091	-0.659	1.328	0.968	-0.497	-0.683	-1.485	-0.771	1.098	-0.497	-0.668	-0.078	-0.756	-0.571	-0.622	-0.554	0.072	-0.528	-0.455	-0.268	-0.191	-1.061	0.707	0.308	-0.134	0.407	0.135	-0.453	0.329	-1.164	0.832
GGAUU	0.232	-0.351	-0.815	-1.156	-0.306	-0.583	-0.451	0.339	-0.289	0.9	0.389	-0.101	-0.456	0.507	0.202	-0.476	-0.266	-0.206	-1.138	-0.296	0.558	0.293	-1.777	-0.728	-1.654	-1.161	0.527	-0.49	-0.708	0.132	-0.934	-0.309	-0.61	-0.757	0.09	-0.77	-0.514	-0.521	-0.244	-1.089	0.469	-0.095	-0.112	0.04	-0.134	-0.266	0.118	-1.6	0.48
GGCAA	0.727	-0.287	-0.807	-0.037	-0.289	-0.522	-0.347	0.232	-0.307	0.953	1.426	-0.697	-0.51	0.786	0.222	1.403	-0.255	-0.027	-0.62	0.157	0.819	0.641	-0.063	-0.224	-0.795	0.058	0.899	-0.345	-0.29	-0.423	-0.007	-0.44	-0.457	1.311	0.212	-0.348	-0.388	-0.242	0.034	-0.807	0.147	-0.075	-0.01	-0.286	-0.148	-0.248	0.213	-0.136	0.038
GGCAC	0.191	-0.085	-0.74	1.489	-0.163	-0.23	-0.923	-1.287	-0.24	-0.261	-0.031	-0.851	-0.687	0.251	-0.166	1.406	0.055	-0.276	-0.764	-0.282	0.018	-0.021	1.12	0.29	-0.105	0.016	0.251	-0.192	-0.058	-0.768	-0.28	-0.608	0.119	0.362	-0.471	0.746	0.095	-0.236	-0.002	-0.441	-0.33	-0.228	-0.705	-0.195	-0.031	-0.219	0.137	0.047	-0.557
GGCAG	-0.049	-0.252	-0.644	0.674	0.197	-0.37	-0.683	0.723	-0.298	1.943	2.497	-0.317	-0.664	1.895	-0.03	1.699	-0.285	0.079	-0.593	-0.097	1.424	1.296	0.676	-0.503	-0.723	0.083	1.597	-0.409	-0.371	-0.06	0.027	-0.373	-0.432	-0.231	0.295	-0.025	-0.315	0.011	-0.338	-0.896	0.7	-0.076	-0.149	-0.133	0.123	-0.383	0.049	-0.207	0.975
GGCAU	0.111	-0.096	-0.739	0.262	-0.301	-0.268	-0.303	-0.486	-0.166	0.572	1.502	-0.365	-0.443	0.729	0.254	1.744	-0.1	-0.072	-0.594	0.047	0.535	0.413	0.226	-0.188	-0.796	-0.169	0.533	-0.276	-0.331	-0.335	-0.063	-0.312	-0.041	-0.034	-0.031	-0.27	-0.364	-0.377	0.133	-0.739	0.187	0.088	0.09	1.396	0.864	-0.117	0.594	0.023	-0.027
GGCCA	0.063	-0.063	-0.672	0.743	0.501	-0.353	-0.673	1.021	-0.253	0.678	1.273	-0.447	-0.606	1.274	0.276	1.744	-0.103	0.087	-0.589	0.04	0.466	0.519	1.132	-0.24	-0.539	0.218	1.315	-0.326	-0.283	-0.347	-0.183	-0.582	-0.035	0.215	0.15	0.27	-0.226	-0.056	-0.111	-0.68	0.287	-0.212	0.08	-0.409	-0.127	-0.188	0.299	0.466	0.222
GGCCC	0.068	0.168	-0.562	2.185	0.267	-0.191	-0.798	-0.267	-0.136	-0.27	0.264	-0.068	-0.576	0.702	-0.091	1.05	0.256	-0.17	-0.72	-0.145	-0.472	0.079	1.221	-0.155	0	0	1.173	-0.249	0.064	-0.008	-0.293	-0.658	0.138	-0.073	0.08	2.261	0.869	0.32	-0.159	-0.364	0.079	-0.231	-0.156	-0.427	-0.055	-0.109	0.148	0.53	-0.178
GGCCG	-0.225	0.021	-0.519	1.108	0.868	-0.368	-0.951	2.797	-0.239	1.121	1.622	0.329	-0.728	1.837	-0.373	-0.26	-0.362	0.114	-0.988	-0.802	0.411	0.568	0.571	-0.62	-0.787	-0.211	0.95	-0.408	-0.322	0.337	-0.102	-0.799	-0.212	-0.077	0.167	0.813	0.084	0.656	-0.455	-0.87	0.774	-0.209	-0.33	-0.254	0.116	-0.61	0.006	-0.964	0.85
GGCCU	0.429	0.014	-0.575	0.563	0.232	-0.451	-0.413	0.814	-0.148	0.632	1.187	0.38	-0.588	1.24	0.039	0.947	-0.142	-0.034	-0.506	-0.175	0.161	0.53	0.342	-0.499	-0.656	-0.334	1.103	-0.328	-0.21	0.432	-0.351	-0.609	-0.279	-0.468	0.442	0.201	-0.201	0.051	-0.264	-0.489	0.476	-0.202	0.012	-0.264	-0.078	-0.074	0.494	-0.053	0.442
GGCGA	0.079	-0.325	-0.781	0.122	-0.082	-0.638	-0.625	1.534	-0.319	1.331	1.936	-0.252	-0.682	1.706	-0.289	0.125	-0.399	-0.073	-0.92	-0.564	0.511	0.563	0.35	-0.61	-1.13	-0.54	0.721	-0.448	-0.399	-0.138	-0.62	-0.695	-0.509	0.114	0.01	-0.148	-0.358	-0.008	-0.342	-0.957	0.547	-0.129	-0.242	-0.263	-0.074	-0.586	-0.052	-0.798	0.522
GGCGC	0.06	0.041	-0.613	1.601	0.404	-0.368	-0.978	0.81	-0.171	0.965	1.99	0.255	-0.718	1.918	-0.358	1.08	-0.213	-0.035	-0.664	-0.439	0.298	0.462	1.496	-0.329	-0.608	0.055	0.8	-0.312	0.145	0.269	0.825	-0.748	-0.043	-0.04	0.355	0.699	-0.03	0.182	-0.252	-0.591	0.601	-0.186	-0.246	-0.195	0.304	-0.369	0.202	-0.067	0.292
GGCGG	-0.001	0.049	-0.539	0.992	0.838	-0.406	-0.739	2.374	-0.256	2.483	2.803	0.343	-0.711	2.415	-0.303	0.106	-0.461	0.126	-0.853	-0.682	1.852	1.628	0.331	-0.592	-1.139	-0.021	1.949	-0.387	-0.334	0.717	-0.663	-0.796	-0.192	-0.351	0.477	0.507	-0.063	1.011	-0.555	-0.875	1.176	0.421	-0.103	-0.13	0.151	-0.591	-0.159	-1.421	1.8
GGCGU	-0.351	0.067	-0.275	0.368	0.398	0.019	-0.733	1.234	-0.227	1.395	1.61	0.324	-0.673	1.796	-0.311	0.255	-0.444	0.05	-0.791	-0.674	0.476	0.661	0.757	-0.643	-1.237	-0.722	0.347	-0.423	-0.462	0.359	-0.709	-0.579	-0.474	-0.446	0.275	-0.078	-0.34	0.15	-0.445	-0.916	0.583	-0.028	-0.139	-0.309	-0.026	-0.558	0.103	-0.989	1.203
GGCUA	0.718	-0.271	-0.775	-0.07	-0.132	-0.547	0.761	0.489	-0.269	1.257	1.561	0.088	-0.488	1.525	0.381	1.171	-0.278	-0.086	-0.514	0.163	0.57	0.837	-0.494	-0.573	-1.068	-0.351	0.973	-0.238	-0.267	0.203	0.279	-0.29	-0.474	-0.202	0.472	-0.424	-0.365	-0.184	-0.065	-0.549	0.51	-0.1	0.081	-0.258	-0.139	-0.233	0.334	-0.24	0.461
GGCUC	0.104	-0.345	-0.603	0.866	-0.073	-0.708	-0.66	0.304	-0.261	0.59	0.932	0.346	-0.564	1.266	-0.359	-0.325	-0.256	-0.223	-0.855	-0.524	-0.103	0.322	-0.333	-0.495	-0.686	-0.039	0.052	-0.358	-0.212	0.456	-0.125	-0.672	-0.216	-0.303	0.388	-0.22	-0.32	-0.2	-0.315	-0.545	0.611	-0.347	-0.288	-0.31	-0.14	-0.508	0.046	-0.503	0.182
GGCUG	1.357	0.064	-0.623	0.425	0.435	-0.522	-0.648	1.711	-0.285	1.954	2.246	0.292	-0.62	2.473	-0.305	0.795	-0.374	-0.027	-0.872	-0.471	0.825	1.445	-0.216	-0.689	-1.285	-0.443	1.707	-0.392	-0.478	0.722	-0.153	-0.729	-0.271	-0.463	0.507	0.209	-0.038	0.523	-0.269	-0.801	1.095	-0.188	-0.018	-0.006	0.149	-0.392	0.24	-0.836	1.214
GGCUU	0.176	0.175	-0.647	-0.111	0.201	-0.42	-0.485	0.482	-0.098	1.082	1.073	0.618	-0.458	1.446	0.165	0.598	-0.119	0.057	-0.564	0.107	0.424	0.589	-0.859	-0.639	-1.053	-0.5	0.439	-0.36	-0.38	0.621	0.788	-0.44	-0.465	-0.729	0.533	-0.496	-0.414	-0.26	-0.324	-0.503	0.625	-0.104	0.25	-0.143	-0.13	0.123	0.396	-0.371	1.229
GGGAA	-0.169	-0.547	-0.779	-0.945	-0.56	-0.559	-0.423	-0.428	-0.39	2.19	1.044	-0.677	-0.491	1.018	0.018	2.675	-0.039	-0.131	-0.722	0.454	4.487	2.72	-1.006	-0.499	-1.148	-0.706	3.139	-0.513	-0.677	-0.508	-0.86	-0.42	-0.711	1.022	0.472	-0.762	-0.578	-0.869	-0.327	-1.04	-0.113	0	0.272	0.143	-0.036	-0.243	-0.396	-0.575	0.168
GGGAC	0.871	-0.064	-0.802	0.499	0.487	-0.539	-0.73	0.962	-0.28	1.711	2.195	0.311	-0.633	1.526	-0.067	0.567	-0.302	-0.064	-0.915	-0.434	1.632	1.26	-0.227	-0.406	-1.241	-0.213	1.815	-0.307	-0.256	0.473	-0.776	-0.576	-0.229	0.099	0.766	-0.041	-0.274	0.194	-0.338	-0.967	0.861	0	-0.028	0.01	0.195	-0.17	-0.193	-0.554	0.869
GGGAG	-0.51	-0.484	-0.686	-0.28	-0.107	-0.588	-0.827	0.499	-0.389	3.124	1.972	-0.296	-0.627	1.899	-0.147	2.681	-0.239	0.005	-0.765	0.091	5.364	4.291	-0.479	-0.614	-1.243	-0.497	3.721	-0.516	-0.684	-0.169	-0.853	-0.494	-0.631	-0.28	0.569	-0.47	-0.48	-0.525	-0.559	-1.025	0.368	0	0.227	0.144	0.083	-0.383	-0.363	-0.622	0.968
GGGAU	-0.248	-0.532	-0.739	-0.772	-0.119	-0.577	-0.3	0.54	-0.348	2.192	1.229	-0.312	-0.521	1.096	0.043	0.89	-0.27	-0.131	-0.814	-0.063	3.223	1.716	-1.035	-0.645	-1.233	-0.73	2.339	-0.485	-0.718	-0.233	-0.905	-0.383	-0.672	-0.409	0.302	-0.671	-0.551	-0.671	-0.378	-1.053	0.36	0	0.112	0.118	-0.02	-0.304	-0.3	-1.1	0.828
GGGCA	0.711	0.174	-0.756	0.671	0.149	-0.34	-0.685	0.377	-0.224	1.898	2.001	-0.131	-0.575	1.422	-0.049	2.407	-0.239	0.101	-0.842	0.158	2.081	1.605	0.176	-0.259	-1.069	0.011	2.034	-0.355	-0.314	0.238	-0.557	-0.633	-0.21	-0.02	0.656	0.102	-0.213	0.261	-0.139	-0.894	0.627	0	0.166	0.085	0.25	-0.099	0.405	-0.434	0.875
GGGCC	0.635	0.396	-0.515	1.454	0.643	-0.383	-0.835	1.612	-0.126	1.449	1.868	0.86	-0.595	1.6	-0.148	1.763	-0.189	0.06	-0.819	0.012	1.168	1.096	0.385	-0.406	-0.907	0.276	2.342	-0.309	-0.093	0.996	-0.576	-0.76	-0.005	0.003	1.135	0.654	0.044	0.539	-0.185	-0.825	0.668	0	0.097	-0.274	0.098	-0.027	0.516	-0.262	0.879
GGGCG	0.63	0.231	-0.561	1.14	0.712	-0.373	-0.847	1.936	-0.221	2.347	2.501	0.985	-0.689	2.194	-0.368	0.867	-0.437	0.164	-0.847	-0.458	2.022	1.75	0.547	-0.598	-1.259	0	1.953	-0.384	-0.292	1.005	-0.644	-0.831	-0.208	-0.229	0.893	0.459	-0.088	0.911	-0.341	-0.926	1.074	0	0.028	-0.156	0.189	-0.44	0.431	-1.193	1.528
GGGCU	1.66	0.203	-0.663	0.676	0.467	-0.458	-0.387	1.038	-0.223	1.873	1.83	1.073	-0.564	2.058	-0.129	0.688	-0.347	-0.022	-0.96	-0.175	1.237	1.595	-0.83	-0.617	-1.414	-0.202	1.696	-0.328	-0.287	1.479	-0.562	-0.666	-0.17	-0.378	1.165	0.082	-0.111	0.612	-0.26	-0.893	1.263	0	0.176	-0.063	0.095	-0.227	0.566	-1.047	1.37
GGGGA	-0.252	-0.42	-0.587	-0.066	0.207	-0.591	-0.694	0.668	-0.327	4.429	2.886	0.038	-0.533	2.087	-0.109	3.437	-0.177	0.033	-0.314	0.534	6.623	6.729	-0.689	-0.516	-0.899	-0.106	4.502	-0.44	-0.548	0.094	-0.745	-0.558	-0.611	0.1	0.974	-0.518	-0.501	-0.495	-0.435	-0.887	0.628	0	0.632	0.18	0.068	-0.191	-0.384	-0.373	1.428
GGGGC	0.476	0.174	-0.374	1.567	0.826	-0.428	-0.825	1.616	-0.18	3.277	3.075	0.992	-0.582	2.16	-0.09	2.817	-0.201	0.187	-0.295	0.442	3.519	3.184	0.219	-0.398	-0.642	0.607	3.781	-0.288	-0.105	1.187	-0.501	-0.703	-0.116	0.124	1.764	0.321	-0.166	0.346	-0.373	-0.732	0.931	0	0.322	0.041	0.333	0.036	-0.159	-0.113	1.643
GGGGG	-0.377	-0.224	-0.126	1.007	0.801	-0.533	-0.773	1.645	-0.214	7.54	4.645	0.997	-0.452	2.763	-0.064	6.092	-0.175	0.247	0.425	1.364	11.223	20.238	-0.767	-0.473	-0.218	0.854	6.817	-0.386	-0.347	1.083	-0.448	-0.704	-0.477	-0.181	1.981	-0.221	-0.365	-0.126	-0.495	-0.45	0.958	0	1.553	0.258	0.116	0.119	-0.322	0.039	2.694
GGGGU	-0.564	-0.271	-0.44	0.038	0.43	-0.36	-0.463	1.308	-0.244	5.114	3.331	0.49	-0.501	2.245	-0.068	3.784	-0.199	0.091	-0.158	0.846	6.593	7.341	-0.774	-0.645	-0.849	-0.107	5.185	-0.469	-0.593	0.439	-0.775	-0.528	-0.617	-0.467	1.066	-0.439	-0.47	-0.408	-0.506	-0.84	0.579	0	0.954	0.051	0.004	-0.018	-0.27	-0.369	1.703
GGGUA	-0.244	-0.51	-0.579	-0.575	-0.172	-0.635	0.786	0.131	-0.3	3.318	2.721	0.115	-0.32	1.848	0.238	3.832	-0.233	-0.053	-0.075	0.998	4.61	3.157	-0.586	-0.583	-1.048	-0.289	4.092	-0.401	-0.532	0.107	-0.829	0.047	-0.683	-0.208	0.722	-0.695	-0.55	-0.621	-0.272	-0.941	0.179	0	0.623	-0.021	-0.087	-0.066	-0.101	-0.181	0.472
GGGUC	-0.676	-0.373	-0.412	0.161	0.535	-0.474	-0.83	1.453	-0.311	1.656	1.081	-0.002	-0.685	1.313	-0.217	0.044	-0.399	-0.041	-1.107	-0.476	1.577	0.894	-0.408	-0.697	-1.123	-0.498	1.242	-0.499	-0.64	0.009	-0.915	-0.724	-0.477	-0.477	0.292	0.044	-0.252	0.006	-0.529	-0.968	0.379	0	-0.102	-0.183	-0.032	-0.512	-0.21	-1.446	0.767
GGGUG	-0.277	-0.259	-0.408	-0.016	0.259	-0.617	-0.621	1.592	-0.311	4.729	3.356	0.344	-0.511	2.319	-0.159	2.637	-0.338	0.022	-0.591	0.163	4.913	4.516	0.1	-0.706	-1.142	-0.302	5.323	-0.5	-0.631	0.372	-0.8	-0.711	-0.608	-0.462	0.854	-0.312	-0.457	-0.267	-0.45	-0.94	0.649	0	0.497	0.126	0.134	-0.217	-0.106	-0.525	2.534
GGGUU	-0.472	0.177	-0.543	-0.671	0.07	0.477	-0.372	0.905	-0.101	2.714	1.997	0.347	-0.413	1.611	0.082	1.833	-0.168	0.009	-0.692	0.363	3.871	2.295	-1.258	-0.733	-1.337	-0.737	2.533	-0.519	-0.753	0.437	-0.928	-0.405	-0.638	-0.702	0.668	-0.624	-0.516	-0.57	-0.518	-1.018	0.292	0	0.677	-0.042	-0.091	-0.06	-0.134	-1.135	1.388
GGUAA	0.374	-0.617	-0.435	-0.878	-0.598	-0.73	1.409	-0.118	-0.364	1.654	1.968	0.006	-0.016	1.209	0.172	1.333	-0.331	-0.17	0.324	1.045	1.719	0.864	-0.604	-0.536	-0.91	-0.315	1.587	0.168	0.081	0.092	-0.804	0.285	-0.712	0.703	0.566	-0.803	-0.563	-0.695	-0.162	-0.862	-0.268	0.408	0.056	-0.059	-0.162	-0.279	0.022	-0.269	-0.154
GGUAC	-0.16	-0.397	-0.608	0.024	-0.048	-0.562	0.223	-0.013	-0.315	0.981	1.292	-0.303	-0.533	1.096	-0.165	0.922	-0.269	-0.098	-0.555	-0.251	0.714	0.429	0.155	-0.37	-0.802	-0.176	0.719	-0.427	-0.506	-0.235	-0.77	-0.371	-0.45	-0.4	0.122	-0.294	-0.3	-0.211	-0.253	-0.76	0.082	0.104	-0.155	-0.27	-0.118	-0.369	0.15	-0.277	-0.082
GGUAG	-0.458	-0.555	-0.445	-0.403	-0.356	-0.627	1.684	-0.023	-0.379	2.599	2.453	-0.08	-0.546	2.114	0.614	2.014	-0.397	-0.119	0.081	0.263	2.134	1.764	-0.142	-0.716	-1.023	-0.527	2.349	-0.511	-0.594	-0.048	-0.74	2.216	-0.676	-0.532	0.284	-0.526	-0.48	-0.485	-0.498	-1.007	0.379	0.059	-0.034	0.159	0.022	-0.465	-0.221	-0.441	0.46
GGUAU	-0.398	-0.377	-0.219	-0.835	-0.46	-0.462	1.37	0.019	-0.069	1.635	2.088	0.652	0.186	1.24	0.549	1.594	-0.251	-0.142	0.281	0.544	1.507	0.791	-0.78	-0.625	-0.995	-0.561	1.462	-0.453	-0.587	0.604	-0.83	0.235	-0.698	-0.408	0.167	-0.802	-0.556	-0.684	0.071	-0.792	0.051	0.806	0.247	0.111	-0.121	-0.105	0.073	-0.396	0.013
GGUCA	-0.586	-0.429	-0.337	-0.114	0.107	-0.476	-0.671	0.665	-0.351	0.961	0.518	-0.608	-0.647	0.653	-0.325	-0.571	-0.456	-0.064	-1.023	-0.741	0.435	0.17	0.074	-0.595	-0.951	-0.438	-0.174	-0.5	-0.694	-0.561	-0.892	-0.538	-0.294	-0.45	-0.29	0.2	0.102	0.259	-0.411	-0.897	0.112	-0.172	-0.31	-0.285	-0.135	-0.677	-0.117	-1.356	0.119
GGUCC	-0.618	-0.307	-0.146	0.419	0.247	-0.439	-0.842	0.821	-0.303	0.23	0.384	-0.312	-0.683	1.134	-0.434	-0.636	-0.275	-0.143	-1.054	-0.851	-0.165	-0.119	0.66	-0.659	-0.81	-0.423	-0.222	-0.478	-0.533	-0.217	-0.806	-0.699	-0.432	-0.552	-0.159	0.824	0.353	0.701	-0.499	-0.74	0.134	-0.323	-0.409	-0.401	-0.123	-0.553	-0.078	-0.924	0.029
GGUCG	-0.4	-0.215	-0.444	0.337	1.171	-0.261	-0.821	2.951	-0.362	0.908	0.296	-0.682	-0.795	1.095	-0.603	-1.747	-0.636	0.041	-1.331	-1.364	0.144	0.266	-0.014	-0.762	-1.357	-1.007	-0.272	-0.487	-0.775	-0.321	-0.878	-0.663	-0.407	-0.472	-0.585	1.334	0.974	1.606	-0.582	-1.057	0.522	-0.151	-0.569	-0.072	0.055	-0.923	-0.132	-2.44	1.06
GGUCU	-0.405	-0.351	-0.088	-0.478	0.213	-0.6	-0.434	0.889	-0.28	0.971	0.177	0.246	-0.625	1.179	-0.333	-1.146	-0.433	-0.128	-1.054	-0.84	0.225	0.126	-1.017	-0.786	-1.288	-0.999	-0.159	-0.486	-0.667	0.179	-0.937	-0.615	-0.574	-0.81	0.104	-0.235	-0.226	0.06	-0.527	-0.625	0.547	-0.162	-0.185	-0.181	-0.133	-0.608	0.027	-1.65	0.4
GGUGA	-0.352	-0.593	-0.572	-0.649	-0.48	-0.822	-0.477	0.687	-0.397	3.092	2.604	-0.361	-0.413	1.715	-0.24	0.703	-0.36	-0.222	-0.68	-0.227	1.315	0.978	0.064	-0.717	-1.187	-0.749	3.012	-0.526	-0.651	-0.317	-0.941	-0.504	-0.752	-0.153	0.04	-0.616	-0.534	-0.604	-0.458	-0.998	0.219	0.118	-0.048	0.01	-0.096	-0.41	-0.323	-0.617	0.571
GGUGC	-0.265	-0.187	-0.486	0.57	0.316	-0.521	-0.756	1.387	-0.261	2.028	2.544	0.076	-0.477	1.949	-0.307	1.586	-0.255	-0.001	-0.597	-0.158	0.882	0.795	1.334	-0.549	-0.826	-0.055	2.016	-0.438	-0.414	0.165	-0.203	-0.682	-0.431	-0.323	0.354	0.092	-0.276	-0.105	-0.364	-0.787	0.401	0.088	0.079	0.305	0.706	-0.275	-0.04	0.099	0.743
GGUGG	-0.564	-0.368	-0.411	0.023	0.196	-0.667	-0.485	1.607	-0.351	4.952	3.286	0.198	-0.616	2.572	-0.271	1.83	-0.372	-0.052	-0.429	-0.147	3.949	4.081	0.437	-0.726	-0.863	-0.153	4.413	-0.505	-0.557	0.308	-0.802	-0.564	-0.632	-0.457	0.645	-0.268	-0.385	-0.211	-0.631	-0.845	0.771	0.695	0.278	0.091	-0.007	-0.347	-0.378	-0.636	1.356
GGUGU	-0.538	0.375	0.952	-0.496	-0.021	0.004	-0.324	1.377	-0.256	3.18	2.788	0.837	-0.073	1.99	-0.175	1.248	-0.343	-0.043	-0.479	-0.125	1.322	1.191	0.209	-0.759	-1.272	-0.746	2.836	-0.51	-0.69	0.788	-0.965	-0.351	-0.699	-0.661	0.334	-0.547	-0.492	-0.485	-0.485	-0.912	0.484	2.074	0.15	-0.069	-0.053	-0.222	-0.167	-0.52	3.391
GGUUA	-0.4	0.492	-0.32	-0.79	-0.282	1.799	1.367	0.368	0.072	1.595	1.8	0.356	-0.076	1.197	0.771	1.48	-0.293	-0.101	0.202	0.547	1.436	0.705	-0.878	-0.647	-0.979	-0.421	1.064	-0.293	-0.385	0.333	-0.848	0.527	-0.724	-0.482	0.351	-0.711	-0.498	-0.629	-0.31	-0.832	-0.11	0.306	0.048	-0.071	-0.179	-0.07	-0.001	-0.49	0.029
GGUUC	-0.482	0.081	-0.441	-0.381	0.231	0.958	-0.813	0.817	-0.203	0.653	0.92	0.019	-0.613	0.948	-0.374	-0.263	-0.219	-0.099	-1.022	-0.45	0.328	0.063	-0.688	-0.656	-1.012	-0.492	-0.073	-0.518	-0.719	-0.011	-0.855	-0.608	-0.398	-0.728	0.041	-0.309	-0.326	-0.215	-0.51	-0.731	0.065	-0.251	-0.122	-0.322	-0.166	-0.433	-0.123	-0.886	-0.065
GGUUG	-0.528	0.048	-0.375	-0.562	0.232	0.582	-0.659	1.911	-0.325	1.793	1.461	0.1	-0.591	1.821	-0.428	-0.547	-0.448	-0.092	-0.909	-0.733	1.383	0.609	-0.699	-0.797	-1.328	-0.848	0.774	-0.558	-0.765	0.219	-0.818	-0.535	-0.625	-0.75	0.181	-0.13	-0.137	0.027	-0.596	-1.003	0.489	0.374	-0.294	0.275	0.023	-0.57	-0.257	-1.454	1.357
GGUUU	-0.692	1.292	-0.068	-0.827	0.527	2.055	-0.561	0.416	0.823	1.387	1.933	1.061	0.064	1.308	0.483	0	0.22	0.432	-0.088	0.36	1.371	0.563	-1.406	-0.75	-1.134	-0.65	0.654	-0.508	-0.709	0.885	-0.852	-0.06	-0.677	-0.968	0.51	-0.697	-0.51	-0.717	-0.556	-0.755	0.396	0.501	1.069	0.051	-0.156	0.552	-0.082	-0.759	2.342
GUAAA	0.36	-0.623	1.082	-0.743	-0.846	-0.662	1.571	-0.463	-0.341	0.232	0.532	0.989	0.932	-0.333	0.201	0.658	-0.284	-0.324	1.386	2.063	0.417	0.164	-1.095	-0.326	-0.056	-0.229	0.776	2.023	1.96	1.369	-0.465	1.076	-0.662	2.122	2.013	-0.837	-0.561	-0.911	0.175	-0.499	-0.727	5.258	-0.165	0.037	-0.122	-0.074	-0.265	0.366	-0.582
GUAAC	-0.442	-0.573	0.726	-0.148	-0.603	-0.666	0.822	-0.657	-0.322	0.057	0.246	0.2	0.045	-0.252	-0.206	0.454	-0.236	-0.258	0.6	0.389	0.051	-0.042	0.172	-0.088	0.272	0.36	-0.084	0.61	0.422	0.371	-0.525	0.393	-0.41	0.514	-0.15	-0.528	-0.353	-0.526	-0.272	-0.248	-0.47	0.304	-0.286	-0.178	-0.121	-0.222	-0.194	0.401	-0.6
GUAAG	-0.615	-0.594	1.003	-0.953	-0.622	-0.417	1.552	-0.172	-0.348	0.907	0.932	0.503	-0.149	0.759	-0.076	0.785	-0.399	-0.232	0.311	0.614	0.605	0.394	-0.351	-0.655	-0.754	-0.71	0.796	-0.038	-0.186	0.51	-0.562	0.663	-0.691	0.281	0.337	-0.713	-0.55	-0.717	-0.259	-0.836	-0.186	0.548	-0.236	0.195	0.04	-0.423	-0.248	-0.322	0.002
GUAAU	2.928	-0.392	1.564	-1.025	-0.804	-0.373	1.527	-0.496	-0.048	0.192	0.426	2.202	1.403	-0.188	0.514	1.184	-0.189	-0.223	1.671	2.35	0.237	0.025	-0.85	-0.484	-0.096	-0.287	0.39	1.072	0.75	2.762	-0.534	1.478	-0.65	0.428	0.165	-0.873	-0.563	-0.939	0.391	-0.365	-0.548	1.96	0	0.106	-0.109	0.301	-0.121	0.233	-0.422
GUACA	-0.219	-0.463	0.398	0.871	-0.444	-0.41	0.467	-0.538	-0.261	0.164	0.35	0.006	0.141	-0.64	-0.059	1.049	-0.215	-0.063	0.38	0.172	0.14	0.056	0.116	1.205	0.668	0.951	0.195	-0.359	-0.373	0.197	-0.575	0.282	-0.068	-0.086	-0.084	-0.609	-0.476	-0.676	-0.084	-0.41	-0.449	5.563	-0.136	-0.271	-0.112	-0.231	0.1	0.449	-0.48
GUACC	-0.466	-0.378	0.543	0.279	-0.293	-0.355	-0.06	-0.73	-0.273	-0.473	-0.193	-0.297	-0.403	0.109	-0.329	0.518	0.074	-0.245	-0.243	-0.293	-0.596	-0.27	1.008	-0.317	0.262	0.171	-0.274	-0.358	-0.337	-0.427	-0.505	-0.208	-0.249	-0.359	-0.517	0.682	0.509	0.242	-0.333	-0.199	-0.302	-0.11	-0.289	-0.349	-0.119	-0.215	0.143	0.737	-0.625
GUACG	-0.404	-0.297	0.926	-0.409	-0.033	-0.334	0.128	0.602	-0.288	0.671	0.972	0.187	-0.468	1.117	-0.423	-0.12	-0.452	-0.079	-0.472	-0.833	0.107	0.147	0.727	-0.594	-0.771	-0.776	-0.044	-0.459	-0.499	0.191	-0.418	-0.276	-0.512	-0.538	0.075	-0.293	-0.359	-0.072	-0.508	-0.772	0.146	-0.061	-0.338	-0.002	0.153	-0.656	-0.049	-0.613	0.117
GUACU	-0.064	-0.313	0.47	-0.575	-0.414	-0.572	0.557	-0.187	-0.203	0.484	0.102	0.558	-0.018	0.341	-0.053	0.046	-0.241	-0.164	0.169	-0.209	-0.102	0.182	-0.645	-0.523	-0.418	-0.5	-0.01	-0.296	-0.389	0.633	-0.651	0.158	-0.543	-0.699	0.002	-0.684	-0.465	-0.525	-0.248	0.185	0.114	0.038	-0.086	-0.149	-0.129	-0.083	0.301	-0.281	-0.228
GUAGA	-0.099	-0.683	-0.181	-0.674	-0.856	-0.903	1.465	-1.253	-0.378	1.814	1.044	-0.509	-0.359	0.596	0.321	1.6	-0.368	-0.483	0.419	0.272	1.278	1.597	-0.979	-0.576	-0.934	-1.128	2.313	-0.372	-0.36	-0.343	-0.705	2.845	-0.655	-0.181	0.074	-0.788	-0.572	-0.906	-0.316	-1.023	-0.127	0.129	-0.282	0.171	-0.118	-0.447	-0.465	-0.143	-0.432
GUAGC	-0.43	-0.371	0.128	-0.058	-0.406	-0.544	1.234	-0.434	-0.301	0.904	1.289	-0.029	-0.48	1.147	0.968	2.018	-0.247	-0.21	0.444	0.311	0.343	0.744	0.581	-0.538	-0.477	-0.218	0.792	-0.396	-0.351	0.065	0.127	2.498	-0.491	-0.37	0.052	-0.356	-0.426	-0.572	-0.448	-0.709	0.006	-0.229	-0.169	0.42	0.644	-0.344	-0.313	0.713	-0.109
GUAGG	-0.369	-0.472	-0.171	-0.518	-0.385	-0.655	1.39	0.03	-0.367	2.181	1.979	0.027	-0.56	1.715	0.779	1.36	-0.477	-0.104	-0.395	-0.198	1.829	1.455	-0.404	-0.687	-1.222	-0.856	1.987	-0.476	-0.587	0.068	-0.831	1.799	-0.57	-0.585	0.222	-0.549	-0.461	-0.349	-0.585	-1.081	0.523	0.053	-0.136	0.077	0.026	-0.566	-0.407	-1.141	0.553
GUAGU	-0.532	-0.223	1.495	-0.754	-0.704	0.163	1.945	-0.508	-0.238	1.104	0.782	0.612	-0.227	0.747	0.971	1.359	-0.372	-0.259	0.858	0.641	0.57	0.718	-0.564	-0.703	-0.98	-1.065	0.781	-0.446	-0.573	0.905	-0.84	4.346	-0.672	-0.647	0.113	-0.734	-0.558	-0.735	-0.471	-0.891	-0.107	0.136	-0.182	0.054	-0.075	-0.362	-0.364	-0.388	0.165
GUAUA	-0.203	-0.573	1.432	-0.228	-0.85	-0.493	3.385	-0.571	0.213	0.324	1.312	3.001	2.136	-0.273	2.1	1.942	-0.203	-0.273	1.931	1.94	0.297	0.124	-1.101	-0.13	0.022	-0.174	0.881	0.116	0.204	4.118	-0.524	1.982	-0.682	-0.334	0.396	-0.885	-0.569	-1.029	1.411	-0.281	-0.382	6.62	-0.022	0.014	-0.123	0.166	0.067	0.53	-0.554
GUAUC	-0.465	-0.5	0.858	-0.738	-0.406	-0.38	0.414	0.07	-0.179	-0.156	-0.057	0.642	-0.115	-0.256	-0.272	-0.225	-0.358	-0.285	0.09	-0.406	-0.342	-0.321	-0.154	-0.531	-0.048	-0.402	-0.557	-0.499	-0.682	0.399	-0.7	-0.028	-0.284	-0.329	-0.418	-0.382	-0.273	-0.205	-0.379	0.044	0.089	0.102	-0.235	-0.198	-0.121	-0.454	-0.236	-0.596	-0.498
GUAUG	-0.535	-0.372	2.317	-0.914	-0.522	-0.314	0.76	-0.138	-0.157	1.037	1.404	1.783	0.949	0.966	-0.15	1.017	-0.365	-0.222	0.131	0.034	0.525	0.416	-0.247	-0.679	-0.777	-0.696	0.88	-0.503	-0.634	1.999	-0.496	0.109	-0.72	-0.696	0.139	-0.696	-0.526	-0.698	-0.065	-0.69	0.235	0.87	-0.128	1.155	0.335	-0.17	-0.208	-0.223	0.56
GUAUU	-0.521	0.601	1.82	-1.066	-0.417	0.311	0.84	-0.301	0.817	0.24	0.523	3.463	1.494	-0.03	0.799	1.293	0.234	0.141	1.459	1.178	0.155	-0.072	-1.234	-0.583	-0.419	-0.723	0.162	-0.366	-0.159	3.444	-0.599	1.163	-0.638	-0.788	0.149	-0.888	-0.572	-1.028	0.167	-0.211	0.366	1.056	0.645	0.18	-0.102	1.089	0.147	-0.022	0.077
GUCAA	-0.217	-0.306	1.424	-0.446	0.184	-0.129	-0.347	0.806	-0.332	0.367	0.096	-0.361	-0.339	-0.608	-0.152	-0.737	-0.428	-0.017	-0.364	-0.405	-0.081	-0.011	0.161	-0.292	-0.27	-0.368	-0.43	-0.314	-0.471	-0.209	-0.641	-0.103	-0.255	0.559	-0.087	0.396	0.119	0.661	0.045	-0.408	0.065	-0.058	-0.281	-0.243	-0.129	-0.569	-0.308	-0.894	-0.113
GUCAC	-0.655	-0.22	0.906	0.924	0.313	-0.175	-0.854	0.042	-0.288	-0.032	-0.282	-0.831	-0.618	-0.187	-0.343	-0.404	-0.265	-0.06	-0.619	-0.857	-0.377	-0.181	1.827	0.014	0.09	-0.122	-0.805	-0.323	-0.496	-0.781	-0.574	-0.363	0.322	-0.409	-0.612	0.336	0.046	0.368	-0.061	-0.153	-0.05	-0.414	-0.335	-0.387	-0.121	-0.56	-0.284	-0.469	-0.259
GUCAG	-0.626	-0.226	0.924	-0.151	0.7	-0.056	-0.74	1.474	-0.327	0.948	0.606	-0.399	-0.658	0.576	-0.322	-0.918	-0.502	0.078	-0.939	-0.944	0.144	0.195	0.023	-0.625	-0.796	-0.826	-0.099	-0.406	-0.683	-0.301	-0.649	-0.152	-0.28	-0.768	-0.294	0.475	0.137	0.852	-0.519	-0.85	0.475	-0.4	-0.338	-0.038	0.148	-0.811	-0.338	-1.522	0.676
GUCAU	-0.678	-0.059	1.964	-0.409	0.261	0.028	-0.172	0.526	-0.08	0.331	0.218	0.331	-0.167	-0.34	0.038	-0.271	-0.305	0.083	-0.092	-0.369	-0.095	-0.02	0.655	-0.273	-0.127	-0.106	-0.638	-0.264	-0.548	0.387	-0.632	0.171	1.374	-0.743	-0.292	0.223	0.036	0.578	0.102	-0.216	0.279	-0.174	-0.153	-0.232	-0.149	-0.274	-0.088	-0.731	-0.061
GUCCA	-0.714	-0.255	1.656	-0.035	0.377	-0.097	-0.713	0.68	-0.306	-0.3	-0.255	-0.726	-0.522	0.264	-0.194	0.086	-0.152	-0.006	-0.548	-0.452	-0.407	-0.311	2.447	-0.243	-0.041	-0.258	-0.449	-0.327	-0.559	-0.659	-0.657	-0.367	0.133	-0.141	-0.509	0.804	0.149	0.721	-0.094	-0.285	0.002	-0.204	-0.254	-0.431	-0.14	-0.322	-0.215	-0.202	-0.246
GUCCC	-0.538	-0.136	1.614	1.639	0.419	-0.035	-0.649	-0.203	-0.194	-0.631	-0.368	0.27	-0.455	-0.086	-0.385	-0.813	-0.003	-0.199	-0.318	-0.833	-0.854	-0.243	2.145	-0.34	0	0	-0.67	-0.277	-0.044	0.314	-0.391	-0.39	-0.184	-0.434	-0.046	3.311	2.922	3.35	-0.327	0.047	0.474	-0.367	-0.377	-0.362	-0.11	-0.295	-0.217	0.507	-0.12
GUCCG	-0.562	-0.093	1.691	-0.078	1.045	-0.104	-1.007	2.217	-0.307	0.118	0.057	-0.386	-0.687	0.768	-0.567	-1.425	-0.372	0.022	-1.2	-1.224	-0.308	-0.175	0.831	-0.664	-0.446	-1.114	-0.571	-0.381	-0.517	-0.226	-0.505	-0.679	-0.259	-0.491	-0.426	0.823	0.132	0.662	-0.541	-0.733	0.121	-0.497	-0.517	-0.247	0.129	-0.777	-0.226	-1.403	0.383
GUCCU	-0.678	-0.161	2.091	-0.103	0.141	-0.283	-0.457	0.273	-0.191	-0.212	-0.343	0.185	-0.502	0.347	-0.344	-0.67	-0.126	-0.114	-0.283	-0.719	-0.618	-0.23	1.17	-0.562	-0.274	-0.871	-0.754	-0.292	-0.425	-0.003	-0.613	-0.338	-0.408	-0.749	-0.241	0.7	0.283	1.262	-0.345	0.422	0.279	-0.446	-0.219	-0.322	-0.133	0.025	-0.147	-0.258	-0.11
GUCGA	-0.448	-0.181	-0.006	-0.666	0.446	-0.257	-0.628	1.38	-0.385	0.675	0.547	-0.785	-0.696	0.533	-0.509	-1.604	-0.617	-0.052	-1.058	-1.265	-0.199	0.166	-0.437	-0.642	-1.28	-1.294	-0.456	-0.408	-0.722	-0.491	-0.887	-0.46	-0.267	-0.331	-0.659	0.285	0.112	0.897	-0.34	-0.933	0.347	-0.337	-0.49	-0.141	-0.003	-0.898	-0.282	-1.803	0.756
GUCGC	-0.605	0.032	0.163	0.208	1.467	-0.027	-1.033	2.271	-0.288	0.613	0.545	-0.554	-0.77	1.119	-0.652	-1.504	-0.524	0.097	-0.851	-1.441	-0.232	0.057	0.335	-0.585	-0.896	-1.036	-0.834	-0.314	-0.485	-0.219	0.074	-0.599	-0.068	-0.401	-0.544	0.608	0.208	1.003	-0.342	-0.595	0.479	-0.431	-0.508	-0.034	0.2	-0.794	-0.198	-1.294	0.759
GUCGG	0.002	0.35	-0.318	0.36	1.337	0.019	-0.864	2.608	-0.331	0.449	1.035	-0.453	-0.748	0.032	-0.492	-1.681	-0.69	0.105	-1.245	-1.357	0.277	0.693	-0.657	-0.573	-1.539	-0.628	0.393	-0.368	-0.738	0.19	-0.779	-0.589	0.171	-0.648	-0.479	1.648	1.116	2.732	-0.572	-0.791	0.741	-0.063	-0.479	0.106	0.23	-0.897	-0.166	-2.831	2.26
GUCGU	-0.731	0.007	1.189	-0.43	1.015	0.185	-0.691	1.957	-0.309	0.81	0.139	-0.273	-0.69	0.686	-0.53	-1.558	-0.639	0.059	-0.892	-1.33	-0.175	0.17	-0.211	-0.677	-1.267	-1.226	-0.846	-0.413	-0.774	-0.136	-0.917	-0.29	-0.334	-0.66	-0.615	0.255	-0.023	0.798	-0.53	-0.864	0.596	-0.281	-0.49	-0.173	-0.015	-0.923	-0.171	-1.997	0.87
GUCUA	-0.486	-0.387	2.448	-0.768	0.104	-0.371	0.869	0.897	-0.182	0.383	0.049	0.295	-0.106	0.141	0.203	-0.538	-0.344	-0.032	-0.087	-0.181	-0.226	-0.088	-0.816	-0.522	-0.531	-0.859	-0.385	-0.125	-0.369	0.418	-0.702	0.205	-0.555	-0.505	-0.052	-0.298	-0.281	-0.034	-0.206	0.559	0.525	0.147	-0.2	-0.249	-0.155	-0.417	-0.166	-0.823	-0.051
GUCUC	-0.746	-0.346	2.163	0.002	0.523	-0.433	-0.691	0.652	-0.29	0.193	-0.127	0.429	-0.523	0.394	-0.473	-1.141	-0.295	0.002	-0.416	-0.785	-0.347	-0.089	-0.27	-0.525	-0.06	-0.462	-0.772	-0.349	-0.511	0.2	-0.588	-0.438	-0.24	-0.684	-0.028	-0.119	-0.19	0.087	-0.413	0.56	1.412	-0.507	-0.276	-0.256	-0.124	-0.563	-0.247	-0.463	0.016
GUCUG	-0.372	-0.197	1.795	-0.541	0.467	-0.334	-0.836	1.33	-0.346	1.032	0.473	0.325	-0.513	1.231	-0.493	-1.286	-0.467	-0.062	-1.073	-1.037	-0.002	0.209	-0.835	-0.731	-0.931	-0.972	0.098	-0.449	-0.678	0.407	-0.623	-0.629	-0.426	-0.856	0.003	0.024	-0.14	0.394	-0.566	-0.408	0.933	-0.309	-0.332	0.149	0.112	-0.704	-0.226	-1.585	0.765
GUCUU	-0.724	0.542	3.4	-0.562	1.17	0.035	-0.437	0.599	0.216	0.242	-0.284	1.127	-0.081	0.254	0.111	-0.629	-0.035	0.212	0.038	-0.196	-0.24	-0.167	-0.785	-0.626	-0.443	-0.953	-0.663	-0.322	-0.567	0.93	-0.658	0.047	-0.492	-0.932	0.117	-0.332	-0.321	-0.171	-0.434	0.837	1.418	-0.207	0.92	0.038	-0.118	0.587	-0.083	-0.653	0.404
GUGAA	-0.335	-0.635	0.263	-1.162	-0.969	-0.854	-0.221	-0.476	-0.426	0.735	0.428	-0.091	0.262	0.545	-0.291	0.037	-0.303	-0.411	-0.395	-0.167	0.245	0.19	-0.722	-0.642	-0.971	-1.033	0.896	-0.465	-0.528	-0.084	-0.829	-0.203	-0.786	0.853	0.384	-0.86	-0.607	-0.952	-0.254	-0.913	-0.345	0.503	-0.313	0.176	-0.107	-0.31	-0.489	-0.385	0.69
GUGAC	-0.17	-0.428	-0.324	-0.23	-0.369	-0.704	-0.754	-0.179	-0.353	0.55	0.978	-0.487	-0.486	0.792	-0.442	-0.441	-0.346	-0.321	-1.029	-0.96	-0.213	0.053	0.429	-0.605	-1.051	-0.989	0.036	-0.424	-0.465	-0.375	-0.863	-0.553	-0.503	-0.524	-0.292	-0.299	-0.34	-0.209	-0.431	-0.795	0.081	-0.44	-0.259	-0.201	-0.057	-0.453	-0.327	-0.634	0.355
GUGAG	-0.734	-0.517	0.447	-0.763	-0.566	-0.649	-0.44	0.231	-0.411	1.402	1.595	-0.097	-0.424	1.751	-0.273	0.503	-0.313	-0.233	-0.645	-0.371	0.675	0.594	0.141	-0.735	-1.141	-0.973	1.196	-0.531	-0.641	-0.129	-0.804	-0.214	-0.754	-0.538	0.07	-0.619	-0.536	-0.709	-0.457	-1.003	0.243	-0.151	-0.224	0.129	-0.008	-0.439	-0.471	-0.39	1.599
GUGAU	-0.092	-0.553	0.281	-1.012	-0.567	-0.624	-0.078	0.322	-0.326	0.981	0.612	0.125	0.097	0.762	-0.247	-0.226	-0.38	-0.314	-0.51	-0.438	0.157	0.091	-0.314	-0.751	-1.038	-1.134	0.396	-0.467	-0.634	0.11	-0.893	-0.125	-0.789	-0.593	-0.213	-0.656	-0.511	-0.717	-0.335	-0.867	0.07	-0.136	-0.268	0.097	-0.096	-0.328	-0.406	-0.817	0.724
GUGCA	-0.449	-0.271	0.329	0.232	-0.088	-0.489	-0.549	0.33	-0.266	0.919	1.446	0.414	0.425	0.899	-0.274	2.079	-0.196	0.03	-0.226	0.131	0.271	0.43	1.377	-0.18	-0.154	0.568	1.11	-0.394	-0.365	0.535	0.45	-0.344	-0.272	-0.057	0.149	-0.382	-0.423	-0.603	-0.246	-0.581	0.136	0.588	0.031	2.247	2.395	-0.19	-0.237	0.998	1.687
GUGCC	-0.469	0.005	0.59	1.04	0.265	-0.192	-0.89	0.307	-0.192	0.041	1.147	0.227	-0.337	1.192	-0.407	1.425	0.093	-0.049	-0.332	-0.239	-0.264	0.036	2.684	-0.381	-0.158	0.176	0.604	-0.348	-0.237	0.182	0.105	-0.582	-0.169	-0.108	-0.061	1.349	0.233	0.03	-0.392	-0.359	0.111	-0.406	-0.053	-0.324	-0.05	0.037	-0.235	1.184	1.387
GUGCG	-0.181	0.067	0.713	0.438	0.307	-0.309	-0.76	1.846	-0.251	1.4	2.097	0.591	-0.4	2.205	-0.473	0.57	-0.408	0.039	-0.364	-0.63	0.489	0.524	1.717	-0.66	-0.741	-0.394	1.037	-0.436	-0.186	0.607	0.18	-0.62	-0.463	-0.373	0.582	0.124	-0.248	0.411	-0.537	-0.684	0.577	-0.24	-0.058	-0.25	0.058	-0.524	-0.282	-0.091	2.341
GUGCU	-0.364	-0.114	0.445	0.073	0.082	-0.591	-0.419	0.712	-0.227	1.127	1.12	0.848	0.034	1.601	-0.385	0.631	-0.234	-0.054	-0.319	-0.185	0.13	0.452	0.422	-0.662	-0.688	-0.39	0.524	-0.366	-0.399	0.763	1.075	-0.426	-0.569	-0.541	0.432	-0.418	-0.394	-0.455	-0.448	-0.169	0.482	-0.325	0.073	-0.133	-0.118	-0.098	-0.08	0.306	1.75
GUGGA	-0.237	-0.451	-0.259	-0.719	-0.378	-0.804	-0.379	0.056	-0.39	2.201	1.626	-0.13	-0.531	1.424	-0.331	-0.086	-0.435	-0.286	-0.878	-0.589	1.133	1.206	-0.54	-0.678	-1.198	-0.872	1.72	-0.471	-0.568	0.069	-0.883	-0.352	-0.611	-0.29	0.208	-0.547	-0.497	-0.356	-0.302	-1.024	0.604	-0.188	-0.191	0.231	0.09	-0.585	-0.467	-1.03	1.271
GUGGC	-0.302	-0.151	-0.092	0.493	0.163	-0.557	-0.692	0.847	-0.266	1.8	1.956	0.254	-0.604	2.105	-0.378	1.109	-0.274	-0.082	-0.584	-0.359	0.655	0.882	1.15	-0.607	-0.783	-0.33	1.551	-0.395	-0.322	0.278	-0.487	-0.64	-0.411	-0.307	0.444	-0.053	-0.313	-0.145	-0.488	-0.743	0.61	-0.313	-0.114	-0.012	0.138	-0.366	-0.362	-0.088	1.175
GUGGG	-0.389	-0.176	-0.055	-0.071	0.225	-0.571	-0.581	1.118	-0.33	3.773	2.729	0.426	-0.542	2.3	-0.192	1.813	-0.391	-0.004	-0.673	-0.096	4.56	4.761	-0.085	-0.707	-1.206	-0.23	3.974	-0.47	-0.592	0.505	-0.865	-0.667	-0.484	-0.526	0.905	-0.234	-0.356	-0.059	-0.547	-0.947	0.845	0	0.456	0.094	0.145	-0.338	-0.447	-1	2.243
GUGGU	-0.878	-0.224	0.643	-0.47	-0.162	-0.271	-0.12	0.876	-0.326	2.882	2.188	0.394	-0.405	2.126	-0.41	0.786	-0.373	-0.111	-0.423	-0.258	1.399	1.109	0.27	-0.78	-1.077	-0.665	1.917	-0.527	-0.649	0.353	-0.93	-0.342	-0.736	-0.588	0.283	-0.538	-0.491	-0.544	-0.631	-0.878	0.415	-0.137	0.081	0.03	-0.027	-0.373	-0.487	-0.482	1.495
GUGUA	-0.274	-0.377	2.871	-0.717	-0.625	-0.596	0.898	0.334	-0.231	1.188	1.999	2.401	1.557	1.194	0.062	1.748	-0.324	-0.248	0.468	0.483	0.418	0.54	-0.073	-0.661	-0.849	-0.722	1.368	-0.273	-0.383	2.612	-0.825	0.759	-0.726	-0.438	0.295	-0.731	-0.535	-0.806	-0.279	-0.637	0.239	5.78	-0.066	0.037	-0.063	-0.047	-0.309	0.34	1.772
GUGUC	-0.646	-0.168	3.662	-0.335	0.177	-0.367	-0.746	0.986	-0.277	0.309	0.422	0.65	-0.161	0.648	-0.515	-0.606	-0.397	-0.088	-0.743	-0.88	-0.219	-0.192	1.01	-0.709	-0.865	-0.914	-0.367	-0.491	-0.715	0.662	-0.863	-0.509	-0.341	-0.541	-0.117	-0.017	-0.18	0.198	-0.546	-0.421	0.703	-0.069	-0.292	-0.201	0.063	-0.49	-0.376	-0.86	1.268
GUGUG	-0.652	0	3.035	-0.329	-0.151	-0.508	-0.47	1.41	-0.31	1.988	2.481	1.617	0.559	2.23	-0.384	1.239	-0.354	-0.092	-0.191	-0.192	0.827	0.842	1.009	-0.755	-0.849	-0.543	1.816	-0.509	-0.581	1.568	-0.706	-0.396	-0.685	-0.634	0.569	-0.431	-0.454	-0.443	-0.585	-0.712	0.789	0.855	0.055	0.289	0.145	-0.134	-0.491	0.119	11.872
GUGUU	-0.717	4.072	3.957	-0.752	-0.046	2.995	-0.199	0.683	0.496	0.972	1.466	2.756	1.516	1.35	-0.076	0.835	-0.016	0.207	0.05	0.114	0.296	0.149	-0.172	-0.757	-0.987	-0.893	0.551	-0.459	-0.64	2.749	-0.845	0.097	-0.675	-0.792	0.449	-0.631	-0.504	-0.72	-0.583	-0.539	1.416	0.859	0.469	0.102	-0.012	0.68	-0.256	-0.059	6.291
GUUAA	0.708	1.863	1.544	-0.764	-0.502	4.106	1.788	0.161	0.702	0.291	0.288	1.457	1.167	-0.263	0.322	0.637	-0.242	-0.083	1.31	1.903	0.256	0.016	-0.869	-0.469	-0.141	-0.405	0.225	1.533	1.786	1.77	-0.548	1.147	-0.658	0.614	0.978	-0.711	-0.49	-0.696	-0.059	-0.384	-0.414	0.985	-0.092	0.012	-0.099	0.509	-0.097	0.057	0.142
GUUAC	-0.702	1.565	1.048	0.025	0.354	3.683	0.424	0.767	0.332	0.133	0.248	0.612	-0.046	-0.059	-0.064	0.443	-0.137	0.021	0.431	-0.007	-0.071	-0.052	0.277	-0.127	0.37	0.14	-0.338	-0.39	-0.506	0.509	-0.495	0.235	-0.391	-0.579	0.075	-0.33	-0.239	-0.309	-0.142	-0.068	-0.24	-0.152	-0.137	-0.139	-0.092	0.163	1.232	0.548	0.041
GUUAG	-0.75	1.671	1.372	-0.859	-0.061	3.816	2.243	0.934	0.079	1.115	0.97	0.722	-0.288	0.832	2.932	1.583	-0.403	-0.03	0.477	0.38	0.549	0.413	-0.522	-0.722	-0.946	-0.933	0.451	-0.505	-0.723	0.591	-0.609	3.949	-0.603	-0.862	0.264	-0.535	-0.415	-0.294	-0.555	-0.861	0.172	-0.204	-0.193	0.29	0.069	-0.215	-0.323	-0.72	0.719
GUUAU	-0.628	3.03	2.406	-0.64	-0.329	5.124	1.719	0.189	1.672	0.363	0.533	2.681	1.713	-0.115	1.32	1.208	-0.043	0.123	1.487	1.169	0.199	-0.013	-0.855	-0.492	-0.1	-0.466	0.067	-0.351	-0.29	2.921	-0.557	1.125	-0.602	-0.804	0.265	-0.678	-0.469	-0.639	0.316	-0.165	0.514	0.756	0.314	0.226	-0.063	1.172	-0.072	0.14	0.537
GUUCA	-0.583	1.033	1.072	-0.204	0.142	3.231	-0.62	0.409	0.219	0.15	-0.112	0.265	-0.162	-0.547	-0.328	-0.167	-0.191	0.047	-0.249	-0.243	-0.167	-0.228	-0.12	-0.211	0.33	0.46	-0.509	-0.424	-0.603	0.216	-0.638	-0.107	0.809	-0.581	-0.017	-0.49	-0.426	-0.542	-0.369	-0.289	-0.058	-0.06	-0.246	-0.254	-0.114	-0.155	-0.267	-0.275	-0.035
GUUCC	-0.733	0.718	0.79	0.113	-0.191	2.178	-0.776	-0.249	-0.133	-0.729	-0.361	0.143	-0.554	0.216	-0.425	-0.2	0.203	-0.156	-0.72	-0.491	-0.578	-0.464	0.556	-0.443	-0.046	-0.51	-0.721	-0.432	-0.52	-0.079	-0.59	-0.463	-0.391	-0.551	-0.388	0.776	0.618	1.03	-0.573	-0.114	0.055	-0.541	-0.271	-0.391	-0.149	-0.181	-0.178	0.307	-0.384
GUUCG	-0.173	0.499	0.99	-0.596	0.557	1.8	-0.867	1.867	-0.174	0.549	0.096	-0.03	-0.661	0.925	-0.583	-1.673	-0.532	-0.039	-1.113	-1.251	-0.155	-0.132	-0.393	-0.777	-1.159	-1.217	-0.759	-0.514	-0.741	0.062	-0.605	-0.471	-0.448	-0.766	-0.285	-0.077	-0.269	0.224	-0.625	-0.836	0.281	-0.384	-0.496	-0.004	0.085	-0.755	-0.277	-1.742	0.603
GUUCU	-0.659	1.248	1.282	-0.699	-0.007	2.613	-0.493	0.279	0.21	0.071	-0.407	0.996	-0.233	0.208	-0.308	-0.86	-0.068	-0.045	-0.334	-0.285	-0.268	-0.247	-1.034	-0.666	-0.49	-0.866	-0.721	-0.408	-0.607	0.628	-0.676	-0.18	-0.584	-0.887	0.069	-0.648	-0.474	-0.692	-0.549	0.755	0.95	-0.437	0.59	-0.139	-0.127	0.241	-0.206	-0.661	0.106
GUUGA	-0.586	0.655	0.129	-1.046	-0.424	1.884	-0.528	0.326	-0.146	0.663	0.379	-0.043	-0.237	0.763	-0.385	-0.54	-0.359	-0.195	-0.697	-0.67	0.087	0.065	-0.753	-0.711	-1.13	-1.349	0.01	-0.48	-0.649	-0.03	-0.905	-0.179	-0.648	-0.475	-0.078	-0.628	-0.481	-0.569	-0.466	-0.923	-0.032	-0.227	-0.309	0.126	-0.061	-0.292	-0.458	-0.934	0.669
GUUGC	-0.779	1.115	0.473	-0.04	1.082	2.537	-0.832	5.904	-0.021	0.708	0.986	0.575	-0.286	1.412	-0.446	0.195	-0.226	0.184	-0.411	-0.538	-0.012	0.121	0.518	-0.61	-0.507	-0.453	-0.005	-0.425	-0.514	0.613	0.478	-0.417	-0.45	-0.638	0.144	-0.154	-0.281	-0.202	-0.482	-0.475	0.299	-0.346	-0.16	0.94	0.553	-0.192	-0.301	0.112	1.404
GUUGG	-0.409	0.528	-0.125	-0.574	0.473	1.243	-0.572	1.563	-0.263	1.622	1.166	0.215	-0.605	1.274	-0.373	-1.17	-0.521	0.006	-1.145	-1.056	1.086	0.762	-0.686	-0.658	-1.423	-0.864	0.86	-0.444	-0.682	0.334	-0.889	-0.424	-0.314	-0.813	0.117	0.104	0.032	0.774	-0.623	-0.95	0.652	-0.001	-0.278	0.129	0.096	-0.647	-0.347	-1.879	1.787
GUUGU	-0.787	1.966	3.684	-0.966	0.097	2.677	-0.355	1.413	0.164	0.955	0.518	1.572	0.219	1.037	-0.322	-0.471	-0.358	0.066	-0.353	-0.592	0.148	0.11	-0.639	-0.779	-1.133	-1.263	-0.223	-0.484	-0.764	1.657	-0.912	0.094	-0.615	-0.902	0.124	-0.511	-0.421	-0.32	-0.591	-0.69	0.986	1.304	-0.127	0.151	-0.024	-0.03	-0.374	-1.078	1.614
GUUUA	-0.416	3.076	2.236	-0.728	-0.002	5.341	0.812	0.182	2.369	0.296	0.68	2.741	1.68	-0.114	1.817	0	0.069	0.281	1.626	1.492	0.179	-0.007	-1.135	-0.477	-0.085	-0.404	-0.021	0.079	0.171	3.244	-0.55	1.675	-0.634	-0.671	0.723	-0.754	-0.509	-0.86	-0.282	-0.115	0.432	1.194	0.621	0.06	-0.084	1.678	0.274	0.246	1.369
GUUUC	-0.835	1.744	1.63	-0.445	0.395	3.611	-0.835	0.389	0.871	-0.172	0.086	1.141	-0.146	0.02	-0.297	0	0.183	0.198	-0.078	-0.087	-0.143	-0.311	-0.535	-0.539	0.104	-0.243	-0.726	-0.482	-0.728	0.822	-0.581	-0.184	-0.157	-0.873	0.129	-0.282	-0.184	-0.213	-0.579	0.569	1.638	-0.371	0.616	-0.183	-0.113	0.577	0.057	0.059	0.892
GUUUG	-0.714	1.882	2.777	-0.939	-0.156	3.592	-0.804	0.774	0.556	0.915	0.519	1.408	0.366	1.031	-0.371	0	-0.232	0.086	-0.361	-0.47	0.379	0.091	-1.056	-0.777	-0.991	-0.992	0.126	-0.536	-0.784	1.401	-0.509	-0.095	-0.606	-1.001	0.194	-0.551	-0.453	-0.501	-0.695	-0.685	0.822	0.227	0.189	0.991	0.203	0.347	-0.406	-0.936	3.21
GUUUU	-0.839	6.544	3.109	-0.766	3.706	5.806	-0.631	0.248	4.478	0.175	0.927	3.906	1.923	0.132	0.901	0	3.117	3.524	1.286	1.179	0.222	-0.101	-1.519	-0.657	-0.287	-0.716	-0.247	-0.379	-0.554	3.678	-0.507	0.789	-0.566	-1.039	0.725	-0.686	-0.491	-0.949	-0.592	0.185	3.255	0.412	4.481	0.298	-0.049	3.679	0.07	0.011	4.483
UAAAA	1.41	-0.394	0.03	-0.355	-0.49	-0.25	2.41	-0.282	-0.188	-0.606	-0.454	0.481	2.328	-1.453	0.338	0.33	-0.099	-0.203	2.297	3.289	0.108	-0.303	-1.801	0.421	0.849	0.474	0.661	7.873	7.581	0.936	0.155	0.95	0.055	4.618	7.358	-0.826	-0.46	-0.775	1.041	0.428	-1.181	1.326	0.043	-0.051	-0.29	0.665	-0.233	0.778	-0.853
UAAAC	0.367	-0.443	-0.143	0.17	-0.356	-0.435	1.169	-0.686	-0.208	-0.754	-0.879	-0.24	0.714	-1.469	-0.19	-0.237	-0.03	-0.202	1.472	1.129	-0.354	-0.416	-0.888	1.003	1.154	1.15	-0.282	6.239	5.762	-0.093	0.055	0.39	0.524	1.463	0.364	-0.553	-0.222	-0.319	4.698	0.846	-1.016	0.196	-0.154	-0.324	-0.3	0.335	0.023	0.835	-0.929
UAAAG	0.14	-0.325	-0.072	-0.666	-0.528	0.026	1.63	-0.09	-0.257	-0.037	-0.172	0.359	0.511	-0.578	-0.031	0.027	-0.275	-0.231	1.036	1.818	0.217	-0.097	-1.233	-0.319	-0.227	-0.308	0.547	2.565	2.629	0.522	0.003	0.455	-0.284	2.012	1.368	-0.732	-0.503	-0.569	0.442	-0.291	-0.804	0.895	-0.165	0.03	-0.174	0.081	-0.228	-0.029	-0.432
UAAAU	3.142	0.027	0.656	-0.161	-0.396	0.09	2.455	-0.139	0.195	-0.557	-0.426	1.823	3.931	-1.329	0.732	0.795	0.016	-0.069	3.005	4.428	0.012	-0.345	-1.513	0.545	0.893	0.57	0.302	6.811	6.254	2.125	0.157	1.638	0.139	2.179	1.271	-0.785	-0.414	-0.624	2.712	0.779	-0.903	5.71	0.235	-0.047	-0.273	1.252	0.114	0.852	-0.744
UAACA	0.443	-0.425	-0.253	1.616	-0.393	-0.341	1.526	-1.076	-0.143	-0.738	-0.882	-0.193	1.08	-1.89	-0.072	0.483	-0.07	-0.138	1.632	1.434	-0.167	-0.44	-0.182	2.764	1.967	2.413	-0.389	3.317	2.615	-0.039	-0.088	0.524	1.282	0.977	0.63	-0.796	-0.455	-0.809	0.66	0.57	-1.037	0.082	-0.107	-0.395	-0.32	0.267	-0.089	0.911	-0.994
UAACC	-0.099	-0.389	-0.108	-0.178	-0.043	-0.223	0.986	-0.984	-0.164	-1.205	-1.13	-0.662	0.086	-1.208	-0.291	-0.037	0.397	-0.171	0.705	0.49	-0.848	-0.593	0.361	0.63	1.326	1.389	-0.747	2.387	1.819	-0.731	0.035	-0.051	1.035	0.334	-0.762	0.563	0.935	0.904	2.006	0.965	-0.871	-0.278	-0.139	-0.438	-0.315	0.264	0.001	1.573	-1.029
UAACG	0.146	-0.121	-0.001	-0.662	-0.141	-0.117	0.936	0.119	-0.214	-0.194	-0.286	0.066	-0.073	-0.392	-0.478	-0.71	-0.362	-0.119	0.406	0.046	-0.171	-0.3	0.344	-0.265	-0.191	-0.238	-0.735	0.93	0.882	0.14	0.258	-0.094	-0.004	1.057	-0.036	-0.506	-0.399	-0.209	1.72	-0.136	-0.535	-0.143	-0.307	-0.225	-0.133	-0.257	-0.107	-0.388	-0.337
UAACU	0.016	-0.181	0.001	-0.679	-0.397	-0.511	1.947	-0.756	-0.035	-0.422	-0.801	0.469	0.969	-1.082	0.007	-0.357	0.031	-0.053	1.831	1.57	-0.308	-0.286	-0.896	0.113	0.904	0.834	-0.449	2.649	1.963	0.375	-0.063	0.667	0.047	0.14	-0.053	-0.855	-0.456	-0.76	0.722	1.976	-0.473	0.081	0.048	-0.238	-0.296	0.766	0.182	0.563	-0.767
UAAGA	0.027	-0.562	-0.562	-1.197	-0.816	-0.38	2.039	-0.565	-0.37	-0.135	-0.552	-0.365	0.134	-0.561	-0.05	-0.285	-0.269	-0.356	0.672	0.833	-0.004	-0.203	-1.311	-0.416	-0.454	-0.858	0.178	0.79	0.616	-0.461	-0.52	0.447	-0.585	1.074	1.638	-0.936	-0.6	-0.893	0.687	-0.541	-0.86	-0.089	-0.331	-0.075	-0.254	-0.194	-0.204	-0.419	-0.532
UAAGC	-0.147	-0.285	-0.327	-0.309	-0.355	-0.224	0.985	-0.51	-0.212	-0.272	-0.073	0.114	-0.126	-0.296	-0.213	0.615	-0.101	-0.135	0.72	0.812	-0.198	-0.17	0.041	-0.018	0.347	0.472	-0.175	1.146	1.004	-0.239	1.433	0.035	0.14	0.856	-0.053	-0.318	-0.336	-0.424	4.705	0.194	-0.647	-0.209	-0.145	0.37	0.187	-0.054	0.029	0.922	-0.549
UAAGG	0.193	-0.377	-0.587	-0.893	-0.456	-0.284	1.737	0.088	-0.315	1.117	1.109	0.331	-0.287	0.608	-0.182	0.23	-0.398	-0.163	0.003	0.406	1.276	0.539	-0.606	-0.574	-1.061	-0.589	0.97	0.017	-0.095	0.194	-0.569	-0.099	-0.463	0.587	0.414	-0.787	-0.553	-0.588	0.918	-0.747	-0.147	0.303	-0.041	-0.099	-0.198	-0.327	0.296	-0.868	0.044
UAAGU	-0.251	0.342	1.66	-1.081	-0.386	1.233	2.754	0.01	1.029	-0.062	-0.236	1.462	0.925	-0.477	0.111	0.541	-0.243	-0.034	1.401	2.073	0.018	-0.201	-0.838	-0.491	-0.272	-0.572	-0.084	0.872	0.679	1.247	-0.512	1.136	-0.336	0.68	0.178	-0.704	-0.46	-0.418	1.32	-0.116	-0.681	0.694	-0.043	-0.115	-0.234	0.302	0.045	-0.103	-0.119
UAAUA	3.701	-0.4	0.33	-0.292	-0.476	-0.2	3.54	-0.418	0.307	-0.55	-0.301	1.86	4.065	-1.388	1.72	1.523	-0.04	-0.15	3.688	4.569	-0.036	-0.334	-1.282	0.901	1.29	1.176	0.469	6.712	5.608	2.528	0.136	2.264	-0.087	1.713	1.904	-0.876	-0.459	-0.877	2.948	0.822	-1.014	1.832	0.11	-0.145	-0.305	1.03	0.389	1.113	-0.846
UAAUC	4.344	-0.387	0.147	-0.89	-0.095	-0.198	1	-0.087	0.003	-0.818	-1.164	0.135	0.658	-1.499	-0.18	-0.627	-0.131	-0.108	1.378	0.804	-0.498	-0.593	-0.649	0.084	0.994	0.643	-0.835	2.666	2.104	0.018	-0.126	0.3	0.886	0.219	-0.45	-0.352	-0.036	0.505	0.72	1.296	-0.765	-0.07	-0.039	-0.351	-0.308	0.131	0.075	-0.06	-0.682
UAAUG	3.16	-0.069	1.062	-1.035	-0.436	0.003	1.457	-0.251	-0.141	0.023	-0.013	2.064	2.052	-0.348	-0.238	0.452	-0.241	-0.195	1.268	1.427	0.146	-0.091	-0.568	-0.366	-0.238	-0.187	0.299	1.269	0.986	2.69	0.197	0.37	-0.435	1.125	0.293	-0.725	-0.477	-0.704	1.077	0	-0.453	1.081	-0.06	0.32	-0.088	0.506	-0.09	0.178	-0.247
UAAUU	10.446	1.29	0.813	-0.916	0.023	0.873	1.997	-0.336	4.616	-0.593	-0.481	2.538	3.767	-1.201	1.186	1.16	0.728	0.455	3.491	5.279	-0.045	-0.42	-1.476	0.046	0.614	0.434	-0.099	3.574	3.068	2.753	0.086	1.974	0.092	0.677	0.438	-0.856	-0.442	-0.965	1.39	1.042	-0.466	1.585	1.03	-0.042	-0.265	2.925	0.689	0.757	-0.539
UACAA	0.901	-0.404	-0.26	0.505	-0.287	-0.214	1.045	-0.658	-0.16	-0.538	-0.622	-0.42	0.761	-1.97	-0.057	0.26	-0.111	-0.026	1.375	0.85	-0.203	-0.322	-0.612	1.971	2.471	2.844	-0.213	-0.032	0.009	-0.284	-0.057	0.268	0.26	0.759	0.418	-0.682	-0.375	-0.524	0.017	0.591	-0.779	0.909	-0.095	-0.357	-0.312	0.212	0.141	0.79	-0.841
UACAC	-0.078	-0.347	-0.398	3.183	-0.328	-0.153	0.342	-1.53	-0.144	-1.168	-1.145	-1.205	-0.104	-1.504	-0.251	0.649	0.311	-0.135	0.585	0.185	-0.61	-0.589	0.841	5.891	2.395	2.479	-0.734	-0.072	0.189	-1.292	-0.025	-0.107	1.121	0.904	-0.653	-0.393	-0.231	-0.586	-0.178	0.966	-1.044	0.077	-0.032	-0.488	-0.292	0.176	0.096	1.671	-1.064
UACAG	-0.262	-0.224	-0.332	3.773	-0.077	0.162	0.424	-0.254	-0.171	-0.027	0.155	-0.263	-0.083	-0.885	0.149	0.416	-0.198	0.037	0.422	0.284	0.083	-0.138	-0.381	0.634	1.859	1.166	-0.011	-0.361	-0.472	-0.032	-0.094	0.186	-0.113	-0.604	0.042	-0.593	-0.441	-0.483	-0.505	-0.193	-0.514	2.299	-0.136	-0.216	-0.155	-0.214	0.152	0.061	-0.227
UACAU	-0.032	0.058	0.163	1.279	-0.18	0.183	1.599	-0.773	0.337	-0.632	-0.556	0.313	1.803	-1.627	0.29	1.019	0.133	0.162	1.812	1.016	-0.24	-0.367	0.017	7.21	2.375	2.866	-0.492	0.104	0.032	0.563	-0.069	0.648	5.087	-0.367	-0.218	-0.703	-0.381	-0.65	0.993	0.933	-0.673	4.254	0.235	-0.387	-0.312	0.715	0.893	1.035	-0.805
UACCA	-0.302	-0.358	-0.215	0.045	0.141	-0.046	0.584	-0.73	-0.165	-0.924	-0.98	-1.008	-0.073	-0.794	-0.163	0.762	0.242	-0.007	0.498	0.318	-0.525	-0.475	1.273	0.871	1.455	1.729	-0.525	-0.169	-0.259	-1.126	-0.174	-0.127	1.746	-0.187	-0.678	0.505	0.459	0.362	0.248	0.572	-0.501	-0.215	-0.035	-0.491	-0.331	0.167	0.629	1.311	-0.941
UACCC	-0.166	-0.251	-0.233	0.915	-0.185	0.083	0.377	-2.055	-0.18	-1.651	-1.387	-0.887	-0.342	-1.312	-0.278	-0.103	1.08	-0.265	-0.007	-0.064	-1.253	-0.709	1.163	0.629	0	0	-0.79	-0.105	0.189	-1.002	0.015	-0.341	0.391	-0.084	-0.876	3.582	4.65	2.821	-0.122	0.892	-0.818	-0.319	-0.187	-0.478	-0.284	0.142	0.26	2.295	-1.2
UACCG	-0.29	-0.097	-0.018	-0.203	0.631	0.077	-0.007	0.913	-0.208	-0.601	-0.526	-0.439	-0.494	0.015	-0.528	-0.656	-0.07	0.064	-0.311	-0.636	-0.614	-0.41	0.651	-0.212	0.943	-0.228	-0.801	-0.296	-0.403	-0.53	0.221	-0.496	-0.055	-0.239	-0.453	0.351	0.149	0.203	4.301	-0.085	-0.317	-0.307	-0.346	-0.323	-0.125	-0.287	15.217	0.1	-0.174
UACCU	-0.372	-0.092	0.012	-0.132	-0.038	-0.07	1.102	-1.168	0.055	-1.067	-1.058	-0.249	-0.036	-0.713	-0.214	0.254	0.491	-0.061	0.6	0.237	-0.8	-0.542	0.675	0.265	0.92	0.574	-0.812	0.003	-0.116	-0.702	-0.081	-0.044	0.119	-0.742	-0.592	1.341	1.622	1.629	-0.027	1.961	-0.275	-0.138	0.214	-0.405	-0.317	0.594	0.809	1.464	-0.883
UACGA	-0.038	-0.385	-0.602	-0.97	-0.578	-0.374	0.393	-0.311	-0.305	-0.363	-0.253	-0.685	-0.229	-0.434	-0.467	-0.932	-0.311	-0.209	-0.132	-0.668	-0.443	-0.376	-0.191	-0.311	-0.191	-0.732	-0.817	-0.445	-0.548	-0.815	-0.564	-0.353	-0.504	-0.371	-0.418	-0.678	-0.491	-0.504	-0.418	-0.374	-0.693	-0.282	-0.403	-0.272	-0.233	-0.461	0.172	-0.595	-0.465
UACGC	-0.209	0.011	-0.354	0.314	0.274	-0.081	-0.14	0.094	-0.128	-0.427	0.213	-0.109	-0.375	0.256	-0.483	0.427	-0.027	0.029	0.164	-0.297	-0.283	-0.269	1.434	0.557	0.728	0.679	-0.643	-0.241	0.081	-0.327	2.678	-0.456	0.364	-0.09	-0.117	-0.087	-0.243	-0.263	-0.337	0.466	-0.376	-0.349	-0.106	0.038	0.197	-0.162	0.24	1.153	-0.48
UACGG	0.873	-0.042	-0.698	-0.443	0.17	-0.204	0.384	0.801	-0.226	0.786	1.293	0.066	-0.548	0.835	-0.452	-0.482	-0.402	-0.039	-0.641	-0.685	0.463	0.179	-0.163	-0.546	-1.156	-0.622	0.23	-0.38	-0.504	0.089	-0.644	-0.673	-0.246	-0.634	0.38	-0.352	-0.341	0.234	-0.513	-0.666	0.275	0.247	-0.073	-0.262	-0.1	-0.381	0.153	-1.057	0.337
UACGU	-0.175	0.8	2.551	-0.686	0.22	1.17	0.647	0.73	0.48	-0.112	-0.113	0.718	0.124	0.012	-0.397	-0.378	-0.348	0.145	0.445	-0.491	-0.272	-0.247	0.613	-0.314	-0.183	-0.652	-0.949	-0.282	-0.468	0.601	-0.553	0.036	-0.157	-0.687	-0.105	-0.297	-0.259	0.213	-0.384	0.044	-0.257	0.113	-0.152	-0.3	-0.122	-0.079	0.395	-0.421	0.034
UACUA	0.248	-0.388	-0.151	-0.678	-0.263	-0.322	2.223	-0.307	0.076	-0.396	-0.541	0.256	1.249	-0.911	0.776	0.448	-0.042	-0.081	2.086	1.049	-0.268	-0.26	-0.676	0.766	1.053	1.073	-0.299	1.056	0.64	0.233	-0.034	0.874	-0.098	-0.457	0.064	-0.752	-0.37	-0.475	0.199	2.644	-0.577	0.191	0.016	-0.31	-0.315	0.54	0.749	0.788	-0.692
UACUC	-0.393	-0.426	-0.077	0.199	-0.16	-0.49	0.384	-0.231	-0.236	-0.674	-0.676	-0.103	-0.255	-1.002	-0.395	-0.871	0.125	-0.211	0.569	-0.292	-0.588	-0.338	-0.495	0.328	1.436	1.131	-0.903	-0.263	-0.127	-0.407	-0.101	-0.18	0.43	-0.43	-0.209	-0.668	-0.343	-0.548	-0.378	1.934	-0.184	-0.472	-0.152	-0.359	-0.308	-0.183	0.037	0.77	-0.878
UACUG	-0.009	-0.066	-0.005	-0.636	-0.041	-0.252	0.252	0.195	-0.237	0.388	0.155	0.525	-0.044	0.341	-0.4	-0.128	-0.225	-0.098	0.071	-0.337	-0.095	0.096	-0.504	-0.207	0.157	0.054	0.14	-0.381	-0.49	0.438	0.007	-0.483	-0.322	-0.757	0.109	-0.48	-0.331	-0.231	-0.273	0.687	0.066	-0.022	-0.115	0.01	-0.12	0.13	0.202	-0.242	0.143
UACUU	-0.281	1.092	0.25	-0.526	0.251	0.306	1.128	-0.083	1.658	-0.575	-0.8	0.789	1.016	-0.848	0.282	0.104	0.768	0.636	1.874	0.873	-0.357	-0.401	-0.845	0.229	0.813	0.612	-0.776	0.034	-0.101	0.419	-0.062	0.601	-0.002	-0.9	0.017	-0.722	-0.363	-0.647	-0.161	2.843	0.114	0.165	1.145	-0.215	-0.295	2.426	1.424	0.765	-0.545
UAGAA	0.29	-0.557	-0.542	-0.869	-1.074	-0.522	2.116	-1.302	-0.335	0.442	-0.293	-0.44	0.065	-0.587	3.008	0.858	-0.203	-0.47	1.542	1.183	0.51	0.576	-1.562	-0.376	-0.298	-0.668	1.626	-0.333	-0.325	-0.471	-0.434	4.534	-0.563	0.718	1.343	-1	-0.635	-1.143	-0.222	-0.605	-0.829	-0.036	-0.318	0.154	-0.233	-0.118	-0.407	0.07	-0.808
UAGAC	-0.144	-0.452	-0.764	-0.249	-0.498	-0.608	0.909	-0.803	-0.297	-0.037	-0.345	-0.75	-0.475	-0.443	1.227	-0.379	-0.245	-0.327	0.157	-0.374	-0.3	-0.06	-0.821	-0.304	-0.421	-0.798	-0.02	-0.368	-0.36	-0.84	-0.56	2.126	-0.367	-0.575	-0.25	-0.609	-0.455	-0.558	-0.304	-0.443	-0.545	-0.343	-0.327	-0.251	-0.219	-0.324	-0.217	-0.341	-0.396
UAGAG	-0.186	-0.384	-0.446	-0.783	-0.844	-0.26	1.756	-0.782	-0.325	0.51	0.507	-0.227	-0.38	0.445	2.854	1.059	-0.187	-0.332	0.488	1.051	0.422	0.416	-1.098	-0.561	-0.91	-0.997	1.016	-0.454	-0.561	-0.328	-0.579	3.166	-0.568	-0.455	0.303	-0.805	-0.57	-0.809	-0.459	-0.863	-0.407	0.091	-0.253	0.064	-0.18	-0.316	-0.315	-0.196	-0.138
UAGAU	-0.204	-0.423	-0.408	-0.968	-0.664	-0.35	2.536	-0.117	-0.226	0.108	-0.401	-0.208	0.382	-0.469	2.876	0.253	-0.316	-0.297	1.194	0.779	-0.065	-0.069	-1.347	-0.497	-0.599	-1.048	0.117	-0.362	-0.526	-0.346	-0.613	5.016	-0.645	-0.757	-0.229	-0.833	-0.564	-0.864	-0.089	-0.596	-0.666	0.552	-0.314	-0.016	-0.243	-0.179	-0.142	-0.645	-0.372
UAGCA	-0.099	-0.316	-0.467	-0.004	-0.355	-0.168	2.016	-0.92	-0.189	0.021	0.18	-0.146	-0.14	-0.381	4.702	2.14	-0.098	-0.128	1.348	1.349	0.008	0.119	0.3	0.404	0.76	1.244	0.31	-0.322	-0.321	-0.141	1.468	3.602	0.437	-0.16	-0.017	-0.662	-0.485	-0.905	-0.004	-0.152	-0.617	-0.036	-0.068	2.082	1.612	-0.114	-0.151	1.219	-0.577
UAGCC	-0.3	-0.028	-0.3	0.505	0.453	0.01	1.344	-0.073	-0.125	-0.674	-0.056	-0.426	-0.483	-0.018	3.18	1.012	0.267	-0.018	0.588	0.252	-0.414	-0.151	1.253	0.216	0.494	0.634	-0.139	-0.275	-0.187	-0.607	0.863	1.714	0.46	-0.32	-0.329	1.133	0.372	0.406	0.013	0.25	-0.52	-0.211	-0.119	-0.375	-0.247	0.074	-0.005	1.662	-0.573
UAGCG	-0.136	0.016	-0.214	-0.161	0.002	0.06	1.506	0.547	-0.215	0.5	1.007	0.182	-0.534	1.027	2.672	1.196	-0.317	-0.057	0.478	0.122	0.097	0.196	0.675	-0.54	-0.537	-0.427	0.185	-0.434	-0.211	0.127	0.866	2.269	-0.119	-0.42	0.28	-0.332	-0.37	-0.183	1.496	-0.448	-0.025	0.063	-0.115	-0.264	-0.154	-0.398	-0.13	0.158	0.285
UAGCU	-0.358	-0.03	-0.27	-0.326	-0.148	-0.307	2.434	-0.232	-0.055	0.235	0.221	0.386	-0.033	0.3	3.192	1.063	-0.093	-0.046	1.375	1.255	-0.112	0.097	-0.231	-0.382	0.07	0.164	-0.151	-0.188	-0.268	0.132	2.668	3.731	-0.254	-0.645	0.111	-0.694	-0.464	-0.734	-0.144	0.782	-0.215	-0.04	0.065	-0.131	-0.247	0.163	-0.032	0.909	-0.174
UAGGA	0.153	-0.432	-0.812	-1.023	-0.623	-0.552	1.648	-0.197	-0.403	1.082	0.638	-0.084	-0.479	0.462	4.11	0.011	-0.426	-0.214	-0.4	-0.186	0.658	0.341	-1.196	-0.623	-1.34	-0.871	0.734	-0.497	-0.646	-0.188	-0.784	2.013	-0.55	-0.596	0.163	-0.802	-0.521	-0.416	-0.55	-0.964	0.29	-0.189	-0.168	0.039	-0.158	-0.429	-0.337	-1.319	0.124
UAGGC	-0.126	-0.194	-0.698	-0.028	-0.262	-0.405	0.993	-0.069	-0.26	0.764	1.032	-0.017	-0.54	0.894	3.77	0.768	-0.287	-0.099	-0.178	-0.129	0.331	0.286	-0.008	-0.474	-0.743	-0.405	0.436	-0.424	-0.425	-0.181	-0.022	1.406	-0.319	-0.507	0.175	-0.422	-0.417	-0.389	-0.468	-0.621	0.107	-0.296	-0.2	-0.134	-0.119	-0.358	-0.21	-0.393	0.096
UAGGG	0.068	-0.249	-0.637	-0.511	-0.188	-0.378	1.529	0.24	-0.271	2.662	2.447	0.438	-0.486	1.531	2.442	2.661	-0.338	-0.026	-0.02	0.499	4.232	2.653	-0.574	-0.649	-1.1	-0.315	3.092	-0.491	-0.614	0.319	-0.751	1.775	-0.494	-0.596	0.899	-0.663	-0.525	-0.45	-0.578	-0.877	0.327	0	0.448	-0.036	-0.131	-0.206	-0.318	-0.793	0.779
UAGGU	-0.558	-0.1	-0.078	-0.962	-0.436	0.139	2.578	0.217	-0.069	1.583	2.35	0.341	-0.114	1.437	4.264	1.365	-0.372	-0.142	0.532	0.557	0.953	0.308	-0.59	-0.712	-1.017	-0.551	0.961	-0.511	-0.708	0.119	-0.822	3.401	-0.603	-0.841	0.099	-0.79	-0.558	-0.628	-0.609	-0.747	-0.119	0.058	-0.07	-0.096	-0.2	-0.328	-0.328	-0.726	0.157
UAGUA	-0.001	-0.327	0.891	-0.925	-0.869	-0.103	3.467	-0.843	-0.001	0.17	0.026	1.127	0.625	-0.403	4.121	1.828	-0.241	-0.244	2.606	2.607	0.147	0.124	-0.889	-0.401	-0.186	-0.419	0.54	-0.051	-0.166	1.652	-0.479	5.822	-0.535	-0.453	0.354	-0.899	-0.567	-0.942	-0.051	-0.247	-0.725	0.633	-0.13	-0.039	-0.243	0.043	-0.139	0.395	-0.6
UAGUC	-0.493	0.055	1.671	-0.671	0.064	0.019	1.213	0.357	-0.173	-0.356	-0.955	-0.006	-0.462	-0.671	1.862	-1.042	-0.325	0.068	0.3	-0.451	-0.432	-0.383	-0.183	-0.508	-0.477	-0.803	-0.947	-0.423	-0.678	-0.167	-0.638	2.805	0.004	-0.742	-0.397	0.038	-0.032	0.586	-0.378	0.007	-0.528	-0.175	-0.323	-0.303	-0.206	-0.338	-0.226	-0.955	-0.123
UAGUG	-0.36	0.049	1.077	-0.801	-0.541	-0.104	2.081	-0.133	-0.201	0.735	0.938	1.064	0.417	0.787	2.146	1.273	-0.323	-0.164	0.623	0.632	0.313	0.258	-0.193	-0.678	-0.808	-0.701	0.685	-0.49	-0.624	1.077	-0.508	3.201	-0.569	-0.669	0.371	-0.666	-0.508	-0.607	-0.453	-0.58	-0.071	0.824	-0.065	0.095	-0.124	-0.069	-0.314	-0.058	1.195
UAGUU	-0.485	2.73	1.323	-1.003	-0.192	4.543	2.956	0.222	2.267	0	-0.175	1.515	0.673	-0.295	5.003	1.133	0.071	0.288	2.207	2.293	-0.01	-0.185	-1.158	-0.605	-0.401	-0.665	-0.223	-0.336	-0.519	1.59	-0.543	6.701	-0.414	-0.878	0.189	-0.746	-0.491	-0.726	-0.391	-0.088	-0.405	0.391	0.439	0.01	-0.212	1.013	0.049	-0.043	0.245
UAUAA	2.013	-0.349	0.374	0.432	-0.391	-0.107	4.269	-0.375	1.139	-0.526	-0.202	2.159	4.432	-1.493	1.05	1.311	-0.051	-0.157	3.43	4.35	-0.036	-0.311	-1.586	0.959	1.033	0.9	0.596	4.438	4.619	2.897	0.126	1.379	-0.139	0.74	1.684	-0.876	-0.455	-0.836	8.606	1.069	-0.848	3.772	0.092	-0.127	-0.298	1.079	0.294	1.028	-0.785
UAUAC	0.002	-0.291	0.111	1.117	-0.279	-0.184	2.54	-0.772	0.302	-0.759	-0.399	0.424	1.666	-1.336	0.365	0.847	0.115	-0.133	2.036	1.232	-0.426	-0.438	-0.706	2.571	1.593	1.51	-0.228	-0.141	0.099	0.544	0.062	0.41	0.408	-0.268	0.015	-0.462	-0.119	-0.263	-0.015	1.608	-0.621	2.241	0.071	-0.343	-0.305	0.671	0.944	1.133	-0.855
UAUAG	-0.095	-0.253	0.207	0.027	-0.532	0.088	4.512	-0.35	0.2	0.174	0.785	1.06	0.94	-0.54	10.557	1.439	-0.213	-0.21	2.261	2.422	0.242	0.065	-1.312	-0.177	-0.153	-0.19	0.887	-0.396	-0.377	1.335	0.027	5.214	-0.436	-0.716	0.414	-0.832	-0.534	-0.833	-0.196	-0.092	-0.617	3.298	-0.029	0.09	-0.169	0.261	0.118	0.278	-0.369
UAUAU	0.225	0.333	1.39	1.424	-0.171	0.351	4.474	-0.252	1.935	-0.454	0.18	3.27	6.925	-1.325	2.762	2.02	0.218	0.109	4	3.726	-0.045	-0.348	-1.529	1.836	0.976	0.76	0.385	0.134	0.751	4.19	0.13	1.662	0.024	-0.709	0.422	-0.823	-0.409	-0.798	2.122	1.451	0.321	7.944	0.668	-0.055	-0.275	1.985	0.731	1.029	-0.658
UAUCA	0.988	-0.303	0.146	-0.178	-0.046	-0.043	1.139	-0.34	0.617	-0.613	-0.803	0.254	0.895	-1.824	0.032	0.093	-0.191	0.013	1.571	0.569	-0.327	-0.52	-0.14	1.028	2.029	1.966	-0.648	-0.244	-0.283	0.069	-0.158	0.181	3.434	-0.39	-0.081	-0.652	-0.367	-0.528	0.882	1.63	-0.073	-0.011	-0.157	-0.395	-0.302	0.029	0.025	0.067	-0.202
UAUCC	-0.331	-0.27	0.162	-0.206	-0.099	0.035	0.493	-0.881	-0.066	-1.234	-1.066	-0.259	-0.143	-1.01	-0.24	-0.133	0.336	-0.196	0.585	0.067	-0.844	-0.658	0.548	0.616	1.175	0.661	-0.968	-0.305	-0.287	-0.711	-0.14	-0.293	0.32	-0.461	-0.668	1.41	1.747	3.834	-0.33	1.897	-0.038	-0.295	-0.12	-0.457	-0.316	0.149	0.039	0.907	-0.638
UAUCG	-0.15	0.025	-0.011	-0.976	0.463	0.12	0.424	1.514	-0.261	-0.202	-0.699	-0.288	-0.49	-0.292	-0.465	-1.66	-0.534	-0.043	-0.171	-0.994	-0.398	-0.394	-0.424	-0.606	-0.659	-1.111	-1.242	-0.482	-0.71	-0.34	-0.063	-0.383	-0.386	-0.513	-0.644	-0.265	-0.241	0.132	-0.568	0.063	-0.192	-0.239	-0.482	-0.167	-0.118	-0.608	0.093	-1.513	0.929
UAUCU	-0.24	0.421	0.711	-0.92	0.049	-0.059	1.49	0.107	0.555	-0.594	-0.969	0.889	1.139	-0.983	0.22	-0.297	0.048	0.08	1.724	0.868	-0.383	-0.546	-1.002	-0.033	0.86	0.317	-0.783	-0.097	-0.113	0.434	-0.121	0.272	-0.2	-0.815	-0.199	-0.6	-0.308	-0.612	-0.457	3.89	2.17	0.28	1.134	-0.245	-0.287	0.812	0.197	0.029	-0.083
UAUGA	0.225	-0.403	-0.267	-1.182	-0.749	-0.318	1.042	-0.614	0.309	-0.222	-0.301	0.546	1.769	-0.416	0.003	0.174	-0.235	-0.325	0.631	0.274	-0.13	-0.261	-1.015	-0.411	-0.484	-0.875	0.025	-0.325	-0.348	0.511	-0.503	-0.08	-0.708	-0.504	0.086	-0.903	-0.559	-0.967	3.361	-0.207	-0.748	0.243	-0.229	0.222	-0.219	0.325	0.062	-0.158	-0.443
UAUGC	-0.317	-0.001	0.075	-0.172	-0.132	-0.074	0.397	-0.267	0.09	-0.227	0.389	1.58	2.183	0.024	-0.128	1.2	-0.009	-0.069	0.68	0.38	-0.227	-0.134	0.464	0.207	0.375	0.627	0.01	-0.335	-0.147	1.611	2.078	-0.39	-0.173	-0.321	0.071	-0.265	-0.282	-0.485	-0.459	0.619	-0.263	0.144	0.081	1.294	0.655	0.412	0.127	1.291	-0.211
UAUGG	0.011	-0.209	-0.205	-0.898	-0.287	-0.235	0.95	0.036	-0.118	1.391	1.101	0.58	0.266	0.668	-0.132	0.605	-0.32	-0.141	-0.026	0.202	1.26	0.687	-0.785	-0.603	-0.873	-0.526	1.353	-0.484	-0.575	0.59	-0.543	-0.342	-0.614	-0.756	0.389	-0.768	-0.53	-0.645	-0.649	-0.509	-0.054	0.397	0.089	0.125	-0.187	0.082	-0.013	-0.626	0.168
UAUGU	-0.303	1.468	6.372	-0.995	-0.162	1.482	1.568	-0.028	1.271	0.083	0.342	4.329	4.494	-0.186	0.102	0.772	-0.147	0.068	1.187	0.871	-0.027	-0.129	-0.622	-0.473	-0.457	-0.564	0.075	-0.343	-0.369	4.293	-0.509	0.353	-0.45	-0.811	0.161	-0.659	-0.404	-0.487	-0.504	0.333	1.137	4.059	0.206	0.274	-0.165	1.104	0.087	0.054	0.486
UAUUA	1.225	1.079	0.781	-0.441	0.058	0.859	2.522	-0.299	3.09	-0.479	-0.122	3.091	4.619	-1.235	3.081	1.996	0.327	0.264	4.302	3.692	-0.071	-0.348	-1.339	0.76	0.887	0.768	0.151	1.16	1.861	3.295	0.135	2.578	-0.13	-0.516	1.015	-0.847	-0.409	-0.918	5.798	1.432	-0.125	1.631	0.597	-0.093	-0.29	2.932	1.813	1.084	-0.246
UAUUC	-0.343	0.52	0.497	-0.445	-0.187	0.627	0.544	-0.493	0.627	-0.865	-0.847	0.841	0.704	-1.197	0.051	0.246	0.465	0.148	1.286	0.897	-0.455	-0.581	-0.938	0.456	0.892	0.678	-0.75	-0.331	-0.303	0.554	-0.138	-0.011	1.213	-0.756	-0.123	-0.452	-0.09	-0.108	-0.442	1.907	0.578	0.034	0.794	-0.369	-0.299	1.384	0.305	0.529	-0.4
UAUUG	-0.328	0.712	1.03	-0.953	-0.433	0.291	0.742	0.031	0.49	0.034	-0.256	1.855	1.314	-0.302	-0.158	0.043	-0.081	-0.011	1.005	0.256	0.037	-0.261	-1.042	-0.453	-0.497	-0.634	-0.057	-0.457	-0.461	1.845	0.126	0.018	-0.549	-0.903	0.135	-0.74	-0.489	-0.838	-0.524	0.165	-0.024	0.959	0.142	0.449	-0.089	1.162	-0.019	-0.334	0.463
UAUUU	-0.148	4.347	1.599	-0.554	2.456	2.549	1.368	-0.109	8.679	-0.514	0.101	4.378	5.156	-1.009	1.769	0	3.747	3.496	3.843	3.313	-0.041	-0.404	-1.579	0.34	0.643	0.439	-0.209	0.048	2.845	3.901	0.17	1.472	0.086	-0.979	0.767	-0.675	-0.286	-0.823	-0.223	2.119	3.464	1.88	4.309	0.059	-0.246	6.184	1.412	1.029	0.456
UCAAA	1.31	-0.445	0.006	-0.251	-0.323	-0.164	-0.004	-0.204	-0.289	-0.532	-0.967	-0.631	0.124	-1.838	-0.261	-0.849	-0.22	-0.099	0.452	0.383	-0.282	-0.397	-0.971	0.358	1.416	1.638	-0.368	0.07	0.315	-0.58	-0.19	-0.165	0.418	1.795	0.702	-0.387	-0.242	-0.25	0.053	0.408	-0.47	-0.357	-0.206	-0.299	-0.302	-0.172	-0.429	-0.095	-0.699
UCAAC	0.021	-0.458	-0.088	-0.189	-0.081	-0.325	-0.462	-0.476	-0.293	-0.619	-1.102	-1.053	-0.354	-1.463	-0.515	-1.09	-0.151	-0.04	0.019	-0.45	-0.545	-0.482	0.206	0.612	1.774	1.737	-1.037	-0.133	-0.147	-1.087	-0.174	-0.379	0.965	0.136	-0.764	-0.123	-0.011	-0.063	0.157	0.869	-0.275	-0.594	-0.31	-0.47	-0.302	-0.366	-0.355	0.029	-0.665
UCAAG	-0.069	-0.351	-0.108	-1.002	-0.138	0.285	-0.353	0.024	-0.307	-0.152	-0.517	-0.528	-0.444	-0.91	-0.521	-0.81	-0.321	-0.069	-0.428	-0.306	-0.153	-0.317	-0.306	-0.223	-0.128	0.105	-0.494	-0.361	-0.47	-0.559	-0.211	-0.403	-0.119	0.386	-0.13	-0.287	-0.286	-0.115	-0.495	-0.332	-0.25	-0.529	-0.341	-0.216	-0.177	-0.553	-0.392	-0.696	-0.353
UCAAU	2.698	-0.05	0.57	-0.843	0.007	0.185	-0.022	0.136	0.079	-0.45	-0.818	0.314	0.701	-1.632	0.035	-0.383	-0.064	0.163	0.949	0.53	-0.317	-0.407	-0.443	0.33	1.737	1.629	-0.699	0.2	0.245	0.214	-0.169	0.193	0.45	0.509	-0.222	-0.378	-0.198	-0.176	0.81	0.807	-0.049	-0.063	-0.017	-0.295	-0.288	0.267	-0.182	0.112	-0.578
UCACA	0.218	-0.41	-0.145	3.554	0.04	-0.127	-0.536	-0.358	-0.224	-0.628	-1.043	-0.938	-0.176	-1.455	-0.385	-0.28	-0.072	0.026	0.221	-0.176	-0.408	-0.429	1.467	3.292	2.608	2.889	-0.935	-0.203	-0.286	-1.049	-0.212	-0.259	3.387	-0.024	-0.698	-0.371	-0.238	-0.2	-0.019	0.66	-0.363	-0.436	-0.196	-0.49	-0.319	-0.256	-0.27	0.575	-0.828
UCACC	-0.292	-0.45	-0.261	0.578	0.109	-0.199	-0.797	-1.572	-0.255	-1.455	-1.598	-1.269	-0.543	-1.073	-0.527	-0.343	0.543	-0.067	-0.419	-0.511	-0.93	-0.743	1.83	0.686	0	0	-1.139	-0.178	-0.063	-1.485	-0.157	-0.484	1.925	0	-1.172	0.596	0.603	0.066	-0.168	0.829	-0.692	-0.576	-0.262	-0.549	-0.301	-0.242	-0.27	1.431	-1.091
UCACG	-0.031	-0.14	0.161	-0.222	0.599	0.216	-0.872	0.751	-0.245	-0.202	-0.408	-0.608	-0.578	-0.198	-0.695	-1.05	-0.308	0.095	-0.601	-1.015	-0.307	-0.377	1.693	0.268	0.177	0.214	-1.047	-0.359	-0.477	-0.614	0.152	-0.656	1.008	-0.611	-0.447	-0.027	-0.182	0.166	-0.49	-0.047	0.042	-0.572	-0.376	-0.375	-0.145	-0.65	-0.292	-0.534	-0.175
UCACU	-0.166	-0.194	-0.013	-0.361	0.174	-0.18	-0.302	-0.417	-0.066	-0.511	-1.06	-0.513	-0.176	-0.803	-0.179	-0.526	0.073	0.092	0.376	-0.324	-0.489	-0.415	0.492	0.794	1.505	1.508	-0.987	-0.011	-0.194	-0.703	-0.205	-0.161	1.203	-0.755	-0.602	-0.493	-0.263	-0.362	-0.244	2.086	0.025	-0.458	-0.028	-0.392	-0.297	0.135	-0.1	0.467	-0.585
UCAGA	0.053	-0.504	-0.643	-0.043	-0.282	-0.358	-0.556	-0.003	-0.379	-0.151	-0.719	-1.093	-0.494	-0.703	-0.343	-1.103	-0.346	-0.197	-0.714	-0.542	-0.361	-0.312	-1.092	-0.455	-0.011	-0.469	-0.437	-0.461	-0.661	-1.058	-0.724	-0.184	-0.414	-0.611	-0.46	-0.623	-0.444	-0.437	-0.457	-0.629	-0.293	-0.655	-0.426	-0.264	-0.223	-0.659	-0.474	-1.257	-0.181
UCAGC	-0.221	-0.247	-0.29	0.192	0.504	-0.159	-0.87	0.247	-0.227	-0.204	-0.086	-0.719	-0.604	-0.137	-0.399	-0.066	-0.095	0.233	-0.257	-0.364	-0.28	-0.268	0.782	-0.084	1.426	0.898	-0.617	-0.295	-0.39	-0.735	1.299	-0.351	0.455	-0.604	-0.542	0.168	-0.133	-0.114	0.068	0.271	-0.088	-0.634	-0.236	0.294	0.314	-0.488	-0.288	0.31	-0.283
UCAGG	0.048	-0.281	-0.611	-0.546	0.275	-0.149	-0.781	0.678	-0.301	0.768	0.694	-0.26	-0.625	0.35	-0.354	-0.39	-0.407	-0.007	-0.908	-0.598	0.752	0.146	-0.348	-0.588	-0.711	-0.348	0.196	-0.461	-0.671	-0.321	-0.681	-0.509	-0.282	-0.732	-0.082	-0.236	-0.279	-0.025	-0.522	-0.752	0.258	-0.286	-0.203	-0.284	-0.164	-0.657	-0.346	-1.323	0.253
UCAGU	-0.186	0.335	1.435	-0.331	0.176	1.382	-0.473	0.39	0.442	-0.03	-0.41	0.17	-0.218	-0.578	-0.243	-0.309	-0.234	0.161	0.061	-0.173	-0.211	-0.275	-0.13	-0.393	1.092	0.181	-0.711	-0.284	-0.555	0.144	-0.62	0.341	-0.101	-0.85	-0.359	-0.35	-0.308	-0.185	-0.33	-0.077	-0.082	-0.378	-0.181	-0.303	-0.226	-0.314	-0.3	-0.534	-0.043
UCAUA	0.656	-0.423	0.306	0.122	-0.251	-0.159	2.191	-0.374	0.174	-0.473	-0.591	0.308	0.771	-1.627	0.43	0.162	-0.122	0.048	1.409	0.915	-0.348	-0.371	-0.176	1.544	1.971	2.331	-0.58	0.603	0.582	0.153	-0.186	0.733	7.431	-0.445	-0.193	-0.51	-0.25	-0.271	1.29	0.845	-0.33	0.077	-0.107	-0.379	-0.323	0.021	0.24	0.288	-0.699
UCAUC	-0.119	-0.5	0.137	-0.648	0.202	-0.22	-0.8	-0.041	-0.158	-0.713	-1.304	-0.797	-0.394	-1.159	-0.57	-1.162	-0.142	0.007	-0.092	-0.704	-0.523	-0.57	0.816	0.243	1.913	1.441	-1.421	-0.336	-0.545	-1.093	-0.297	-0.425	5.143	-0.801	-1.065	-0.115	0.002	0.438	-0.315	1.231	-0.211	-0.667	-0.256	-0.484	-0.314	-0.466	-0.362	-0.311	-0.513
UCAUG	-0.064	-0.13	0.98	-0.871	-0.008	0.209	-0.804	-0.071	-0.2	0.034	-0.268	0.596	0.432	-0.428	-0.608	-0.212	-0.263	0.025	-0.272	-0.449	-0.181	-0.228	0.581	-0.077	0.11	0.502	-0.361	-0.381	-0.551	0.577	-0.053	-0.524	1.891	-0.787	-0.264	-0.362	-0.318	-0.274	-0.013	0.046	0.203	0.035	-0.216	-0.031	-0.145	-0.262	-0.399	-0.302	-0.191
UCAUU	0.296	1.07	0.833	-0.791	0.676	0.993	-0.493	0.139	2.32	-0.427	-0.803	1.062	0.75	-1.414	0.196	0.003	0.49	0.8	1.34	0.436	-0.324	-0.44	-0.001	0.702	1.671	1.84	-0.908	0.001	-0.149	0.677	-0.183	0.314	6.742	-0.94	-0.222	-0.424	-0.185	-0.19	0.493	1.329	0.538	-0.211	0.656	-0.279	-0.29	1.347	0.37	0.24	-0.313
UCCAA	-0.26	-0.45	-0.041	-0.256	-0.552	-0.131	-0.232	-1.066	-0.334	-0.987	-1.221	-1.098	-0.298	-0.763	-0.23	-0.376	0.104	-0.181	-0.357	-0.02	-0.627	-0.56	0.677	0.089	0.654	0.427	-0.629	-0.19	-0.157	-1.077	-0.42	-0.394	-0.269	0.817	-0.741	0.911	0.525	1.233	-0.264	0.165	-0.27	-0.532	-0.219	-0.447	-0.312	-0.186	-0.422	0.265	-0.865
UCCAC	-0.691	-0.255	-0.075	0.446	-0.171	0.009	-0.773	-1.129	-0.259	-1.193	-0.995	-1.15	-0.477	-0.119	-0.284	-0.011	0.361	-0.106	-0.375	-0.266	-0.722	-0.653	1.403	0.661	1.278	1.111	-0.78	-0.209	-0.256	-1.205	-0.288	-0.445	0.586	-0.175	-1.045	0.654	0.52	0.849	-0.426	0.719	-0.217	-0.571	-0.183	-0.557	-0.306	-0.137	-0.174	1.034	-0.874
UCCAG	-0.771	-0.209	-0.072	0.136	-0.123	0.173	-0.781	-0.509	-0.256	-0.664	-0.348	-0.685	-0.536	0.556	-0.22	0.697	0.139	-0.083	-0.642	0.091	-0.23	-0.382	0.35	-0.297	0.091	-0.017	0.058	-0.307	-0.441	-0.78	-0.322	-0.464	-0.318	-0.355	-0.49	0.535	0.124	0.528	-0.587	-0.265	-0.172	-0.525	-0.098	-0.328	-0.197	-0.243	-0.325	0.044	-0.461
UCCAU	-0.718	-0.16	0.389	-0.237	-0.075	0.195	-0.23	-0.553	-0.087	-0.944	-0.941	-0.411	-0.146	-0.298	-0.024	0.691	0.292	0.022	0.116	0.203	-0.532	-0.494	1.013	0.288	1.088	0.815	-0.599	-0.097	-0.155	-0.671	-0.38	-0.166	2.581	-0.496	-0.74	0.114	0.252	0.621	0.109	0.603	-0.124	-0.216	0.063	-0.487	-0.327	0.169	-0.065	0.808	-0.818
UCCCA	-0.538	-0.257	0.336	1.69	-0.48	-0.017	-0.356	-2.132	-0.172	-1.043	-1.197	-0.003	-0.025	-1.453	-0.168	-1.346	0.191	-0.349	0.229	-0.629	-0.865	-0.295	1.203	0.617	0	0	-1.152	-0.075	0.331	0.173	-0.053	-0.064	0.178	0.325	-0.282	2.102	2.11	4.188	-0.342	0.546	0.433	-0.223	-0.278	-0.306	-0.294	-0.317	-0.208	1.038	-0.893
UCCCC	-0.34	-0.218	0.467	2.102	-0.07	-0.001	-0.56	-2.169	-0.171	-0.8	0.108	0.98	-0.144	-0.813	-0.199	-0.843	0.701	-0.338	1.339	-0.344	-1.038	-0.247	1.349	0.477	0	0	-0.835	0.016	0.684	1.169	0.277	-0.132	-0.073	0.055	0.936	4.233	7.182	6.146	-0.392	1.484	1.62	-0.309	-0.258	-0.302	-0.289	-0.262	-0.18	3.393	-0.948
UCCCG	-0.31	0.065	0.232	1.759	-0.121	0.171	-0.911	-1.23	-0.158	-1.312	-1.356	0.172	-0.354	-1.167	-0.504	-1.736	0.15	-0.306	-0.807	-1.061	-1.08	-0.534	0.735	0.042	0	0	-1.126	-0.202	0.198	0.265	-0.136	-0.549	0.009	-0.034	-0.311	2.117	1.469	2.213	-0.598	-0.101	-0.14	-0.299	-0.564	-0.371	-0.132	-0.588	-0.113	-0.233	-0.574
UCCCU	-0.267	-0.022	0.534	1.227	-0.078	-0.025	-0.127	-2.027	-0.067	-0.986	-0.857	1.058	-0.065	-0.889	-0.161	-1.136	0.427	-0.283	0.76	-0.564	-1.069	-0.515	1.273	0.252	0	0	-1.139	-0.019	0.418	0.891	-0.014	-0.059	-0.201	-0.409	0.248	1.999	2.936	4.315	-0.441	1.411	1.191	-0.306	-0.187	-0.305	-0.295	-0.062	-0.097	1.803	-0.762
UCCGA	-0.329	-0.373	-0.43	-0.53	-0.363	-0.17	-0.799	-0.349	-0.326	-1.19	-1.388	-1.088	-0.534	-0.851	-0.595	-1.714	-0.025	-0.24	-1.288	-1.068	-0.982	-0.711	-0.237	-0.57	0.053	-1.219	-1.146	-0.389	-0.481	-1.079	-0.726	-0.731	-0.491	-0.125	-1.025	0.069	-0.064	-0.137	-0.586	-0.545	-0.727	-0.526	-0.6	-0.439	-0.213	-0.687	-0.22	-0.998	-0.443
UCCGC	-0.592	0.035	-0.059	0.6	0.555	0.035	-1.014	0.35	-0.179	-0.873	-0.539	-0.367	-0.559	0.283	-0.562	-0.823	0.213	0.164	-0.66	-0.749	-0.171	-0.542	1.129	-0.16	1.5	0.217	-0.817	-0.222	-0.059	-0.41	1.559	-0.652	0.198	-0.281	-0.507	1.195	0.572	0.56	-0.537	0.371	-0.051	-0.564	-0.288	-0.17	0.064	-0.407	-0.081	0.415	-0.412
UCCGG	-0.15	-0.062	-0.501	-0.138	0.585	0.03	-1.057	0.884	-0.253	-0.219	0.067	-0.323	-0.637	0.714	-0.538	-1.082	-0.147	-0.055	-1.329	-0.861	-0.198	-0.279	-0.784	-0.541	-0.904	-0.883	-0.015	-0.339	-0.479	-0.14	-0.693	-0.885	-0.199	-0.241	-0.115	0.496	0.082	0.603	-0.508	-0.74	0.158	-0.378	-0.306	-0.357	-0.051	-0.574	5.132	-1.129	0.266
UCCGU	-0.586	0.362	2.161	-0.28	0.912	0.902	-0.744	1.352	0.005	-0.715	-0.924	0.327	-0.401	-0.164	-0.526	-1.177	-0.079	0.18	-0.663	-0.925	-0.561	-0.513	0.765	-0.51	0.853	-0.652	-1.175	-0.249	-0.332	0.005	-0.619	-0.444	-0.155	-0.614	-0.441	0.459	0.227	0.626	-0.541	-0.103	-0.055	-0.429	-0.304	-0.446	-0.193	-0.411	0.15	-0.656	-0.159
UCCUA	-0.463	-0.385	0.246	0.214	-0.742	-0.211	1.241	-1.407	-0.172	-1.026	-1.27	0.005	-0.135	-1.035	-0.116	-1.012	0.109	-0.286	0.087	-0.269	-0.827	-0.535	0.416	0.029	0.58	0.246	-1.182	0.083	0.13	-0.199	-0.358	-0.027	-0.321	-0.162	-0.372	0.834	1.001	3.084	-0.278	1.378	-0.118	-0.403	-0.224	-0.378	-0.313	-0.127	-0.165	0.323	-0.798
UCCUC	-0.751	-0.442	0.276	0.331	-0.064	-0.327	-0.67	-0.58	-0.275	-0.796	-0.779	0.236	-0.37	-0.412	-0.437	-1.373	0.107	-0.253	0.03	-0.768	-0.731	-0.566	0.698	-0.125	1.213	0.518	-1.333	-0.225	-0.146	0.023	-0.222	-0.428	0.05	-0.48	-0.124	0.815	0.829	2.294	-0.527	1.652	0.672	-0.574	-0.305	-0.439	-0.308	-0.465	-0.351	0.887	-0.68
UCCUG	-0.599	-0.15	0.422	0.349	-0.233	-0.024	-0.888	-0.787	-0.236	-0.627	-0.728	0.375	-0.431	0.064	-0.586	-0.99	0.047	-0.214	-0.64	-0.766	-0.67	-0.362	0.421	-0.273	0.1	-0.115	-0.77	-0.292	-0.233	0.175	-0.173	-0.643	-0.258	-0.464	-0.177	0.768	0.467	1.626	-0.521	0.325	0.263	-0.261	-0.287	-0.213	-0.166	-0.335	-0.311	-0.099	-0.365
UCCUU	-0.586	0.424	0.672	0.086	0.128	0.215	-0.381	-1.355	0.424	-1.167	-1.262	0.965	-0.038	-0.824	-0.114	-0.693	0.629	0.116	0.525	-0.222	-0.946	-0.651	0.64	-0.075	0.693	0.022	-1.205	-0.067	0.072	0.302	-0.298	-0.085	-0.158	-0.724	-0.185	0.764	1.009	3.011	-0.423	1.839	0.609	-0.316	0.595	-0.343	-0.298	1.125	0.092	0.764	-0.553
UCGAA	-0.13	-0.453	-0.571	-1.103	-0.375	-0.343	-0.404	0.317	-0.389	-0.287	-0.932	-0.924	-0.511	-0.516	-0.604	-1.906	-0.434	-0.265	-0.705	-0.942	-0.54	-0.355	-0.959	-0.587	-0.655	-1.207	-0.884	-0.463	-0.65	-0.889	-0.689	-0.499	-0.508	0.602	-0.708	-0.482	-0.384	-0.3	-0.443	-0.593	-0.396	-0.542	-0.517	-0.188	-0.197	-0.692	-0.415	-1.411	-0.121
UCGAC	-0.474	-0.313	-0.609	-0.543	-0.073	-0.332	-0.862	0.082	-0.327	-0.362	-0.659	-1.135	-0.717	-0.297	-0.688	-1.756	-0.396	-0.241	-1.012	-1.282	-0.711	-0.439	-0.122	-0.5	-0.579	-1.178	-1.234	-0.417	-0.581	-1.117	-0.65	-0.695	-0.282	-0.72	-1.075	-0.173	-0.22	-0.093	-0.523	-0.339	-0.277	-0.637	-0.471	-0.405	-0.182	-0.706	-0.33	-1.315	-0.003
UCGAG	-0.45	-0.244	-0.466	-1.239	-0.298	0.079	-0.719	0.203	-0.39	-0.528	-0.496	-0.869	-0.739	0.029	-0.671	-1.395	-0.271	-0.215	-1.459	-1.128	-0.641	-0.443	-0.644	-0.583	-1.238	-1.649	-0.735	-0.531	-0.828	-0.827	-0.802	-0.704	-0.54	-0.657	-0.724	-0.311	-0.367	-0.328	-0.631	-0.954	-0.388	-0.573	-0.619	-0.229	-0.092	-0.829	-0.378	-1.527	0.166
UCGAU	-0.309	-0.325	-0.299	-1.151	-0.26	-0.136	-0.351	0.451	-0.212	-0.181	-0.59	-0.617	-0.336	-0.188	-0.545	-1.558	-0.406	-0.188	-0.543	-0.94	-0.584	-0.441	-0.526	-0.624	-0.616	-1.25	-1.124	-0.396	-0.603	-0.674	-0.725	-0.331	-0.535	-0.891	-0.768	-0.443	-0.373	-0.375	-0.311	-0.427	-0.183	-0.445	-0.456	-0.235	-0.235	-0.59	-0.321	-1.402	-0.091
UCGCA	-0.525	-0.18	-0.374	-0.122	0.899	-0.015	-0.807	1.425	-0.253	-0.131	-0.273	-0.468	-0.564	0.096	-0.603	-0.904	-0.333	-0.017	-0.471	-0.916	-0.333	-0.298	0.494	-0.141	0.255	-0.102	-1.047	-0.357	-0.4	-0.416	1.743	-0.514	0.309	-0.163	-0.615	-0.164	-0.26	-0.129	-0.263	-0.145	-0.028	-0.581	-0.416	0.982	0.744	-0.655	-0.23	-0.401	-0.169
UCGCC	-0.746	-0.144	-0.262	0.53	1.138	-0.105	-0.948	2.011	-0.288	-0.626	-0.538	-0.897	-0.768	0.291	-0.826	-1.846	-0.241	-0.012	-0.854	-1.434	-0.725	-0.504	0.773	-0.51	-0.06	-0.446	-1.326	-0.38	-0.32	-0.759	0.613	-0.713	-0.016	-0.553	-1.166	0.992	0.198	0.332	-0.453	-0.014	-0.121	-0.684	-0.627	-0.46	-0.136	-0.724	-0.26	-0.632	-0.1
UCGCG	-0.525	0.136	-0.276	-0.295	0.919	0.21	-1.032	2.103	-0.266	0.107	0.109	-0.254	-0.736	1.09	-0.8	-1.682	-0.487	0.004	-0.934	-1.482	-0.304	-0.281	0.525	-0.667	-0.966	-1.089	-0.977	-0.429	-0.313	-0.171	1.063	-0.798	-0.207	-0.515	-0.4	0.271	-0.124	0.39	-0.61	-0.57	0.285	-0.521	-0.529	-0.362	-0.007	-0.93	-0.205	-1.373	0.642
UCGCU	-0.74	-0.056	-0.178	-0.407	0.893	-0.202	-0.682	1.612	-0.149	0.027	-0.334	-0.089	-0.541	0.646	-0.639	-1.384	-0.273	0.037	-0.277	-0.968	-0.326	-0.316	-0.07	-0.602	-0.083	-0.625	-1.174	-0.274	-0.408	-0.179	3.17	-0.504	-0.246	-0.737	-0.513	-0.289	-0.295	-0.118	-0.491	0.906	0.277	-0.534	-0.349	-0.291	-0.197	-0.332	-0.174	-0.483	0.117
UCGGA	0.701	0.009	-0.778	-0.55	0.509	-0.214	-0.762	1.566	-0.37	0.337	0.653	-0.538	-0.703	0.474	-0.44	-1.444	-0.567	-0.109	-1.356	-1.099	-0.136	0.204	-1.101	-0.69	-1.695	-0.774	0.19	-0.456	-0.703	-0.145	-0.856	-0.711	-0.296	-0.64	-0.464	0.16	0.067	1.377	-0.556	-0.952	0.875	-0.364	-0.251	-0.042	0.011	-0.734	-0.287	-2.256	1.269
UCGGC	0.347	0.201	-0.639	-0.047	0.635	-0.089	-0.989	1.597	-0.244	0.309	0.742	-0.237	-0.732	0.951	-0.552	-1.127	-0.481	-0.008	-1.13	-1.154	-0.276	0.034	-0.279	-0.599	-1.287	-0.812	-0.383	-0.393	-0.523	-0.017	-0.384	-0.828	-0.066	-0.563	-0.392	0.39	0.097	1.097	-0.51	-0.625	0.612	-0.513	-0.386	-0.259	0.028	-0.699	-0.219	-1.85	0.842
UCGGG	0.244	0.035	-0.721	-0.38	0.659	-0.167	-0.927	1.658	-0.31	0.632	0.306	-0.138	-0.727	0.647	-0.533	-1.033	-0.476	-0.08	-1.601	-1.003	1.017	0.462	-1.094	-0.685	-1.662	-0.984	0.581	-0.48	-0.744	0.176	-0.993	-0.912	-0.331	-0.648	-0.055	0.264	-0.021	0.857	-0.642	-1.051	0.479	0	-0.268	-0.166	0.039	-0.728	-0.278	-2.286	1.35
UCGGU	-0.159	0.069	-0.421	-0.561	0.539	0.025	-0.552	1.508	-0.215	0.646	0.622	-0.167	-0.651	0.827	-0.598	-1.503	-0.518	-0.062	-1.074	-1.166	-0.043	-0.03	-0.614	-0.724	-1.447	-1.086	-0.449	-0.464	-0.72	0.011	-0.883	-0.635	-0.364	-0.855	-0.263	-0.01	-0.098	0.741	-0.591	-0.798	0.497	-0.352	-0.309	-0.223	-0.032	-0.674	-0.288	-2.048	0.82
UCGUA	-0.514	-0.311	1.18	-1.074	0.04	-0.147	0.299	0.791	-0.26	-0.073	-0.868	0.014	-0.451	-0.322	-0.504	-1.465	-0.528	-0.129	-0.304	-1.011	-0.481	-0.361	-0.492	-0.655	-0.795	-1.351	-1.17	-0.319	-0.576	-0.018	-0.751	0.096	-0.463	-0.495	-0.712	-0.344	-0.309	-0.096	-0.47	-0.391	-0.215	-0.471	-0.535	-0.248	-0.166	-0.744	-0.195	-1.626	-0.021
UCGUC	-1.048	-0.066	1.326	-0.563	0.998	0.183	-1.055	2.053	-0.381	-0.449	-1.1	-1.183	-0.819	-0.699	-0.767	-2.682	-0.732	0.017	-1.188	-1.823	-0.658	-0.481	0.024	-0.722	-1.088	-1.205	-1.901	-0.481	-0.9	-0.96	-0.843	-0.604	-0.351	-0.771	-1.548	0.498	0.064	0.827	-0.543	-0.572	-0.255	-0.647	-0.822	-0.324	-0.096	-1.089	-0.192	-2.54	0.552
UCGUG	-0.653	-0.032	0.986	-0.873	0.355	-0.057	-0.916	1.301	-0.31	0.213	-0.179	0.008	-0.509	0.713	-0.815	-1.774	-0.531	-0.115	-1.089	-1.446	-0.337	-0.327	0.074	-0.792	-1.225	-1.393	-0.934	-0.514	-0.787	-0.067	-0.688	-0.734	-0.497	-0.745	-0.428	-0.068	-0.232	0.107	-0.655	-0.701	0.239	-0.3	-0.548	-0.101	-0.027	-0.823	-0.268	-1.74	1.017
UCGUU	-0.946	1.138	1.666	-1.069	0.691	1.818	-0.684	1.76	0.314	-0.138	-1.032	0.18	-0.531	-0.258	-0.602	-2.242	-0.458	0.172	-0.664	-1.417	-0.395	-0.459	-0.691	-0.745	-0.961	-1.376	-1.645	-0.454	-0.785	0.107	-0.778	-0.307	-0.421	-0.864	-0.673	-0.214	-0.266	0.163	-0.604	-0.277	0.095	-0.543	-0.379	-0.215	-0.135	-0.561	-0.205	-2.06	0.464
UCUAA	0.945	-0.507	0.277	-0.921	-0.269	-0.26	1.287	0.2	-0.123	-0.595	-1.119	0.038	0.346	-1.109	-0.218	-0.818	-0.139	-0.161	0.874	0.796	-0.451	-0.499	-1.094	-0.197	0.349	0.033	-0.672	2.483	1.848	-0.073	-0.253	-0.052	-0.425	0.497	0.018	-0.63	-0.336	-0.53	-0.29	2.145	0.192	-0.199	0.035	-0.314	-0.312	0.014	-0.169	-0.101	-0.647
UCUAC	-0.544	-0.396	0.248	-0.301	0.409	-0.249	0.293	0.606	-0.204	-0.678	-0.989	-0.479	-0.208	-0.831	-0.366	-0.823	0.047	-0.04	0.395	-0.112	-0.554	-0.512	-0.371	0.58	1.196	0.772	-1.082	-0.285	-0.433	-0.609	-0.141	-0.394	0.133	-0.649	-0.584	-0.133	0.1	-0.027	-0.488	2.788	0.701	-0.368	0.006	-0.437	-0.309	-0.087	0.118	0.486	-0.596
UCUAG	-0.675	-0.327	0.108	-1.094	-0.219	-0.013	1.453	0.254	-0.231	-0.128	-0.429	0.023	-0.399	-0.023	1.4	-0.419	-0.226	-0.175	0.054	0.139	-0.257	-0.264	-0.885	-0.604	-0.638	-0.741	-0.385	-0.476	-0.685	-0.195	-0.285	1.9	-0.547	-0.867	-0.196	-0.567	-0.423	-0.545	-0.661	0.521	-0.02	-0.429	-0.078	-0.135	-0.196	-0.416	-0.259	-0.624	-0.24
UCUAU	-0.256	0.007	1.177	-0.96	0.088	0.108	1.331	0.288	0.592	-0.496	-0.75	1.056	1.297	-0.891	0.393	0.01	0.177	0.1	1.38	1.089	-0.397	-0.451	-1.09	-0.069	0.585	0.278	-0.553	-0.111	0.03	0.728	-0.209	0.1	-0.175	-0.907	-0.304	-0.501	-0.217	-0.359	0.481	4.176	1.741	0.516	0.586	-0.257	-0.297	0.784	0.069	0.243	-0.456
UCUCA	-0.495	-0.394	0.376	0.287	0.13	-0.197	-0.487	-0.442	-0.191	-0.536	-1.016	0.154	-0.15	-1.097	-0.382	-1.13	-0.071	-0.013	0.112	-0.347	-0.475	-0.378	0.027	0.343	1.549	1.511	-1.169	-0.151	-0.134	-0.112	-0.276	-0.311	1.679	-0.354	-0.181	-0.401	-0.232	-0.432	-0.316	1.785	1.724	-0.499	-0.099	-0.366	-0.283	-0.358	-0.319	0.2	-0.627
UCUCC	-0.573	-0.444	0.342	1.094	-0.204	-0.463	-0.488	-1.653	-0.233	-0.661	-0.654	0.797	-0.277	-0.606	-0.421	-1.332	0.232	-0.33	0.498	-0.636	-0.559	-0.265	-0.209	0.038	0	0	-1.143	-0.181	0.156	0.51	-0.038	-0.275	-0.046	-0.185	0.35	0.19	0.439	0.623	-0.483	1.868	1.917	-0.501	-0.262	-0.355	-0.307	-0.448	-0.308	1.702	-0.864
UCUCG	-0.571	-0.174	0.336	-0.339	0.58	-0.026	-0.816	1.156	-0.29	-0.485	-0.87	0.119	-0.61	-0.016	-0.769	-2.106	-0.382	-0.09	-0.917	-1.287	-0.556	-0.508	-0.39	-0.571	-0.563	-0.983	-1.39	-0.388	-0.505	-0.084	-0.188	-0.684	-0.333	-0.665	-0.354	-0.218	-0.259	-0.096	-0.607	0.295	0.41	-0.597	-0.455	-0.231	-0.113	-0.813	-0.295	-1.436	-0.006
UCUCU	-0.622	0.005	0.855	-0.078	0.451	-0.272	-0.159	0.046	-0.101	-0.377	-0.891	1.057	-0.15	-0.37	-0.196	-1.162	0.206	0.009	0.687	-0.048	-0.454	-0.383	-0.895	-0.263	1.007	0.56	-0.988	-0.052	-0.018	0.513	-0.156	-0.187	-0.323	-0.744	0.22	-0.409	-0.138	-0.442	-0.506	4.466	5.808	-0.37	0.677	-0.236	-0.285	0.187	-0.188	0.661	0.034
UCUGA	-0.39	-0.5	-0.471	-1.153	-0.398	-0.453	-0.85	-0.004	-0.349	-0.323	-0.989	-0.507	-0.317	-0.137	-0.576	-1.705	-0.277	-0.308	-0.938	-0.813	-0.644	-0.479	-1.186	-0.657	-0.456	-1.178	-0.752	-0.436	-0.647	-0.698	-0.739	-0.745	-0.623	-0.697	-0.634	-0.649	-0.451	-0.623	-0.637	0.125	-0.118	-0.613	-0.308	-0.23	-0.235	-0.452	-0.413	-1.36	-0.195
UCUGC	-0.603	-0.187	0.027	-0.23	0.282	-0.322	-0.936	0.565	-0.229	-0.057	-0.081	0.432	-0.287	0.711	-0.562	-0.47	-0.051	0.042	-0.348	-0.488	-0.334	-0.176	0.016	-0.366	0.958	0.349	-0.438	-0.381	-0.447	0.111	1.663	-0.77	-0.168	-0.745	-0.287	0.049	-0.155	-0.167	-0.605	1.45	0.495	-0.539	-0.026	0.611	0.24	-0.194	-0.233	0.231	-0.004
UCUGG	-0.393	-0.266	-0.377	-0.764	0.117	-0.294	-0.896	0.795	-0.285	0.65	0.203	0.129	-0.558	0.952	-0.567	-0.918	-0.3	-0.131	-1.054	-0.553	0.372	0.072	-1.08	-0.717	-0.775	-0.652	0.322	-0.493	-0.703	-0.057	-0.687	-0.8	-0.532	-0.818	-0.077	-0.349	-0.308	-0.26	-0.732	-0.289	0.402	-0.363	-0.03	-0.184	-0.167	-0.461	-0.339	-1.341	0.316
UCUGU	-0.416	0.574	3.509	-0.911	0.015	0.514	-0.542	0.35	0.059	0.186	-0.323	1.247	0.067	0.269	-0.534	-0.75	-0.22	-0.022	-0.358	-0.455	-0.283	-0.079	-0.991	-0.671	-0.036	-0.637	-0.304	-0.394	-0.605	0.876	-0.674	-0.516	-0.458	-0.919	-0.184	-0.389	-0.305	-0.268	-0.596	1.523	1.672	0.872	0.116	-0.158	-0.184	0.068	-0.257	-0.819	0.256
UCUUA	-0.086	1.353	0.805	-0.736	0.17	0.221	1.264	0.019	0.661	-0.583	-1.031	0.903	0.662	-0.962	0.831	-0.33	0.192	0.101	1.614	1.072	-0.46	-0.493	-0.825	-0.115	0.516	0.2	-0.98	0.483	0.446	0.556	-0.198	0.785	-0.319	-0.688	-0.039	-0.58	-0.267	-0.552	-0.235	2.946	1.29	-0.235	2.075	-0.227	-0.298	1.552	0.617	0.289	0.902
UCUUC	-0.796	0.01	0.633	-0.407	0.341	-0.078	-0.731	0.27	-0.166	-0.589	-1.176	0.387	-0.405	-0.582	-0.467	-1.472	0.195	0.05	0.097	-0.447	-0.331	-0.533	-0.623	-0.338	0.931	0.238	-1.387	-0.324	-0.513	-0.084	-0.189	-0.469	0.444	-0.89	-0.25	-0.228	0.047	0.23	-0.585	3.3	2.492	-0.613	1.258	-0.345	-0.292	0.275	-0.259	0.049	0.258
UCUUG	-0.548	0.36	1.052	-0.362	-0.346	0.062	-0.954	-0.36	-0.029	-0.627	-1.137	0.782	-0.105	-0.143	-0.61	-0.866	0.103	-0.126	-0.495	-0.448	-0.633	-0.531	-0.554	-0.446	-0.46	-0.891	-0.721	-0.39	-0.507	0.26	-0.175	-0.548	-0.44	-0.97	-0.196	-0.416	-0.37	-0.665	-0.617	0.753	0.579	0.014	1.572	0.373	-0.134	0.532	-0.415	-0.579	0.129
UCUUU	-0.607	3.03	1.671	-0.771	3.148	1.304	-0.693	0.423	3.152	-0.569	-0.933	1.852	0.958	-0.721	0.25	0	2.53	2.691	1.63	0.931	-0.389	-0.498	-1.075	-0.345	0.59	0.207	-0.969	-0.068	-0.216	1.15	-0.111	0.189	-0.095	-1.043	0.213	-0.354	-0.088	-0.385	-0.527	5.023	7.724	0.004	6.022	-0.071	-0.266	4.122	0.518	0.435	1.234
UGAAA	0.987	-0.527	-0.459	-1.144	-1.098	-0.589	-0.021	-0.774	-0.365	-0.39	-0.672	0.015	0.899	-0.631	-0.391	-0.468	-0.186	-0.416	0.29	0.308	-0.114	-0.316	-1.395	-0.285	-0.278	-0.691	0.323	-0.182	-0.107	-0.077	-0.461	-0.257	-0.642	1.841	1.167	-0.912	-0.588	-1.069	0.294	-0.417	-0.946	-0.028	-0.212	0.631	0.084	0.184	-0.519	-0.15	-0.394
UGAAC	-0.021	-0.573	-0.543	-0.467	-0.788	-0.793	-0.545	-1.013	-0.35	-0.209	-0.665	-0.592	-0.195	-0.571	-0.625	-0.943	-0.22	-0.416	-0.32	-0.753	-0.351	-0.061	-0.656	-0.223	-0.21	-0.48	-0.199	-0.282	-0.12	-0.605	-0.547	-0.493	-0.463	0.233	-0.254	-0.666	-0.474	-0.756	1.922	-0.366	-0.58	-0.198	-0.396	0.172	-0.036	-0.218	-0.441	-0.31	-0.571
UGAAG	0	-0.43	-0.422	-1.265	-0.886	-0.346	-0.351	-0.522	-0.38	0.371	0.094	-0.161	-0.104	0.5	-0.516	-0.429	-0.288	-0.339	-0.387	-0.264	0.139	0.019	-0.785	-0.611	-0.939	-0.997	0.484	-0.437	-0.538	-0.231	-0.53	-0.413	-0.68	0.873	0.196	-0.786	-0.571	-0.851	-0.15	-0.815	-0.372	-0.334	-0.258	0.656	0.283	-0.175	-0.491	-0.64	0.219
UGAAU	1.154	-0.358	-0.162	-1.4	-1.082	-0.449	-0.146	-0.804	-0.202	-0.325	-0.746	0.434	1.593	-0.462	-0.113	-0.317	-0.066	-0.371	0.313	0.178	-0.222	-0.341	-1.301	-0.462	-0.569	-0.922	0.051	-0.216	-0.324	0.502	-0.547	-0.031	-0.673	0.943	-0.064	-0.973	-0.615	-1.134	1.002	-0.396	-0.821	0.502	-0.189	0.98	0.173	0.457	-0.435	-0.402	-0.273
UGACA	0.151	-0.448	-0.734	0.419	-0.689	-0.42	-0.744	-1.931	-0.328	-0.985	-1.008	-1.174	-0.241	-1.19	-0.475	-0.154	0.089	-0.42	-0.497	-0.523	-0.617	-0.608	-0.089	0.247	0.177	-0.568	-0.57	-0.211	-0.129	-1.266	-0.586	-0.367	-0.298	-0.426	-0.667	-0.353	-0.386	-0.85	-0.038	-0.366	-1.138	-0.502	-0.152	-0.025	-0.083	-0.075	-0.344	0.071	-0.829
UGACC	-0.293	-0.435	-0.604	-0.225	-0.52	-0.51	-0.839	-0.983	-0.314	-0.855	-0.949	-1.135	-0.509	-0.306	-0.655	-0.924	0.028	-0.388	-0.755	-0.859	-0.944	-0.56	0.567	-0.35	-0.042	-0.637	-0.823	-0.341	-0.289	-1.128	-0.52	-0.638	-0.327	-0.657	-1.083	-0.053	-0.105	-0.479	-0.175	-0.161	-0.721	-0.62	-0.373	-0.128	-0.098	-0.254	-0.358	-0.094	-0.606
UGACG	-0.201	-0.297	-0.654	-0.483	-0.355	-0.361	-0.931	-0.14	-0.332	-0.109	-0.09	-0.528	-0.603	0.335	-0.709	-1.33	-0.376	-0.313	-1.114	-1.262	-0.385	-0.352	0.566	-0.523	-1.012	-1.32	-0.84	-0.44	-0.469	-0.667	-0.62	-0.753	-0.489	-0.601	-0.396	-0.293	-0.382	-0.345	-0.32	-0.777	-0.3	-0.504	-0.399	0.016	0.074	-0.631	-0.28	-1.196	-0.017
UGACU	0.284	-0.284	-0.629	-0.622	-0.621	-0.644	-0.378	-0.794	-0.257	0.094	-0.173	-0.253	-0.192	0.212	-0.355	-0.776	-0.185	-0.308	-0.503	-0.653	-0.441	-0.1	-0.855	-0.5	-0.845	-0.996	-0.208	-0.309	-0.35	-0.198	-0.66	-0.511	-0.515	-0.767	-0.187	-0.669	-0.472	-0.635	-0.296	-0.107	-0.106	-0.53	-0.089	0.094	-0.081	0.109	-0.268	-0.572	-0.254
UGAGA	-0.099	-0.573	-0.656	-1.541	-1.066	-0.423	-0.417	-1.029	-0.446	-0.249	-0.396	-0.88	-0.41	0.137	-0.507	-0.064	-0.04	-0.414	-0.901	-0.39	-0.196	-0.216	-0.993	-0.541	-1.186	-1.608	0.271	-0.519	-0.723	-0.966	-0.876	-0.387	-0.747	-0.183	-0.414	-0.894	-0.616	-1.091	0.105	-0.994	-0.611	-0.467	-0.425	0.358	0.041	-0.312	-0.505	-0.793	-0.11
UGAGC	-0.234	-0.263	-0.569	-0.346	-0.515	-0.481	-0.816	-0.254	-0.337	0.075	0.362	-0.479	-0.52	0.863	-0.517	0.105	-0.087	-0.219	-0.553	-0.385	-0.2	-0.012	0.179	-0.476	-0.655	-0.605	-0.004	-0.4	-0.409	-0.518	0.098	-0.58	-0.504	-0.302	-0.308	-0.403	-0.442	-0.595	4.381	-0.636	-0.146	-0.591	-0.246	0.542	0.369	-0.303	-0.399	0.295	-0.132
UGAGG	-0.039	-0.403	-0.623	-0.957	-0.577	-0.385	-0.544	0.05	-0.379	1.342	1.367	-0.065	-0.524	1.514	-0.42	0.338	-0.29	-0.2	-0.787	-0.371	1.173	0.772	-0.088	-0.653	-1.243	-0.914	1.303	-0.52	-0.671	-0.176	-0.833	-0.619	-0.684	-0.437	0.113	-0.693	-0.556	-0.729	0.265	-0.988	0.221	-0.033	-0.011	0.453	0.329	-0.328	-0.453	-0.838	0.801
UGAGU	-0.273	0.186	0.553	-1.255	-0.783	0.378	-0.382	-0.3	0.18	0.072	0.173	0.123	0.101	0.64	-0.338	0.103	-0.141	-0.213	-0.404	-0.084	-0.096	-0.145	-0.602	-0.656	-1.124	-1.289	0.103	-0.468	-0.703	0.135	-0.868	-0.04	-0.718	-0.672	-0.291	-0.813	-0.577	-0.915	0.475	-0.812	-0.45	-0.317	-0.161	0.415	0.2	0.063	-0.453	-0.426	1.254
UGAUA	0.434	-0.588	-0.431	-0.89	-1.019	-0.539	1.474	-1.053	-0.226	-0.397	-0.707	-0.004	1.098	-0.645	-0.08	-0.041	-0.168	-0.403	0.368	0.326	-0.25	-0.388	-0.997	-0.192	-0.385	-0.879	-0.186	0.027	0.012	-0.139	-0.584	0.332	-0.704	-0.454	-0.257	-0.853	-0.575	-1.113	0.486	-0.434	-0.807	-0.135	-0.217	0.442	-0.033	0.147	-0.319	-0.319	-0.555
UGAUC	-0.356	-0.353	-0.406	-1.049	-0.188	-0.203	-0.846	0.71	-0.374	0.149	-0.714	-0.883	-0.558	0.075	-0.582	-1.398	-0.453	-0.243	-0.911	-0.879	-0.636	-0.186	-0.177	-0.659	-0.602	-0.996	-0.823	-0.511	-0.658	-0.973	-0.797	-0.589	-0.567	-0.728	-0.983	-0.091	-0.204	-0.183	-0.438	-0.406	-0.028	-0.601	-0.406	0.02	-0.155	-0.533	-0.307	-1.5	-0.02
UGAUG	0.232	-0.366	0.005	-0.978	-0.652	-0.35	-0.668	-0.371	-0.36	0.283	0.134	0.201	0.422	0.593	-0.644	-0.414	-0.287	-0.342	-0.546	-0.617	0.015	-0.145	-0.087	-0.567	-0.919	-1.072	0.006	-0.452	-0.599	0.114	-0.533	-0.568	-0.713	-0.708	-0.196	-0.676	-0.517	-0.838	-0.089	-0.687	-0.198	-0.06	-0.232	0.738	0.174	-0.068	-0.389	-0.592	0.249
UGAUU	0.75	0.048	-0.306	-1.36	-0.597	-0.154	-0.54	-0.101	1.227	-0.084	-0.892	0.29	0.589	-0.332	-0.228	-1.024	-0.013	-0.087	-0.068	-0.332	-0.321	-0.443	-1.35	-0.603	-0.838	-1.262	-0.532	-0.402	-0.59	0.114	-0.687	-0.162	-0.69	-0.921	-0.398	-0.818	-0.542	-0.98	-0.314	-0.381	-0.387	-0.345	0.098	0.424	-0.113	0.543	-0.317	-1.086	0.078
UGCAA	0.424	-0.328	-0.327	-0.499	-0.17	-0.36	-0.417	0.493	-0.269	-0.021	0.143	0.242	0.827	-0.473	-0.451	0.714	-0.14	-0.01	0.086	0.249	-0.153	-0.021	0.137	0.268	0.863	1.528	0.21	-0.288	-0.243	0.566	2.009	-0.425	-0.401	0.96	-0.155	-0.576	-0.434	-0.71	-0.208	-0.11	-0.368	-0.073	-0.064	0.613	0.425	0.028	-0.363	0.933	0.285
UGCAC	-0.282	-0.224	-0.438	1.112	-0.018	-0.221	-0.877	-0.521	-0.22	-0.487	-0.36	-0.57	-0.107	0.08	-0.471	1.182	0.143	-0.091	-0.196	-0.201	-0.489	-0.207	1.511	1.395	0.949	1.145	0.019	-0.223	-0.086	-0.503	1.232	-0.567	0.125	-0.216	-0.52	-0.124	-0.239	-0.64	-0.291	0.24	-0.443	0.463	-0.137	2.221	1.338	-0.046	-0.284	1.374	-0.267
UGCAG	-0.433	-0.164	-0.343	0.028	0.037	-0.154	-0.631	0.667	-0.258	0.866	1.319	-0.055	-0.139	0.881	-0.397	1.158	-0.196	0.042	-0.33	-0.101	0.358	0.514	0.381	-0.332	0.183	0.337	0.921	-0.419	-0.378	0.263	1.514	-0.323	-0.475	-0.525	-0.083	-0.417	-0.424	-0.54	-0.576	-0.628	0.159	-0.293	-0.014	0.394	0.657	-0.248	-0.379	0.467	0.937
UGCAU	-0.329	0.004	-0.045	-0.324	-0.123	-0.041	-0.287	0.077	-0.003	-0.02	0.436	1.877	1.784	-0.053	-0.306	1.391	0.011	0.05	0.286	0.177	-0.163	-0.072	0.765	0.676	0.656	1.23	0.063	-0.274	-0.323	2.141	1.955	-0.282	2.056	-0.584	-0.326	-0.585	-0.45	-0.833	0.14	0.053	-0.22	0.514	0.169	9.952	7.579	0.237	0.022	1.017	0.167
UGCCA	-0.409	-0.13	-0.187	0.642	0.352	-0.041	-0.785	-0.031	-0.177	-0.477	-0.093	-0.268	-0.045	0.408	-0.42	1.263	0.221	0.078	-0.246	-0.007	-0.348	-0.213	1.875	0.206	0.437	0.669	-0.035	-0.249	-0.268	-0.387	1.065	-0.571	0.59	0.056	-0.575	0.753	-0.044	-0.291	-0.252	-0.027	-0.229	-0.463	0.017	-0.06	0.104	0.153	-0.2	1.265	0.147
UGCCC	-0.19	0.124	-0.136	1.744	0.085	0.135	-0.818	-1.262	-0.11	-1.225	-0.665	-0.285	-0.379	-0.207	-0.469	0.151	0.826	-0.186	-0.285	-0.428	-0.984	-0.443	3.296	0.199	0	0	-0.286	-0.175	0.156	-0.296	0.634	-0.605	0.235	-0.015	-0.524	4.632	2.711	1.351	-0.41	0.446	-0.404	-0.52	-0.127	-0.078	0.032	0.077	-0.231	1.961	-0.349
UGCCG	-0.529	0.141	-0.099	0.358	0.66	-0.046	-1.022	1.708	-0.214	-0.044	0.424	-0.067	-0.533	1.108	-0.679	-0.721	-0.186	0.177	-0.728	-0.975	-0.377	-0.125	1.023	-0.501	0.021	-0.467	-0.338	-0.397	-0.392	0.032	1.218	-0.8	-0.186	-0.154	-0.449	0.62	-0.031	0.198	-0.616	-0.429	0.184	-0.512	-0.274	0.009	0.356	-0.415	-0.271	-0.336	0.902
UGCCU	-0.365	0.069	0.119	0.307	0.164	-0.121	-0.481	0.171	-0.015	-0.464	0.29	0.76	-0.057	0.645	-0.504	0.849	0.304	-0.025	0.25	-0.104	-0.451	-0.197	1.604	-0.204	0.394	0.136	-0.088	-0.259	-0.161	0.207	1.099	-0.576	-0.216	-0.597	-0.215	1.178	0.152	0.196	-0.448	0.971	0.068	-0.48	0.104	0.384	0.163	0.451	-0.064	1.639	0.228
UGCGA	-0.2	-0.292	-0.577	-0.636	-0.434	-0.391	-0.726	1.07	-0.332	0.232	0.501	-0.406	-0.291	0.962	-0.659	-0.445	-0.315	-0.187	-0.685	-0.76	-0.281	-0.09	0.306	-0.643	-0.76	-0.844	-0.155	-0.495	-0.458	-0.347	0.177	-0.761	-0.571	-0.284	-0.358	-0.434	-0.424	-0.438	-0.565	-0.677	0.015	-0.516	-0.247	0.139	0.254	-0.52	-0.415	-0.391	0.547
UGCGC	-0.32	0.137	-0.303	0.893	0.569	-0.084	-1.037	1.345	-0.156	0.431	1.412	0.514	-0.435	1.729	-0.556	1.243	-0.021	0.128	0.034	-0.303	0.045	0.248	2.001	-0.217	0.176	0.331	0.628	-0.291	0.934	0.423	4.015	-0.735	-0.112	-0.313	0.409	0.247	-0.173	-0.156	-0.471	0.041	0.267	-0.487	0.092	0.358	0.666	-0.231	-0.256	1.391	0.403
UGCGG	0.704	0.206	-0.608	-0.023	0.27	-0.188	-0.788	1.671	-0.246	1.207	1.653	0.249	-0.594	1.865	-0.553	-0.566	-0.407	-0.009	-0.796	-0.876	0.589	0.524	0.159	-0.676	-1.175	-0.579	1.107	-0.45	-0.495	0.473	-0.205	-0.881	-0.36	-0.499	0.48	0.018	-0.259	0.45	-0.701	-0.764	0.661	-0.001	0.021	0.186	0.5	-0.514	-0.319	-1.087	1.347
UGCGU	-0.389	1.115	1.384	-0.203	0.245	0.809	-0.757	1.169	0.061	0.501	0.798	0.948	-0.01	1.483	-0.616	0.159	-0.335	0.129	-0.153	-0.677	-0.001	0.053	1.36	-0.641	-0.661	-0.686	-0.172	-0.431	-0.438	0.935	0.269	-0.543	-0.436	-0.591	0.15	-0.162	-0.304	-0.015	-0.596	-0.351	0.226	-0.346	0.028	0.19	0.367	-0.186	-0.221	-0.016	1.929
UGCUA	-0.108	-0.274	-0.176	-0.397	-0.198	-0.383	0.658	0.279	-0.126	0.261	0.239	0.803	0.893	0.495	-0.166	0.864	-0.084	-0.058	0.432	0.436	-0.106	0.133	0.142	-0.252	0.122	0.259	0.116	0.181	0.038	0.762	3.431	-0.185	-0.525	-0.329	0.116	-0.624	-0.421	-0.706	-0.282	1.069	-0.114	-0.295	0.056	0.507	0.27	0.276	-0.094	1.081	0.434
UGCUC	-0.505	-0.294	-0.189	0.456	0.126	-0.486	-0.772	0.448	-0.247	-0.103	-0.205	0.228	-0.358	0.57	-0.596	-0.496	-0.044	-0.115	-0.218	-0.552	-0.432	-0.154	0.331	-0.285	0.483	0.374	-0.619	-0.36	-0.297	0.12	1.887	-0.61	-0.141	-0.507	-0.035	-0.345	-0.299	-0.408	-0.566	0.88	0.214	-0.58	-0.124	0.228	0.145	-0.351	-0.286	0.553	-0.112
UGCUG	-0.344	-0.019	-0.059	-0.136	0.187	-0.328	-0.863	1.062	-0.281	1.075	1.087	0.796	-0.225	1.633	-0.621	0.168	-0.236	0.027	-0.376	-0.476	0.15	0.489	0.413	-0.598	-0.335	-0.054	0.608	-0.431	-0.438	0.672	2.288	-0.801	-0.462	-0.689	0.255	-0.244	-0.299	-0.27	-0.618	0.1	0.552	-0.279	0.011	0.502	0.393	-0.061	-0.304	0.194	1.031
UGCUU	-0.505	0.995	0.145	-0.318	0.374	0.071	-0.644	0.627	0.904	0.084	-0.022	1.47	0.98	0.618	-0.364	0.496	0.381	0.389	0.395	0.241	-0.203	-0.107	-0.1	-0.432	0.094	0.042	-0.284	-0.289	-0.344	1.211	5.145	-0.36	-0.42	-0.85	0.166	-0.58	-0.406	-0.706	-0.543	1.417	0.401	-0.305	0.873	0.911	0.369	1.494	0.136	0.998	1.836
UGGAA	0.175	-0.517	-0.622	-1.219	-0.734	-0.754	-0.304	-0.476	-0.404	0.882	-0.018	-0.506	-0.319	0.135	-0.42	-0.574	-0.353	-0.327	-0.736	-0.393	0.764	0.393	-1.35	-0.588	-0.829	-0.857	0.832	-0.481	-0.601	-0.413	-0.756	-0.333	-0.666	0.572	-0.013	-0.797	-0.568	-0.731	-0.409	-0.85	-0.196	-0.365	-0.244	0.502	-0.01	-0.392	-0.501	-1.081	0.051
UGGAC	0.829	-0.006	-0.775	-0.186	0.104	-0.502	-0.768	0.505	-0.299	0.816	1.131	0.11	-0.608	0.849	-0.376	-0.717	-0.399	-0.189	-1.1	-0.859	-0.064	0.461	-0.558	-0.507	-1.448	-0.583	0.462	-0.375	-0.379	0.305	-0.781	-0.742	-0.254	-0.581	0.096	-0.07	-0.143	0.59	-0.489	-0.804	0.939	-0.4	-0.037	-0.018	0.046	-0.378	-0.34	-1.086	0.739
UGGAG	-0.32	-0.393	-0.543	-0.897	-0.522	-0.573	-0.636	-0.061	-0.379	1.455	0.989	-0.329	-0.567	1.201	-0.496	-0.369	-0.344	-0.214	-0.941	-0.558	0.873	0.711	-0.842	-0.685	-1.364	-0.86	1.257	-0.512	-0.673	-0.359	-0.832	-0.662	-0.642	-0.525	-0.036	-0.634	-0.514	-0.527	-0.604	-1.052	0.168	-0.242	-0.248	0.325	0.145	-0.504	-0.472	-1.083	0.981
UGGAU	-0.096	-0.454	-0.648	-1.141	-0.376	-0.614	-0.161	0.353	-0.372	0.967	0.228	-0.278	-0.353	0.372	-0.423	-1.091	-0.433	-0.229	-1.03	-0.66	0.22	0.112	-1.227	-0.727	-1.396	-1.038	0.32	-0.494	-0.704	-0.18	-0.884	-0.552	-0.632	-0.764	-0.141	-0.689	-0.482	-0.466	-0.504	-0.963	0.23	-0.339	-0.232	0.3	-0.051	-0.413	-0.433	-1.561	0.516
UGGCA	0.005	-0.32	-0.601	0.284	-0.289	-0.324	-0.691	-0.968	-0.277	0.26	0.335	-0.682	-0.517	0.485	-0.418	1.102	-0.078	-0.201	-0.58	-0.075	0.217	0.09	0.314	-0.119	-0.286	-0.205	0.464	-0.275	-0.249	-0.71	-0.019	-0.617	-0.267	-0.189	-0.367	-0.136	-0.303	-0.586	-0.249	-0.57	-0.245	-0.477	-0.42	0.512	0.255	-0.215	-0.32	-0.162	-0.266
UGGCC	-0.2	-0.051	-0.453	0.64	0.365	-0.308	-0.847	0.696	-0.198	0.225	0.519	-0.062	-0.586	1.183	-0.475	0.63	-0.003	-0.069	-0.545	-0.346	-0.113	0.159	0.996	-0.392	-0.321	-0.082	0.937	-0.349	-0.244	-0.142	-0.128	-0.804	-0.149	-0.351	-0.024	0.42	-0.025	-0.099	-0.503	-0.346	0.2	-0.537	-0.114	-0.219	-0.043	-0.212	-0.286	0.225	0.131
UGGCG	-0.306	-0.126	-0.415	0.32	0.101	-0.318	-0.855	0.872	-0.263	1.102	1.255	0.046	-0.682	1.771	-0.623	-0.095	-0.358	-0.075	-0.808	-0.719	0.353	0.303	0.866	-0.58	-0.867	-0.502	0.58	-0.438	-0.382	0.121	-0.238	-0.867	-0.415	-0.433	0.092	0.039	-0.278	-0.019	-0.57	-0.735	0.46	-0.355	-0.335	-0.129	0.064	-0.527	-0.335	-0.854	0.82
UGGCU	0.099	-0.171	-0.548	-0.101	-0.095	-0.567	-0.351	0.357	-0.231	1.027	0.795	0.288	-0.45	1.493	-0.42	0.242	-0.198	-0.101	-0.595	-0.221	0.259	0.432	-0.407	-0.626	-0.848	-0.411	0.562	-0.383	-0.438	0.246	0.486	-0.709	-0.465	-0.636	0.305	-0.437	-0.383	-0.379	-0.515	-0.365	0.42	-0.471	-0.01	-0.069	-0.095	-0.207	-0.274	-0.351	0.566
UGGGA	-0.046	-0.38	-0.751	-0.986	-0.328	-0.553	-0.671	-0.059	-0.366	1.88	0.894	-0.239	-0.498	1.141	-0.407	0.603	-0.258	-0.142	-1.067	-0.339	3.286	1.635	-0.905	-0.631	-1.44	-0.759	2.257	-0.522	-0.748	-0.151	-0.924	-0.77	-0.617	-0.382	0.279	-0.652	-0.508	-0.599	-0.636	-1.061	0.231	0	0.122	0.36	0.177	-0.153	-0.485	-1.109	0.641
UGGGC	0.562	0.212	-0.613	0.464	0.301	-0.393	-0.827	1.042	-0.234	1.659	1.627	0.593	-0.591	1.616	-0.333	0.625	-0.31	0.1	-0.952	-0.388	1.539	1.001	0.03	-0.53	-1.181	-0.154	1.781	-0.383	-0.359	0.787	-0.585	-0.876	-0.19	-0.444	0.853	0.107	-0.161	0.345	-0.575	-0.824	0.78	0	0.068	0.015	0.141	-0.279	-0.318	-0.865	1.013
UGGGG	-0.181	-0.191	-0.364	-0.091	0.222	-0.457	-0.763	0.822	-0.227	4.655	3.06	0.646	-0.397	2.239	-0.287	2.965	-0.222	0.058	-0.299	0.591	6.236	6.761	-0.588	-0.616	-0.89	0.109	4.997	-0.477	-0.576	0.572	-0.716	-0.844	-0.555	-0.431	1.164	-0.439	-0.455	-0.36	-0.676	-0.795	0.659	0	0.822	0.322	0.276	0.09	-0.456	-0.507	1.706
UGGGU	-0.493	-0.123	-0.267	-0.735	-0.03	-0.215	-0.379	0.697	-0.206	3.227	2.163	0.285	-0.328	1.88	-0.326	1.705	-0.277	-0.016	-0.588	0.205	4	2.313	-0.567	-0.74	-1.225	-0.422	3.429	-0.521	-0.741	0.25	-0.889	-0.665	-0.642	-0.72	0.535	-0.591	-0.515	-0.579	-0.691	-0.894	0.242	0	0.546	0.166	0.043	-0.098	-0.472	-0.83	1.359
UGGUA	-0.241	-0.459	-0.081	-0.808	-0.561	-0.542	0.962	-0.261	-0.259	1.491	1.429	0.238	0.026	1.227	-0.331	0.766	-0.296	-0.125	0.015	0.234	0.895	0.422	-0.431	-0.612	-0.946	-0.446	1.078	-0.363	-0.484	0.144	-0.803	-0.002	-0.707	-0.355	0.01	-0.758	-0.532	-0.764	-0.494	-0.719	-0.137	-0.247	-0.065	0.221	-0.043	-0.22	-0.442	-0.434	0
UGGUC	-0.727	-0.297	0.114	-0.543	0.318	-0.401	-0.873	1.336	-0.326	0.602	-0.2	-0.271	-0.664	0.963	-0.694	-1.483	-0.452	-0.078	-1.101	-1.1	-0.087	-0.124	-0.005	-0.773	-1.07	-0.845	-0.565	-0.524	-0.756	-0.344	-0.88	-0.824	-0.496	-0.761	-0.423	0.416	0.307	0.477	-0.706	-0.638	0.179	-0.582	-0.368	-0.109	-0.108	-0.668	-0.349	-1.596	0.3
UGGUG	-0.533	-0.101	0.286	-0.527	-0.185	-0.42	-0.633	0.81	-0.313	3.481	2.236	0.382	-0.202	1.966	-0.582	0.771	-0.32	-0.088	-0.53	-0.269	1.148	0.826	0.447	-0.728	-1.018	-0.354	3.084	-0.524	-0.648	0.361	-0.744	-0.74	-0.69	-0.586	0.188	-0.492	-0.463	-0.471	-0.681	-0.787	0.363	-0.001	0.08	0.365	0.2	-0.203	-0.492	-0.485	1.723
UGGUU	-0.705	0.825	0.117	-0.962	-0.036	1.455	-0.357	0.695	0.448	1.374	1.209	0.592	-0.071	1.341	-0.463	-0.156	-0.163	0.065	-0.367	-0.182	0.774	0.146	-0.898	-0.778	-1.103	-0.542	0.373	-0.527	-0.749	0.401	-0.834	-0.457	-0.692	-0.883	0.081	-0.556	-0.406	-0.574	-0.714	-0.658	0.078	-0.371	0.249	0.229	-0.092	0.122	-0.422	-0.827	1.077
UGUAA	1.032	-0.367	2.984	-1.184	-0.915	-0.429	1.174	-0.768	-0.171	0.099	0.38	2.773	1.985	-0.235	-0.3	0.722	-0.248	-0.329	1.066	1.415	0.024	0.076	-0.945	-0.501	-0.513	-0.548	0.535	0.651	0.505	3.036	-0.552	0.443	-0.615	0.387	0.213	-0.873	-0.555	-0.945	-0.256	-0.208	-0.276	8.291	-0.133	0.523	0.25	0.296	-0.362	0.144	0.072
UGUAC	-0.239	-0.254	1.956	-0.457	-0.549	-0.376	0.1	-0.398	-0.194	-0.108	0.096	1.007	0.556	0.004	-0.475	0.299	-0.181	-0.23	0.094	-0.282	-0.331	-0.094	-0.175	-0.15	-0.255	-0.295	-0.032	-0.395	-0.469	1.103	-0.58	-0.286	-0.355	-0.62	-0.249	-0.498	-0.337	-0.483	-0.474	0.08	-0.004	6.216	-0.152	0.15	0.197	-0.038	-0.127	0.13	-0.143
UGUAG	0.028	-0.316	1.437	-0.569	-0.77	-0.457	1.473	-1.171	-0.271	1.67	1.215	0.465	-0.046	0.665	0.192	1.53	-0.357	-0.369	0.475	0.17	1.147	1.528	-0.792	-0.557	-0.989	-1.04	2.022	-0.339	-0.394	0.787	-0.527	2.464	-0.576	-0.477	0.072	-0.741	-0.536	-0.861	-0.469	-0.812	0.023	0.857	-0.128	0.595	0.369	-0.158	-0.451	-0.101	0.271
UGUAU	-0.277	0.097	3.673	-1.142	-0.806	-0.133	1.245	-0.514	0.271	0.151	0.8	4.739	3.22	-0.024	0.151	1.013	-0.128	-0.185	0.996	0.671	-0.06	-0.016	-1.077	-0.586	-0.63	-0.82	0.415	-0.4	-0.46	5.023	-0.608	0.383	-0.597	-0.767	-0.162	-0.835	-0.533	-0.962	0.052	0.064	0.411	8.034	0.19	0.834	0.334	0.672	-0.282	-0.088	0.271
UGUCA	-0.362	-0.172	3.25	-0.505	-0.151	-0.099	-0.674	-0.17	-0.229	-0.329	-0.717	0.242	0.005	-0.71	-0.553	-0.818	-0.337	-0.04	-0.597	-0.715	-0.425	-0.467	0.531	-0.308	-0.342	-0.515	-0.933	-0.418	-0.661	0.262	-0.692	-0.494	0.524	-0.498	-0.508	0.116	-0.012	0.319	-0.346	0.047	0.345	-0.052	-0.308	-0.019	0.021	-0.391	-0.354	-1.133	0.028
UGUCC	-0.555	-0.075	4.114	-0.186	0.135	-0.071	-0.823	0.205	-0.206	-0.768	-0.766	0.273	-0.321	0.026	-0.621	-0.662	-0.068	-0.107	-0.503	-0.842	-0.704	-0.551	1.977	-0.482	-0.099	-0.691	-0.941	-0.359	-0.489	0.122	-0.556	-0.676	-0.111	-0.564	-0.483	1.25	0.859	1.612	-0.501	0.642	0.719	-0.253	-0.278	-0.108	0.077	-0.057	-0.276	0.149	0.249
UGUCG	-0.468	0.088	1.356	-0.67	0.591	-0.015	-0.902	1.527	-0.353	0.009	-0.349	-0.225	-0.657	0.243	-0.77	-2.242	-0.642	-0.003	-1.195	-1.637	-0.353	-0.268	-0.24	-0.731	-1.354	-1.313	-1.189	-0.475	-0.805	0.027	-0.659	-0.683	-0.167	-0.65	-0.66	0.419	0.234	1.048	-0.666	-0.616	0.305	-0.393	-0.536	0.026	0.134	-0.892	-0.247	-2.283	1.121
UGUCU	-0.564	0.129	5.499	-0.846	0.066	-0.252	-0.379	0.421	-0.059	-0.083	-0.591	1.255	0.289	0.148	-0.447	-0.997	-0.22	0.122	-0.274	-0.551	-0.307	-0.408	-0.728	-0.672	-0.514	-0.981	-0.751	-0.396	-0.659	1.096	-0.645	-0.523	-0.443	-0.883	-0.203	-0.329	-0.274	-0.115	-0.588	1.294	2.173	0.113	0.312	0.242	0.042	0.092	-0.282	-0.964	0.362
UGUGA	-0.246	-0.413	1.284	-1.195	-0.813	-0.613	-0.52	-0.341	-0.362	0.552	0.395	0.484	0.491	0.728	-0.615	-0.231	-0.35	-0.34	-0.625	-0.546	0.011	0.065	-0.482	-0.75	-1.17	-1.236	0.221	-0.516	-0.65	0.418	-0.857	-0.63	-0.738	-0.498	-0.203	-0.75	-0.534	-0.738	-0.581	-0.742	-0.047	0.598	-0.215	0.466	0.163	-0.163	-0.499	-0.701	2.055
UGUGC	-0.346	0.073	1.804	-0.007	-0.135	-0.282	-0.842	0.252	-0.204	0.529	1.156	1.131	0.602	1.357	-0.576	1.269	-0.14	-0.022	-0.178	-0.11	-0.008	0.221	1.124	-0.523	-0.47	-0.15	0.692	-0.425	-0.403	1.112	0.47	-0.729	-0.374	-0.488	0.144	-0.152	-0.29	-0.347	-0.558	-0.154	0.339	0.399	0.126	1.131	0.983	0.077	-0.373	0.722	3.652
UGUGG	-0.353	-0.186	0.895	-0.67	-0.428	-0.545	-0.554	0.086	-0.317	2.153	1.613	0.649	-0.264	1.67	-0.545	0.444	-0.393	-0.214	-0.726	-0.447	1.344	1.36	-0.248	-0.743	-1.144	-0.807	2.004	-0.499	-0.623	0.724	-0.819	-0.669	-0.626	-0.604	0.287	-0.536	-0.475	-0.458	-0.697	-0.831	0.455	0.106	0.078	0.485	0.417	-0.27	-0.497	-0.85	2.283
UGUGU	-0.51	1.964	6.096	-0.835	-0.347	0.573	-0.275	0.654	0.229	0.785	1.387	3.082	2.418	1.338	-0.526	0.827	-0.215	-0.019	0.088	-0.076	0.208	0.182	0.063	-0.771	-0.948	-0.891	0.578	-0.482	-0.675	3.236	-0.792	-0.341	-0.627	-0.775	0.161	-0.582	-0.445	-0.568	-0.626	-0.239	1.464	2.324	0.181	0.568	0.407	0.516	-0.443	-0.044	7.722
UGUUA	-0.102	4.114	4.179	-0.99	-0.512	4.986	1.276	-0.084	1.106	0.092	0.123	3.083	2.384	-0.145	0.273	0.808	-0.086	0.058	1.043	0.939	-0.063	-0.093	-0.712	-0.528	-0.426	-0.612	-0.026	-0.008	-0.034	3.218	-0.563	0.648	-0.585	-0.59	0.234	-0.715	-0.468	-0.731	-0.354	0.051	0.778	1.658	0.171	0.641	0.286	1.289	0.202	0.061	1.58
UGUUC	-0.591	1.897	3.011	-0.733	-0.223	2.862	-0.88	0.151	0.269	-0.26	-0.508	1.152	0.126	0.026	-0.641	-0.763	-0.063	-0.011	-0.438	-0.565	-0.439	-0.413	-0.385	-0.587	-0.395	-0.644	-0.808	-0.499	-0.701	0.866	-0.637	-0.599	-0.098	-0.857	-0.244	-0.283	-0.195	-0.098	-0.674	0.446	1.311	0.037	0.157	0.194	0.154	0.267	-0.309	-0.529	0.717
UGUUG	-0.6	1.977	3.157	-1.032	-0.144	2.729	-0.701	1.364	0.069	0.504	0.193	1.508	0.464	0.782	-0.633	-0.731	-0.321	0.033	-0.621	-0.787	0.061	-0.049	-0.48	-0.757	-1.112	-1.129	-0.115	-0.516	-0.746	1.561	-0.555	-0.53	-0.514	-0.876	-0.007	-0.444	-0.344	-0.319	-0.696	-0.541	0.686	0.222	-0.104	0.847	0.369	0.127	-0.414	-1.034	1.926
UGUUU	-0.575	6.144	5.612	-1.033	0.867	5.218	-0.572	0.11	3.716	0.079	0.33	4.499	3.093	0.194	-0.072	0	1.474	1.756	0.852	0.479	-0.023	-0.215	-1.164	-0.685	-0.499	-0.731	-0.243	-0.409	-0.612	4.587	-0.527	0.025	-0.5	-1.028	0.32	-0.654	-0.434	-0.813	-0.637	0.573	4.492	1.3	2.577	0.89	0.359	3.228	-0.038	-0.001	4.041
UUAAA	1.806	0.86	0.39	-0.589	0.637	1.436	1.68	-0.124	0.567	-0.58	-0.622	1.329	3.042	-1.328	0.423	0.544	0.242	0.217	2.897	4.048	-0.061	-0.396	-1.639	0.241	0.656	0.409	0.287	7.328	7.569	1.689	0.198	1.269	-0.053	1.804	2.954	-0.822	-0.462	-0.807	0.655	0.844	-0.823	1.198	0.526	-0.078	-0.286	2.09	0.072	0.726	-0.36
UUAAC	0.534	0.721	0.068	-0.377	0.836	0.883	1.077	-0.499	0.438	-0.78	-0.895	0.525	0.99	-1.394	-0.083	-0.083	0.352	0.26	1.942	1.634	-0.437	-0.502	-0.565	0.662	1.022	0.969	-0.718	2.807	2.501	0.497	0.1	0.553	0.348	0.243	0.122	-0.602	-0.25	-0.49	2.137	1.28	-0.646	-0.252	0.377	-0.318	-0.291	1.335	0.131	0.947	-0.52
UUAAG	0.259	0.949	0.266	-1.152	0.137	1.588	1.681	0.01	0.906	-0.026	-0.104	1.177	0.566	-0.459	0.09	0.243	-0.064	0.179	1.364	1.763	0.138	-0.194	-0.995	-0.462	-0.359	-0.471	0.005	1.046	1.06	0.872	0.071	0.696	-0.4	0.632	0.856	-0.753	-0.507	-0.686	0.067	-0.076	-0.526	-0.092	0.314	0.064	-0.169	0.81	0.27	-0.126	0.08
UUAAU	7.406	1.796	1.022	-0.997	1.058	1.736	1.766	-0.087	3.373	-0.543	-0.533	2.642	3.966	-1.232	1.075	1.059	0.547	0.499	3.625	4.645	-0.124	-0.421	-1.393	0.041	0.687	0.514	-0.075	4.374	4.074	3.008	0.187	1.808	0.016	0.535	0.704	-0.823	-0.453	-0.841	1.333	1.203	-0.468	1.234	0.972	-0.048	-0.261	3.103	0.421	0.735	-0.113
UUACA	0.727	0.753	-0.011	1.494	0.517	1.405	0.573	-0.794	0.613	-0.781	-0.814	0.234	0.998	-1.816	0.248	0.768	0.385	0.408	1.69	0.979	-0.332	-0.494	-0.29	3.892	2.244	2.36	-0.588	-0.151	-0.162	0.28	-0.017	0.46	1.658	-0.198	-0.033	-0.749	-0.429	-0.77	0.089	0.867	-0.655	0.897	0.491	-0.361	-0.314	1.231	0.418	1.005	-0.389
UUACC	0.043	0.528	0.074	-0.202	0.739	1.03	0.356	-0.726	0.351	-1.147	-0.949	-0.17	-0.037	-0.948	-0.215	0.24	0.861	0.358	0.849	0.239	-0.833	-0.568	0.877	0.308	1.304	1.142	-0.934	-0.201	-0.162	-0.526	0.095	-0.091	0.644	-0.564	-0.54	1.05	1.536	1.234	4.22	1.371	-0.309	-0.423	0.396	-0.405	-0.304	0.955	10.747	1.695	-0.459
UUACG	0.929	1.356	0.458	-0.775	0.531	1.511	0.138	0.332	0.645	-0.184	-0.031	0.641	-0.037	-0.143	-0.345	-0.466	-0.065	0.373	0.504	-0.402	-0.224	-0.33	0.263	-0.231	-0.086	-0.395	-0.926	-0.404	-0.454	0.387	0.379	-0.192	-0.172	-0.697	0.04	-0.49	-0.381	-0.237	0.04	0.127	-0.221	-0.302	0.294	-0.179	-0.125	0.52	0.328	-0.166	0.245
UUACU	0.221	1.287	0.267	-0.68	0.735	0.926	0.825	0.198	1.394	-0.413	-0.678	1.089	0.976	-0.822	0.303	0.059	0.627	0.566	2.088	0.752	-0.319	-0.331	-0.868	0.158	0.933	0.746	-0.628	0.025	-0.056	0.713	0.056	0.536	-0.059	-0.832	0.14	-0.81	-0.428	-0.718	0.025	2.905	0.031	-0.224	0.908	-0.191	-0.288	2.217	0.771	0.727	-0.117
UUAGA	0.18	0.334	-0.417	-1.236	-0.353	0.858	1.806	-0.401	0.032	-0.054	-0.526	-0.005	0.041	-0.554	4.297	0.528	-0.109	-0.071	1.589	1.108	-0.03	-0.102	-1.466	-0.552	-0.665	-1.088	0.108	-0.458	-0.607	-0.233	-0.525	5.103	-0.602	-0.688	0.239	-0.912	-0.58	-0.889	-0.128	-0.496	-0.675	-0.249	-0.034	0.029	-0.241	0.356	-0.224	-0.487	0.126
UUAGC	0.104	0.891	-0.16	-0.487	0.825	1.31	1.885	0.063	0.332	-0.223	-0.003	0.475	-0.154	-0.138	5.159	1.355	0.159	0.3	1.688	1.268	-0.183	-0.182	0.113	-0.219	0.183	0.21	-0.369	-0.365	-0.39	0.213	1.725	3.965	-0.092	-0.693	-0.014	-0.428	-0.36	-0.563	2.479	0.355	-0.424	-0.379	0.335	0.568	0.207	0.572	0.043	1.038	0.012
UUAGG	0.307	0.593	-0.47	-1.106	-0.175	0.842	1.601	0.14	0.109	1.211	1.355	0.741	-0.303	0.78	5.622	1.229	-0.248	0.121	0.361	0.288	1.2	0.482	-0.826	-0.685	-1.153	-0.697	0.658	-0.528	-0.699	0.396	-0.563	3.065	-0.511	-0.913	0.384	-0.764	-0.528	-0.572	-0.264	-0.729	0.088	0.001	0.375	-0.027	-0.198	0.111	-0.203	-0.909	0.689
UUAGU	0.074	2.966	2.229	-1.15	0.165	2.854	2.492	0.113	2.085	0.013	-0.193	1.65	0.772	-0.355	5.445	1.298	0.07	0.536	2.515	2.281	-0.053	-0.186	-0.926	-0.641	-0.48	-0.733	-0.305	-0.394	-0.614	1.541	-0.485	6.187	-0.435	-0.949	0.108	-0.745	-0.494	-0.62	-0.068	0.002	-0.346	0.08	0.546	0	-0.228	1.39	-0.056	-0.028	0.715
UUAUA	1.24	1.327	0.916	0.282	0.914	1.991	3.752	-0.262	2.375	-0.543	-0.094	2.678	4.954	-1.388	5.363	1.808	0.436	0.424	3.866	3.87	-0.135	-0.374	-1.501	1.061	0.889	0.716	0.222	0.896	1.625	3.167	0.206	2.234	-0.074	-0.53	0.563	-0.84	-0.442	-0.882	2.792	1.224	0.012	3.172	0.956	-0.082	-0.286	2.841	0.568	1.044	-0.035
UUAUC	0.456	1.257	0.627	-0.838	0.949	1.348	0.706	0.118	1.204	-0.731	-0.961	0.99	0.904	-1.276	0.165	-0.255	0.231	0.378	1.788	0.528	-0.481	-0.613	-0.46	0.12	1.026	0.553	-1.025	-0.314	-0.137	0.511	-0.014	0.198	1.009	-0.821	-0.288	-0.274	0.037	0.486	0.059	1.93	1.331	-0.249	0.819	-0.292	-0.282	1.238	0.152	0.15	1.886
UUAUG	0.344	2.038	1.886	-1.107	0.413	1.898	0.785	0.002	1.605	0.065	0.135	3.001	3.384	-0.29	0.184	0.531	0.089	0.365	1.209	0.685	0.106	-0.152	-0.725	-0.417	-0.346	-0.363	-0.015	-0.402	-0.149	2.692	0.23	0.096	-0.494	-0.836	0.28	-0.731	-0.473	-0.746	0.581	0.227	0.438	0.664	0.633	0.503	-0.057	1.764	0.061	0.134	0.603
UUAUU	0.53	4.81	1.546	-0.866	1.869	2.791	1.088	-0.123	9.552	-0.481	-0.261	3.917	4.57	-1.056	1.947	1.652	2.607	2.582	3.835	2.978	-0.1	-0.446	-1.405	0.079	0.555	0.387	-0.244	-0.009	1.924	3.632	0.209	1.596	0.139	-0.991	0.447	-0.771	-0.393	-0.919	1.333	1.754	2.326	0.799	3.217	0.03	-0.248	6.373	1.003	0.836	0.913
UUCAA	0.331	0.308	0.116	-0.708	0.334	1.158	-0.381	-0.122	0.146	-0.664	-1.071	-0.103	0.255	-1.834	-0.347	-0.465	0.227	0.325	0.575	0.464	-0.388	-0.541	-0.918	0.426	1.649	1.831	-0.642	-0.129	-0.173	-0.245	-0.099	-0.192	0.636	0.292	0.092	-0.552	-0.314	-0.487	-0.266	0.959	0.006	-0.453	0.162	-0.359	-0.298	0.579	-0.308	0.148	-0.267
UUCAC	-0.427	0.199	-0.081	1.001	0.528	0.809	-0.837	-0.326	0.093	-0.989	-1.234	-0.565	-0.237	-1.164	-0.487	-0.217	0.495	0.323	0.137	-0.156	-0.573	-0.651	0.65	1.706	1.973	2.053	-1.085	-0.247	-0.367	-0.791	-0.06	-0.382	2.775	-0.683	-0.567	-0.443	-0.243	-0.462	-0.362	1.393	-0.222	-0.525	0.157	-0.479	-0.295	0.399	-0.161	0.969	-0.612
UUCAG	-0.469	0.524	0.038	-0.132	0.393	1.277	-0.806	0.235	0.325	-0.157	-0.342	0.033	-0.364	-0.725	-0.291	-0.264	0.006	0.367	-0.183	-0.068	-0.127	-0.36	-0.652	-0.266	0.785	0.258	-0.574	-0.416	-0.643	-0.103	-0.102	-0.142	0.026	-0.883	-0.038	-0.514	-0.407	-0.469	-0.629	0.028	-0.021	-0.508	0.106	-0.169	-0.156	-0.057	-0.284	-0.533	0.211
UUCAU	-0.404	0.908	0.674	-0.564	0.484	1.336	-0.112	-0.101	1.401	-0.632	-0.984	0.726	0.795	-1.531	-0.13	0.157	0.505	0.594	0.922	0.597	-0.377	-0.551	-0.328	0.934	1.849	2.077	-0.874	-0.161	-0.34	0.41	-0.113	0.081	8.396	-0.957	-0.345	-0.648	-0.345	-0.498	0.212	1.395	0.178	-0.048	0.541	-0.359	-0.295	1.183	-0.011	0.313	-0.151
UUCCA	-0.783	0.035	-0.148	-0.052	-0.388	0.802	-0.592	-1.153	-0.101	-1.181	-1.008	-0.658	-0.382	0.017	-0.137	1.004	0.709	0.092	-0.434	0.505	-0.446	-0.583	0.181	0.12	0.526	0.429	-0.431	-0.31	-0.445	-0.877	-0.418	-0.44	0.565	-0.24	-0.697	0.297	0.288	0.47	-0.469	0.573	-0.05	-0.533	0.236	-0.538	-0.33	0.393	-0.213	0.747	-0.651
UUCCC	-0.366	0.343	0.171	1.342	-0.149	0.53	-0.539	-1.831	-0.089	-1.157	-1.014	0.755	-0.212	-1.072	-0.317	-1.282	0.891	-0.073	0.258	-0.547	-0.912	-0.459	0.484	0.035	0	0	-1.251	-0.184	0.19	0.65	0.081	-0.259	-0.182	-0.337	0.198	2.814	4.285	5.112	-0.526	1.144	1.281	-0.43	-0.081	-0.39	-0.301	-0.028	0.105	2.029	-0.733
UUCCG	-0.409	0.623	0.272	-0.222	0.37	1.155	-0.947	0.154	0.002	-0.976	-0.97	-0.114	-0.544	-0.092	-0.569	-1.104	0.31	0.34	-0.89	-0.758	-0.474	-0.621	0.042	-0.367	0.486	-0.698	-1.081	-0.36	-0.489	-0.211	-0.09	-0.695	-0.194	-0.479	-0.439	0.535	0.299	0.423	-0.638	0.085	-0.024	-0.457	-0.021	-0.421	-0.181	-0.059	4.336	-0.323	0.047
UUCCU	-0.746	0.42	0.213	-0.157	-0.165	0.724	-0.239	-0.973	0.141	-1.161	-1.26	0.608	-0.307	-0.625	-0.345	-0.645	0.791	0.16	-0.083	-0.243	-0.776	-0.672	-0.014	-0.214	0.258	-0.385	-1.203	-0.262	-0.309	-0.031	-0.293	-0.386	-0.279	-0.742	-0.328	1.032	1.349	3.184	-0.579	1.917	0.7	-0.502	0.363	-0.443	-0.316	0.668	-0.117	0.677	-0.404
UUCGA	-0.315	0.057	-0.376	-1.186	-0.237	0.616	-0.711	0.171	-0.123	-0.533	-0.936	-0.537	-0.43	-0.368	-0.619	-1.65	-0.153	-0.058	-0.655	-0.885	-0.631	-0.596	-0.871	-0.669	-0.62	-1.34	-1.224	-0.507	-0.757	-0.688	-0.647	-0.5	-0.531	-0.648	-0.616	-0.632	-0.475	-0.58	-0.608	-0.251	-0.352	-0.586	-0.254	-0.271	-0.228	-0.297	-0.342	-1.212	0.394
UUCGC	-0.647	0.387	-0.16	-0.343	1.073	0.659	-1.047	1.519	-0.061	-0.377	-0.554	0.041	-0.558	0.402	-0.713	-1.211	-0.092	0.153	-0.403	-0.929	-0.297	-0.477	-0.087	-0.485	0.041	-0.558	-1.275	-0.408	-0.463	-0.149	2.225	-0.589	-0.034	-0.68	-0.481	-0.267	-0.334	-0.313	-0.53	0.482	-0.011	-0.603	-0.237	0.061	0.078	-0.289	-0.2	-0.294	-0.012
UUCGG	0.698	0.418	-0.64	-0.644	0.417	0.304	-0.924	1.496	-0.148	0.487	0.54	0.245	-0.644	0.794	-0.57	-1.541	-0.411	0.044	-1.137	-1.068	0.128	-0.094	-1.036	-0.722	-1.534	-1.069	-0.262	-0.471	-0.683	0.391	-0.742	-0.769	-0.326	-0.83	0.102	-0.064	-0.154	0.694	-0.688	-0.733	0.58	-0.225	-0.012	-0.227	-0.044	-0.546	-0.249	-1.958	1.158
UUCGU	-0.783	0.929	2.307	-0.972	0.453	1.014	-0.737	1.3	0.217	-0.132	-1	0.325	-0.433	-0.161	-0.616	-1.838	-0.404	0.141	-0.495	-1.131	-0.412	-0.366	-0.659	-0.736	-0.896	-1.357	-1.563	-0.484	-0.824	0.146	-0.715	-0.265	-0.419	-0.808	-0.6	-0.342	-0.337	-0.062	-0.633	-0.124	0.024	-0.377	-0.259	-0.26	-0.129	-0.362	-0.21	-1.717	0.505
UUCUA	-0.396	0.338	0.334	-0.878	0.373	1.105	0.839	0.097	0.406	-0.782	-1.139	0.544	0.45	-0.976	0.177	-0.265	0.474	0.245	0.915	1.075	-0.477	-0.6	-1.233	-0.093	0.34	-0.026	-0.809	0.226	-0.009	0.21	-0.188	0.178	-0.36	-0.655	-0.176	-0.616	-0.297	-0.6	-0.391	3.32	1.383	-0.218	0.986	-0.347	-0.31	1.059	-0.062	0.149	-0.158
UUCUC	-0.623	0.229	0.404	-0.051	0.555	0.516	-0.738	-0.037	-0.055	-0.707	-1.044	0.846	-0.318	-0.683	-0.495	-1.251	0.445	0.233	0.325	-0.23	-0.369	-0.48	-0.768	-0.183	1.058	0.528	-1.298	-0.291	-0.36	0.242	-0.125	-0.39	0.27	-0.74	0.081	-0.471	-0.159	-0.366	-0.547	3.187	4.939	-0.571	0.733	-0.297	-0.278	0.23	-0.201	0.556	-0.211
UUCUG	-0.456	0.534	0.692	-0.85	0.119	0.699	-0.989	0.384	0.099	-0.11	-0.505	1.021	-0.124	0.189	-0.536	-0.956	0.073	0.204	-0.403	-0.318	-0.258	-0.347	-1.1	-0.57	0.065	-0.414	-0.52	-0.457	-0.664	0.513	-0.008	-0.706	-0.466	-0.921	0.004	-0.488	-0.378	-0.503	-0.689	1.378	1.018	-0.265	0.576	-0.019	-0.163	0.455	-0.284	-0.763	0.426
UUCUU	-0.608	2.983	1.02	-0.676	1.145	1.474	-0.522	-0.028	2.728	-0.765	-1.222	1.564	0.543	-0.766	0.067	-0.309	2.123	1.862	1.227	0.905	-0.424	-0.608	-1.056	-0.345	0.42	-0.091	-1.1	-0.192	-0.389	0.784	-0.058	0.085	-0.16	-1.061	0.065	-0.517	-0.208	-0.547	-0.577	4.368	5.519	-0.245	6.681	-0.168	-0.28	3.926	0.236	0.327	0.425
UUGAA	-0.042	0.076	-0.312	-1.199	-0.853	0.3	-0.522	-0.896	-0.018	-0.521	-1.009	0.136	0.734	-0.612	-0.467	-0.75	0.076	-0.239	0.28	-0.096	-0.29	-0.414	-1.393	-0.47	-0.566	-1.119	-0.042	-0.326	-0.353	-0.027	-0.501	-0.21	-0.639	0.261	0.07	-0.913	-0.604	-1.14	-0.312	-0.409	-0.818	-0.115	0.077	0.351	-0.208	0.862	-0.513	-0.547	-0.066
UUGAC	-0.095	0.267	-0.56	-0.2	-0.495	0.207	-1.007	-1.395	-0.082	-1.095	-1.244	-0.574	-0.397	-0.923	-0.586	-0.847	0.199	-0.282	-0.432	-0.807	-0.905	-0.746	-0.369	-0.155	-0.187	-1.253	-0.86	-0.252	-0.209	-0.817	-0.617	-0.442	-0.312	-0.833	-0.535	-0.338	-0.368	-0.77	-0.295	-0.215	-0.992	-0.531	0.051	-0.168	-0.183	0.392	-0.358	-0.347	-0.515
UUGAG	-0.406	0.485	-0.247	-1.251	-0.694	0.714	-0.74	-0.444	0.111	-0.068	-0.106	0.018	-0.259	0.503	-0.499	-0.211	0.028	-0.113	-0.518	-0.319	-0.092	-0.213	-0.802	-0.616	-1.157	-1.374	-0.031	-0.506	-0.672	-0.148	-0.608	-0.354	-0.661	-0.815	-0.221	-0.761	-0.561	-0.953	-0.47	-0.824	-0.359	-0.414	0.156	0.222	-0.138	0.293	-0.447	-0.732	0.639
UUGAU	0.056	0.485	-0.172	-1.031	-0.605	0.641	-0.343	-0.428	0.484	-0.569	-1.209	-0.039	0.537	-0.528	-0.435	-0.827	0.082	-0.062	-0.042	-0.321	-0.479	-0.577	-1.162	-0.495	-0.745	-1.429	-0.687	-0.369	-0.52	-0.321	-0.65	-0.087	-0.649	-0.952	-0.572	-0.686	-0.514	-1.017	-0.324	-0.433	-0.664	-0.265	0.205	0.175	-0.236	0.825	-0.405	-0.891	0.146
UUGCA	-0.225	0.417	-0.217	-0.239	0.187	0.824	-0.827	1.412	0.13	-0.363	-0.394	0.598	0.688	-0.312	-0.468	0.722	0.219	0.153	0.084	0.05	-0.351	-0.3	0.002	0.216	0.51	0.52	-0.198	-0.386	-0.389	0.669	1.792	-0.347	0.187	-0.531	-0.392	-0.6	-0.468	-0.887	-0.326	-0.058	-0.386	-0.001	0.265	3.93	2.033	0.489	-0.332	0.585	0.423
UUGCC	-0.351	0.483	0.013	0.307	0.405	0.643	-0.929	0.482	0.125	-0.811	-0.447	0.156	-0.236	0.235	-0.603	0.058	0.518	0.188	-0.076	-0.415	-0.684	-0.501	1.161	-0.246	0.296	0.002	-0.535	-0.368	-0.294	-0.135	1.109	-0.603	-0.082	-0.623	-0.619	0.809	0.199	-0.108	-0.478	0.394	-0.216	-0.557	0.182	-0.084	-0.191	0.443	-0.153	0.937	0.473
UUGCG	0.008	1.259	0.054	-0.39	0.133	1.16	-1.012	1.243	0.163	0.19	0.536	0.632	-0.227	1.161	-0.667	-0.314	-0.118	0.171	-0.298	-0.695	-0.144	-0.154	0.443	-0.599	-0.7	-0.755	-0.269	-0.478	-0.343	0.612	1.247	-0.7	-0.42	-0.713	0.068	-0.281	-0.362	-0.325	-0.623	-0.384	0.175	-0.418	0.278	-0.045	-0.059	0.099	-0.297	-0.284	1.32
UUGCU	-0.435	0.929	0.075	-0.4	0.135	0.581	-0.584	0.929	0.65	0.006	-0.267	1.077	0.587	0.548	-0.483	0.079	0.333	0.303	0.33	0.031	-0.271	-0.199	-0.361	-0.505	-0.121	-0.163	-0.367	-0.331	-0.412	0.864	3.665	-0.395	-0.449	-0.895	0.008	-0.666	-0.476	-0.822	-0.572	1.142	0.213	-0.403	0.71	0.378	-0.165	1.171	-0.249	0.49	1.158
UUGGA	0.129	0.074	-0.652	-1.197	-0.353	-0.01	-0.668	0.339	-0.263	0.632	-0.035	-0.116	-0.448	0.194	-0.477	-1.458	-0.341	-0.122	-0.953	-0.846	0.342	0.063	-1.427	-0.707	-1.3	-1.048	0.223	-0.527	-0.736	-0.142	-0.796	-0.449	-0.563	-0.793	-0.184	-0.613	-0.41	-0.196	-0.632	-0.852	0.214	-0.411	0.021	0.185	-0.114	-0.144	-0.441	-1.724	0.908
UUGGC	-0.03	0.226	-0.539	0.01	-0.06	0.221	-0.934	-0.223	-0.087	-0.124	-0.244	-0.049	-0.559	0.576	-0.568	-0.441	-0.062	-0.104	-0.665	-0.602	-0.148	-0.301	-0.299	-0.327	-0.589	-0.872	-0.106	-0.35	-0.388	-0.22	-0.054	-0.721	-0.255	-0.754	-0.248	-0.101	-0.253	-0.339	-0.464	-0.485	-0.131	-0.513	-0.336	-0.098	-0.119	-0.074	-0.308	-1.046	0.038
UUGGG	0.036	0.381	-0.548	-0.819	-0.02	0.23	-0.839	0.533	-0.017	2.334	1.435	0.607	-0.392	1.381	-0.424	0.558	-0.198	0.089	-0.835	-0.189	3.488	2.047	-0.971	-0.698	-1.382	-0.496	2.343	-0.525	-0.737	0.513	-0.803	-0.78	-0.55	-0.834	0.646	-0.527	-0.448	-0.387	-0.707	-0.905	0.338	0	0.664	0.065	-0.091	0.183	-0.404	-1.301	1.323
UUGGU	-0.458	0.739	0.261	-0.898	-0.203	0.691	-0.414	0.419	0.296	1.361	0.586	0.361	-0.096	1.055	-0.563	-0.627	-0.184	0.056	-0.412	-0.472	0.547	0.028	-0.85	-0.725	-1.208	-0.827	0.45	-0.519	-0.764	0.144	-0.814	-0.418	-0.627	-1.021	-0.152	-0.607	-0.438	-0.599	-0.668	-0.669	-0.04	-0.358	0.196	0.049	-0.172	0.174	-0.44	-1.245	0.888
UUGUA	-0.12	0.408	3.199	-1.122	-0.584	0.545	0.692	-0.427	0.283	0.014	-0.372	2.722	1.68	-0.277	-0.211	0.224	0.029	-0.043	0.841	0.525	-0.121	-0.1	-1.18	-0.583	-0.73	-1.034	0.092	-0.283	-0.415	2.741	-0.559	0.636	-0.606	-0.743	-0.119	-0.822	-0.544	-0.953	-0.457	-0.092	0.243	6.847	0.387	0.234	-0.169	0.871	-0.363	-0.423	0.2
UUGUC	-0.704	0.485	4.319	-0.81	0.094	0.564	-0.956	0.432	0.004	-0.56	-1.283	0.466	-0.213	-0.436	-0.651	-1.702	-0.219	0.13	-0.645	-1.139	-0.622	-0.652	-0.24	-0.654	-0.75	-1.242	-1.334	-0.496	-0.785	0.21	-0.689	-0.568	-0.339	-0.917	-0.675	-0.131	-0.232	0.019	-0.558	0.126	1.489	-0.19	0.141	-0.14	-0.167	0.099	-0.3	-1.437	0.421
UUGUG	-0.449	1.621	2.993	-0.997	-0.346	0.741	-0.763	0.112	0.269	0.562	0.449	1.898	1.208	0.926	-0.626	-0.18	-0.098	0.088	-0.355	-0.457	0.109	-0.026	-0.473	-0.749	-1.12	-1.015	0.158	-0.532	-0.722	1.835	-0.498	-0.563	-0.625	-0.896	0.083	-0.602	-0.471	-0.636	-0.676	-0.428	0.796	0.836	0.431	0.418	-0.058	0.65	-0.426	-0.641	3.149
UUGUU	-0.621	5.511	4.818	-1.157	0.099	4.029	-0.462	0.462	3.292	-0.142	-0.692	2.977	1.851	-0.086	-0.291	-0.41	0.943	1.21	0.534	-0.014	-0.204	-0.432	-1.14	-0.713	-0.76	-1.088	-0.727	-0.456	-0.686	2.859	-0.54	0.066	-0.548	-1.082	-0.01	-0.675	-0.487	-0.793	-0.652	0.273	3.365	0.99	1.904	0.392	-0.148	2.703	-0.216	-0.765	1.761
UUUAA	2.048	2.681	0.797	-0.884	4.647	2.78	1.047	-0.063	3.913	-0.605	-0.407	2.649	3.599	-1.248	0.617	0	1.545	1.769	3.427	4.285	-0.131	-0.432	-1.627	0.073	0.647	0.429	-0.041	4.511	4.904	2.814	0.223	1.267	-0.166	0.333	1.455	-0.797	-0.436	-0.883	-0.089	1.576	0.104	1.073	2.013	-0.059	-0.275	4.223	0.227	0.829	0.785
UUUAC	-0.131	2.363	0.444	-0.198	2.971	2.196	0.101	-0.268	2.61	-0.813	-0.53	1.391	1.27	-1.179	0.166	0	1.816	1.981	2.082	0.919	-0.44	-0.517	-0.666	1.131	1.345	1.071	-0.846	-0.218	-0.244	0.996	0.153	0.287	0.491	-0.751	0.17	-0.399	-0.008	-0.269	-0.175	2.184	0.654	0.583	1.931	-0.257	-0.282	3.067	4.148	1.064	0.807
UUUAG	-0.427	2.903	0.548	-1.125	2.046	2.932	1.562	0.012	2.486	0.038	0.275	1.739	0.584	-0.389	6.273	0	0.78	1.547	2.442	2.058	0.149	-0.111	-1.253	-0.532	-0.452	-0.595	-0.144	-0.445	-0.578	1.495	0.138	5.238	-0.448	-0.976	0.533	-0.757	-0.504	-0.827	-0.561	0.136	-0.118	0.068	1.529	0.238	-0.141	2.002	-0.026	0.032	1.539
UUUAU	-0.004	5.071	1.879	-0.558	4.797	3.421	1.172	-0.015	7.787	-0.518	-0.043	4.206	5.577	-1.135	2.762	0	2.912	3.403	3.731	3.023	-0.115	-0.448	-1.571	0.232	0.646	0.395	-0.222	-0.015	2.115	4.08	0.238	1.323	0.123	-0.992	0.535	-0.722	-0.363	-0.791	0.907	2.039	2.838	2.136	3.719	0.046	-0.24	6.414	0.474	0.853	3.085
UUUCA	-0.479	1.304	0.376	-0.322	1.377	1.926	-0.722	-0.202	1.849	-0.837	-0.89	0.505	0.426	-1.611	-0.258	0	1.401	1.501	0.726	0.611	-0.401	-0.643	-0.721	0.63	1.609	1.664	-0.922	-0.33	-0.528	0.094	-0.153	-0.195	3.581	-0.753	-0.099	-0.625	-0.351	-0.653	-0.412	1.941	1.45	-0.412	1.359	-0.365	-0.302	1.615	-0.163	0.357	0.751
UUUCC	-0.635	1.073	0.367	-0.142	0.921	1.548	-0.743	-0.41	0.585	-1.197	-0.866	0.552	-0.326	-0.662	-0.338	0	1.761	1.228	0.272	0.174	-0.59	-0.612	0.063	-0.117	0.878	0.216	-1.107	-0.336	-0.452	-0.052	-0.063	-0.404	0.166	-0.644	-0.122	1.605	2.168	3.464	-0.572	2.309	2.348	-0.467	1.195	-0.424	-0.308	1.318	3.084	1.273	0.543
UUUCG	-0.527	1.562	0.514	-1.036	0.752	1.511	-0.999	1.167	0.801	-0.353	-0.546	0.516	-0.384	-0.174	-0.637	0	0.177	0.665	-0.268	-0.877	-0.353	-0.51	-0.847	-0.685	-0.599	-1.183	-1.37	-0.524	-0.815	0.22	0.144	-0.507	-0.313	-0.894	-0.273	-0.415	-0.333	-0.263	-0.67	0.522	0.499	-0.421	0.582	-0.147	-0.136	0.306	-0.187	-1.22	1.318
UUUCU	-0.64	2.665	1.089	-0.844	1.759	1.863	-0.507	0.026	2.614	-0.68	-0.827	1.717	0.674	-0.774	-0.043	0	2.562	2.478	1.395	1.079	-0.355	-0.563	-1.353	-0.348	0.723	0.167	-0.973	-0.23	-0.477	0.924	-0.011	-0.066	-0.138	-1.039	0.195	-0.506	-0.224	-0.614	-0.601	5.162	8.635	-0.211	5.903	-0.162	-0.274	3.653	0.02	0.433	1.506
UUUGA	-0.395	1.25	-0.1	-1.229	-0.164	1.362	-0.868	-0.574	1.222	-0.587	-0.913	0.421	0.887	-0.499	-0.456	0	0.789	0.52	0.306	-0.109	-0.387	-0.583	-1.451	-0.541	-0.7	-1.345	-0.587	-0.405	-0.542	0.098	-0.534	-0.224	-0.628	-0.854	-0.237	-0.803	-0.554	-1.062	-0.584	-0.195	-0.558	-0.249	1.145	0.277	-0.222	1.841	-0.372	-0.621	0.926
UUUGC	-0.52	1.955	0.324	-0.384	0.82	1.79	-1.074	0.312	1.486	-0.345	-0.149	1.561	1.179	0.122	-0.534	0	1.124	1.142	0.513	0.127	-0.303	-0.368	-0.308	-0.294	0.159	0.083	-0.456	-0.427	-0.476	1.195	2.409	-0.454	-0.183	-0.866	-0.028	-0.339	-0.318	-0.65	-0.607	0.79	0.258	-0.245	1.478	1.646	0.521	1.82	-0.147	0.781	1.844
UUUGG	-0.221	1.333	-0.142	-1.049	-0.024	1.169	-0.926	0.291	0.937	1.084	0.624	0.984	0.023	0.755	-0.477	0	0.282	0.58	-0.35	-0.261	1.04	0.362	-1.323	-0.677	-1.087	-0.766	0.635	-0.513	-0.733	0.647	-0.543	-0.454	-0.551	-1.021	0.247	-0.65	-0.487	-0.64	-0.723	-0.54	0.196	-0.047	1.324	0.167	-0.173	0.99	-0.359	-1.099	1.432
UUUGU	-0.645	4.609	6.4	-1.176	0.412	2.68	-0.565	0.195	3.258	-0.048	-0.398	3.521	2.81	-0.073	-0.336	0	1.328	1.66	0.885	0.296	-0.131	-0.334	-1.29	-0.714	-0.713	-0.959	-0.451	-0.457	-0.706	3.081	-0.492	0.112	-0.522	-1.064	-0.015	-0.661	-0.462	-0.745	-0.67	0.478	3.392	3.044	2.395	0.354	-0.164	3.152	-0.238	-0.516	2.553
UUUUA	0.243	6.377	1.386	-0.751	13.757	4.21	0.494	0.016	8.135	-0.6	0.159	4.019	4.52	-1.107	2.618	0	6.619	7.647	3.876	3.623	-0.108	-0.426	-1.663	0.151	0.683	0.344	-0.307	0.937	1.118	3.719	0.292	1.858	-0.05	-0.783	1.082	-0.693	-0.33	-0.853	-0.203	2.061	2.998	1.218	6.546	0.042	-0.256	7.784	1.472	1.002	4.675
UUUUC	-0.677	3.652	0.973	-0.715	3.504	2.737	-1.041	0.286	3.661	-0.895	-0.537	1.731	0.681	-1.038	-0.169	0	5.07	5.312	1.278	0.836	-0.371	-0.632	-1.134	-0.166	0.936	0.275	-1.153	-0.395	-0.638	0.867	0.061	-0.228	1.012	-0.956	0.227	-0.128	0.21	0.243	-0.603	3.373	7.571	-0.268	6.214	-0.201	-0.265	4.124	1.054	0.469	2.949
UUUUG	-0.569	4.675	2.091	-1.07	1.815	2.774	-1.083	0.168	3.973	-0.106	0.031	3.041	2.375	-0.149	-0.328	0	3.602	3.777	1.001	0.434	0.063	-0.308	-1.406	-0.585	-0.485	-0.735	-0.372	-0.475	-0.666	2.326	0.392	-0.173	-0.465	-1.096	0.312	-0.641	-0.455	-0.909	-0.695	0.531	2.116	0.654	4.992	0.79	-0.055	4.276	-0.218	-0.174	3.132
UUUUU	-0.474	15.527	2.549	-0.699	17.661	5.242	-0.945	0.254	14.511	-0.581	0.541	5.525	5.299	-0.63	1.507	0	25.378	26.051	3.713	3.011	0.043	-0.378	-1.842	-0.206	0.667	0.133	-0.427	-0.047	-0.135	4.398	0.455	0.92	0.255	-1.111	1.896	-0.41	-0.158	-0.793	-0.574	3.116	13.771	0.925	20.488	0.326	-0.194	13.639	1.104	0.986	4.978
[truncated: 29 more columns]

## Sheet: Rnac5merScores
	MSI1	HNRNPK	RBFOX1	HNRPLL	TARDBP	MBNL1	RALY	LIN28A	PCBP1	RBM5	RBM8A	RBM6	RBM3	CNOT4	BRUNOL5	RBM45	PABPC3	ENOX1	SRSF2	ANKHD1	A1CF	PTBP1	RBM4	SRSF10	SFPQ	PABPC5	SNRNP70	ESRP2	PABPC1	TUT1	G3BP2	YBX2	HNRNPCL1	FXR1	U2AF2	MATR3	RBMS3	KHDRBS3	RBM46	HNRNPC	PCBP2	ZCRB1	SNRPA	TIA1	FXR2	IGF2BP3	PABPC4	RBM41	HNRNPA2B1
AAAAA	-0.29714	-0.411699	-0.237647	-0.266299	-0.321123	-0.229678	0.0187726	0.444475	-0.143735	-0.180494	-1.48023	-0.675007	0.744997	0.263872	-0.369573	-0.368323	4.11515	-0.939628	-0.334134	-0.447898	0.315456	-0.55075	-0.350395	-0.15802	-0.012116	4.39467	-0.109088	-0.298626	7.8534	-0.38412	-0.544673	1.21584	-0.156255	0.509808	-0.108441	-0.810802	-0.361939	1.31014	0.0453292	-0.18301	0.152744	0.288296	-0.524026	-0.386975	0.294447	0.754266	9.6944	-0.722328	0.194047
AAAAC	-0.252406	0.349081	-0.203603	0.33438	-0.376665	-0.13735	-0.223651	0.186355	0.215262	-0.178577	-1.17625	-0.464468	0.5896	0.239958	-0.428402	-0.193607	4.50258	-0.632419	-0.315055	-0.11106	-0.134622	-0.105327	-0.128168	-0.282055	-0.133429	2.96698	-0.0165484	-0.226167	5.94472	0.0473748	-0.129469	1.89404	-0.324046	0.308077	-0.380406	-0.653736	-0.133817	1.57591	-0.144326	-0.317458	0.138498	0.199056	-0.298082	-0.35765	0.085718	1.54242	6.2986	-0.414719	-0.000198594
AAAAG	-0.100241	-0.732968	-0.134226	-0.355015	0.018005	-0.337226	-0.309752	0.967313	-0.597578	0.196528	-1.06445	-0.359031	1.63589	0.466212	-0.0595814	-0.22847	2.15376	-0.318609	0.267536	-0.388042	-0.109254	-0.812331	-0.42193	1.30993	0.404621	3.15419	0.0805103	-0.0209727	5.06027	-0.0966779	-0.051682	0.66674	-0.439189	1.14859	-0.506075	-0.89108	-0.3348	1.67401	-0.278687	-0.447799	-0.261865	0.808233	-0.531627	-0.562173	0.676347	0.208516	5.50558	-0.722844	0.605912
AAAAU	-0.238193	-0.190667	-0.238624	-0.301531	-0.387596	-0.19547	0.0638394	0.297559	0.012489	-0.388138	-1.40565	-0.606854	0.430233	0.105287	-0.353631	-0.457311	3.1698	-1.0242	-0.454909	-0.476655	1.67185	-0.349788	-0.136127	-0.515171	-0.15367	3.55679	-0.165701	-0.355856	5.16852	-0.33229	-0.643052	0.81437	-0.191781	0.311903	-0.00944313	-0.50543	-0.138802	1.01354	1.244	-0.182187	0.287815	0.501882	-0.499437	0.0312754	0.115611	0.467802	6.00662	-0.552861	-0.0361546
AAACA	-0.223224	0.128348	-0.205877	2.12512	-0.499025	-0.259373	-0.373303	0.22206	-0.141428	0.0133857	-1.32133	-1.13694	0.832886	1.92589	-0.582129	-0.144372	2.38482	-0.279395	-0.341327	-0.430614	0.0721459	-0.575694	-0.15451	-0.0178747	-0.429574	2.63449	0.271156	-0.136248	4.01474	0.111163	-0.401181	2.58641	-0.386586	-0.0123341	-0.500208	-0.68843	0.279001	1.75945	0.0771387	-0.385505	0.0323499	0.249327	0.175792	-0.44483	0.129605	2.96156	4.13655	-0.239045	0.155073
AAACC	-0.215471	1.65726	-0.17334	0.231609	-0.407524	-0.185728	-0.298049	-0.249354	1.67213	-0.110965	-0.493706	0.636764	0.119876	0.066802	-0.517066	-0.28428	2.58364	-0.0159482	-0.33955	-0.11916	-0.145323	-0.230865	-0.0840722	-0.121031	-0.472951	1.82452	-0.243305	-0.398074	2.57392	0.0410542	0.058389	1.19348	-0.238279	-0.528531	-0.250347	-0.460598	0.229955	1.82375	0.362057	-0.195207	0.530058	0.155374	-0.388678	-0.3915	-0.443626	0.485921	2.54739	-0.273928	-0.448279
AAACG	-0.130259	-0.258226	-0.106937	0.213391	-0.0573775	0.152461	-0.425203	0.609985	-0.414439	0.219859	-0.525165	-0.22214	1.26569	0.0711375	-0.158529	0.133297	1.48724	-0.350445	0.274677	0.998287	-0.022052	-0.541237	0.0580631	0.0164673	0.351984	1.73641	-0.0458767	0.175112	2.77258	0.217721	0.085534	0.631323	-0.425224	1.34145	-0.531739	-0.604196	-0.073974	2.00979	-0.0794483	-0.421722	-0.268109	0.590854	-0.134013	-0.498731	0.448106	0.774848	2.71109	-0.399733	0.067321
AAACU	-0.288257	0.161933	-0.192296	0.223912	-0.451329	-0.285154	-0.241665	-0.0499357	0.0382507	-0.612781	-0.945929	-0.634245	0.408338	-0.32541	-0.488131	-0.202608	1.60642	-0.850075	-0.521937	-0.264304	-0.110188	1.25433	0.225398	-0.476602	-0.176031	2.55014	-0.186837	-0.397324	2.19354	0.25459	-0.365474	0.73837	-0.211735	-0.0809007	-0.243153	0.0801491	0.0237824	1.41859	-0.187852	-0.193186	0.328392	0.300977	-0.254172	0.121161	-0.156325	0.814332	2.82797	-0.094106	-0.258329
AAAGA	-0.0657508	-0.51194	-0.0696057	-0.31806	0.377644	-0.528064	-0.375524	1.01674	-0.498157	0.0590908	-1.1039	-0.479516	2.0362	1.66223	-0.273564	0.242258	1.08368	0.267103	0.376339	-0.429028	0.0365037	-0.873788	-0.313204	4.20854	0.168086	2.68902	-0.161933	-0.215083	3.05365	-0.43541	0.450101	1.52925	-0.488203	1.59612	-0.609211	-0.989926	-0.347696	1.18464	-0.0682538	-0.507941	-0.168719	0.690844	-0.539136	-0.631117	1.31442	0.0226816	3.28726	-0.743999	0.640436
AAAGC	-0.141869	-0.301008	0.0462071	0.13857	-0.169184	0.419764	-0.406866	0.350722	-0.091621	-0.13449	-0.567868	0.130989	1.31259	0.42556	-0.395217	-0.29119	1.07729	0.0282553	0.251749	-0.131374	-0.160305	-0.469608	-0.209574	1.15668	0.493617	2.19603	0.270673	-0.282709	2.55336	0.366527	0.230827	0.538591	-0.453161	0.353324	-0.524233	-0.559895	0.0114861	1.76781	-0.00756497	-0.431044	-0.220166	0.749993	-0.0666034	-0.506534	-0.0250175	0.531098	2.55949	-0.459667	0.178329
AAAGG	0.106505	-1.01174	-0.0110521	-0.217495	0.587034	-0.359526	-0.483824	1.62382	-0.979026	1.55667	-1.04367	-0.650534	1.55642	0.323149	0.0279863	0.0630722	0.615781	-0.0587607	0.956859	-0.259794	0.0647535	-0.916731	-0.333155	3.69582	0.710151	1.23715	0.00300372	0.934421	2.03615	-0.424669	0.600056	-0.100111	-0.437223	1.51409	-0.663174	-1.01209	0.018449	1.52918	-0.360565	-0.495816	-0.871037	1.07104	-0.498281	-0.685161	1.0918	0.0785621	1.84565	-0.615769	1.34433
AAAGU	0.0827053	-0.553866	-0.208265	-0.705247	0.085054	-0.781221	-0.179894	1.0323	-0.343775	-0.245218	-0.461886	0.0331435	1.26024	0.291449	0.655811	-0.579574	-0.036494	0.224926	0.261722	-0.474812	-0.355545	-0.679506	-0.525479	0.779925	0.748542	2.88755	0.277174	-0.377125	1.81092	0.283862	-0.620938	-0.00141279	-0.540964	0.725088	-0.586853	-0.383791	-0.390036	0.932673	-0.563797	-0.517277	-0.019679	0.926629	-0.393091	-0.260931	0.101164	-0.151976	2.1423	-0.764814	0.340562
AAAUA	0.267755	-0.48304	-0.262157	-0.290912	-0.454494	-0.247268	-0.251808	0.449206	-0.0644958	-0.215089	-1.51932	-1.05828	0.377026	1.24015	-0.552371	-0.379166	1.45169	-0.888189	-0.420011	-0.554907	0.637415	-0.628893	-0.210537	-0.467211	-0.260683	2.45195	-0.643401	-0.280972	3.08051	0.375684	-0.684282	0.349917	-0.414425	-0.111175	-0.490571	-1.01539	0.750887	1.24975	0.623229	-0.415759	0.276713	0.683243	-0.447685	0.0574155	0.256987	0.339852	3.49297	-0.142392	0.265889
AAAUC	-0.297239	0.754092	-0.287374	0.101666	-0.582926	-0.24301	-0.290763	-0.00986791	0.435866	-0.435471	-0.702902	0.584698	0.330445	-0.0040655	-0.470284	-0.469946	1.08591	-0.816245	-0.439741	-0.0187679	1.86957	0.290559	0.211409	-0.370943	0.107034	2.05298	1.11761	-0.616263	1.98382	0.292127	-0.782833	1.5876	-0.420698	-0.204895	-0.199373	0.82617	-0.0954362	1.02279	2.03296	-0.396737	0.532864	0.309067	-0.249244	-0.0284911	-0.447258	1.38036	2.68069	-0.313519	-0.318349
AAAUG	-0.255293	-0.479782	0.084034	-0.361255	0.490136	0.0957241	-0.359574	0.793008	-0.329012	-0.075092	-0.994868	-0.606835	1.29056	0.291453	0.0221359	-0.19597	1.74725	-0.687032	0.0567972	-0.461908	1.83064	-0.624712	-0.0437759	-0.273882	0.633722	2.7845	-0.250467	0.191042	3.53201	-0.184186	0.314603	-0.108471	-0.412771	1.58122	-0.552043	-0.810166	-0.324169	1.57325	1.59498	-0.417884	-0.209346	0.946525	-0.47709	-0.548447	0.752796	-0.0839037	3.12731	-0.686808	-0.0148308
AAAUU	-0.192453	-0.0913973	-0.262109	-0.272027	-0.470963	-0.102513	0.350914	0.0615738	0.180378	-0.479626	-1.43149	-0.628593	0.173938	-0.0380705	-0.285841	-0.471703	0.662789	-1.04412	-0.560945	-0.417402	3.79422	0.331722	0.0251605	-0.575479	-0.313156	3.0332	-0.218015	-0.537645	1.7477	-0.272759	-0.927321	-0.0664889	0.200285	-0.0325627	0.728796	0.0797698	0.000304179	0.769995	1.86167	0.228829	0.421728	0.820195	-0.401376	1.17678	-0.0506637	0.614215	2.6837	-0.340939	-0.145263
AACAA	-0.262101	0.328293	-0.147635	1.31414	-0.33111	-0.287038	-0.483	0.311398	-0.15827	0.0128026	-1.32826	-0.974314	0.915479	0.541658	-0.480196	-0.0384608	1.09947	-0.374097	-0.380537	-0.336604	0.573645	-0.493157	0.0151502	0.333789	-0.416147	2.10098	0.599125	-0.165663	1.83643	0.251502	-0.246684	4.08461	-0.367506	0.435864	-0.491772	-0.799792	0.0764309	1.1605	0.446054	-0.365935	-0.0847007	0.251677	-0.101486	-0.481225	0.49625	2.85613	2.1007	-0.334996	0.19072
AACAC	-0.305452	0.947097	-0.153743	2.92934	-0.574303	-0.236051	-0.370061	-0.308484	0.153365	0.0605435	-0.851697	-0.938653	0.324659	1.42517	-0.784894	-0.149063	1.01755	0.180242	-0.598697	-0.129214	-0.185282	-0.276682	-0.0406175	-0.082553	-0.875839	0.720207	0.221606	0.066002	0.851682	0.123633	-0.00544108	2.26536	-0.115084	-0.512845	-0.322389	-0.650929	0.267159	0.833871	0.00283109	-0.109113	-0.00835278	-0.0615726	1.92539	-0.407571	-0.238057	1.87517	1.03407	-0.1984	-0.207957
AACAG	-0.0222301	-0.21991	-0.145279	0.932958	-0.174724	-0.217693	-0.484248	0.529404	-0.46935	0.402359	-0.760311	-0.816943	1.34969	3.30105	-0.319527	0.33207	0.659426	0.760262	0.420533	-0.451726	-0.14875	-0.735747	-0.168614	0.964567	-0.243511	0.731133	0.345223	0.17872	1.13681	-0.336149	0.145827	2.4112	-0.411228	0.204264	-0.538657	-0.716791	-0.0653404	0.847481	-0.155056	-0.408156	-0.355566	0.332425	-0.0263493	-0.628566	0.425308	2.28549	1.09927	-0.544461	0.62875
AACAU	-0.164069	0.323668	-0.184822	1.56386	-0.532569	-0.1749	-0.143851	-0.0726618	0.0480545	-0.219639	-1.19506	-1.0187	0.112742	0.340695	-0.575325	-0.144816	0.353933	-0.591308	-0.620995	-0.40148	-0.0348484	-0.224419	0.0162152	-0.386779	-0.385418	1.15388	0.267616	-0.249712	0.641243	0.670531	-0.511884	3.23592	-0.16736	-0.244922	-0.211443	0.260608	0.938163	0.757892	-0.000823464	-0.154909	0.270259	0.272813	-0.0920737	0.0924793	0.013075	2.244	1.03143	0.673649	-0.136188
AACCA	-0.128188	2.09944	-0.156307	1.13153	-0.456896	-0.291974	-0.363179	-0.329411	0.918554	0.265815	-0.811529	1.32832	-0.348192	0.00673792	-0.619677	-0.146582	1.53187	0.320519	-0.317486	-0.239817	0.0260629	-0.500515	-0.0673675	0.27489	-0.747135	0.920433	-0.375274	-0.291876	0.968698	-0.448494	-0.018769	1.95638	-0.106306	-0.500155	-0.2285	-0.513462	0.825571	0.985271	0.456726	-0.0476842	0.219208	-0.0811594	-0.0564006	-0.318974	-0.287613	1.05357	1.02658	-0.236967	-0.207222
AACCC	-0.2962	2.82664	-0.112709	0.0739267	-0.181056	-0.011245	-0.0128916	-0.717745	2.89718	-0.15076	0.0117845	-0.440956	-0.376881	-0.0263334	-0.454647	-0.348893	1.86695	1.25886	-0.673511	-0.036567	-0.409494	-0.418764	-0.076248	0.0881491	-1.22838	0.206169	-0.691743	-0.172947	0.81402	-0.546593	0.247761	-0.331145	0.0933415	-0.9814	0.0402408	-0.519953	0.45777	0.777874	0.5625	0.123973	0.94275	-0.21845	-0.340136	-0.50893	-0.837418	-0.841763	0.5216	-0.183139	-0.804607
AACCG	-0.153095	0.685708	-0.15771	0.0506671	-0.416905	-0.156394	-0.455344	-0.131065	0.399215	0.190377	0.180986	1.03081	0.304171	0.0719425	-0.310461	0.0458058	0.89725	0.205475	-0.0670795	0.0942337	-0.107928	-0.463015	0.108981	-0.0680769	-0.2174	0.637384	-0.141599	-0.134045	0.667026	-0.065813	0.229458	1.28667	-0.232229	-0.25492	-0.372861	-0.380251	0.370083	0.98378	0.31342	-0.183415	-0.0845863	0.264947	-0.149798	-0.459697	-0.374231	0.47618	0.59805	-0.254081	-0.302045
AACCU	-0.388094	1.12362	-0.152829	0.0614893	-0.425592	-0.275114	-0.146792	-0.618661	1.94014	-0.48114	0.00411769	0.42795	-0.442534	-0.265548	-0.613478	-0.316867	0.572593	-0.167065	-0.652537	-0.141494	-0.212008	0.768688	0.0209975	-0.241126	-0.54911	0.716445	-0.298751	-0.497623	0.216237	0.450419	-0.0466312	0.657785	0.00490726	-0.639758	-0.0465595	0.0024336	0.454361	0.854926	0.204625	0.0580062	0.716531	-0.10551	-0.184277	-0.0706896	-0.602919	-0.288341	0.458256	0.0998224	-0.709031
AACGA	-0.156941	0.0575676	0.0540511	0.360609	0.775316	-0.403889	-0.445214	0.706213	-0.333161	0.330266	-0.598062	0.132969	2.04367	-0.211199	-0.451993	0.93749	0.646835	0.0147568	0.519874	0.417	0.424689	-0.628315	0.172544	0.700837	0.058334	0.978714	-0.1119	-0.157156	1.15376	-0.068216	0.808821	1.52266	-0.325748	2.04482	-0.509424	-0.792764	-0.0345841	1.18762	0.336366	-0.341766	-0.42446	0.440805	0.0264752	-0.547067	1.17524	0.466248	1.18372	-0.348122	0.155686
AACGC	-0.212863	0.327313	0.271623	0.622423	-0.326457	1.59261	-0.462778	-0.193714	-0.0261475	-0.167577	0.483115	-0.142439	1.15832	0.159476	-0.590648	0.184699	0.833476	0.398418	-0.173665	1.48354	-0.12548	-0.20485	0.395856	-0.00521433	0.0990179	0.663135	-0.0765352	0.0242225	0.72295	0.500784	0.299054	0.709179	-0.243756	-0.0981046	-0.366135	-0.159724	0.307213	1.09508	0.241681	-0.200286	-0.312606	0.451351	0.538069	-0.361568	-0.398143	0.631628	0.716771	-0.103815	-0.290451
AACGG	0.017556	-0.627929	0.0876266	0.0779054	0.603829	-0.256356	-0.465151	1.32946	-0.964773	1.09553	-0.595573	-0.543848	0.962244	0.0717293	-0.135493	0.722935	0.400337	-0.0496424	0.939779	0.692309	0.10054	-0.652772	0.47896	0.415728	0.558641	0.243431	-0.00463495	1.05036	0.802227	-0.539976	0.603141	0.822306	-0.290157	1.49244	-0.495781	-0.713774	0.124786	1.05306	-0.165644	-0.329701	-0.942395	0.705855	0.0970816	-0.458199	1.04078	0.622775	0.530822	-0.350943	0.375871
AACGU	-0.0736642	-0.254527	-0.158834	-0.435425	-0.0867155	-0.616646	-0.204292	0.458864	-0.26908	-0.222471	-0.118811	0.376537	0.51383	-0.25094	0.603461	-0.369855	-0.29725	-0.4921	0.136869	1.82575	-0.383224	-0.250063	-0.189088	-0.0705615	0.481462	0.744993	0.0785701	-0.321791	0.245366	0.865497	-0.598237	0.532543	-0.36689	0.370128	-0.409636	-0.0371315	-0.0838581	0.733941	-0.457184	-0.330672	-0.068306	0.571424	0.106048	-0.0707638	-0.285595	0.106574	0.520315	-0.32743	-0.102702
AACUA	0.182414	0.137265	-0.17288	0.295081	-0.490279	-0.238102	-0.326384	0.115817	-0.175268	-0.388581	-1.04601	-0.849493	0.694628	-0.469401	-0.584319	-0.087468	0.475712	-0.53327	-0.521655	-0.402022	0.209728	1.12591	1.19778	-0.306322	-0.517327	1.13867	-0.515007	-0.401585	0.636933	0.276624	-0.437632	1.63032	-0.272681	-0.104268	-0.463924	-0.647381	0.753182	1.37244	-0.0317547	-0.28286	0.11273	0.489848	-0.105517	0.412861	0.0964395	0.431962	1.14738	0.210303	0.00325175
AACUC	-0.385699	0.786763	-0.195207	0.395375	-0.597263	-0.238518	-0.230501	-0.640753	0.353345	-0.50299	0.043611	-0.178165	-0.0599735	-0.358063	-0.54685	-0.319556	0.300447	-0.293946	-0.794472	0.0607175	-0.30653	1.03289	0.0541242	-0.514715	-0.134383	0.357324	0.602603	-0.379925	0.0945852	0.377765	-0.22302	0.242461	-0.149933	-0.726799	-0.151128	0.157857	-0.0175064	0.340188	-0.178235	-0.152186	0.517678	-0.176984	-0.0801946	-0.200798	-0.746256	0.522819	0.379096	-0.0834703	-0.570053
AACUG	-0.453942	-0.0334847	0.00187326	-0.0472673	0.00570925	0.0409285	-0.371927	0.208733	-0.293916	-0.288823	-0.290694	-0.578295	0.551016	-0.32642	-0.194025	0.475209	0.387086	-0.591315	-0.119967	-0.300131	-0.0351302	0.775636	0.23453	-0.207007	0.0733226	0.808725	-0.46533	0.0314568	0.619614	0.0563557	0.379977	1.60675	-0.234552	0.445528	-0.417847	-0.41756	-0.170362	0.956375	0.070183	-0.25009	-0.0977114	0.325062	-0.0197996	-0.503938	0.200502	0.466499	0.659335	-0.281323	-0.258179
AACUU	-0.227773	0.408681	-0.153583	0.407662	-0.560321	-0.176124	0.28184	-0.358802	0.126815	-0.785345	-0.881069	-0.487288	0.190545	-0.59242	-0.562579	-0.132414	-0.0907983	-0.943834	-0.714029	-0.200774	-0.226264	2.57491	0.353124	-0.538419	-0.238014	1.15121	-0.351405	-0.586654	0.0799986	0.416022	-0.484883	0.918328	0.514536	-0.250544	0.657971	1.97329	0.116166	0.414948	-0.312125	0.5939	0.432352	0.481709	0.0370214	1.27513	-0.218129	0.678534	0.641684	0.756546	-0.421375
AAGAA	-0.0303038	-0.489621	0.0662052	-0.358882	0.600772	-0.452056	-0.359385	1.27137	-0.408068	0.104126	-1.0139	-0.484687	3.059	0.304981	-0.328621	-0.251318	0.488858	0.567206	0.295663	-0.499172	0.23039	-0.897262	-0.380253	2.50525	0.0582724	2.37807	-0.0339722	-0.210574	1.66117	-0.579676	0.0802171	1.97563	-0.498368	0.862756	-0.654776	-1.12156	-0.310846	0.506319	0.0758683	-0.508259	-0.153013	0.577287	-0.443458	-0.657865	0.856894	0.0748266	2.11377	-0.802462	0.793202
AAGAC	-0.0817195	0.188567	-0.0711331	0.402706	0.0186505	-0.344277	-0.542693	0.307532	-0.300018	0.0577083	-0.728035	-0.397296	1.4667	0.649038	-0.423494	2.18682	0.749418	1.7944	0.154681	0.10347	-0.10084	-0.605594	0.223438	2.34256	-0.117686	1.20898	0.122221	-0.187438	0.903264	-0.343959	0.773388	1.42485	-0.306739	1.83666	-0.481406	-0.915736	-0.0028257	0.511977	-0.126378	-0.342885	-0.372332	0.486252	-0.360684	-0.517869	1.90214	0.263154	0.858019	-0.375353	0.332879
AAGAG	0.0954887	-0.852727	-0.0306696	-0.465618	0.702544	-0.478815	-0.497802	1.23265	-0.730709	0.4377	-0.477566	-0.083881	1.8537	0.548267	0.0631418	-0.116052	-0.0429287	0.414792	1.30136	-0.395849	-0.251628	-1.05867	-0.459188	3.14618	0.562084	0.865596	0.339171	-0.0189241	0.762484	-0.479586	0.594409	0.723062	-0.549436	1.5684	-0.668851	-1.065	-0.418354	0.608684	-0.502414	-0.565678	-0.367618	0.953082	-0.4727	-0.751929	1.1436	-0.367338	0.768911	-0.825067	1.02074
AAGAU	0.10213	-0.49333	-0.073918	-0.38323	0.28053	-0.41444	-0.318473	1.0207	-0.365792	-0.143616	-0.807695	-0.374314	1.85804	0.38792	-0.283131	-0.148423	0.118428	0.0470344	0.263343	-0.510208	0.455855	-0.706646	-0.180815	1.07136	0.0906445	1.59647	0.390247	-0.264642	0.820254	-0.131215	0.961278	1.81997	-0.404242	0.804182	-0.547547	-0.463003	-0.139677	0.604683	0.859383	-0.412352	-0.252451	0.864991	-0.465958	-0.229088	0.840566	-0.134565	0.926565	-0.602188	0.536679
AAGCA	-0.0452621	-0.292109	1.12236	1.93163	-0.210435	0.524694	-0.440421	0.521712	-0.448148	0.0472627	-0.606117	-0.458777	1.47961	0.151773	-0.514335	-0.237109	0.449365	0.785975	0.650343	-0.160146	-0.00993087	-0.672214	-0.222172	0.816003	0.355157	0.777301	0.571826	-0.115294	0.944482	0.0835551	0.190536	0.260824	-0.396267	0.0671862	-0.535003	-0.535597	0.356215	0.7018	-0.0186799	-0.385395	-0.385765	0.641824	1.67467	-0.457619	-0.00356975	1.30222	0.880743	-0.212917	0.421167
AAGCC	-0.163202	0.73356	-0.186657	-0.0753784	-0.222182	-0.226519	-0.330056	-0.360777	1.30821	-0.309561	0.233281	0.970035	0.602807	0.366802	-0.318587	-0.242649	0.789942	0.999488	-0.30086	-0.0358263	-0.208189	-0.507215	-0.10069	0.963245	-0.0894345	1.07708	0.381608	-0.360409	0.697208	0.352097	0.507024	0.139111	-0.27756	-0.262563	-0.33823	-0.304733	0.251707	0.734365	0.495537	-0.224742	0.00894792	0.462329	-0.377978	-0.481428	-0.551099	-0.282037	0.533247	-0.215772	-0.431564
AAGCG	0.0404321	-0.466328	-0.171716	-0.123247	0.13069	0.299351	-0.489012	0.763903	-0.654189	0.320561	0.0418969	0.770705	1.60433	0.162648	-0.0720171	-0.153139	-0.0490879	-0.098212	1.0678	0.382806	-0.0736964	-0.59903	0.128114	0.352727	1.13539	0.68554	0.663216	-0.0313524	0.702466	0.103506	0.355184	0.568934	-0.455676	0.94506	-0.505917	-0.439147	-0.0407537	0.850947	-0.167288	-0.454467	-0.694003	1.05427	-0.253758	-0.412993	0.448365	0.577863	0.63568	-0.466947	0.546127
AAGCU	-0.297311	-0.228443	-0.116296	-0.0753585	-0.31442	1.99071	-0.275144	0.0712679	-0.175594	-0.474662	0.07357	0.252287	0.83721	-0.065318	-0.457859	-0.252515	-0.0209733	-0.294244	-0.00771547	-0.234421	-0.199737	0.609999	-0.0149057	0.00430054	0.219467	1.15033	0.604491	-0.369515	0.383559	0.87811	0.0672685	0.415542	-0.342544	-0.158091	-0.386626	0.184355	0.0316242	0.753758	-0.0105227	-0.293897	-0.0557011	0.567406	-0.185136	-0.169201	-0.453227	0.139063	0.633706	-0.151983	-0.150374
AAGGA	0.101503	-0.918196	0.138936	-0.29096	0.961004	-0.49549	-0.610573	1.93656	-0.9106	2.88233	-0.789591	-0.978644	2.22589	-0.112449	-0.165788	0.738509	0.265786	0.720347	1.36578	-0.341565	0.0834553	-0.997244	-0.181724	2.16268	0.288596	0.683785	-0.00911729	0.481931	0.87125	-0.691673	1.37156	0.110698	-0.464996	1.96971	-0.697681	-1.125	-0.140829	0.519586	-0.112222	-0.511991	-0.918478	0.925769	-0.456908	-0.677222	1.87914	-0.184041	0.743208	-0.654825	1.73302
AAGGC	0.110948	-0.457013	-0.0546812	0.228328	-0.0114855	0.00198081	-0.601265	0.898347	-0.702095	1.56569	-0.46878	-0.0289511	1.07339	0.179256	-0.144097	0.0987345	0.337125	0.558275	0.622429	-0.0608567	0.105413	-0.567825	-0.0621842	2.12049	0.722606	0.694006	0.604885	0.0767044	0.635286	-0.0969115	0.606498	0.50765	-0.315091	0.944216	-0.463574	-0.587899	0.235712	0.747422	0.129888	-0.376289	-0.78823	1.0154	-0.0757064	-0.471412	0.654644	0.308611	0.623686	-0.306446	0.764374
AAGGG	0.257594	-1.25252	0.169509	0.00871325	1.04493	-0.290938	-0.784879	1.39967	-1.50476	2.90586	-1.18898	-0.983035	0.532718	0.178259	0.500887	0.274404	0.440323	-0.129105	1.20559	-0.159179	0.412878	-1.04303	-0.286823	2.30951	0.762029	-0.545056	-0.16596	2.87261	0.707012	-1.24703	0.857392	0.156143	-0.269356	0.839363	-0.668988	-1.26647	-0.0301375	0.67743	-0.535756	-0.431681	-1.70679	1.13148	-0.584499	-0.575471	1.2606	-0.252614	0.257243	-0.412669	2.53743
AAGGU	0.303087	-1.04398	-0.103997	-0.650186	0.379857	-0.80858	-0.307132	2.20661	-0.835482	1.83041	-0.125308	-0.0788151	1.13331	-0.0158004	0.513221	-0.365068	-0.633819	-0.261063	1.23869	-0.374546	-0.301852	-0.841875	-0.50479	1.12856	1.21631	0.589306	0.571462	0.61949	0.184984	0.112357	-0.474885	-0.231574	-0.556469	0.687578	-0.674091	-0.627487	-0.304814	0.29189	-0.673599	-0.566777	-0.56207	1.03644	-0.329342	-0.42012	0.389944	0.0861569	0.332329	-0.76423	1.21272
AAGUA	1.278	-0.668398	-0.141987	-0.526326	0.291132	-0.749093	-0.37825	1.07592	-0.440853	-0.139611	-0.835285	-0.462371	2.08098	-0.205557	0.516374	-0.273257	-0.319028	1.21862	0.173259	-0.524719	-0.114421	-0.73443	-0.433602	0.277475	0.928156	1.35058	-0.0282336	-0.314437	0.487199	0.423417	-0.615603	-0.112528	-0.516955	0.318026	-0.640482	-0.945261	0.803232	0.772041	-0.434456	-0.5346	-0.126763	1.62443	-0.108042	-0.041671	0.237432	-0.370526	0.810126	-0.560993	0.834149
AAGUC	-0.279282	0.231528	-0.270854	-0.628535	-0.4646	-0.719233	-0.297037	0.23532	-0.0342298	-0.372767	0.639121	0.991088	0.540261	0.0206789	-0.0605158	-0.958568	-0.573958	0.984099	0.101403	-0.315403	-0.611273	-0.481918	-0.448919	0.373153	0.777521	1.06262	1.15528	-0.485475	0.0598177	1.1375	-0.754133	0.277117	-0.650988	0.408315	-0.616816	0.577421	-0.606342	0.0993691	-0.560541	-0.597837	0.227998	0.368503	-0.0933987	-0.431437	-0.628594	0.0900436	0.37843	-0.592466	-0.179266
AAGUG	-0.0427433	-0.80155	-0.110276	-0.87285	1.0057	-0.819599	-0.411104	1.3311	-0.654653	0.0981585	0.0366273	0.183975	1.43183	0.0755732	1.85415	-0.237281	-0.434051	-0.0205965	1.04588	-0.490682	-0.214681	-0.830337	-0.417182	0.466453	1.25828	1.14719	0.199475	0.0664645	0.531356	-0.151392	0.0412809	-0.0252966	-0.633231	1.31899	-0.7234	-0.680905	-0.584166	0.604982	-0.256706	-0.618469	-0.57271	1.26197	-0.674598	-0.741765	0.70716	-0.468872	0.545884	-0.922517	0.510014
AAGUU	-0.0478827	-0.606872	-0.167856	-0.652029	-0.0476608	-0.743391	0.360271	0.49939	-0.275286	-0.419052	-0.246159	0.0143579	0.945781	-0.285868	0.386881	-0.608718	-0.764724	-0.0383075	0.0713038	-0.490632	-0.581274	-0.349511	-0.548878	0.149297	0.571832	1.19094	0.681087	-0.475937	-0.0583548	0.422761	-0.862601	-0.25743	-0.162734	-0.240593	-0.113103	0.0373759	-0.315288	0.0787926	-0.746707	-0.143075	0.100981	0.686183	-0.301426	0.586588	-0.341772	-0.200304	0.277337	-0.613521	0.264844
AAUAA	-0.244234	-0.31255	-0.258203	-0.385218	-0.327621	-0.344659	-0.301533	0.356144	-0.158479	-0.3499	-1.54123	-0.900444	0.222108	0.139748	-0.499532	-0.357388	0.506106	-0.922642	-0.408787	-0.507791	2.21474	-0.612394	-0.031714	-0.412199	0.136346	1.77213	-0.688458	-0.394689	1.60082	0.904395	-0.621667	0.825436	-0.451881	0.0785311	-0.530153	-1.03584	0.871258	3.99932	2.16711	-0.463262	0.155407	2.55822	-0.546652	0.0178187	0.211911	0.290651	2.37737	-0.721507	0.16651
AAUAC	-0.346198	0.335397	-0.219809	0.367431	-0.429831	-0.230351	-0.260301	0.213488	0.260572	-0.288492	-1.17309	-0.488629	0.516851	0.432212	-0.676126	-0.204826	0.522204	-0.617699	-0.428293	-0.162736	0.46653	-0.248769	0.424045	-0.329023	-0.467903	1.6136	-0.30141	-0.396665	1.13782	1.81698	-0.312507	0.757608	-0.308127	-0.0432541	-0.463393	-0.686544	0.816759	0.709342	0.524142	-0.326976	0.324609	0.280941	-0.00668056	0.218664	0.0811201	1.06984	1.33377	2.62495	-0.243738
AAUAG	2.66313	-0.585943	-0.201209	-0.617866	-0.10887	-0.341724	-0.346162	0.717619	-0.520415	0.0196704	-1.09094	-0.888476	1.11923	0.585444	-0.235331	-0.415694	0.175677	-0.0165156	0.193618	-0.674727	0.938556	-0.858987	-0.326184	-0.323944	0.398381	1.42351	-0.5148	-0.00204885	1.09892	-0.0173931	-0.527311	0.13215	-0.613882	0.116976	-0.69974	-0.928722	0.736877	0.799771	1.01707	-0.576913	-0.101265	0.570427	-0.512858	0.164429	0.460842	-0.019513	1.17444	-0.944658	1.30943
AAUAU	-0.195384	-0.302645	-0.228703	-0.360751	-0.378972	-0.282615	-0.0358617	0.444703	-0.123294	-0.38986	-1.47448	-0.888539	0.172703	0.351554	-0.502729	-0.464949	0.0375947	-1.08474	-0.481441	-0.526915	0.601491	-0.286521	-0.26856	-0.486793	-0.251291	1.47233	-0.397713	-0.321881	0.7315	1.42143	-0.741646	0.717758	-0.23845	-0.148992	-0.337691	-0.525245	2.50212	0.463811	0.75054	-0.230682	0.286821	0.61364	-0.493656	0.787032	0.169963	0.239202	1.24075	-0.557867	-0.0863846
AAUCA	-0.225262	0.516815	-0.255185	1.12349	-0.50678	-0.228291	-0.269276	-0.00871443	-0.125158	-0.135538	-1.16525	-0.777405	0.278571	-0.1196	-0.572671	-0.425253	0.253214	-0.407401	-0.409534	-0.364873	3.98343	-0.243153	0.692933	-0.192534	-0.39201	0.626153	3.3478	-0.352402	0.494372	-0.104344	-0.710844	1.26695	-0.37136	-0.283715	-0.351151	0.588696	0.537957	0.691115	5.45238	-0.372447	0.224946	0.459516	0.141526	-0.0494771	-0.182368	2.9071	0.888382	-0.17924	-0.036674
AAUCC	-0.374809	2.27342	-0.273106	-0.0785863	-0.558373	-0.418115	-0.254875	-0.541204	1.92618	-0.340934	0.0981421	2.67456	-0.241013	-0.152181	-0.490675	-0.544338	0.247934	-0.226896	-0.491159	-0.0205693	0.646916	-0.0430068	-0.063086	-0.177529	-0.0085618	0.647211	0.440514	-0.71666	0.222675	0.472933	-0.651425	0.0978149	-0.272515	-0.747991	0.092074	0.507902	0.189288	0.531229	0.583899	-0.242056	0.884588	-0.0199668	-0.296925	-0.217365	-0.914781	0.0408632	0.499822	-0.133744	-0.670924
AAUCG	-0.150559	-0.0534541	-0.186085	-0.113899	-0.394727	0.0222726	-0.39621	0.328446	-0.355431	-0.0763131	-0.175852	0.488416	0.769857	-0.0442197	-0.135693	-0.318744	-0.0317874	-0.577938	0.0434898	0.606894	2.31416	-0.136261	0.455922	-0.356866	0.554759	0.975034	0.586339	-0.164123	0.414237	0.585993	-0.404537	0.759585	-0.446311	0.175795	-0.480191	0.871265	0.205943	0.849682	1.73051	-0.422702	-0.114864	0.49377	-0.159048	-0.0622584	-0.188162	0.58739	0.689455	-0.416566	-0.0619842
AAUCU	-0.425553	0.303479	-0.236919	0.0652842	-0.586064	-0.0638104	0.104882	-0.330597	0.0694467	-0.720968	-0.23864	-0.210027	-0.40145	-0.531578	-0.561255	-0.393275	-0.318935	-0.868922	-0.631423	-0.172245	0.750774	1.60789	0.0486033	-0.490635	-0.00730694	0.411481	-0.138804	-0.70348	-0.0512865	0.896656	-1.0134	0.795691	-0.192691	-0.574231	-0.0221246	1.7158	0.0783353	0.355126	0.33573	-0.164147	0.64401	0.138472	-0.214296	0.303698	-0.713672	0.42567	0.458076	0.0223828	-0.54102
AAUGA	-0.206336	-0.155348	0.893967	-0.382824	2.3812	-0.365107	-0.333218	0.785862	-0.33157	-0.0781257	-0.895643	-0.604083	1.21392	-0.22594	-0.390922	0.38885	0.604383	-0.346589	0.101824	-0.472389	4.50577	-0.701135	0.543713	-0.132722	0.58623	1.41771	-0.542434	-0.129859	1.16952	-0.285182	1.28681	0.0862503	-0.422013	1.95371	-0.596521	-0.881847	-0.338224	1.3502	4.6647	-0.43175	-0.242351	0.963505	-0.509363	-0.54583	1.43695	-0.371366	1.20954	-0.72155	0.127106
AAUGC	-0.296635	0.140878	1.43164	0.11126	0.745132	1.53534	-0.35761	-0.0182637	-0.00166819	-0.262817	-0.334276	-0.0497537	0.622904	0.135266	-0.620984	-0.27889	0.635411	-0.406796	-0.0330729	-0.285732	1.06788	-0.157643	0.0920395	-0.203357	0.627263	1.54022	0.115991	-0.16209	1.01785	0.692282	0.515087	-0.0603793	-0.303741	0.370078	-0.44564	-0.266022	-0.13876	1.00131	0.865131	-0.282615	-0.130942	0.687543	0.0392599	-0.36038	-0.168565	0.416474	0.992678	-0.164688	-0.261392
AAUGG	-0.0152045	-0.83875	0.708221	-0.245039	2.32943	-0.305879	-0.571968	1.25099	-0.973554	0.787802	-0.789914	-0.80308	1.3698	0.379208	0.0865718	0.0618045	0.351858	-0.194976	0.870619	-0.249857	2.39187	-0.784494	0.0426957	-0.0644445	1.0797	1.14653	-0.321953	1.817	1.1674	-0.550105	0.808433	-0.301246	-0.3938	2.25267	-0.65921	-0.871874	0.0322126	1.08031	1.36956	-0.448958	-1.14124	1.22237	-0.375828	-0.545522	1.31003	-0.021033	0.788622	-0.578096	0.326548
AAUGU	-0.0416052	-0.375708	0.661585	-0.798062	1.68225	-0.520135	0.0241566	0.856629	-0.241084	-0.363588	-0.540543	-0.475196	0.298965	-0.484966	1.5849	-0.550249	-0.301288	-0.816055	-0.109918	-0.625998	0.603924	-0.306427	-0.386817	-0.299671	1.04523	0.971091	-0.195196	-0.29045	0.27958	0.367652	-0.704635	-0.461232	-0.322717	0.688481	-0.444928	-0.467856	-0.0170911	0.364017	0.18796	-0.306862	0.277227	0.945358	-0.462826	-0.170353	0.0545324	-0.63926	0.531714	-0.757281	-0.0816545
AAUUA	0.629924	-0.319596	-0.280432	-0.205189	-0.432642	-0.237067	-0.15151	0.366161	-0.183767	-0.380674	-1.59189	-0.917098	0.125454	-0.463402	-0.446112	-0.338468	0.0632691	-0.808736	-0.515786	-0.476368	5.01695	-0.389626	0.342272	-0.466184	-0.558042	1.36889	-0.649297	-0.504584	0.46089	-0.184418	-0.825529	0.0924495	-0.290422	-0.103157	-0.00356876	-0.591441	1.20776	1.03498	3.45143	-0.299094	0.435963	2.89468	-0.363048	1.05732	0.301408	0.149337	1.09536	0.0202168	0.403647
AAUUC	-0.363211	0.881157	-0.32115	0.129997	-0.709089	-0.125804	0.0402865	-0.265529	0.692243	-0.51202	-0.688565	0.634663	0.180874	-0.344901	-0.479508	-0.519584	-0.349049	-0.982029	-0.461349	-0.0315265	2.70936	1.25414	0.00825245	-0.425421	0.201549	1.04953	1.13586	-0.794253	0.0217251	0.728398	-0.872659	0.102423	-0.289443	-0.259609	0.453723	1.66686	-0.225116	0.193039	0.387364	-0.257444	0.804174	0.243138	-0.0812694	0.820296	-0.578442	1.62086	0.534933	0.0201193	-0.470475
AAUUG	-0.315967	-0.366097	0.129702	-0.444741	0.332193	0.0362423	-0.11028	0.624744	-0.331524	-0.213719	-0.907071	-0.446364	0.642703	-0.18997	0.360633	-0.306945	-0.0377836	-0.826923	-0.0902458	-0.363041	4.6033	-0.427342	0.0444301	-0.368326	0.40684	1.68497	-0.457625	0.11812	0.513704	0.0123646	-0.129989	-0.311481	-0.210467	0.602444	-0.0303961	-0.311139	-0.24518	0.623158	1.91719	-0.220057	-0.127823	1.07125	-0.326512	0.61745	0.524747	-0.172987	0.70936	-0.523515	-0.141836
AAUUU	-0.280777	0.0757112	-0.255069	-0.111535	-0.547319	-0.0376339	1.63518	-0.241856	0.272302	-0.69764	-1.54554	-0.440534	-0.375974	-0.66695	-0.309141	-0.408953	-0.404358	-1.13539	-0.762274	-0.327234	2.85616	1.21611	-0.0957686	-0.683424	-0.526178	1.00378	-0.353273	-0.668159	-0.0627176	-0.138353	-1.08932	-0.424358	1.98999	-0.19626	2.18143	0.215316	0.150142	0.111122	0.751863	2.14597	0.478421	0.833821	-0.293165	2.81137	-0.069981	0.57273	0.478164	-0.123616	-0.358927
ACAAA	-0.304249	0.220338	-0.17042	1.91029	-0.417667	-0.193101	-0.497195	0.0299073	-0.110282	-0.256241	-1.33619	-1.08177	0.427686	2.84953	-0.600251	0.806779	1.97059	-0.228854	-0.493184	-0.35838	0.544856	-0.508104	0.183566	0.521511	-0.591659	3.13441	0.446097	-0.241626	3.16084	0.274964	-0.00730864	1.08095	-0.25405	0.826673	-0.39483	-0.786302	0.100028	0.229864	0.255014	-0.274436	-0.0694706	-0.24434	0.473652	-0.477859	0.628949	2.7274	3.24571	0.495718	0.0346361
ACAAC	-0.297114	1.1516	-0.12075	2.34784	-0.497946	-0.144445	-0.40004	-0.246548	0.143009	3.31607e-05	-0.920397	-0.849686	-0.0331294	0.644335	-0.711384	0.814963	0.450585	0.198516	-0.521006	-0.0151456	-0.0995874	-0.138999	0.409959	-0.0959936	-0.863978	0.565664	-0.123685	-0.0731995	0.143588	0.190749	0.274902	3.84317	-0.026434	0.273249	-0.281794	-0.561264	0.248365	-0.00211758	-0.00810624	-0.0229636	0.0520175	-0.340025	0.940496	-0.312723	0.35813	2.50295	0.249268	0.675777	-0.204223
ACAAG	-0.115715	-0.0669132	-0.0781885	1.33584	-0.135071	-0.204671	-0.561974	0.327256	-0.392429	0.662729	-0.78842	-0.718615	1.68367	0.763416	-0.378383	1.05824	0.316869	0.787219	0.15379	-0.355374	-0.11254	-0.769687	0.0834596	2.28359	-0.34572	0.90596	1.90686	0.110235	0.395414	0.22795	0.574486	0.976103	-0.381746	1.32051	-0.488173	-0.81727	-0.0125773	-0.0750504	-0.190081	-0.395715	-0.473842	-0.0643405	0.885879	-0.583499	1.20565	1.79437	0.357069	0.370629	0.485102
ACAAU	-0.211457	0.549296	-0.163062	1.36412	-0.51886	-0.10677	-0.199076	-0.17223	-0.0678332	-0.233382	-1.17796	-0.917024	0.303595	0.507612	-0.589159	0.545304	0.338751	-0.416635	-0.627737	-0.392528	1.73953	-0.152566	0.414107	-0.428047	-0.669613	1.35415	0.245897	-0.194916	0.33807	0.845355	-0.265913	1.06806	-0.119817	0.468577	-0.203886	-0.21834	0.557087	0.200712	1.68354	-0.120624	0.0687631	0.0139698	0.441005	0.195657	0.41948	2.51122	0.491654	0.616657	-0.16018
ACACA	-0.279494	1.06691	-0.138878	5.46893	-0.59279	-0.175811	-0.389915	-0.382547	-0.129164	0.187501	-0.964559	-1.29523	0.223594	6.04283	-0.80602	0.443582	0.706363	0.830536	-0.525265	-0.340195	-0.186721	-0.624811	0.0954424	0.458622	-1.10638	0.529677	0.485508	0.170712	0.269817	0.0179752	0.199627	0.560706	-0.0400259	-0.130472	-0.189812	-0.618382	0.518327	-0.140913	-0.134124	-0.0142637	-0.296929	-0.443862	2.80954	-0.369111	0.155079	3.06981	0.335912	0.678479	-0.113055
ACACC	-0.324915	1.85911	-0.149311	2.2677	-0.478214	-0.156508	-0.355287	-0.779787	1.12717	0.23322	-0.187739	-0.35005	-0.551449	0.13634	-0.796823	0.0911617	1.37	1.42249	-0.75866	-0.195737	-0.278143	-0.42831	0.106189	-0.0123327	-1.39234	-0.305415	-0.613742	0.298333	0.146491	-0.46471	0.404923	1.15038	0.261817	-0.773194	0.074682	-0.623017	0.350904	-0.0290403	0.393167	0.315888	0.0904041	-0.553043	1.34441	-0.447475	-0.481243	0.152321	-0.0697898	0.505514	-0.562305
ACACG	-0.243743	0.395371	-0.0442705	2.99448	-0.422747	0.0837811	-0.419953	-0.213019	-0.447302	0.36337	-0.390077	-0.314939	0.45055	0.926742	-0.589238	0.692103	0.467042	0.779262	-0.238807	0.626422	-0.132584	-0.563312	0.307728	0.131851	-0.68978	-0.190264	1.00659	0.376465	0.0578758	-0.0866865	0.615028	0.517862	-0.039732	0.293934	-0.219214	-0.575592	0.170265	-0.0562503	-0.0246107	-0.056387	-0.599923	-0.294837	3.14892	-0.396013	0.459993	1.09588	0.00836548	0.467786	-0.128684
ACACU	-0.301078	0.791025	-0.153649	2.64065	-0.623953	-0.321623	-0.146763	-0.737742	-0.0431872	-0.282061	-0.706353	-1.03798	-0.208365	0.225687	-0.79138	0.266347	0.152421	0.0399963	-0.835946	-0.330865	-0.245493	0.766504	0.315967	-0.411992	-1.06984	-0.0190132	-0.218635	-0.103455	-0.394044	0.609013	0.0548464	0.0236855	0.243452	-0.427598	0.0814525	-0.0508091	0.477826	-0.137991	-0.250069	0.247536	0.0684526	-0.38442	2.06946	0.166709	-0.224696	0.933875	-0.137018	0.819652	-0.390191
ACAGA	0.0553051	0.0576245	-0.0716563	1.68652	-0.0777394	-0.399542	-0.514979	0.151766	-0.438755	0.194002	-0.786365	-0.884242	1.51712	9.75989	-0.579087	2.66328	0.56985	1.90858	0.396778	-0.310159	0.0249357	-0.751162	0.341936	2.5604	-0.67178	0.753131	0.0876417	-0.042816	0.532212	-0.426869	0.791301	0.267827	-0.311662	0.945411	-0.448532	-0.843562	0.0294434	-0.224078	0.0438162	-0.337945	-0.394841	-0.161048	0.648738	-0.549666	1.30801	2.12975	0.498151	0.277101	0.519287
ACAGC	-0.215532	0.301663	0.0238876	1.82268	-0.475841	0.839936	-0.327363	-0.29033	-0.125279	-0.00150425	-0.15853	-0.371738	0.467726	1.87269	-0.663917	0.963773	0.596099	1.25291	-0.0565066	-0.277386	-0.195654	-0.241344	0.340389	0.955056	-0.510547	-0.0416302	-0.0717233	0.0417064	0.189989	-0.116726	0.531708	1.99676	-0.098813	-0.028332	-0.209535	-0.21454	0.257843	0.0562155	0.296125	-0.0361188	-0.407189	-0.108115	1.31475	-0.283738	0.127791	1.67977	0.101307	0.604635	-0.0782378
ACAGG	0.181961	-0.591477	-0.058314	1.12385	0.084501	-0.344589	-0.679451	0.629558	-1.01918	1.7623	-0.742214	-1.03053	0.797484	1.9021	-0.258487	2.01767	0.572724	1.16923	0.881971	-0.241653	-0.0633117	-0.888555	0.138546	0.638269	-0.224169	-0.585384	0.762743	1.05646	0.384848	-0.93505	0.87118	-0.132487	-0.296768	1.00271	-0.468405	-1.01752	0.048025	-0.148469	-0.40049	-0.365117	-1.02418	-0.102649	0.909164	-0.677866	1.58798	1.66259	0.100634	0.0276855	1.7226
ACAGU	0.184183	-0.200004	-0.249352	0.402849	-0.376765	-0.453972	-0.142254	0.262274	-0.246784	-0.120211	-0.281297	-0.350595	0.541568	3.02092	0.150783	0.859514	-0.282137	1.38233	0.1549	-0.446441	-0.470776	-0.486413	-0.0963273	0.728195	-0.201275	0.344073	0.229248	-0.312396	-0.144293	0.367456	-0.520288	0.184618	-0.304373	0.112337	-0.269742	-0.230067	0.140238	-0.126611	-0.557451	-0.268154	-0.0378596	0.236066	0.672427	-0.051253	0.0556432	1.59136	-0.0135629	0.0780574	0.128268
ACAUA	0.330766	0.214612	-0.201426	2.07065	-0.6019	-0.357985	-0.281807	-0.281248	-0.15208	-0.225432	-1.42924	-1.2382	-0.131166	2.62353	-0.713816	0.614997	0.37155	-0.236744	-0.517731	-0.389015	-0.0268537	-0.475172	0.335961	-0.326555	-0.331791	0.850144	-0.120535	-0.236054	0.539546	0.959051	-0.271465	0.188333	-0.206688	0.143353	-0.371608	-0.747135	3.27749	0.605613	-0.120888	-0.216038	-0.0546427	0.0899686	0.508356	0.304479	0.425948	2.12505	0.679988	2.49011	0.046463
ACAUC	-0.339735	0.814837	-0.263599	1.61847	-0.725094	-0.0935836	-0.257488	-0.51353	0.256032	-0.263917	-0.235777	-0.139728	-0.594608	-0.028851	-0.67665	-0.0121309	-0.0289056	0.0459781	-0.725677	-0.00933006	-0.348847	0.160479	0.381209	-0.275228	-0.690084	-0.283378	0.484227	-0.272178	-0.381801	0.619257	-0.511017	2.96982	-0.0248515	-0.57902	-0.0312345	1.69903	0.0118716	-0.363493	-0.163671	-0.0137657	0.411014	-0.463739	0.565264	-0.0935795	-0.519902	1.56242	-0.170115	2.04204	-0.435836
ACAUG	-0.294362	0.0385855	0.047268	1.64268	-0.0870404	0.246893	-0.313748	-0.104936	-0.313779	0.192297	-0.651115	-1.06412	0.20797	0.676795	-0.346136	0.863685	0.366302	0.00689813	-0.195844	-0.278534	0.0051695	-0.556616	0.341006	-0.174527	-0.404649	0.156412	0.473297	0.442528	0.0804717	0.160784	0.495111	0.0165988	-0.170036	0.799392	-0.350538	-0.574473	-0.0119072	-0.0646128	0.0646756	-0.17935	-0.280804	-0.100804	0.716204	-0.422142	0.822507	1.00616	-0.000950403	1.85286	-0.0879324
ACAUU	-0.202329	0.455635	-0.188727	2.1302	-0.697936	-0.153803	0.362606	-0.467544	0.150024	-0.33798	-1.18347	-0.754895	-0.248019	0.347643	-0.636681	0.421359	-0.37307	-0.529292	-0.773935	-0.18642	-0.159377	0.384676	0.419139	-0.490707	-0.679119	0.7273	0.0920521	-0.42643	-0.503262	1.12909	-0.474886	0.372341	0.622716	-0.0934428	0.863056	0.831945	0.881244	-0.328987	-0.304804	0.64662	0.336089	0.115833	0.609901	1.25803	0.0799301	2.22534	-0.0599382	2.87122	-0.337316
ACCAA	-0.25909	3.05259	-0.171285	1.17076	-0.440193	-0.351642	-0.399345	-0.386673	1.20642	0.324403	-0.73832	1.34926	-0.253039	-0.0239586	-0.648474	0.366031	1.32576	0.473723	-0.555797	-0.16806	0.522263	-0.422661	0.223266	0.718747	-0.910069	0.866308	-0.122912	-0.256237	0.830846	-0.177819	0.088447	2.18265	-0.0191061	-0.140189	-0.0858001	-0.491655	0.447019	0.277439	0.946947	0.0213801	-0.0112839	-0.384171	0.139282	-0.319885	-0.101686	1.01448	0.721038	0.187314	-0.32639
ACCAC	-0.291747	2.18767	-0.0933291	1.8518	-0.340772	-0.117607	-0.255473	-0.909215	0.803281	0.357195	-0.347251	0.391629	-0.636913	0.0530248	-0.737345	0.0679463	1.56321	1.19967	-0.75849	-0.221698	-0.147807	-0.382903	0.0731031	0.0800389	-1.33202	-0.292635	-0.651824	0.206451	0.106572	-0.803366	0.522953	0.447273	0.327451	-0.844411	0.0429502	-0.581807	0.598975	-0.0410375	0.491643	0.373966	0.000125906	-0.480693	0.879562	-0.37759	-0.508373	-0.026285	-0.100073	0.153756	-0.511455
ACCAG	-0.017212	1.4449	-0.130162	0.718844	-0.287918	-0.300785	-0.457411	-0.214196	0.24024	0.634595	-0.0712209	1.72785	-0.00249797	0.225237	-0.411504	0.548463	1.16492	1.33717	0.279749	-0.303336	-0.198653	-0.70844	-0.0140116	0.243478	-0.816633	-0.0529692	-0.186127	-0.00836739	0.286436	-0.633929	0.393378	1.11387	-0.121798	-0.305171	-0.228658	-0.648843	0.288839	0.05099	0.243413	-0.0815844	-0.206625	-0.246476	0.115464	-0.473803	0.0848369	0.321751	0.0824673	-0.124574	0.0577948
ACCAU	-0.168636	2.00052	-0.196312	1.02876	-0.6218	-0.0931398	-0.13779	-0.7232	1.04053	-0.0595634	-0.51886	0.866189	-0.720494	-0.34983	-0.678033	0.079997	0.656943	0.186559	-0.767296	-0.160921	-0.254915	-0.235116	0.059535	-0.201686	-0.892508	0.125607	-0.396	-0.339443	-0.148871	-0.042033	-0.195613	1.19935	0.236803	-0.648338	0.151529	-0.0365615	0.865797	0.0318022	0.16602	0.285198	0.433329	-0.366909	0.12111	0.0966276	-0.406178	0.519975	-0.0122838	0.610788	-0.515076
ACCCA	-0.278949	3.19445	-0.0672426	0.832455	-0.213655	0.0491598	-0.313474	-0.957833	2.86103	0.177055	0.0293603	-0.276779	-0.82327	-0.102076	-0.612545	-0.0567615	1.92672	1.99704	-0.810671	0.0597578	-0.287505	-0.536691	0.0368163	0.238156	-1.50328	-0.259464	-0.704271	-0.0625604	0.222775	-0.746894	0.614389	-0.608102	0.299856	-0.942002	0.334083	-0.514377	0.598842	0.0822014	0.636278	0.359292	0.770914	-0.560087	-0.0553998	-0.529772	-0.728373	-0.839041	-0.0310356	0.102034	-0.796499
ACCCC	-0.542917	2.63184	-0.165392	-0.276269	-0.170488	0.760418	0.830679	-0.890271	2.0105	0.0900305	-0.0460503	-1.66294	-0.713624	-0.18979	-0.416481	-0.237196	1.96547	2.06715	-0.763708	-0.394054	-0.467203	-0.683988	-0.221695	0.0855299	-2.07998	-0.991402	-1.20811	0.309434	0.22363	-1.59336	-0.391949	-1.02179	0.347947	-1.33267	0.0588664	-0.905452	-0.248505	-0.147763	0.621851	0.295847	1.38317	-0.725876	-0.283226	-0.69592	-1.09241	-1.47834	-0.304725	-0.259687	-1.00951
ACCCG	-0.256343	1.554	-0.0938096	0.179716	-0.108233	-0.0691959	-0.230262	-0.854708	1.53878	-0.0978192	0.575661	-0.0723326	-0.323342	0.137775	-0.324574	-0.0372662	1.74031	1.87982	-0.647241	0.066007	-0.370657	-0.479741	0.150957	0.127416	-1.23594	-0.413783	-0.619181	0.0623898	0.306814	-0.628471	0.799823	-0.519711	0.313682	-0.644576	0.1867	-0.495666	0.365073	0.16041	0.695236	0.338348	0.104343	-0.302227	0.0319611	-0.460694	-0.583057	-0.863515	-0.15173	0.100177	-0.750142
ACCCU	-0.418104	1.9017	-0.0457429	0.0958579	-0.166502	0.064369	-0.0419912	-1.0594	2.42423	-0.219325	0.304659	-0.747198	-0.891312	-0.177153	-0.475651	-0.196378	1.3174	1.27013	-0.927788	0.0732259	-0.341425	0.00135874	0.0458757	-0.0353312	-1.3649	-0.300246	-0.755339	-0.0603241	0.0566245	-0.46407	0.199273	-0.954798	0.450663	-0.941846	0.50734	-0.245921	0.314867	0.136318	0.495092	0.526137	0.949987	-0.592865	-0.0827674	-0.257669	-0.906351	-1.20267	-0.220186	0.264392	-0.991639
ACCGA	-0.211308	1.07226	-0.0711091	0.502043	-0.273422	-0.33999	-0.461326	-0.228594	0.482948	0.114621	0.0365137	1.37282	0.237426	-0.0312999	-0.51675	1.24504	0.772852	0.498206	-0.185221	-0.0647306	-0.0267255	-0.512533	0.221582	0.0784873	-0.565773	0.245359	-0.240837	-0.233363	0.156852	-0.140334	0.605846	0.879295	-0.0356059	0.227588	-0.226771	-0.570409	0.305512	-0.0152124	0.293144	-0.0432517	-0.286074	-0.221561	0.362923	-0.476489	0.149545	0.0877059	0.147017	0.144008	-0.290887
ACCGC	-0.340054	0.92265	-0.0584603	0.531277	-0.437224	0.874916	-0.28144	-0.931902	0.553319	-0.0704469	0.922231	0.340032	0.263674	0.3605	-0.592228	0.220621	1.42152	1.39518	-0.734193	0.0607955	-0.238549	-0.266559	0.397322	0.0368814	-0.675712	-0.328918	-0.541275	0.3564	0.297229	-0.476991	0.71771	0.0581769	0.197303	-0.655546	-0.000813145	-0.286463	0.350422	0.262957	0.692393	0.269619	-0.0449861	-0.295442	0.460016	-0.393166	-0.639298	-0.277316	-0.0733039	0.299462	-0.566479
ACCGG	-0.0559088	0.29242	-0.14921	0.126936	-0.216791	-0.22256	-0.43147	0.173514	-0.231121	0.960476	0.101413	0.711214	0.083985	0.32585	-0.179733	0.678876	1.00816	0.704559	0.287137	0.0846428	-0.129342	-0.504926	0.402354	0.0256254	-0.664255	-0.368954	-0.252099	0.22995	0.464482	-0.746447	0.283711	0.472099	-0.134556	-0.0607727	-0.113076	-0.516959	0.107501	0.295673	0.255485	-0.11684	-0.838955	0.097573	0.38646	-0.40054	0.342463	0.358178	-0.0729587	-0.0525399	-0.0416031
ACCGU	-0.075292	0.420117	-0.282578	-0.25323	-0.542415	-0.465635	-0.0416274	-0.420572	0.460037	-0.372975	0.54107	1.40874	-0.252826	-0.144088	0.025458	-0.0640918	0.0783767	0.0493551	-0.436231	0.0346349	-0.469507	-0.205769	-0.100635	-0.150613	-0.281008	-0.00709769	-0.184904	-0.360399	-0.188785	0.24629	-0.05541	0.214631	-0.0265925	-0.505826	-0.0363673	0.0125282	0.0230737	-0.00946606	-0.272851	0.00583404	0.19478	-0.243136	0.168834	-0.161294	-0.626217	-0.116212	-0.169564	-0.0394326	-0.394049
ACCUA	-0.346939	1.15074	-0.181	0.310642	-0.455134	-0.290254	-0.315739	-0.637325	1.82512	-0.279788	-0.00438103	0.226014	-0.55705	-0.192756	-0.712857	0.0376998	0.621879	0.403258	-0.665897	-0.0326281	-0.12709	0.564829	0.269189	-0.0497771	-0.994106	0.176781	-0.290036	-0.438782	-0.0447327	0.542303	-0.0943902	0.423366	0.0936122	-0.628475	-0.0309276	-0.261005	0.482481	0.4482	0.227323	0.133983	0.651801	-0.344036	0.247667	0.0462724	-0.532864	-0.595083	0.0022863	0.813109	-0.694614
ACCUC	-0.415346	0.77534	-0.197563	0.263296	-0.457104	0.0290698	-0.102592	-1.0262	1.17468	-0.25581	0.421813	-0.30074	-0.684757	-0.186779	-0.627409	-0.175	0.784751	0.780191	-0.970053	-0.0977394	-0.381884	0.283347	0.125494	-0.349043	-1.0377	-0.303069	-0.265802	-0.0449271	-0.303987	-0.144375	0.0310039	-0.468828	0.239675	-0.99295	0.160292	-0.188991	0.132623	-0.0481832	0.30264	0.273578	0.580787	-0.569646	0.0457205	-0.366537	-0.878047	-0.694388	-0.255238	0.382937	-0.790139
ACCUG	-0.503707	0.815174	-0.0475426	0.0629033	-0.113223	-0.161001	-0.196632	-0.659845	1.18072	-0.268329	0.624167	0.414151	-0.5094	-0.134574	-0.49584	0.246969	0.856855	0.490369	-0.526045	-0.0935339	-0.149785	0.212021	0.173862	-0.0149419	-0.695187	-0.115222	-0.499686	-0.140406	0.0311012	0.0616366	0.541799	0.223117	0.129843	-0.439697	0.0153225	-0.266235	0.0981592	0.177883	0.597694	0.159481	0.22651	-0.379705	0.0319391	-0.496634	-0.466226	-0.8329	-0.167519	0.388501	-0.753028
ACCUU	-0.28623	1.14671	-0.16962	0.247653	-0.530545	-0.159673	0.26098	-0.845347	2.26123	-0.664089	-0.130887	0.628462	-0.772965	-0.492235	-0.570297	-0.166968	-0.169508	-0.31529	-0.876201	-0.0973529	-0.406834	1.34546	0.0514684	-0.457242	-0.741112	0.0821393	-0.425088	-0.629346	-0.457817	0.455849	-0.164977	0.0275033	0.563208	-0.794316	0.805002	0.758315	0.321522	-0.116097	-0.206714	0.623961	0.987036	-0.279688	0.0948087	0.66863	-0.661305	-0.461508	-0.288564	0.909045	-0.82068
ACGAA	-0.211839	0.0376365	0.321998	0.691182	0.610282	-0.403504	-0.430611	0.63395	-0.363431	0.362976	-0.699869	0.208335	1.97678	-0.104062	-0.584812	1.94829	0.511753	0.154877	0.0934302	1.69027	0.466327	-0.663448	0.374207	0.32961	-0.304707	0.913367	0.258586	-0.156679	0.853382	0.0390715	0.646371	1.0252	-0.308991	1.30138	-0.481423	-0.826927	0.000661032	-0.154495	0.347492	-0.349522	-0.414615	-0.141285	0.756994	-0.588458	1.09211	0.456603	1.04502	0.0913105	0.0755991
ACGAC	-0.194593	0.733016	0.123166	1.41813	-0.0149181	-0.318324	-0.416202	-0.281195	-0.183222	0.122603	-0.229653	-0.0181629	0.523853	0.234186	-0.639186	4.37885	0.700886	0.741605	-0.252369	2.3825	-0.0287925	-0.188136	1.07587	0.456087	-0.413269	-0.109036	-0.0165392	0.0509494	0.13352	0.0566482	1.47846	0.350708	0.141402	2.674	-0.209037	-0.552007	0.353576	0.0653423	0.184687	0.0974546	-0.703989	-0.135072	1.15074	-0.239399	1.73413	0.665611	-0.0195707	0.669835	-0.176258
ACGAG	0.0320044	-0.261923	0.243243	0.294748	0.862719	-0.521672	-0.639932	0.644215	-0.553088	0.720486	-0.0240682	0.520156	1.57421	0.103475	-0.26953	1.87527	0.274665	1.22629	1.63476	1.01755	-0.129951	-0.894758	0.241033	0.729449	0.0826067	-0.0180415	0.227224	0.0844676	0.296766	-0.214889	1.07438	0.485113	-0.429789	1.68288	-0.512566	-0.894555	-0.111196	0.0139876	-0.278533	-0.442945	-0.841637	0.0804306	1.09991	-0.719845	1.59974	0.000686471	0.076628	-0.185332	0.553567
ACGAU	-0.0608055	0.0145095	0.121817	0.460031	0.24681	-0.372793	-0.34537	0.281101	-0.344797	0.0711887	-0.285283	0.562115	1.12009	-0.277627	-0.546203	1.60165	0.0789453	0.00290815	-0.0292011	2.04914	0.706867	-0.260221	0.510825	-0.0771072	-0.26795	0.277573	0.314053	-0.167688	-0.002973	0.576838	1.30905	0.557302	-0.1064	1.19188	-0.235667	-0.134766	0.11005	0.14466	0.982949	-0.111008	-0.397312	-0.0556608	0.760634	0.0425386	0.854541	0.105248	0.0909354	0.410847	-0.0792712
ACGCA	-0.173177	0.135396	1.13856	2.84847	-0.417642	1.41426	-0.396453	-0.327692	-0.275728	0.0194211	0.124494	-0.637012	0.642755	0.0520007	-0.763399	0.84741	0.764703	0.75803	-0.239047	3.10396	-0.160143	-0.494887	0.116387	-0.00608455	-0.531823	-0.149342	-0.0482935	0.139444	0.215611	-0.179342	0.44815	-0.135902	-0.029294	-0.278377	-0.283513	-0.330114	0.418718	-0.0962293	0.0328858	-0.0188125	-0.434549	-0.131795	1.86654	-0.360479	-0.160853	0.767766	0.0955896	0.341338	-0.140005
ACGCC	-0.345999	0.816949	-0.0726738	0.454826	-0.356215	0.567858	-0.246201	-0.920423	0.922677	-0.186521	0.840342	-0.193201	0.174865	0.448205	-0.581101	0.445357	1.55754	1.67846	-0.807634	0.928843	-0.266885	-0.38151	0.206614	0.0657767	-0.810375	-0.249086	-0.357986	0.337163	0.261761	-0.284128	0.742107	-0.29573	0.168943	-0.607136	0.0314384	-0.328534	0.238795	0.165658	0.750563	0.241318	-0.0896706	-0.310289	0.849324	-0.40335	-0.517935	-0.431796	-0.109131	0.199989	-0.639307
ACGCG	-0.176903	-0.0128887	-0.0368656	0.333595	-0.269553	1.16608	-0.371322	-0.0940524	-0.543467	0.168846	1.36297	0.581323	1.23231	0.319691	-0.423954	0.771795	0.347937	0.611891	0.415207	1.66276	-0.27662	-0.300408	1.46737	-0.113114	0.37402	-0.312312	0.115909	0.29997	0.184209	0.0917617	0.383328	0.0870242	-0.125338	0.253099	-0.127136	-0.0883693	0.0777491	0.193724	0.00147564	-0.0925242	-0.864337	0.159345	1.15409	-0.207669	0.250754	0.421489	-0.0285077	0.163684	-0.0236819
ACGCU	-0.463801	-0.0144722	0.088724	0.406849	-0.485684	2.78339	-0.108824	-0.617881	-0.118063	-0.374594	0.77896	-0.361901	0.075867	-0.117789	-0.754747	0.647202	0.286451	0.198243	-0.597291	2.31134	-0.21508	0.562305	0.201315	-0.330088	-0.452251	-0.151656	-0.0917841	-0.0497485	-0.171495	0.386828	0.283193	-0.0695065	-0.0115883	-0.408483	-0.0779627	0.0989095	0.0783909	0.0513203	0.0774933	0.0488069	-0.00407386	-0.236896	0.743873	-0.147723	-0.459988	-0.092119	-0.156925	0.321617	-0.548994
ACGGA	-0.032677	-0.50974	0.368895	0.28837	0.677533	-0.277436	-0.625156	1.14438	-0.905065	1.20066	-0.322268	-0.487816	1.03888	0.0657898	-0.439538	3.16892	0.453536	0.606641	1.11854	1.73031	0.163842	-0.754003	0.765602	0.26208	-0.0807244	-0.126491	-0.0353341	0.370066	0.419378	-0.752677	1.55525	0.129168	-0.264369	2.31807	-0.477815	-0.897901	0.0485967	-0.0334638	0.083363	-0.319584	-1.03811	0.1568	0.860892	-0.55918	2.09183	0.229974	0.146333	0.121363	0.383503
ACGGC	-0.17342	-0.0947468	0.0695677	0.771629	-0.193577	0.289216	-0.311801	0.0163497	-0.639042	0.233292	-0.091704	-0.0917693	0.268287	0.18616	-0.370982	1.12616	0.444451	0.439286	0.077659	1.22395	0.0181647	-0.213741	0.657431	-0.0317407	0.176354	-0.401021	0.229393	0.0902627	0.109144	-0.398937	0.781156	0.343054	0.0705476	0.823642	-0.0140694	-0.149601	0.231423	0.116193	0.189844	0.0347065	-0.841001	0.118895	1.56971	-0.133361	0.683533	0.600491	-0.0873324	0.403236	-0.0762732
ACGGG	0.0889808	-1.02766	0.24762	0.629969	0.834048	-0.26025	-0.674425	0.695177	-1.45457	2.46551	-0.812332	-0.775466	-0.0253395	0.307059	0.325243	1.71862	0.625545	0.379088	0.970157	0.784929	0.290347	-0.925531	1.30535	0.311026	0.0967942	-1.01948	0.0668628	2.71775	0.336104	-1.58759	1.02241	0.283604	-0.132182	1.17933	-0.40663	-1.17085	0.0561882	0.0747349	-0.428543	-0.294706	-1.97452	0.230461	0.808186	-0.58261	2.0195	0.490528	-0.196049	-0.0216573	0.883387
ACGGU	0.06881	-0.680052	0.0240176	-0.121013	0.119548	-0.500086	-0.0954576	1.02437	-0.660752	0.401917	0.188503	0.145542	0.156663	0.0125475	0.0383526	0.898973	-0.471604	-0.0278269	0.592744	1.4834	-0.309949	-0.331173	0.317735	-0.0184769	0.560953	-0.218376	0.369337	0.332647	-0.225911	0.102773	-0.186332	-0.327693	-0.156221	0.625931	-0.260622	-0.274541	-0.132774	-0.0367578	-0.670956	-0.189234	-0.565722	0.115982	0.833062	-0.052757	0.419152	0.325915	-0.158998	-0.145087	0.270522
ACGUA	0.719278	-0.226825	0.0803272	0.0143979	-0.0429876	-0.660361	-0.332639	0.278971	-0.37154	-0.0750481	-0.361226	0.15766	0.497148	-0.289582	0.457712	0.933023	-0.279808	-0.0136787	-0.035985	5.02821	-0.172931	-0.355686	0.103415	-0.204496	0.586958	0.0908594	-0.00227011	-0.268161	-0.0430131	0.620153	-0.306588	-0.254434	-0.314456	0.233984	-0.447516	-0.480417	0.937656	0.28014	-0.468048	-0.30302	-0.251885	0.343466	0.760173	0.200949	0.124649	-0.156282	0.0828884	0.618731	0.0973634
ACGUC	-0.42476	0.219687	-0.2053	-0.312447	-0.700333	-0.419198	-0.103483	-0.359792	0.0680715	-0.39069	0.971371	0.591771	-0.150016	0.0237325	-0.377639	-0.646655	-0.392578	-0.0192929	-0.312054	0.815642	-0.598149	-0.0994224	-0.0853082	-0.11565	-0.186222	-0.024459	0.38391	-0.22414	-0.266501	0.876843	-0.583392	0.108412	-0.331314	-0.110124	-0.249416	0.614838	-0.480782	-0.0365345	-0.402191	-0.24553	0.376013	-0.262525	0.880104	-0.25659	-0.740671	0.0290096	-0.144697	0.179764	-0.434563
ACGUG	-0.216863	-0.609403	-0.0751123	-0.549069	0.303261	-0.694474	-0.177349	0.390106	-0.536902	0.0917173	0.414114	0.614412	0.129164	0.0758067	1.48102	0.923769	-0.33548	-0.0786812	0.879745	2.90925	-0.303432	-0.307698	0.210571	-0.0570807	0.411004	-0.143213	0.00306955	0.174051	-0.0114403	0.137507	0.00153599	-0.0911786	-0.351262	0.849709	-0.379857	-0.178726	-0.556695	0.063448	-0.280321	-0.317031	-0.497851	0.17507	0.35902	-0.416239	0.52284	-0.265279	-0.0896496	0.0287731	0.0555134
ACGUU	-0.298835	-0.373752	-0.0503152	-0.163427	-0.501051	-0.371607	0.40794	-0.349743	-0.0859828	-0.503373	-0.158909	0.283879	-0.437943	-0.379459	-0.0278159	0.237298	-0.702148	-0.502387	-0.445556	4.42002	-0.567362	0.340104	-0.088683	-0.33462	-0.319331	-0.145739	0.24487	-0.398176	-0.549476	0.787026	-0.703497	-0.44841	0.203513	-0.529904	0.360126	0.198274	-0.126061	-0.410472	-0.837175	0.205863	0.36957	-0.141557	0.652636	0.756549	-0.377447	-0.0977997	-0.307133	0.776988	-0.37284
ACUAA	-0.399204	0.210257	-0.194805	0.507277	-0.519092	-0.257926	-0.347181	-0.136752	-0.140788	-0.431748	-1.10736	-0.937961	0.262074	-0.351163	-0.652751	0.89429	0.210919	-0.512454	-0.560698	-0.415287	0.820407	1.23716	1.25603	-0.180682	-0.649935	0.768484	-0.532179	-0.442318	0.371472	0.683256	-0.305698	0.818943	-0.272135	0.0569423	-0.361682	-0.658414	0.673212	3.24112	0.223252	-0.280343	0.0270954	1.21028	0.455903	0.364409	0.262106	0.383013	0.899801	0.112383	-0.228401
ACUAC	-0.505958	0.568303	-0.148821	1.08652	-0.516714	-0.193081	-0.299712	-0.660373	0.187956	-0.226806	-0.373335	-0.602666	-0.161456	-0.249741	-0.783155	0.596041	0.26124	-0.0886946	-0.741918	-0.094495	-0.227233	0.838514	1.75517	-0.126563	-0.967941	-0.093053	-0.564051	-0.0974696	-0.302655	0.701306	0.226865	0.10194	0.0761504	-0.310053	-0.177551	-0.422401	0.554188	-0.283401	-0.180695	0.0603472	0.070404	-0.469759	0.84705	0.236805	-0.151081	0.338991	-0.140187	3.34805	-0.50712
ACUAG	1.89452	-0.104549	-0.0885614	0.305018	-0.277897	-0.233561	-0.398958	-0.0712705	-0.40467	0.0211396	-0.607143	-0.798605	0.817048	-0.216846	-0.408844	1.01146	0.25895	0.527773	-0.164258	-0.400863	-0.291064	0.521637	0.425073	-0.192569	-0.350457	0.3199	-0.422659	-0.0757134	0.00598469	0.14955	0.105517	0.242042	-0.279626	0.0430909	-0.434691	-0.669653	0.548144	-0.324077	-0.359249	-0.28968	-0.223552	-0.337323	0.589801	0.345778	0.506201	-0.0830819	0.0696121	0.0814832	0.751676
ACUAU	-0.385157	0.131758	-0.170728	0.418698	-0.566769	-0.0318206	-0.0210309	-0.3523	-0.0739919	-0.567015	-1.02897	-0.652108	-0.115226	-0.594854	-0.632921	0.446628	-0.179098	-0.673595	-0.708173	-0.283794	-0.0915363	1.77944	1.01312	-0.404422	-0.708377	0.155943	-0.297074	-0.450472	-0.274782	0.848063	-0.285354	0.167947	0.159653	-0.0886986	-0.028095	-0.198552	2.1281	-0.202385	-0.0717989	0.123795	0.365899	-0.250847	0.293535	1.0054	0.157056	0.131328	0.0348265	0.415572	-0.411019
ACUCA	-0.331377	0.57865	-0.210903	1.84526	-0.667957	-0.184824	-0.260374	-0.864886	0.0127522	-0.315046	-0.554145	-0.633301	-0.319314	-0.388082	-0.687845	0.159587	0.249121	0.0866963	-0.865336	-0.00177399	-0.276662	0.697387	0.122892	-0.430778	-0.660216	-0.358815	1.92848	-0.265447	-0.300291	-0.00788431	0.159862	-0.514538	0.0457993	-0.631255	-0.0497904	-0.115688	0.39572	-0.297982	-0.27791	-0.00652822	0.027324	-0.388225	0.58279	-0.0978593	-0.48917	1.22915	-0.160593	0.658181	-0.40133
ACUCC	-0.449141	1.22079	-0.189012	0.244997	-0.48538	-0.00628604	-0.105865	-0.999961	1.07269	-0.28657	0.599575	0.378583	-0.625765	-0.146241	-0.587261	-0.169661	0.698612	0.574749	-0.977006	0.00931773	-0.359179	0.238561	0.0671786	-0.301035	-0.927296	-0.271998	-0.253821	-0.138016	-0.171146	-0.170431	-0.0916398	-0.625022	0.126461	-0.926054	0.213261	-0.303898	0.0689386	-0.099654	0.183166	0.135289	0.67422	-0.61923	0.165797	-0.43332	-0.884057	-0.618691	-0.222821	0.344201	-0.791133
ACUCG	-0.306651	0.019969	-0.210631	0.296671	-0.636122	-0.0555413	-0.187575	-0.536228	-0.143335	-0.393038	0.71701	-0.0743147	0.0497101	-0.182732	-0.426095	0.138042	0.11695	0.0696038	-0.62622	0.207651	-0.352096	0.56473	0.199381	-0.508111	-0.0956858	-0.144178	-0.0048037	-0.18858	-0.216298	0.518262	0.102783	-0.0628861	-0.175663	-0.39297	-0.191389	0.0748525	0.0270217	-0.0706581	-0.17533	-0.155954	0.0880304	-0.338005	0.542399	-0.237142	-0.454439	-0.018238	-0.141255	0.201469	-0.424095
ACUCU	-0.526814	0.116062	-0.210745	0.188956	-0.62689	-0.104	0.0966841	-0.900798	0.280626	-0.678765	0.0381895	-0.550929	-0.882899	-0.619638	-0.62228	-0.123456	-0.40968	-0.501419	-0.984225	-0.082029	-0.44954	1.58886	0.0121856	-0.734116	-0.351455	-0.475095	-0.3329	-0.555462	-0.570777	0.600669	-0.333171	-0.619275	0.137227	-0.823461	0.236774	0.468316	-0.147327	-0.249733	-0.497885	0.127723	0.940349	-0.509058	0.113757	-0.0418349	-0.774643	-0.322687	-0.347367	0.430668	-0.792212
ACUGA	-0.424452	0.185434	0.0736067	0.31658	0.279744	-0.304833	-0.439435	-0.0833768	-0.248328	-0.12975	-0.0530675	-0.492122	0.42666	-0.278942	-0.528621	2.49399	0.267099	-0.243186	-0.00108816	-0.226884	0.0183338	0.423152	0.579502	-0.109313	-0.17725	0.23162	-0.595805	-0.133021	0.0867479	0.130075	0.977228	0.328628	-0.190577	1.065	-0.368602	-0.649941	-0.25445	0.31823	0.35275	-0.240634	-0.256741	-0.196057	0.588919	-0.592859	0.840528	0.0298105	0.131869	0.16037	-0.169768
ACUGC	-0.532064	0.265096	0.340456	0.355492	-0.206619	1.07107	-0.292761	-0.762017	-0.00129851	-0.392338	0.44281	-0.216729	-0.0849296	-0.00669104	-0.704849	0.747187	0.626024	0.0341402	-0.618515	-0.0652722	-0.107498	0.759057	0.556829	-0.18884	-0.513979	0.0768961	-0.432544	0.0463406	0.0243592	0.406558	0.767743	0.238776	0.107171	-0.146373	-0.115327	-0.0657786	-3.0289e-05	0.00362523	0.412136	0.114504	-0.13246	-0.229306	0.882515	-0.333216	-0.251013	0.143996	-0.0650858	0.665939	-0.541616
ACUGG	-0.402721	-0.542768	0.0848989	0.281485	0.40651	-0.255984	-0.399687	0.137006	-0.75268	0.248199	-0.429662	-0.689369	0.144281	-0.112378	-0.168306	1.73477	0.203187	-0.309164	0.0622513	0.0233757	-0.0065364	0.0141501	0.351468	-0.127375	0.0231455	-0.236492	-0.447487	0.9035	0.0930964	-0.146831	1.06411	0.257058	-0.0219575	0.852011	-0.256557	-0.777301	0.00645999	0.0587684	-0.218528	-0.147936	-0.831628	-0.0390352	0.685526	-0.544962	0.933837	0.410425	-0.108344	0.470859	-0.114109
ACUGU	-0.387636	-0.0126475	-0.110641	-0.354908	-0.0934676	-0.448249	0.145185	0.00911147	-0.0618409	-0.690066	0.214238	-0.146735	-0.358725	-0.643347	0.547491	0.537708	-0.469837	-0.717719	-0.465484	-0.424813	-0.375696	1.32598	0.0484073	-0.35205	0.375751	-0.168043	-0.249217	-0.456446	-0.412388	0.82032	-0.469962	-0.227849	0.0741832	-0.212379	-0.0330935	0.153961	-0.0923335	-0.168656	-0.511196	0.0895947	0.237803	-0.240722	0.366507	-0.0103881	-0.4087	-0.190755	-0.251757	0.12159	-0.493536
ACUUA	0.289861	0.0658743	-0.181137	0.97038	-0.600682	-0.103425	-0.0256764	-0.632919	-0.00843921	-0.559637	-1.02956	-0.874703	-0.201322	-0.619183	-0.716045	0.72031	-0.0609966	-0.580436	-0.744084	-0.308114	-0.0665216	1.51506	0.529605	-0.43869	-0.782303	0.159435	-0.631896	-0.560337	-0.293949	0.550593	-0.346687	-0.162156	0.0612703	-0.160295	0.503553	1.42223	1.17477	0.34767	-0.415873	0.0381888	0.340054	1.87728	0.524293	1.37045	0.100026	0.26883	0.11261	2.50679	-0.100137
ACUUC	-0.439328	0.765061	-0.251064	0.534163	-0.747813	-0.0499348	-0.0341756	-0.920455	0.505161	-0.629319	-0.129267	0.104692	-0.712482	-0.45461	-0.691562	0.0076981	-0.391847	-0.502632	-0.894752	0.0671663	-0.395512	2.09186	0.575196	-0.502097	-0.315453	-0.18611	0.30109	-0.656531	-0.587683	0.715088	-0.365205	-0.263207	0.0861871	-0.575197	0.628839	1.677	-0.20991	-0.338071	-0.353491	0.10294	0.764387	-0.490406	0.543349	0.50159	-0.699063	0.650731	-0.290535	1.91745	-0.662521
ACUUG	-0.415114	0.0425672	0.173625	0.497183	-0.196416	0.248036	-0.103564	-0.464177	-0.0348624	-0.646819	-0.29817	-0.570466	0.00756535	-0.34311	-0.195754	0.817273	-0.100182	-0.627309	-0.607381	-0.176877	-0.180019	1.27746	0.481202	-0.367818	-0.0664527	0.393973	-0.570223	-0.229169	-0.20916	0.534766	0.336232	-0.185705	0.084005	0.135359	0.246091	1.5764	-0.118328	-0.297584	-0.184345	0.0668342	0.0505185	-0.342051	0.594703	0.590548	0.242969	-0.176642	-0.146442	1.79827	-0.526021
ACUUU	-0.304116	0.272231	-0.163436	0.654254	-0.67381	-0.0535457	1.9159	-0.787284	0.222337	-0.966173	-1.06744	-0.305217	-0.522013	-0.791801	-0.558802	0.326266	-0.751325	-1.08417	-0.969226	-0.139883	-0.402981	3.83852	0.533183	-0.814394	-0.28924	0.0555451	-0.327181	-0.823765	-0.743676	0.70603	-0.449013	-0.430843	2.90909	-0.391835	2.49098	1.79254	0.155129	-0.532068	-0.646126	3.08244	0.553793	-0.173289	0.49335	2.87631	-0.145076	0.651256	-0.330435	2.65035	-0.63516
AGAAA	0.739057	-0.413508	-0.149029	-0.387375	0.124733	-0.419942	-0.371879	1.34616	-0.311818	0.10553	-0.971247	-0.383354	2.86348	1.46275	-0.364713	-0.377794	2.32635	0.309736	0.579591	-0.507286	0.255314	-0.822792	-0.404175	1.88126	0.163819	4.40977	-0.245765	-0.285524	4.34764	-0.664856	0.169236	0.893803	-0.546174	0.751014	-0.651879	-0.925034	-0.345149	-0.251666	0.0517297	-0.533206	0.025868	-0.124053	-0.55489	-0.541047	0.727502	0.210255	4.35071	-0.839627	0.762246
AGAAC	0.721909	0.285579	-0.0207072	0.29037	0.143403	-0.405177	-0.452064	0.640578	-0.103815	-0.0113636	-0.457326	-0.0264974	2.03707	0.913545	-0.430125	0.0944046	0.18202	0.941136	0.443404	0.0279688	-0.214399	-0.441215	-0.0353746	1.55435	-0.247886	1.14827	0.109798	-0.230105	0.212766	-0.417413	0.401912	2.96794	-0.306005	0.22031	-0.482644	-0.625757	-0.0036847	-0.23036	-0.144189	-0.310933	-0.288843	-0.18897	0.222657	-0.441223	0.37716	0.585456	0.386713	-0.389303	0.243919
AGAAG	0.977748	-0.74377	-0.0172535	-0.459402	0.558343	-0.528348	-0.491048	1.59338	-0.66634	0.873031	-0.33801	-0.104942	2.93113	0.762813	-0.00261183	-0.153177	-0.334084	0.904583	1.38695	-0.487947	-0.246531	-1.00371	-0.466228	1.44088	0.61553	1.14622	-0.0893985	0.0358548	0.278085	-0.492431	0.621065	0.37079	-0.569485	0.949896	-0.71665	-0.995906	-0.379556	-0.283527	-0.446407	-0.569077	-0.482929	0.121503	-0.465032	-0.690688	0.929569	-0.413463	0.327011	-0.811275	1.17258
[truncated: 893 more rows]
[truncated: 31 more columns]

## Sheet: mCrossRaw5merScores
	K562-AARS	HepG2-AGGF1	K562-AGGF1	K562-AKAP8L	HepG2-AUH	K562-AUH	HepG2-BCCIP	HepG2-BUD13	K562-BUD13	HepG2-CDC40	K562-CPSF6	HepG2-CSTF2	HepG2-CSTF2T	K562-CSTF2T	K562-DDX24	K562-DDX3X	HepG2-DDX3X	K562-DDX42	HepG2-DDX55	K562-DDX55	HepG2-DDX59	HepG2-DDX6	K562-DDX6	K562-DGCR8	HepG2-DHX30	K562-DHX30	HepG2-DKC1	K562-DROSHA	HepG2-EFTUD2	K562-EFTUD2	HepG2-EIF3D	K562-EIF4G2	K562-EWSR1	HepG2-FAM120A	K562-FAM120A	K562-FASTKD2	HepG2-FASTKD2	HepG2-FKBP4	K562-FMR1	K562-FTO	HepG2-FUBP3	K562-FXR1	K562-FXR2	K562-GEMIN5	K562-GNL3	K562-GPKOW	HepG2-GRSF1	HepG2-GRWD1	HepG2-GTF2F1
[truncated: 1,024 more rows]
[truncated: 111 more columns]

[truncated: 1 more sheets: mCrossNorm5merScores]
