# Supplementary material for: Positional motif analysis reveals the extent of specificity of protein-RNA interactions observed by CLIP
Source: Genome Biol. 2022 Sep 9;23:191. doi: 10.1186/s13059-022-02755-2 (PMC9461102; doi:10.1186/s13059-022-02755-2)
Supplement: Supplementary file 5 — Additional file 5: Table S4, which lists 5-mer PEKA scores for eCLIP datasets processed with Clippy peaks and narrowPeaks, iCLIP and PAR-CLIP datasets. [file 13059_2022_2755_MOESM5_ESM.xlsx]

## Sheet: eCLIP_Clippy
	HepG2-AGGF1	HepG2-AKAP1	HepG2-AQR	HepG2-BCCIP	HepG2-BCLAF1	HepG2-BUD13	HepG2-CDC40	HepG2-CSTF2	HepG2-CSTF2T	HepG2-DDX3X	HepG2-DDX52	HepG2-DDX55	HepG2-DDX59	HepG2-DDX6	HepG2-DGCR8	HepG2-DHX30	HepG2-DROSHA	HepG2-EFTUD2	HepG2-EIF3D	HepG2-EIF3H	HepG2-DKC1	HepG2-EXOSC5	HepG2-FAM120A	HepG2-FASTKD2	HepG2-FKBP4	HepG2-FUBP3	HepG2-FUS	HepG2-FXR2	HepG2-G3BP1	HepG2-GRSF1	HepG2-FTO	HepG2-GRWD1	HepG2-GTF2F1	HepG2-HLTF	HepG2-HNRNPC	HepG2-HNRNPK	HepG2-HNRNPL	HepG2-HNRNPM	HepG2-HNRNPUL1	HepG2-HNRNPA1	HepG2-HNRNPU	HepG2-IGF2BP1	HepG2-ILF3	HepG2-KHSRP	HepG2-LARP4	HepG2-LARP7	HepG2-LIN28B	HepG2-LSM11	HepG2-MATR3
AAAAA	-1.70615	-0.423446	4.11469		29.2432			45.3291				5.88891				0.8039						0.196729			-1.37133		-3.09498	11.7699	-1.76382		2.8549			12.574	8.90301				2.53212	1.74898			23.0397	31.0287	1.66787		3.2011
AAAAC	-2.41654	2.47009	12.7456		41.2018	-0.628406	-0.374501	30.3186			1.31621	4.59294	-1.81843	0.436251	-4.76613	0.15237	-4.23357		-6.95364	0.0771711		0.346346		-0.817914		3.19459	5.51764	18.614	9.14473		5.18541	21.7761		15.5315			10.1552		1.37334		-3.27172	24.3151		33.7874	2.51714	3.67154		1.63206
AAAAG	5.32612	-0.343751	20.4576	-0.581824	74.8701	-1.79888	1.11889	23.7493			-0.528127	3.18496	-6.76112	2.97995	-2.49399	2.24126	-4.58077		-6.06536	2.26953		2.20613		-0.84543	0.840003	8.36457	6.67401	28.7753	13.7022	-3.04249	8.07954	29.706	-8.63334	22.3741					3.44206	22.101	-1.93671			35.3885	1.89636	2.81068	10.799	1.50329
AAAAU	-7.07567	-4.34286	8.04385		37.5629	-5.60072	-5.60217	50.3694				2.77472	-6.48384	1.86458	-9.72363	-1.60959	-5.9042		-8.75345	-0.624752		-1.00945	-2.30506	-4.93494		24.6405	-7.15446	9.93084	0.239773		1.39947	4.70402		15.3289					5.76984	3.49209	-5.76554	1.97554	1.73028	102.386	-2.00426	4.18386	21.4646	-7.13271
AAACA	-0.654091	-0.22501	8.71449	-0.122018	40.9331	-0.336465	-3.10913	22.0304				2.34831	-5.42346		-6.30422	0.439723	-2.85761			1.03703		0.215324		-2.22455	0.153426		1.42296	14.1023	5.9605		3.41144	16.3788		12.8081			55.4633		1.88861	6.12256	-4.57075	18.5504		20.2901	-0.52658		2.32536	-1.27425
AAACC	5.92205	14.468	9.74094	1.13302	48.9759	4.17898	4.33975	9.69499	-5.84919		4.49333	10.8016	3.42009	6.69753	4.93636	10.5209	4.25435	-2.03704	6.43025	8.05931	1.53864	4.88804	-3.11595	7.77192			13.3306	23.3528	20.7273	0.827813	8.68742	35.7987	-2.2835	25.8363		14.7491	1.92668		4.01114		0.0435639	28.2202		28.1494	17.1435	5.43075	2.85737	9.39212
AAACG	8.79183	3.92074	19.9497	4.04435	38.0053	12.657	4.34945	12.1002	0.919208		5.24676	6.03272	2.59079	4.25447	7.79315	4.29524	5.93166		14.6708	7.94188	3.19344	3.68252	3.88141	13.4158	5.42923	6.68113	16.1408	17.5859	15.6053	3.58137	9.63987	54.3301	3.17594	14.7357				2.23953	4.6082	0.646414	3.28859	10.1554		20.0604	12.6416	7.19849	9.03434	8.2061
AAACU	-1.11668	1.54555	13.7368		49.3011	6.42814	0.431808	25.5342			1.00335	8.15597	-1.92883	4.37449	-0.862339	5.20041	-3.81846		-4.42227	3.51153		3.00755		1.49289	2.44411	11.0563	-2.68924	16.4396	8.05622		7.13802	22.9594		13.9524					2.48894		1.51997	28.6451		33.0958	3.21616	5.49469	0.557234	2.78639
AAAGA	18.5784	0.11202	43.2193	-1.81385	111.981	5.80907	-2.71857	13.2453			-2.51332	1.61705	-5.43155	1.91759	-4.70853	2.26834			-1.27588	11.4467		1.07293		6.40743	-1.25994	2.84457	-2.70703	41.2425	24.5199		11.7984	55.2938		40.5611					1.88219	29.0934	6.32834	2.38946		9.5093	-1.17709	2.45842	25.3829	-0.473046
AAAGC	4.51882	6.54266	13.3414	1.23686	57.2984	5.75137	4.25124	9.48618	-8.1896		2.93215	5.04773	-2.80355	1.97245	3.36419	4.61659	1.07862	-0.221945	6.22103	4.71227		2.48001	-3.25319	5.66977	-0.233202	9.86562	9.46851	26.2219	20.7404	-1.1101	6.45724	45.5135	-4.14333	22.7844	-4.75193				7.16774	18.0386	-1.65394	7.64653		26.2068	5.9956	3.60445	6.14036	7.44763
AAAGG	8.30898	5.19242	8.46839	3.18127	48.269	2.11387	7.8052	14.0591	-11.7199		8.1847	5.59691	-2.37317	2.49212	2.05947	3.49461	4.30656	-1.40049	2.48802	8.85547	-2.82757	2.55746	-1.09961	6.59199	-0.901198	6.62452	39.75	26.093	16.1128	4.87221	5.22417	22.1189	-1.11419	20.2271	-10.2902		-4.8874		14.5011	57.9854	28.2402	0.316727		31.7945	8.76024	2.14635	18.6546	8.03415
AAAGU	-6.0306	-2.36644	2.74169	0.779481	38.6471		-0.540992	23.7715	-12.2646	-3.25015	1.37459	2.00289		3.25926	0.44802	1.34067	-4.8156	-4.79697	-4.05608	1.5668	-0.441583	0.796702		0.210145	1.19961	12.5315	3.87183	14.3485	9.01562	-1.81112	2.06446	21.2532		10.0501		-4.37628		3.46561	10.2174	44.7882	5.25195	2.62689		56.8636	-0.229348	2.82406	16.1603	-1.59175
AAAUA	-6.04674	-1.96008	3.29711	-1.03383	10.3829		-4.81441	36.0881				4.13526	-6.74453	2.48384		0.101377		-11.3714				-2.718				26.2466	-11.7712	2.22492			-0.0159737			1.82144					4.82216	14.1201	2.75397	4.15222	-6.5512	81.9805	-0.484267	1.79716	14.8794
AAAUC		1.43668	9.40343		32.1353	0.479325	0.0128381	16.0149			-0.35113	4.23419	-1.16002	3.32295		0.63232	-5.21795		-5.96328	2.87377		0.1173		0.349374	-0.0761886	6.132	0.638511	11.2034	4.04057	-1.9299	3.05607	20.0723		11.8373		2.02164	4.59779		2.90192	3.84151		28.0238		22.3168	2.39478	6.26368		-1.2506
AAAUG	-7.73894	0.215637	3.74621	-0.1407	29.8236	-5.91229	-0.35588	29.018	-3.62894	-8.00591	-4.18257	6.78061	-7.81123	2.8835	-4.39514	2.84586	-11.7728	-9.94196	-13.5982	3.24888	-2.72035	0.551027		-5.52951	-0.296431	29.9362	3.66849	8.40253	1.42835	-6.3595	0.923965	-6.48946		1.37621				1.25795	5.82652	1.77132	-1.21919	0.761905		82.8416	4.70021	2.0863	12.7842	-3.14982
AAAUU	9.61906	5.88393	16.6726	-2.84341	89.0838	4.95009	9.09808	60.4344	-20.7509	-8.04517	2.76625	17.707	-7.39241	8.25187	7.70826	10.0663	-1.79264	-11.34	4.40115	3.66462	-6.9498	-1.82912	-0.172428	6.44444	-4.89937	56.0157	9.78279	23.6621	19.1956	-6.85046	4.72222	42.3829	-11.4542	43.1249	16.3654	-6.22207	2.22365	-6.73624	27.735	8.36956	2.74537	16.4928	1.4722	142.633	19.382	3.8165	31.0579	8.54737	-18.3773
AACAA	2.3545		19.6669		57.6543	6.65798	1.89304	11.3482			-0.213846	2.06304			-2.04792	2.30979			1.6397	8.83963		2.65173		2.28154	0.30737		0.0672656	24.8606	14.9924		8.34147	50.9531		12.9081			4.4388		1.2889	6.677	-3.51699	21.9179		11.0406	-0.702904	2.18951	10.6051	-0.160627
AACAC	21.9662	3.8599	9.45037	1.44724	30.8239	6.30536	1.85956	8.36606			-1.5471	2.34849	2.45573	5.65388	1.13549	5.214	-0.698336		0.630837	8.46379		2.02266		4.12916	1.54113	2.54618	3.09742	20.1044	13.1871		5.46446	37.9061	-2.05203	12.8216		3.24933	158.449		0.148325		-2.28398	32.1288		13.0572	5.0886		7.57226	10.1138
AACAG	4.14434	1.89329	21.944	-0.0981193	70.9672	15.6755	4.6428	2.52047	-7.93747		-0.466337	3.5607	-2.72686	-0.537765	0.0068254	4.24687	2.43303		3.34445	14.7186		1.33936		7.03416	1.0217	1.60061	18.6908	25.7318	21.8298	-1.39784	3.95356	66.5337		24.1634			-2.19095		4.66981	24.2986	4.07603	16.3851		31.9626	4.93838	1.94392	12.3607	6.31557
AACAU	1.29551	-2.69096	10.0296	-1.68288	34.737	8.6101	0.956496	19.5071			-1.83749	4.71933	-2.43764	0.250914	-2.98879	0.170122	-6.1688	-4.57522	-3.6203	9.53464		1.32642	-1.59469	2.09367	-2.54947	4.27057	-5.27544	10.2815	8.95397	-0.640656	3.07469	37.5133	-5.24534	13.3374	0.855715	-2.33446	66.6933		3.01891	1.59504	-0.802044	26.0773		24.589	1.49966	4.50076	10.9697	3.81993
AACCA	3.77526	10.0589	16.5546	0.496249	58.8778	18.0029	4.53861	3.28589			3.94363	8.17243	1.93629	6.19409	3.42782	7.82328	3.02386		7.96643	9.51306		4.87751		10.843	0.281433	2.49242	10.4985	29.2699	26.6597	1.67813	9.17861	63.1107		26.4913			11.6543		3.40065	6.34679	0.513482	31.8458		27.7433	12.1565	5.90717	6.17569	11.4851
AACCC	13.7933	24.9569	15.614	-0.131421	48.7985	27.0216	17.1936	5.71454	28.85		13.7634	18.3953	27.6545	16.0401	18.0053	12.818	22.7142	6.11114	30.6151	19.9995	0.639933	4.14566	6.25905	21.3965	7.48351	8.02397	28.5637	21.5852	30.2471	2.13986	5.71341	53.8605	2.22552	32.9479	-1.84552	75.8087	20.1734		8.83516	1.88298	5.52977	38.7537		26.1205	28.9258	7.54327	7.6449	28.05
AACCG	23.7668	6.63321	19.1022	5.97974	47.6504	31.392	13.104	11.5611	27.451		11.5909	13.8329	10.4783	5.87453	23.4362	14.0687	21.1125	5.1166	36.5142	24.7821	10.8493	10.2255	10.0908	24.3397	7.3236	6.21916	25.4916	22.5191	35.3879	7.59845	13.646	70.8744	15.0344	25.3482		2.9607	1.98913	1.31463	10.2143	7.71546	9.45587	20.2877		14.9552	24.2496	8.62425	15.4784	29.0571
AACCU	1.50826	12.6589	15.9851	0.0345552	44.5432	15.6413	5.82686	7.00016		1.55937	3.54753	10.0897	4.71885	6.332	5.14532	9.66136	5.44209		13.6212	15.0298		4.02236		14.9108	0.62231	4.09998	6.74128	20.9382	23.8183	1.36867	9.89772	59.2381		23.2694	-3.65057	14.7485			3.59759		0.90594	47.4175		25.359	16.1196	8.55124	6.90014	17.3488
AACGA	14.9086	3.7832	24.8453	6.40791	56.1544	29.1437	6.17137	5.69577	-0.478899		7.84994	7.30673	2.15877	5.12644	10.72	9.75222	6.82885		20.3554	15.225	4.17179	8.08897	0.0303824	17.9604	5.93643	2.88805	9.46644	22.2473	29.121	6.42448	13.8865	77.466	3.40551	25.3036					3.74207	7.09217	5.75354	9.59461		9.28396	10.8087	6.66163	16.4097	14.1937
AACGC	12.2187	8.1482	19.2461	2.61878	26.6546	23.5972	14.2689	9.40991	15.6908		4.77291	9.77592	8.70308	10.4574	22.7858	8.21247	20.6706	4.31343	30.9885	14.722	4.19761	5.81445	4.35141	20.7953	7.02267	2.73027	20.2949	14.0292	18.0327	4.90245	9.5745	76.0467	8.55316	15.2384		2.22772	4.00787		6.66461	1.42788	3.20423	11.3868		11.8306	18.8621	6.99225	10.0832	15.841
AACGG	22.4935	6.40331	24.6537	12.6107	41.8023	38.2087	15.7847	14.104	32.1303		7.42611	9.16498	8.33711	8.91186	26.4563	17.4823	17.7842	10.9296	38.3035	27.0394	6.10532	8.1017	19.6861	30.7975	10.6755	0.986339	32.8486	22.2682	28.7557	15.4368	12.0826	76.3748	21.6236	25.0526	0.429391			5.54292	10.4315	18.7203	20.699	21.5684		9.54333	21.546	11.5479	13.3832	24.6987
AACGU	7.25006	6.5341	15.6966	5.24518	35.9715	16.0624	5.19792	14.9076	7.08955	3.61546	2.97735	7.87794	1.5668	5.32416	5.30127	8.03992	8.08022	2.27942	13.0169	12.1982	5.01116	8.10454	0.239462	11.0569	3.7079	13.0436	9.68685	19.6318	14.6936	5.085	9.42687	49.6789		12.7974		1.61928		5.89015	3.05904	3.97078	-0.563965	8.97579		25.1698	12.7449	5.21674	11.2467	13.9897
AACUA		0.675792	11.2012	-0.551926	20.4646	6.11894	-2.14053			-2.21394		4.66278		2.25035		4.56529	-0.541334	-5.28658		1.85608	-0.947585	1.10158		2.18583	0.408179	5.43361	-5.01402	7.31366	4.01278	-1.20106	4.09542	14.0866		1.67092					2.10328	9.64027	0.888606	20.4387		26.1229	2.30462	4.51994	3.54348	0.34275
AACUC	0.204542	7.13886	13.936	1.31038	30.8214	13.926	4.02069	3.1623			3.42527	6.51905	6.39848	5.30269	1.86436	6.33544	2.10902	-1.4534	4.99329	4.77235		3.35347		5.11756	2.10453	1.74903	3.27174	15.5379	9.47432		4.61046	42.6221		13.1043		15.3745	7.51519		3.86535			42.4615		12.6937	9.94117	5.97689	3.3039	6.55495
AACUG	0.301774	6.49218	18.3805	3.39297	48.0051	11.8488	6.05773	13.3501	3.98648	0.59208	1.07845	7.35863	-1.19052	6.45779	3.65828	5.73853	1.21363	-2.68822	2.57207	10.298	-2.0956	3.80674		5.80392	1.42472	28.152	8.62344	20.0344	16.0869	-1.77731	5.49136	37.1043	-1.52529	11.1341	-3.30701			2.92618	6.62973		-0.307144	17.2588		51.0418	14.3497	8.5965	7.70232	10.4801
AACUU	13.21	13.4879	29.404	4.56155	56.2599	29.1262	11.3201	32.0089	6.9596	1.11541	11.2459	19.4473	3.28025	7.74912	15.3226	11.0158	15.0612	0.450585	21.8282	18.6096	-1.61992	6.60662	6.00193	22.219	3.74003	27.6329	16.2413	21.3107	23.4438	-0.887449	10.3403	74.6853	-1.21593	33.5603	13.1036	0.136328	7.24037	2.10697	18.0941	6.37666	5.28508	41.0145		58.7832	24.2182	2.94332	5.06328	26.0712	-4.42533
AAGAA	53.8736	0.107228	67.7635	1.08286	144.377	37.2896	2.1177	7.80921			1.24784	4.7632		5.32387	1.91359	5.02372			13.3482	27.0039		7.56589	-2.2512	20.9784			-2.83661	71.7431	49.5002	0.593895	27.1952	139.122		60.8867					0.326879	34.5085	4.83532	2.32452			7.2898	5.51397	33.4173	6.36672
AAGAC	21.8685	5.41638	28.6224	2.18177	82.2309	26.2879	4.95517	5.60618	-8.909		3.22593	5.19143	-0.595046	3.02864	6.24388	8.58919	3.72118		17.8556	21.948		6.44895		19.1542	0.619437		9.36536	36.4175	30.5891	-0.305717	16.6153	96.3968	-3.62685	40.5611					4.80301	22.074	6.28922	6.59833		9.49255	6.69187	4.93159	15.9115	10.2333
AAGAG	33.0241	1.89862	41.1045	2.04107	81.6596	20.5303	2.85088	-2.65312	-13.408		0.31146	2.74493		0.758324	-0.0748608	3.85838	1.32086	0.892047	13.0189	23.9801		5.91869	-6.41196	11.5691	-1.55692	1.79535	25.5951	43.1345	32.1489	1.49299	12.0833	95.7734	-2.02306	29.3372					15.0072	74.4128	45.1268	-1.81507		5.3112	1.59901	4.635	33.3117	11.197
AAGAU	26.8025	0.348267	39.2278	0.50474	93.321	29.3059	5.01755	9.28934		1.27547	1.44747	9.45243	-2.62413	5.59967	2.80158	6.28991	1.41085	-3.67931	8.40444	24.1915	-1.14517	4.98558	-2.93769	17.088	-0.594003	6.15121	1.45831	42.7898	40.9211	-1.50213	16.3749	98.8456		44.9656				0.402925	4.54911	37.9679	7.93505	8.23016		17.9821	7.66446	9.12276	52.824	13.8564
AAGCA	9.90635	4.79963	22.67	-0.0599234	57.8793	7.04525	1.17693	5.95612	-9.65099		1.5181	5.05714		1.93044	0.824098	4.00796	1.81398	-3.00577	7.43015	15.5564		4.10427	-3.09129	5.37658	-1.78777	3.26501	8.79617	28.1366	20.4855	3.21655	7.19938	66.0443	-3.48087	21.0127					6.97088	45.4755	8.87689	11.6582		18.7588	7.74148	4.07773	15.0251	9.21598
AAGCC	22.1202	19.9417	19.1191	-2.03441	52.4481	28.001	10.9927	10.2542	14.3315		8.87199	9.5966	11.6945	7.40111	20.1525	6.88288	18.1244	8.61502	36.8944	27.3029	1.43729	8.9895	4.03936	23.1161	1.61288	4.40072	35.0224	32.5255	36.2513	3.87316	12.1389	83.7989	1.86758	33.57	-1.23099	13.5024	2.16297		11.8961	41.38	17.0432	15.6065		20.6519	23.0584	7.32632	15.517	31.6996
AAGCG	27.2521	5.57491	21.1485	14.4798	36.4898	37.5441	12.9851	14.3636	37.125		10.1498	6.28046	2.87672	6.08128	35.0458	12.4652	26.7377	14.8371	45.7324	30.9395	6.90992	10.6944	18.7186	28.9892	12.0242	3.59582	33.956	28.5044	27.9815	21.0818	15.6399	87.9739	17.8595	24.3876	-1.04987			4.81842	14.765	28.7721	20.12	4.37333		8.15648	15.4279	4.9046	24.4858	19.1298	-0.723364
AAGCU	6.76327	5.39914	17.5747	1.27889	59.1749	14.7619	4.57409	5.46718		0.22416	3.47622	7.30878	0.306391	4.47501	8.52161	4.69007	3.35688	0.514995	12.8207	14.0388		3.58773		10.1824		10.8727	5.49147	27.0242	27.4929	2.23631	8.8323	68.1957	-2.67496	19.1994				1.79733	6.70113	20.6667	6.15137	4.59749		17.5264	10.86	6.27368	20.3927	14.9122
AAGGA	20.8976	-0.588428	27.6817	4.64334	102.334	22.8515	6.78803	-0.128675	-6.38416		2.95042	3.79938	-2.5632	3.66378	6.40578	5.51226	5.73316	-0.748903	13.7623	23.3156		6.71374	-9.50549	18.3359	-0.153715	0.242929	31.1401	40.3027	50.4581	2.27478	14.6911	111.697	-2.23173	27.9097					10.433	106.643	40.0769	0.0811859		15.0237	7.53396	6.54065	34.6664	14.0851
AAGGC	20.0995	11.0801	11.8389	7.94302	47.7927	23.7424	12.9344	14.7917	33.1741		10.7247	9.10159	4.14679	6.51079	21.0589	10.4411	23.0641	6.85691	36.5459	31.8197	1.85973	10.6258	14.6563	23.5108	9.70486	-0.715565	38.8722	33.6263	42.5554	14.6056	13.8174	60.7111	12.1805	25.977	-0.729359		-2.81087	7.83646	19.9696	78.2087	49.593	13.4124		12.0161	20.5021	7.01469	28.3057	26.2676
AAGGG	25.1561	14.7396	4.40345	18.8745	29.136	14.9537	28.712	22.418	114.661		14.2328	13.7633	4.09097	8.47372	32.0043	9.09529	41.6078	41.0327	38.2963	18.1884	0.486639	2.15618	71.9783	28.5098	16.4443	8.08802	94.5655	15.4194	19.027	39.8565	3.26148	33.7745	45.5103	18.6089	-12.7228	-3.45899	-16.9685	10.447	27.0289	121.711	85.8932	20.6539		10.8859	27.93	1.58979	33.6157	30.9019
AAGGU	-0.353045	1.87242	35.6061	7.87387	15.2574	7.2767	8.40101	7.99207	16.8981		5.30959	3.89636	-1.81382	0.875969	5.25388	4.22719	4.40843	3.07983	7.00914	6.15604		2.35741	12.3198	4.44593	3.53469	10.8665	51.36	8.89373	9.57591	11.0028	0.829302	5.79574	3.53902	5.90991				2.47583	17.0307	37.8298	23.9228			22.1061	6.53667	3.89444	22.4048	9.89309
AAGUA		-2.91368	4.89056	0.21766	23.7462		-2.17811	5.58608		-3.568	-1.95479	0.370195		1.85575	-0.326679	-0.00120979		-1.97252	-3.24745	1.95167		4.08555	-5.10585	-0.138258	-1.5561	12.5643	-8.08689	6.0342	4.33324	-0.432767	2.97317	10.4727		2.82613					2.74477	41.1606	4.50108	4.21507		42.5704	-1.6804	2.67417	18.4595	-2.21142
AAGUC	1.8764	3.00796	9.72144		34.7881	4.70527	3.24775	6.63426			3.32127	6.13956	-1.27981	3.70309	2.38494	7.20697	2.71079	-0.23882	3.02188	10.0424		2.93938		6.84533		3.53767	5.07366	14.1022	13.6928		7.28752	32.9433		11.6584		8.51558	-0.749253		8.83131	42.194	3.81686	5.15933		17.2429	5.70474	8.13421	10.4373	6.50382
AAGUG	3.49626	1.32551	4.78049	6.89351	42.6501	5.67257	12.4064	19.2645	18.2284	2.67113	4.45399	6.51669	-2.81111	4.80933	0.320705	5.72455	5.62027	-0.347893	5.99202	9.87196	0.880246	4.41213	10.2589	8.89376	1.97867	22.2723	26.6003	18.1412	15.0847	1.08446	2.18673	23.6536	-1.35134	9.87249	-6.69201			12.9572	13.6742	45.5335	20.9749	1.01106		34.5424	7.93086	6.13476	26.0397	10.7851
AAGUU	9.97457	3.50408	8.82164	6.15502	59.7222	14.6211	10.1752	35.2086	0.181092	-1.48467	6.56902	10.8682	-0.584962	5.14526	11.6451	7.59761	8.58789	0.733258	17.6847	10.5763	-3.26442	4.06121	2.94829	17.0268	0.807169	23.712	20.4648	28.4878	28.2046	-0.0583025	8.37104	54.6355	-2.48428	27.5083	-4.51531	-3.60416	-6.961	19.5406	15.668	69.9052	13.1571	10.4394		63.4707	13.8259	5.8536	24.7522	17.3035
AAUAA	-5.28972		1.33083			-0.950317	-3.44681	49.3701						0.21244	-7.59918			-9.9726									-6.87315							0.0951358					1.54199	2.7747	4.59607	2.0797		57.3975			3.58901
AAUAC	-2.74078	-0.634635	4.05806		14.8763	-1.15053	-0.493563	15.8231	-9.70172		-1.56445	2.13325	-3.14357	2.08168	-4.49486	1.89558	-3.35333		-3.95692	1.67034		-0.00668228	-2.21889	-2.47282		8.22148	-4.16777	2.30619	1.50836		0.27348	3.07334		0.450604		-2.66859	23.4517		0.889212	2.51451	1.40327	16.8279		30.7108	2.11687	4.58166	11.5141	-0.786911
AAUAG	-11.0155	-5.32443	-0.338558	-2.81316	4.65173	-3.60576	-3.73025	4.03171	-9.0656	-7.73083	-1.96322	1.23857	-6.12016	-0.875973	-8.47732	-1.15245	-7.13597	-9.77531	-10.4523	-1.3759		-2.24139	-4.81607	-5.57289	-2.31893	11.4971	-3.48027				1.53369		-6.64024	-1.31008				1.07093	4.69038	49.1309	10.9066	2.53811	-11.9244	30.8707	-3.03084	1.31743	0.163693	-2.02327
AAUAU	-4.26651	-1.47621	9.31592	-0.298705	45.2693	-1.71453	-0.824655	28.5591	-17.144	-10.0151	-2.19739	13.2561	-7.72568	4.14566	-3.75509	2.54892	-9.02414	-14.6319	-6.78275	-0.762976	-4.27319	-2.26087	-7.10532	0.379564	-2.59252	46.8942	0.720622	8.82372	4.94138	-6.41305	1.3783	12.2344	-15.4411	17.2828	-2.32343	-6.8944	7.24476		14.4745	16.8047	5.00591	16.9275		140.368	8.43568	3.80512	38.5995	0.884485
AAUCA		2.68165	3.58197	0.383006	33.6116	0.0651483	0.306621	6.96382			-0.682723	3.2111		2.36149	-2.74484	2.67886	-2.44202			0.578674		0.132524	0.126052	-0.718201	-0.541002	7.07084	0.311829	8.51437	3.09547		0.258365	11.1289		8.46156			14.6136		1.88664	14.9501	1.55981	22.9199		10.6969	2.45338	4.82669	2.88991	-0.825728
AAUCC	-0.899543	9.68923	10.5644	1.57976	34.7569	4.00075	4.90477	5.2464			2.59231	8.49232	3.56516	2.18946	4.81334	3.49697	2.40409	-1.78215	7.24842	4.51273		0.604087		5.17288	0.389863	3.86997	5.21507	11.869	10.8001	-1.157	2.66824	24.5128	-1.76848	13.2219		16.6719	0.746844		6.78538			23.1327		19.8977	7.10649	4.96718	3.38612	6.04651
AAUCG	13.1809	7.7523	13.7927	5.21477	36.2744	12.2564	10.1108	12.6159	10.9202		3.91612	9.57341	3.83098	8.86945	12.3135	8.73251	10.7687	3.82568	16.9669	15.5606	1.92061	9.0053	6.367	12.9044	5.29468	12.9257	11.5028	22.5014	15.4902	3.66999	11.2333	43.9264	1.2682	17.0938				8.56238	8.20665	6.29836	4.48207	5.6772		11.3532	11.6852	4.42223	14.1269	6.92631
AAUCU	0.221242	5.52934	14.715	-0.48431	32.5978	5.58103	3.49308	17.0549	-6.05183	-3.02263	-0.77673	6.58392	-0.930537	3.17844	-0.0927071	2.59547	0.328536	-3.10012	3.38697	2.35972	-1.859	0.235765	-0.566998	4.93545	-0.232261	11.7931	1.37117	10.075	8.73779		2.95928	32.3253	-5.04115	12.2225		1.65629	-6.12497	0.564481	5.15223	1.52289	-0.657648	32.063		30.4079	6.2622	3.18052	7.03166	3.72588
AAUGA	-1.56573	0.23564	10.4925	1.10943	45.9868	4.32846	-0.791503	6.14462	-8.16993	-6.24946	-2.6582	3.98832	-5.98151	1.84213	-6.00571	1.23017	-8.05697	-5.74959	-2.37245	3.68097	2.50721	1.19221	-4.39867	-0.0294749	-0.389255	11.3444	2.36142	20.456	17.7991	-3.93929	5.72232	30.7812	-6.55632	8.33057					1.40383	16.9307	3.46469	7.7272		30.003	0.760208	10.1444	34.6564	-3.49938
AAUGC	2.02483	3.07543	9.62789	1.41067	33.4004	6.24573	4.69147	14.9188	-2.53945	-2.07484	-0.6647	8.11337	-3.80313	4.49507	0.471233	4.51222	2.65163	-1.52875	4.21663	3.417	0.47387	3.29418	-0.87077	5.57129		22.8735	11.2459	15.6479	12.588	-2.36125	3.32001	20.5737	-3.37802	15.3069		-4.05067		-2.6686	7.48313	-1.03211	-1.31757	10.1329		60.2529	11.0875	4.27031	8.78459	8.62393
AAUGG	4.25937	1.60436	2.27941	7.09628	49.571	7.13603	6.75812	9.14362	23.7345	-2.0576	3.94513	6.1811	-4.74593	4.47123	1.74378	2.80289	5.4258	3.06265	6.40671	7.76355	-0.259891	2.77882	9.96674	9.22967	0.849554	13.7887	26.4058	13.7932	14.2095	7.5068	3.52082	28.2603	0.847396	9.03878	-6.59608			-0.513556	10.1375	8.53004	13.3015	7.92606	-13.5568	18.5321	7.00509	6.36615	19.6046	9.38385
AAUGU	-0.5648	5.49546	5.33406	2.47899	30.9743	6.3393	3.12808	45.5881	-7.93089	-7.69307	0.236675	15.9739	-3.48399	8.34337	-0.592148	1.68031	-0.499353	-5.6105	1.30196	7.05803	7.27071	1.25318	-0.595634	3.99166	-0.444087	70.8416	10.2418	6.79016	6.88638	-1.36067	-0.137939	12.7876	-5.26019	8.32079		-1.25182		15.6519	13.6742	19.9561	7.56946	8.56213		138.067	16.0165	3.63435	18.9569	11.3967
AAUUA	-2.74561	-0.850921	5.1484	-2.39538	49.8789	-1.52284	-1.34186	26.8537	-11.7789	-8.54493	-3.04048	11.0483	-6.64926	5.49685	-4.43844	2.61093	-9.09208	-7.26316	-6.11885	-1.81441	-2.30602	-1.8767	-0.142321	-1.47856	-1.68817	32.2592	0.864935	12.6729	8.32891	-4.82249	-0.0958754	12.7314	-6.857	15.1459			-5.77687		13.0048	21.8477	9.28936	10.9006	-3.24553	98.6281	7.53622	1.09192	23.4649	-2.50524
AAUUC	1.45261	9.83712	10.8466	-0.0929827	45.1315	5.74945	1.60109	19.2704	-11.7347	-3.56393	-0.0953707	11.0152	-2.2181	4.80155	0.481287	4.05426	-2.71954	-4.06236	3.36447	5.77502	-3.20829	0.599322	0.87843	2.86666	-0.69092	11.0156	2.11259	12.6885	9.65342	-0.922388	1.74656	33.7021	-6.85242	25.8575		3.62989	25.0247	-1.42039	5.49712	5.0513	2.01345	26.8697		37.0308	9.10358	5.21152	12.1941	5.35542
AAUUG	5.17724	6.37562	10.8083	-0.46353	46.4134	8.53591	6.6494	26.3566	-3.41882	-4.83557	-0.373832	13.0321	-2.63496	8.39102	2.83989	6.13386	2.19436	-3.75138	3.18555	8.29805	-2.78554	0.143158	1.75112	5.96168	1.01857	33.7755	11.2824	20.9412	15.8495	-0.998628	6.76842	23.4315	-3.34264	12.2377		-5.36135	-12.4432	14.4213	13.9328	10.2934	5.535	5.31466	-8.95281	77.3658	12.4721	1.34359	18.9009	5.62784	-11.9578
AAUUU	20.0637	24.8722	32.9396	0.190265	115.2	22.7538	31.4657	119.178	-21.4104	-17.7368	23.8662	41.0345	-2.34218	13.6113	20.0186	19.2611	18.3996	-8.20096	30.8354	4.30428	-10.374	-3.75137	6.90752	20.6852	-3.28346	97.4541	35.7548	24.4658	28.8941	-6.59446	4.95758	68.5459	-11.0718	60.3977	88.9206	-6.54534	27.7222	16.9116	51.1328	31.2672	11.0997	17.424	1.61872	229.503	43.9353	2.78244	38.043	34.0594	-15.8842
ACAAA			10.1327		46.1787			9.21302								1.14227				2.25769		1.11431		0.554191	-0.091777		-4.71452	17.9749	5.01227		5.34083	27.6096		7.3611			29.2186			6.52946	-3.71719	20.806			-1.45025	3.97457	7.9178
ACAAC	11.9596	2.26658	19.5196	1.19246	69.7595	20.5235	4.05446	5.40674			1.87831	8.20203	6.48501	3.80468	5.88464	8.39873	4.00565		17.9393	18.8398	1.31768	6.28026		16.5214	1.27424		1.70331	26.0048	23.2871	0.910242	9.31886	82.3364	-0.459795	29.5112		5.60887	55.5307		2.56818			47.4512		13.6699	11.841		12.0402	12.3133
ACAAG	9.04785	1.5774	20.5744	1.65801	77.6422	21.9465	2.95077	3.16897			0.52861	8.09757	-0.985012	3.5939	1.1996	7.771	0.90159		12.6726	20.3523	1.1391	9.55263	-0.498533	18.9791	1.44967	2.17045	10.1427	33.0579	31.1711	1.88425	13.0539	96.6279	-0.768397	29.4644			8.51211		4.28491	17.7648	4.72658	17.3636		8.11929	8.19832	7.48294	26.6583	13.5229
ACAAU	3.97228	-1.36415	9.36912	0.950199	37.2484	4.97338	2.35717	7.24504		-2.89011	0.471167	2.22576	-1.33946	1.35847	-0.581872	4.32223	-2.41597		-1.47347	5.50338		2.85075		2.01881	-0.235065		-1.29509	13.0036	5.46658	1.38073	6.17313	21.677		8.57353		0.184365	20.9424		2.82398	2.64257	-0.341422	23.0138		7.25197	1.65869	3.49246	16.4257	2.74007
ACACA	168.756	5.97522	5.64083	2.63823	16.2134	-0.767956	28.0265	19.3503						5.82802	-2.25645	2.73984	2.60234					1.90537		2.23332			5.73035	4.09747	2.99216		3.31561	16.3548	45.3279	6.0239		6.08884	362.09		4.0817			27.0739		1.5587	12.0899		6.94717	2.18136
ACACC	83.244	21.8727	18.3837	-0.0213688	34.3218	28.7429	17.4681	8.62185	16.7089		2.58866	9.9505	15.9876	9.73175	13.7597	11.7656	19.8774		29.2064	14.5607	1.6845	2.98893	-0.674081	19.7375	2.0295		21.7125	23.4346	34.3572	1.04756	11.3372	72.6135	18.8008	24.9259		55.9928	186.561		7.96964	1.79744	6.50871	52.6699		4.11251	31.1311	5.03189	11.7542	22.7116
ACACG	46.6775	6.84745	8.54808	4.24405	8.64381	10.8204	4.65506	8.11827	21.4453			2.79077	3.96348	15.2614	12.4365	4.26087	11.6886		12.6228	13.4319	7.71872	3.33526	5.57253	7.22647	2.53722	1.41769	12.8421	7.63136	8.8396	6.44796	3.74524	46.8675	12.5921	4.84426			119.803		9.4439	2.13965	4.46416	22.2151			8.35913	6.12269	11.4551	11.3504
ACACU	31.2613	10.7111	7.91114	2.14856	16.4461	3.10977	6.1049	9.08763		-1.34011	0.779909	5.2909	4.58552	6.86723	-1.57491	2.73844	5.45859	-1.3673	4.89969	5.68753		1.68095		0.998859			4.15803	4.00124	4.24935		1.8307	19.2197	4.72792	5.42481		5.31485	160.499		6.85688			26.036		7.43305	9.57553	4.08231	3.34828	10.363
ACAGA	18.4549	1.65273	22.62	0.519731	67.04	18.449	1.77156	1.97581	-11.2626		0.822468	1.95032		0.43432	-1.71158	2.51018	2.04685	-1.25568	5.19605	11.5933		1.78354	-5.42162	5.93152	1.30123		10.5212	24.5811	18.3868		2.88468	69.3457		24.968			36.8145		6.20706	39.9039	7.91623	12.576		12.0882	1.92888	8.92321	15.8235	5.69241
ACAGC	22.3974	16.2216	28.7454	0.644854	64.9828	34.9096	13.1178	9.55658	15.9457		3.18329	5.40038	7.67452	2.70089	17.4556	7.5509	20.1153	2.86351	35.8854	34.4871		3.79181	-0.683945	24.5243	5.66453	0.0813636	26.6867	25.2521	33.5726	2.98606	7.95412	98.3089	3.20258	33.294		4.40134	43.4643		11.289	36.4944	7.87439	41.9096		14.1487	24.6055	1.73227	19.5263	27.4961
ACAGG	28.6648	16.3	31.506	11.1023	33.1017	37.8354	20.1367	15.1678	62.5946		10.8908	5.09747	4.07074	0.783537	28.5491	8.60335	28.8673	27.3061	31.6919	14.7758	0.494842	3.69966	37.9493	16.5328	11.3226	2.2	59.4757	9.62892	14.0366	9.83995	0.644519	51.9115	20.9249	18.9163		-2.56659	19.9592	9.43855	22.7596	102.812	57.5696	24.6623		13.7364	15.6358	3.82258	11.9609	22.3674
ACAGU	0.122119	2.70601	5.25741	2.00952	33.5166	3.3224	3.18097	6.81234	5.42834	-0.843915	-0.996478	4.01308		1.31268	-3.45387	1.22657	-0.408265	-1.12137	1.10122	8.61432		0.612783	-1.25644	1.28179	2.85953	7.59177	3.11173	10.9516	8.21654	-0.124193	1.86301	20.254	-3.91823	6.19938		1.05109	13.2063	6.7531	6.03665	54.5617	10.7944	21.655		21.3749	3.85696	3.7992	14.5839	6.12509
ACAUA	21.5176	-0.350627	0.694142				1.9788	10.5941		-5.84093		2.72244		0.449881	-2.81013	-0.10357	-1.94063	-5.897		2.03581		1.28283				6.62895	-7.43544				0.483942		-2.4762				161.45			6.89311	2.96257	13.1503		11.8884	-2.69838	2.08633	4.2098	-2.56106
ACAUC	26.8906	4.76475	22.9226	3.96941	44.6955	23.6271	3.16181	5.5981			0.49841	4.63605	1.39554	3.57067	4.94736	5.58323	3.34073		14.9263	23.571		6.15688		15.8105			0.750365	20.5224	27.6762	1.48007	13.4212	95.5173		21.8385		11.5784	108.795		2.58691		1.65869	33.3106		5.39175	11.0609	6.31717	13.9695	17.2997
ACAUG	24.4709	0.684245	6.47166	3.27045	24.3425	10.1708	2.06585	9.94496	4.99616	-1.43871	-4.68027	1.05262	-4.07523	4.61377	-2.59585	3.19041	1.26777	-1.08255	-1.19688	11.7301	4.21232	3.46583	-0.992883	2.78432		11.0756	-0.110793	9.89415	10.8199	-0.859286	3.35752	24.5551	2.02411	1.22475		1.22432	116.744		0.314891	-4.70314	0.477316	8.93329		31.2455	1.42401	2.2077	19.5354	4.62664
ACAUU	17.2576	8.76309	11.6674	0.704983	49.7549	8.86783	8.58814	32.3188	-1.96519	-9.66906	2.57609	9.09457	-0.259036	-0.245028	5.13224	3.43368	5.35909	-2.94053	12.23	8.98142	-3.28219	3.80163	-0.0650707	8.76214	-1.67979	20.8161	14.6613	22.1447	18.0759	-1.51425	3.09725	53.1171	-5.01557	27.1787	19.7601	0.262599	146.61	-1.13166	10.8958	8.53532	9.91746	39.2809		57.1717	11.7198	4.7278	15.677	16.4554	-9.99087
ACCAA	6.47315	6.5874	20.6338	2.1543	64.9403	18.2397	4.8696	2.40828			5.67206	7.68759	2.01435	3.86795	2.20209	13.2098	5.68068		8.47888	14.6631	2.92106	7.15725		14.115			6.08902	33.9083	35.3393		11.5007	83.5454		27.2689		2.60709	11.5373		4.46513			34.4282		16.8959	7.97377	7.15942	16.4083	12.8883
ACCAC	25.9232	15.6729	19.398	-0.573274	43.8636	30.3708	11.6917	8.47527	3.12141		4.87003	8.75969	20.0455	5.07286	12.8504	10.4262	15.916		31.152	23.1233		6.67186	-2.96642	22.4207	2.07739		12.9656	25.8312	35.5878	0.844797	11.1941	91.5389	3.99777	29.2393		40.8808	103.474		9.5997		2.52233	65.0983		14.2614	23.2612	10.7038	12.9354	23.0518
ACCAG	22.3528	19.388	24.8363	0.116214	76.8778	41.573	16.0442	10.5901	31.0937		12.7972	12.6361	8.79271	5.59941	23.278	11.5335	30.4803	9.25609	47.8417	35.8839	2.20597	7.93037	4.24284	34.7435	5.76178	1.06742	35.9167	35.2135	58.3954	9.81784	12.194	115.719	5.0563	41.9054		4.47122	10.5426	0.926951	16.1281	43.0169	22.3789	48.1397		16.4524	21.5504	6.95445	23.8179	39.9456
ACCAU	15.7472	7.62301	10.5466	1.46404	37.7629	20.4005	3.60314			0.0446496	2.27937	7.64344	0.0559967	5.6606	2.43407	5.07836	1.06239	-0.278614	11.6144	14.2367	2.45347	3.88606		9.18566	1.40357	6.24208	-1.00761	19.2817	22.4096	0.817332	7.0515	50.8747		16.2322		9.27059	47.127		2.87997		-2.28429	33.3372		18.5583	11.9584	5.49161	12.2066	13.3316
ACCCA	28.4218	26.2136	17.0924	-3.74595	48.3658	26.7796	16.5591	9.34517	39.8524		10.8432	9.90086	21.7004	8.29127	20.4018	12.5379	22.9723	7.79482	33.0685	19.9793	0.699081	3.05669	6.61671	21.6699	5.11753	0.862688	25.8251	26.8982	32.8457	1.88166	4.67248	72.2198	5.82769	33.7657	-1.21323	65.6619	71.2055		10.0655	20.5437	14.5101	55.6599		12.8153	35.361	4.56073	12.6809	23.2436
ACCCC	41.2994	57.9031	33.289	-1.0322	39.314	59.1277	29.9398	20.0303	145.995		22.9949	32.8032	111.212	21.659	43.5472	30.2932	52.2777	34.1215	80.6837	31.6487	6.2908	9.48233	47.2188	42.5007	16.7155	5.16219	54.9823	33.2388	45.3226	5.19034	13.1886	81.3725	18.8793	40.5771	1.63803	260.641	70.0303	-3.35348	17.6747	18.5693	23.5741	86.7403		13.8499	69.6965	5.83099	8.63928	51.8436	2.71156
ACCCG	41.8141	19.9333	15.6359	15.2007	28.2562	51.5783	18.9049	21.8896	114.202	37.9624	14.6449	10.3322	32.5569	20.1476	42.1793	14.2291	44.6875	24.4413	66.5624	35.3863	8.74454	10.9528	42.0252	39.1158	20.5861	0.78302	41.4187	18.3496	31.9912	9.27813	15.125	87.7962	20.2122	29.6741	1.48476	44.863	15.9341	2.87063	14.2529	16.3416	15.2895	34.4663		9.02439	33.315	3.86133	11.4978	33.9378
ACCCU	16.404	42.9886	22.8954	-0.39213	23.8819	29.7537	14.8863	8.4376	38.1256		8.62013	18.2737	40.9189	15.0058	26.9847	10.2572	29.8901	9.52516	28.1834	14.6802	1.19229	3.77983	8.02122	18.211	5.31604		22.2704	17.1867	25.29	2.04776	3.90076	58.1942	8.91066	16.4814		101.089	27.6934		10.4973	3.94987	9.31232	30.9502		14.7625	38.9747	5.92909	4.81815	30.8521
ACCGA	33.5322	13.5592	17.436	11.0977	47.4643	42.2459	16.5074	11.8813	33.8307	11.99	7.95386	10.2183	13.627	8.29218	25.2031	13.1283	19.5063	5.86744	43.9684	33.1254	6.92918	11.9437	15.2558	31.9212	7.73513	4.20662	23.7338	34.4081	35.644	6.4588	17.5971	98.6119	16.6676	26.2566	0.112516	2.03054	8.94798	-1.28371	15.7217	17.7109	15.6297	19.9562		10.2674	20.588	5.28762	23.8326	24.2518
ACCGC	21.5613	17.4254	17.4573	13.335	28.6488	52.0996	14.6643	11.8814	64.9627	37.2162	10.873	16.0629	26.0169	17.2625	36.9819	24.323	39.8881	15.0663	72.3283	45.3376	9.5589	19.4059	25.2525	46.6513	10.8233	0.787328	34.0267	28.1349	37.3811	23.2019	27.1907	110.21	24.5066	27.9395	2.8414	29.9141	10.9976	3.00682	12.9609	9.04189	12.7694	30.6692		8.30829	40.6655	10.6911	20.1568	33.8304	0.170545
ACCGG	33.2325	14.0305	19.2113	17.2934	38.0642	57.5304	19.2864	16.2696	109.223	27.165	17.4222	14.3817	14.2092	7.65494	42.879	13.8364	39.6918	23.9452	69.1551	39.8454	8.48294	12.4189	49.3109	48.3617	21.5305	1.18598	40.9047	25.2021	37.9632	26.3761	17.3965	95.8254	38.5818	39.5005	1.72464	8.89233	2.24881	10.3198	12.4457	25.0946	22.1478	37.7793		7.80651	32.7158	7.04963	29.4554	37.9565
ACCGU	15.6843	12.8205	11.1216	4.35278	29.5444	19.8024	14.1299	15.1402	16.0414	8.85757	12.1265	14.0079	13.8095	4.28632	17.6096	9.89882	23.2701	6.85025	40.6642	19.172	21.0568	10.7961	8.55263	22.7356	6.3617	5.85919	19.5984	15.6741	19.537	7.25314	10.9961	56.4847	10.6418	14.4145	2.02542	10.195	8.8239	7.16453	12.6594	6.38119	4.61594	25.0593		19.1145	28.329	8.77783	13.7212	23.7246
ACCUA	1.53898	1.62234	8.40436	-0.0287772	23.1016	3.80344	3.29347	5.48678			0.0736746	2.64794	-0.466994	4.09243	-2.26744	4.02147	0.975055		-2.53226	5.37286	0.129251	2.52424		1.22006	2.13399	2.63991	0.138331	10.4822	9.70323	0.225759	5.14811	17.55		2.84512		5.3185	24.3272		1.11796	4.03396	0.733096	30.0194		26.3583	6.54618	4.9335	2.93051	3.04228
ACCUC	17.1577	27.1427	20.3464		42.6106	33.0676	9.6961	8.06093	10.0806		3.94095	14.9934	34.2423	6.43326	19.9336	13.0817	25.025		45.5536	22.2938		0.919127	-1.43151	23.5439			14.6971	16.3945	20.7745		7.55125	75.4476	1.31966	28.2093		77.7652	33.9949		7.21032		0.423885	51.384		11.5064	33.8282	6.02932	8.30202	34.6529
ACCUG	25.1896	27.3958	24.6287	1.32012	52.6038	46.0185	16.6983	12.7428	10.0557	11.8279	13.5903	17.5486	12.3943	9.89916	30.4075	18.4615	38.4765	8.52888	49.7056	35.8052	5.81024	16.628	3.56138	34.3313	4.54068	7.66555	31.6005	32.6993	39.3816	10.4148	14.0373	107.304	8.03886	28.6619	-3.53538	11.8945	4.78639	1.78019	12.0787	19.0191	19.3673	31.6334		23.4862	34.8602	11.5861	29.7763	40.2011
ACCUU	15.5057	29.9169	32.0098	2.55783	47.3655	33.0581	11.793	11.3143	31.2435	5.33115	7.7503	16.7309	21.8198	8.7866	18.9949	9.22072	20.587	10.4757	43.4403	23.1487	0.0116411	1.14755	10.6044	28.6406	4.22948	7.56366	19.3225	22.7942	26.0579	-0.906511	10.5479	89.528	3.24618	31.058	11.8154	35.4	23.6664	-2.73391	8.21601	-1.18726	2.60654	41.1479		10.8338	30.8701	5.82276	1.38747	33.3834	1.52042
ACGAA	13.8784	4.72407	18.0781	3.50865	48.5608	17.5013	2.71992	3.61742			2.65188	4.89881	1.24226	3.78015	4.27954	9.0874			12.5091	12.2967	3.25376	4.11408	3.24645	13.7368	3.92484		11.199	18.7319	12.4778	3.03321	8.61083	62.6083	2.17174	21.0137			2.97122		3.66507	7.39972	3.66758	7.89476		4.22245	5.50089	3.58182	10.8132	7.13878
ACGAC	11.8208	4.24452	29.4797	6.52765	33.6709	42.9584	6.02468	4.86735	1.58002		5.2765	4.55013	10.2962	8.47454	20.8164	6.5936	14.695		24.9384	24.6977	4.60015	8.50768	1.69976	27.1009	5.09027	4.1351	7.55256	16.6656	20.7761	6.36723	16.2494	107.904		19.8094			7.58279		5.29823	1.17072	3.57462	12.4156		4.37471	15.2536	7.3397	18.7852	17.86
ACGAG	30.9881	5.30489	22.5582	18.1126	57.0208	58.2994	13.5923	6.19778	32.0901		12.3762	9.75029	11.0534	9.81253	31.3752	18.5338	30.4092	7.34537	59.6167	36.733	9.88793	15.0353	16.2199	37.7779	8.8641	1.27363	30.6869	37.1938	42.2755	13.8855	26.3495	117.077	16.5885	32.9247			0.671913	3.5655	10.7536	27.2999	21.7859	15.5399		3.91938	27.3149	8.56324	35.1723	29.9224
ACGAU	14.0375	4.80667	15.3546	7.47579	32.8733	15.139	6.78244	5.47864		2.99397	5.85008	4.00665	2.57072	4.00206	11.1635	7.70097	5.92564	2.04256	17.8029	16.224	2.65742	7.37286	4.69343	14.0647	5.78316	2.66403	8.80201	20.0622	14.5653	2.76913	11.9879	52.0546	1.13541	15.7929		2.58745	3.6907	5.28811	3.34023	5.29736	2.08031	8.50885		6.49016	12.8797	7.02148	22.1757	9.08392
ACGCA	47.2381	10.0063	10.9173	4.45792	23.7262	16.5088	11.3909	11.0473	30.2472			8.42546	2.48204	15.9975	14.4811	6.69892	22.1127	5.16673	20.6718	13.6165	4.44447	8.89203	7.40944	11.7524	2.77403	1.91003	21.3951	11.1961	13.7297	6.70849	4.99543	43.8343	17.4339	9.41774		2.75778	90.501		8.31741	11.6759	6.96984	18.3736		6.95929	18.7522	4.04656	9.83248	10.6554
ACGCC	22.6946	19.5228	17.4603	9.15464	19.9607	41.4956	15.2675	11.7413	68.3601		4.84557	12.6647	28.7567	13.2114	41.0419	13.7417	34.7195	6.3569	50.9187	33.1145	8.25945	9.97951	25.5828	32.3881	8.83799	0.931902	33.0939	16.3276	24.658	11.9487	17.7459	96.1769	24.5191	23.3816		30.9101	20.021		9.50226	4.57004	9.07869	28.5797		2.73145	37.9535	8.70516	16.5484	26.7973
ACGCG	16.488	7.71521	9.03236	19.1011	7.27149	30.9655	13.2042	9.15745	83.717		4.65479	5.52245	4.462	14.8403	39.2421	8.18912	35.0764		37.6738	13.3709	15.9627	6.96122	34.1955	26.524	12.6161	0.7752	29.5697	6.29728	7.82873	9.83772	6.44734	51.1035	20.8864	6.68769			28.2086	4.5067	9.86319	4.90764	5.24906	10.7795		5.50313	17.5857	5.87686	7.74652	15.1801
ACGCU		9.14158	10.0074	7.56604	15.1417	14.3659	8.39706	3.93526	12.0228	10.4205		10.7281	4.24653	13.2754	17.5345	6.87297	10.5021		21.5294	15.6433	8.25407	8.55693	3.90375	17.0861		1.56805	12.0395	6.29903	10.8174	12.1196	9.73973	50.9266	5.06711	6.74422			7.16165	2.47286	7.67289		2.85796	11.7125		2.32401	16.394	6.70673	13.8364	14.3661
ACGGA	27.8153	9.78352	21.2259	14.7263	46.7775	32.1371	6.02176	6.50354	43.133	5.45666	9.91822	6.86226	2.82867	6.40449	23.0126	12.8158	19.7246	6.93541	41.4083	33.0052	7.70198	8.18669	23.7667	30.0271	10.7408	2.26572	25.7503	26.3706	30.0433	8.20081	10.5188	95.025	15.1486	26.0658	9.37058			9.69015	14.7728	22.8474	24.2061	17.4081	-0.791377	3.1294	15.8605	11.4695	26.0544	21.948
ACGGC	21.6707	10.8123	18.296	13.6969	35.3633	43.3041	14.0086	11.0878	75.1514	20.8784	8.50679	11.9443	13.4837	10.5296	46.0822	19.3978	38.3646	16.2793	52.6154	38.2505	9.73683	13.6367	30.9418	36.536	19.4461	0.296736	32.9268	24.2677	33.8835	15.2054	20.8645	104.912	27.4284	25.4122		3.92758		8.04414	11.5952	13.8439	15.3775	24.2225		2.19302	24.7309	4.99169	21.2017	33.2421
ACGGG	40.7812	22.012	17.599	42.1343	29.1258	55.0242	28.522	18.3262	154.941	26.279	14.869	11.9815	12.9132	13.5468	54.3404	18.2278	61.5598	45.8008	71.5497	32.1038	10.8991	8.55777	96.1995	42.7781	31.0539	-0.00710463	64.5426	14.5897	27.0022	43.7333	13.0914	73.5892	73.5428	24.161	-4.88549	-0.412488	2.75197	25.1962	20.8924	27.8762	34.6322	26.7064	-4.08368	2.40861	33.0471	5.61898	19.7062	45.3061
ACGGU	9.97377	8.57048	16.0853	10.2733	23.1087	17.9452	11.9998	14.0261	38.4804	7.58685	8.20407	5.97248	5.80145	6.2605	20.0142	7.40628	18.945	7.79268	30.2657	16.9352	3.27724	6.13786	22.6617	19.6542	6.49098	4.79716	37.9502	11.4983	13.8438	10.6389	4.27167	37.5754	14.9773	14.4072			2.58078	18.5356	11.3447	14.4344	14.5532	16.9143		11.4296	15.8687	3.53679	13.0275	17.046
ACGUA	2.68644	5.52419	4.82582	3.81409	7.49349	0.799118	0.717447	7.49596		1.28857	0.432927	5.22636	1.90584	4.94822	2.00464	3.9091	1.61579	-0.583717	1.72914	4.60132	2.03359	5.74412	-1.7927	6.06348	1.72077	11.9951	2.73723	6.93201	3.47223	2.67463	6.79812	12.8754	2.9726	2.23999		2.00625	32.0297	3.64443	2.53501	7.91075	5.39291	7.98141		22.9293	5.19576	6.2328	5.4888	7.19398
ACGUC	9.93558	15.517	12.7708	11.335	26.6211	29.4814	14.9528	11.535			2.6958	9.99714	13.4791	9.28933	17.4852	11.2201	11.6645		35.1583	23.3653	12.1315	7.8164	2.50531	22.5817	4.45687	3.88719	15.0902	17.7167	14.5516	7.10114	10.4627	102.216		17.8675		21.7537	9.9182	3.44757	5.03796	5.03129	2.23126	21.8891		6.4216	16.5264	5.98418	11.6384	21.8125
ACGUG	23.4119	9.70564	14.7797	14.741	23.4309	27.7352	8.5851	16.5066	20.346	11.2378	8.75709	10.4724	4.03167	8.84895	17.8299	11.85	28.872	3.7129	31.6122	25.9636	24.8109	9.64059	11.2878	21.7914	12.3802	15.5896	30.1677	15.271	23.1638	15.2856	10.5626	64.2723	11.2814	13.45			2.88771	18.8649	12.5202	5.01331	11.333	13.6655		19.5515	22.8616	8.32261	23.3075	20.5379
ACGUU	10.3782	13.7651	16.3018	3.33323	25.6359	14.5219	7.73904	18.4737	26.1383	6.71925	2.96631	9.94158	6.06907	4.54501	9.78437	5.64826	13.4161	6.14597	19.1812	9.79382	0.477453	2.88649	6.79813	15.7955	0.939004	7.13273	15.4856	13.6167	12.3649	3.63064	4.55318	35.9695	2.19013	14.4475	4.5893	2.31103	1.94904	19.7305	4.35717	10.9695	2.62708	12.4589		21.1411	15.0165	6.57011	6.98339	16.2182
ACUAA	-2.33011	2.82839	19.5524	0.119336	6.4078	11.4624	0.912787	2.83545				5.02309		2.56871		3.44408				-0.044143				-0.259364	0.462993	3.73532	-4.32502	1.754			1.42209			-2.74474			5.73796		2.68375	3.69682	1.79247	14.4789		25.213	1.5404	3.87411
ACUAC	2.18382	3.04186	17.5101	2.87697	41.8271	17.6204	1.40913	5.013	-4.35147	6.82348	2.83046	8.69919	2.5916	6.17368	1.43368	5.62869	3.9425	0.0931436	12.7363	15.3752	1.29303	3.70198	-2.90656	14.3726	1.26333	7.02911	-3.60343	15.5263	19.3375		8.85657	69.8413	-1.60299	10.5781		2.4664	38.9031		2.57316		-2.41797	44.4688		13.9187	10.6739	4.7786	12.3505	13.5997
ACUAG	-4.07135	-1.26943	-0.374641	-0.668031	4.81418	-2.3402	-1.023	4.17318	-0.358742	-1.97455	-0.00996125	0.886717	-4.82937	-0.818648	-4.31217	-1.67314	-2.14712	-4.5178	-6.02417	-3.03723		0.168081	-6.51235	-4.72061	0.322637	6.07635	2.03428	1.43451		0.861596	-0.667735	-2.62169	-4.7618	0.18523		-1.51436	13.7498	1.171	0.864198	33.9177	5.69322	8.39417		21.9991	-0.616797	3.79669		-0.957055
ACUAU	6.77308	5.40064	10.1873	2.00109	40.6799	11.851	-0.463453	5.77301	-9.5411	-0.518566	0.872029	11.1423	-1.20777	8.54152	1.3653	4.6035	-1.3297	-1.91045	7.72685	9.27633	0.075939	2.21625	-2.46211	7.28345	-0.367807	19.17	-1.01196	16.6378	11.3616	-2.10678	5.47611	31.1316	-1.51887	11.9285	-0.868712	-2.38055	10.0483		3.46349	10.1252	5.57022	19.6215		39.3402	10.6043	6.66861	17.5707	7.73115
ACUCA	24.1	3.15411	12.2754		20.632	6.29813	1.94316	8.33213				3.11937	2.16637	3.85708	-0.70947	2.75053	6.46876		1.54288	2.09711		3.1522		-0.595402			3.40901	6.73352	4.76196		1.62617	23.5989	2.46854	6.28473		7.61501	115.674		2.95387	6.09418		28.3713		3.65396	5.37286	4.88718	4.73181	2.71774
ACUCC	21.8158	33.1306	22.3304		47.586	41.5477	19.4429	13.1921	3.90782		9.71735	15.1459	50.0816	13.4359	23.5036	11.0259	25.4905	10.9132	41.6501	19.1511	1.92731	6.65124	3.17265	23.126	2.34418	1.38342	25.1861	19.1431	23.8205		8.33825	65.0424	3.43288	33.3591		87.3519	56.2474		11.725		4.97905	48.4416		11.664	40.2186	8.892	11.3803	26.8684
ACUCG	22.6157	10.0286	13.509	5.50716	23.3638	28.3667	13.4287	13.9662	17.7616	11.0204	6.23395	7.83609	10.0685	8.2336	26.726	8.73969	23.2933	10.0994	43.0299	20.3268	2.66897	6.7524	10.6927	27.3366	11.2163	3.48093	22.1535	12.0612	15.2614	10.7044	9.73451	62.9255	10.0346	16.1181			12.6896	5.68282	13.0686	7.51522	5.68929	14.462		7.36405	20.1742	6.20157	11.5652	17.4635
ACUCU	7.66229	17.6327	21.9746		22.5424	13.9636	3.59913	10.1648	5.6635	4.91926	-1.03478	8.77235	5.57814	9.99695	4.66581	3.76934	6.66601	5.4464	9.98879	6.19884		1.94492	0.808812	6.48494	1.75078	2.55835	-2.8446	8.87959	7.39681	-1.296	0.931444	37.5752	-1.06836	4.80928		17.9186	26.4023	-2.92198	2.63341		2.13328	32.8788		6.45951	10.167	5.50954		10.14	7.59999
ACUGA	-0.219823	4.46107	17.13	2.06341	26.661	11.0956	0.527591	4.08937		-0.324752	1.13124	6.18505		3.38201	-0.261461	4.20425	1.46906	-2.40774	-2.51049	7.46851	-0.403304	2.38968		1.78085	1.56777	5.75367	-1.48445	16.9879	8.88929		1.9328	25.1216		5.90651			11.5611		1.85889	13.2978	1.69895	11.1325		15.9674	5.21017	8.60725	8.16442	2.82
ACUGC	10.642	20.4392	11.7521	1.53106	30.8168	22.7454	13.4768	21.2641	0.923614	9.7701	3.8294	11.0276	8.36974	11.2534	17.73	9.48042	25.7083	2.51619	31.0097	21.6042	1.84698	7.78952	-1.49797	17.0681	3.03314	10.0141	20.7139	14.7693	22.84	6.57243	7.32389	59.9083	2.93764	19.5391		10.0897	19.6476		12.2063	1.7351	7.20784	29.0481		31.7421	26.3696	6.81092	18.2491	26.8773
ACUGG	19.2478	18.5749	8.01979	8.71402	47.2162	21.4112	20.3685	21.6031	48.1519	5.41118	12.2926	15.9367	4.53934	7.36323	21.5926	9.56232	30.8857	15.8377	41.9053	21.4804	1.56276	6.76287	29.4659	30.1218	9.20861	7.27956	39.0456	22.7911	29.4151	18.7554	5.8949	60.3258	12.5141	23.7486	-2.57316		2.16081	15.2105	19.9958	39.3304	36.1462	18.7603		13.8591	29.6084	7.58592	31.5465	30.81
ACUGU	6.28337	16.5001	13.479	5.14837	22.8299	13.6757	4.96061	24.2867	9.37162	4.52554	0.331605	15.922	1.73337	9.34468	2.89042	6.616	5.33337	0.630212	10.1175	11.2598	9.63486	5.35904	3.00461	6.10491	5.36572	46.7524	9.61072	8.11604	10.5951	0.580541	2.54048	27.5178		0.442295		11.9349	1.0829	16.4416	5.66219	1.26171	5.07947	20.6748		83.8816	21.9071	9.97973	13.3216	17.4639
ACUUA	0.830711	3.5293	9.75466		20.972	1.53833	-1.02443	6.92843	-5.78722	-4.30259	-1.80469	6.29818	-1.8597	3.12535	1.31298	1.87613	-4.09329	-4.03241	-1.14766	3.02921		-0.600299	0.625189	2.01297	-1.8507	9.29275	-0.177353	11.067	7.8616	-3.48859	0.0146423	19.638	-6.28298	9.92154		0.0841665	17.7166		3.68609	20.3411	5.94893	19.9148		38.5907	2.2771		3.98669	5.16191
ACUUC	10.4539	17.9002	26.9653	5.25761	42.1757	33.1438	5.62926	1.4219	10.992	15.8522	1.69107	16.3517	11.547	5.70314	15.4384	9.08978	14.2134	7.3005	29.9541	30.2343	2.46177	5.11545	4.35582	23.1415	0.646627		2.25243	18.1817	22.8856	-0.331514	11.9383	112.678	0.783644	18.3296		28.1248	39.6205	-3.97956	1.52826			58.2054		0.258767	25.4375	11.7712	5.23837	29.4559
ACUUG	10.6712	10.9029	13.8473	3.26162	29.4351	11.9521	6.80113	15.5165	31.038	8.02359	4.75525	12.413	0.643743	7.85618	5.35793	7.59652	11.0645	6.4466	17.4433	15.1976	-0.603342	3.54364	11.8695	11.6449	6.48158	19.7695	16.7517	14.0033	14.5637	4.25184	4.90432	30.3008	1.73459	10.6105		2.80284	-3.16293	17.2603	10.8628	0.69355	2.1495	19.7828		10.6855	18.9016	5.1626	5.91876	13.7632	-9.39499
ACUUU	38.7278	28.6039	40.6184	12.3113	107.115	43.7274	28.2178	78.0188	32.1471	-0.383458	26.5671	35.0974	18.0689	10.9215	34.3246	21.2169	33.2037	12.5571	72.9997	28.2831	-3.41253	3.7148	22.26	41.4909	7.19009	68.435	42.459	35.8186	50.3685	-0.136839	12.6916	124.977	10.8932	60.8812	85.7869	11.3159	55.4201	17.3087	31.626	15.9171	15.609	36.9222	-2.18458	106.747	51.4424	4.98353	11.2958	50.8994	19.6488
AGAAA	11.0729	-0.0213118	30.6216	-1.0912	96.1966	2.70315	-0.809181	3.84919				0.893124		1.218		1.50829			-2.04264	4.33352		0.310362		2.82463			-6.48558	40.1563	16.373		5.4027	58.7425		25.5709					1.46461	45.1194	3.36638	2.3875			-0.322618		17.2174	-1.89698
AGAAC	15.9888	3.27534	31.6518	1.95705	74.6882	24.9226	2.97116	1.78641			1.18334	4.12921		3.74128	1.92468	6.12036	1.85691		11.9038	19.8417	-0.428293	5.6941		14.9486		1.88441	8.68836	34.7147	34.5332	1.5902	13.2964	97.5027	-0.286259	29.0948			-2.21592		3.51308	22.0351	7.33926	10.8715		11.306	6.74419	5.72847	13.3072	11.6974
AGAAG	73.4134	-0.461985	59.1624	4.52212	151.289	71.1356	9.77371	1.63261	-17.722		7.79459	5.67283		7.23912	16.5461	8.40253	8.9975	3.30048	40.7604	51.4211		14.613	-8.65365	37.5606	0.901098		32.8805	71.6982	67.8144	4.28047	31.013	184.119	-0.068706	59.3841					14.4595	106.147	41.1191	-1.12722		10.2584	10.0216	8.73992	66.606	23.4818
AGAAU	1.87526	-1.14973	3.97316	-2.1815	61.3952	-1.06217	-1.65064	3.04152	-14.3401	-6.97881	-1.29988	1.75869	-5.21342	1.17217	-4.9059	2.4324	-5.10683	-5.43377	-1.46109	5.14451	-0.484852	1.2737	-8.58911	2.34428	-0.910093	4.52047	-2.89055	20.4883	11.4656	-1.22783	3.15159	40.2023		15.9037				1.61608	0.0743222	42.0858	4.11022	5.27661		20.1382	-2.48496	2.95457	24.5611	0.181713
AGACA	23.2197	3.28475	16.6876	0.854959	48.6468	11.3702	3.67942	5.26712	-8.83464		1.19191	2.23607		1.51237	2.12179	2.74044	6.85968	-0.0950725	13.2345	12.3925		4.88897	-3.23998	9.12574	0.215228		18.3252	24.883	19.0044		7.31917	58.8611	0.732931	26.3337			57.8173	1.96121	10.7364	67.8449	17.8323	13.7451		5.12544	3.64447	3.93698	15.1558	11.2937
AGACC	28.3303	21.905	27.6067	3.66205	72.7286	40.1241	16.9779	10.1416	52.8183	4.76544	7.48059	12.6892	16.3132	5.27495	27.8232	13.5507	26.7278	15.5864	44.3117	33.9727	2.40298	11.977	13.7397	32.2809	9.89179	0.199502	37.0356	35.1567	42.2991	6.34181	14.2888	110.535	10.9419	35.0113		21.7793	1.67721	0.727647	22.0798	45.7048	28.3755	24.5495		11.0688	26.6256	6.19802	21.2648	32.9672
AGACG	23.7251	11.2346	23.3715	15.0444	42.7888	33.1062	10.2308	7.57888	48.6304		7.2356	6.28365	5.97403	7.19424	26.6401	10.867	23.8767	8.25893	44.6736	24.6388	3.80871	8.00139	21.3053	31.7327	12.3909	0.728974	35.0863	23.3181	22.0729	8.5169	11.768	103.272	18.6045	19.4908	5.37325			5.67601	9.53314	30.9219	22.3777	11.0443	-0.264092	5.56778	13.1226	5.53318	16.0601	24.5067
AGACU	5.35558	8.84199	11.6911	1.79415	57.1153	11.2525	4.19245	2.88885	-5.73803	1.01627	2.60399	8.57034	0.213992	2.67895	6.02627	6.46184	3.72317	-0.976497	12.3352	11.318	-1.08609	3.3562		10.217	2.5159	4.22408	3.65913	19.7226	17.1227		4.03077	55.8248	-0.138332	17.5429				-0.724516	5.6983	32.5472	7.86001	11.0014		12.2548	9.41311	5.60845	15.9416	12.3749
AGAGA	24.094	2.18577	17.6091	0.504248	63.6669	6.6196	4.27121	-0.264922	6.16566		2.48689	0.71709		0.830124	-0.954589	3.21487	4.07381	2.91384	13.3261	19.2552	2.12783	4.15152	-1.04843	7.32771	-1.06696		29.3103	36.1042	25.9215	-0.0150078	4.85436	64.2658	-1.25716	24.1049					16.0338	114.324	57.023	-1.81132		10.3009	1.37671	3.1267	38.7187	6.85118
AGAGC	24.7731	13.5994	21.8641	14.6369	38.7042	31.714	13.0552	7.06481	81.3977		8.8987	5.97325	4.93807	4.34025	22.5403	5.68767	25.033	22.0712	42.8696	34.011	4.08652	4.25385	26.6566	22.9074	14.4437	-0.308219	47.7575	28.2059	30.8662	12.8457	8.24048	76.2436	13.4955	24.3015	-5.19762	-1.36045		13.2467	20.3123	100.544	59.4736	13.2214		0.864221	16.4729	5.9308	21.9771	30.8318
AGAGG	45.4184	19.3009	25.9573	34.9724	53.3377	31.9459	24.191	22.432	166.252		14.9754	9.14731	2.64678	4.87619	42.9333	11.9648	35.4559	46.973	43.0586	32.6431	0.293184	11.7701	81.5249	27.794	21.8225	0.577563	86.6991	29.0538	31.4723	23.9681	7.38093	79.1828	44.0634	29.0606	-11.8531	-10.5731		32.823	36.0383	166.757	104.166	17.2657		4.28913	17.8633	3.69757	37.4327	39.074
AGAGU	0.870869	1.25546	2.47686	1.8871	30.6563	2.95998	5.66492	3.82434	2.51175	2.31215	1.9677	1.50982		0.0431664	0.415731	1.9624	2.89098	0.533254	10.2466	6.42184	10.6947	2.78413	1.79067	6.8069	3.45028	6.90736	31.4075	14.456	17.224	3.72229	2.02325	26.711	0.425171	7.46297		-3.14311		7.55988	10.9927	67.6166	24.7192	0.532973		8.94096	-1.56014	4.29138	21.6782	4.8552
AGAUA	3.07645	-5.23354	1.01508	-1.87516	42.1542	-1.59878	-3.22253	-0.161874		-5.7292	-2.72878	1.05272	-4.1429	-1.51101	-4.69504	-0.268437	-2.78423	-5.88609	-6.79181	0.382008	-1.15707	0.549647	-4.12408	-1.82088	-0.578064	8.97849	-11.4938	11.9561	4.84753	-0.600987	2.15945	9.23782		6.44657			0.377054		2.26609	65.7447	8.55995	9.01673		18.7183	-5.39297	5.88028	31.238	-6.57389
AGAUC	14.0127	5.11801	29.9374	3.45279	68.6837	29.4238	6.40963	3.69779			5.82221	8.75412	3.61682	4.26657	7.03992	8.64251	3.6431		23.7895	18.9174	1.61329	6.70139		20.1203	6.52023	4.26311	7.19574	31.9548	41.3146	2.12483	13.3639	95.429	0.0299229	25.3171		3.12865	2.55112		9.31371	26.8576	7.62923	16.2438		12.8167	12.8055	7.72487	25.8466	16.5956
AGAUG	28.476	1.84944	21.5742	6.31836	94.6168	28.8909	6.60358	0.174113	7.29212	0.755499	2.59042	5.18751	-1.65849	6.28272	2.6589	5.7581	5.78264	-0.164433	15.4263	26.4155	1.48602	5.28151	3.12035	18.1647	2.9299	12.8766	13.7415	38.3279	40.8131	1.82387	7.86524	87.0907	-1.93128	24.8585				10.81	5.58399	47.9294	22.0217	1.04311		6.65004	8.40644	5.812	66.8077	13.2389
AGAUU	14.5927	9.44939	12.9972	3.09324	73.243	13.1537	9.87293	22.9865	-4.09996	-5.52554	6.5451	9.51392	-0.127848	5.90569	11.7037	6.12815	8.34901	-0.522087	23.2211	18.8369	-5.02905	2.69307	1.08027	14.4893	0.339052	23.5151	15.6713	27.6768	34.9155	-4.0068	8.52505	66.5784	-4.12851	40.8184	8.76418	-4.59004	2.48074	16.4629	14.6912	62.9182	17.9136	10.9425		43.7589	13.6781	5.99199	41.4455	19.5494	-10.752
AGCAA	5.38286	2.80733	20.9583	4.76194	63.1225	15.7654	0.969204	4.22945			0.173172	3.70068		4.03814	0.630746	3.52035	1.54741		9.55107	21.8387		4.2707		6.61225	1.56358		6.15649	26.9443	24.301	4.58814	10.7397	66.0058		26.4561					4.64259	42.9923	4.95259	22.8647		8.53418	5.83492	5.06798	16.7022	6.86153
AGCAC	15.8048	10.2828	12.1161	1.75904	30.7021	15.3073	6.84286	7.02679	22.2176		2.67701	4.19984		3.07859	12.1387	3.90206	10.0491		22.3592	19.0435	2.09344	4.37129	2.12276	12.1584	3.81522		18.3956	18.8542	27.5061		5.66529	69.4552	1.80886	17.2489	-1.9049	5.55469	39.6242	1.66866	15.0632	41.2053	16.7319	38.2392		5.07033	16.8065	4.10356	11.1411	15.9377
AGCAG	28.4282	13.2401	23.9192	12.0359	75.8205	37.2128	13.1012	14.1658	76.6492		7.36617	6.88459	1.64705	2.75283	31.3851	7.77523	34.4415	21.0283	52.4348	49.9148	0.406757	6.46194	22.5861	37.4556	10.2076	1.11643	51.1852	42.356	50.0215	8.10363	12.6095	148.108	12.1018	41.4845	-10.3199	-3.84432	-1.24982	13.5843	26.2079	130.662	50.5324	30.0013		11.7663	23.2335	3.14282	34.9614	35.6656
AGCAU	2.37865	3.30302	5.06886	1.98693	24.3658	1.88542	0.579665	0.17092	1.03329	-1.97741	0.968674	1.6369		3.65859	0.306537	1.26928	4.06395	-3.39393	2.47788	9.00825	8.67341	1.16078	-1.79868	5.89049	-0.595092		1.34554	11.1371	8.08831	-1.80825	1.10876	32.2485		3.28673		-1.61697	-2.45666	1.09199	3.0896	30.7269	9.55926	14.0565		10.4462	1.00178	3.55412	14.2181	7.24511
AGCCA	27.7113	26.479	18.7592	-2.86065	53.0343	31.4299	12.8598	10.7812	45.0825		8.22332	10.8738	10.7564	3.33413	20.7404	12.1649	26.8421	16.1483	51.3337	36.1078	1.8858	5.30783	10.324	21.7553	5.87313	0.868262	38.6819	31.49	39.8066	4.93383	7.76916	81.2628	3.24268	37.0498	-2.7245	5.28793	8.08473	1.69383	16.2247	73.7424	29.0191	40.5602		19.0272	26.6043	5.34753	18.9268	30.0597
AGCCC	37.8807	60.5865	25.5641	4.56833	39.9622	55.6804	23.8352	21.2518	146.728	26.2311	15.9315	20.4883	62.917	12.0103	56.8262	19.8155	55.5979	39.4743	87.8998	48.0907		9.26615	54.6019	54.0431	23.8167	-0.542025	63.2018	33.1399	41.8537	12.5487	13.7293	129.335	27.0657	59.4089	-3.24621	129.106	2.38697	7.62913	27.5691	54.56	35.6475	58.2902		5.30372	59.2361	3.90896	14.8064	67.4743
AGCCG	38.6709	29.6428	23.392	25.7249	30.2289	72.8143	29.2975	20.1585	139.722	99.1221	22.2884	15.8341	26.2997	18.1517	63.7106	22.1473	61.3166	47.5411	107.454	59.3799	9.00387	19.7242	58.6798	62.7844	22.8165	1.29521	59.6154	24.5039	39.0445	35.2953	29.3344	117.218	52.8113	38.0321	-0.215004	6.47448	-3.38556	15.1533	25.5046	42.741	28.2297	24.6394		17.8641	46.8843	4.05294	27.7535	46.684
AGCCU	15.8554	32.8787	15.253	1.18476	31.2289	34.5969	13.8568	10.7911	49.6577	10.7777	11.3786	14.5945	14.2663	6.53681	27.6153	8.85626	31.648	24.81	52.252	24.9378		5.11726	13.6727	28.0961	9.58897	4.33641	34.5891	13.9053	23.0704	5.3992	4.22328	66.7324	5.09603	24.105	1.99855	13.698	2.96624	12.9591	17.9274	47.2298	22.7261	24.3141		18.144	32.8499	4.14511	12.9511	33.8434
AGCGA	29.2923	5.48223	27.8251	21.1287	44.2787	42.5905	15.0821	12.4727	50.0171		13.6127	6.5331	3.78456	6.96707	26.9879	9.32323	29.0865	14.4663	51.5424	39.7405	7.5881	11.0253	24.7108	37.1142	13.8411	0.567459	35.3121	34.2448	33.2288	18.658	16.6736	102.57	26.2388	31.6022	-0.169911		0.644681	9.01443	13.1619	43.8818	23.6401	7.17571		6.36713	15.7684	4.56265	32.9062	29.4689
AGCGC	21.1016	13.7267	17.0711	19.589	29.2112	51.3964	14.0773	20.8276	98.7243	77.3527	10.9954	8.74027	13.8197	10.1461	50.6782	19.5371	47.083	19.2559	73.9479	51.7844	9.26345	12.5513	41.2916	43.026	19.7044	-0.256384	41.6804	23.7069	30.3005	18.459	26.0424	116.024	40.2546	27.0659	-2.52637	4.89978	1.4307	11.8194	15.8327	27.0557	18.5905	16.849		5.86408	34.6382	9.70466	18.4487	26.4144
AGCGG	44.1165	13.6257	26.2073	43.6628	39.1476	65.6726	29.609	24.1232	136.713	84.0257	23.5616	13.3112	15.1412	14.2289	75.1445	22.8382	63.5529	49.1122	109.617	61.081	9.51952	18.043	96.3507	64.2077	40.7835	-0.35719	80.0484	29.0947	40.7077	61.247	34.5674	143.522	65.344	48.1017	-3.83955	1.27552	-2.33448	22.7704	21.6749	54.0406	41.0805	23.0744		8.75723	37.0746	3.77204	24.9748	47.1602	-1.22696
AGCGU	17.6079	8.26269	11.4923	16.8631	23.8103	26.2162	15.1722	18.0598	42.9134	19.8797	9.44336	7.64268	4.58732	8.77407	28.2295	10.0034	26.759	7.2356	46.8635	23.1499	18.8654	10.1075	17.4345	28.6294	10.0554	6.80315	38.4035	15.3028	17.2395	16.971	9.8122	61.2884	9.14484	17.9258				22.6577	12.0662	26.5962	13.1907	10.3839		9.28563	21.8862	2.43181	16.8344	22.6666
AGCUA	-0.367996	0.6224	4.38451	0.0288588	19.6981	0.24518	1.80544	0.962814	-7.83851	1.46982	2.18116	2.64431	-0.0538163	1.56433	-0.748285	1.52422	2.1444	-1.65112	-2.55754	4.92646		4.14713	-5.28056	0.91132	0.217722	6.40813	0.679468	8.87122	8.80116	0.432882	2.5249	21.0846		4.04167			-1.5713	0.457871	2.53322	43.2321	8.15938	10.1714		21.1014	3.00748	3.23365	4.95104	4.75331
AGCUC	17.5703	26.3902	18.5832	1.14664	37.033	28.1797	18.1318	7.21255	29.2632		6.09811	12.2742	22.0339	9.99593	29.3436	7.90568	23.405	8.46934	40.4389	36.3941		5.46475	9.15282	21.3426	4.24375		31.5472	22.2463	24.8644	5.44488	9.28248	64.5535	9.57431	27.1276		20.0101	0.14392	5.82034	15.5312	21.436	10.8268	20.0958		6.69916	28.0438	2.66445	21.4164	35.0803
AGCUG	29.9652	19.6714	21.8933	17.1996	60.3239	58.8559	22.0316	17.6854	48.2064	19.9701	14.6179	13.6398	6.71622	11.5831	49.1185	9.70607	44.1555	29.6164	67.3515	47.0278	0.253089	9.11531	25.2941	41.9721	13.6499	7.65458	46.6112	31.6038	45.0414	24.9431	11.2325	102.534	25.6818	35.6416	-4.65511			25.398	25.1558	67.8624	46.6782	11.4063		16.4884	35.3569	6.13253	42.4525	47.5681
AGCUU	12.7731	20.2454	14.5056	4.0108	38.7244	16.5163	10.5984	16.6175	28.0227	9.40696	7.68165	16.0887	12.5425	7.70901	14.2714	9.07113	21.0567	12.8095	33.4388	16.7785	-2.47965	1.45052	6.53841	17.0274	6.19205	9.29004	18.8635	13.1775	18.6072	0.430506	6.45167	70.9707	0.383039	22.7921	-1.56494	8.88513	-5.17074	12.5239	8.20117	47.2227	14.4266	19.0298		8.60672	22.178	3.7533	6.73201	24.8849	-5.21463
AGGAA	19.7915	-0.842814	30.382	5.55626	74.2652	15.8247	1.32441	-7.463	3.21335		-0.645365	1.0573	-3.0492	1.50477	-0.984283	1.42384	-1.04332	1.12452	4.22506	14.8674		1.05688	-1.74767	7.60137	2.28544		32.364	28.9063	28.3486	-0.189649	8.39299	74.6046	-1.01568	24.8162					8.09408	127.633	61.8082	-1.42525		12.8705	-0.301509	3.32713	15.8278	7.27156
AGGAC	26.7687	11.6056	25.359	9.19884	50.2179	45.705	18.8687	13.814	71.1868	2.254	11.3114	8.53391	11.2098	5.18694	27.3653	11.6388	24.7612	22.1339	49.5026	41.0863	2.31456	6.32075	26.0148	32.1374	6.95594	0.112723	48.1377	34.0235	31.5944	10.8479	9.72598	128.534	15.6454	28.2654			-1.16308	13.0344	18.5865	83.1143	50.1851	21.2073		11.5449	26.2418	8.36949	29.2032	40.2668
AGGAG	63.946	18.2614	38.4945	50.7773	86.0674	70.8363	36.0462	26.0713	188.123		23.8815	11.5776	5.82528	11.6037	50.2599	17.8242	60.8507	49.4659	73.6854	66.9932	4.28719	15.6354	90.0189	52.7474	30.9101	-2.76464	94.6738	40.5981	65.3766	25.0502	20.9056	140.161	55.2895	51.785	-19.6204	-8.96294	-7.17127	43.3374	39.5071	185.571	115.978	19.7616		6.74065	28.0284	5.1197	60.8093	50.8674
AGGAU	10.9682	2.59994	17.7009	12.4115	63.2503	20.1989	6.04965	-1.4375	10.2897	0.240435	2.04931	2.31901	-1.40776	1.3635	6.83284	3.20338	13.4922	5.98498	12.9449	12.4478	-0.299632	13.1838	5.12084	13.5923	1.98456	2.16225	23.3428	17.6503	23.081	8.62876	5.94944	63.7455	2.25217	18.0651				7.29825	11.9906	48.5089	28.9673	0.0428836		14.6074	2.80921	5.52789	35.9287	13.4272
AGGCA	27.6158	15.1255	17.3067	14.5913	29.9404	23.231	15.8457	26.4999	84.9585		13.3156	7.28369	0.905365	5.62886	21.7817	8.83902	28.8527	22.4438	49.8967	20.0779	1.39918	4.86608	35.2848	20.2296	14.3777	0.201548	51.9691	15.2826	18.9507	14.8298	3.66452	52.5613	20.2486	27.8952	-9.4087	-8.28797	7.05456	29.6049	22.3461	156.127	75.0582	21.1548		13.4439	16.4087	5.41107	15.1539	26.5038
AGGCC	42.1524	45.448	32.3975	30.2985	41.0678	70.264	42.7957	26.7403	178.183	20.6126	26.347	21.9106	29.3736	12.8315	67.7917	20.4375	57.372	64.5341	89.0846	53.8446	8.17152	21.5841	82.6174	50.185	34.2822	-3.01712	86.0389	28.7042	44.5277	31.473	18.9767	108.409	45.6787	49.6361	-3.12744	28.775	2.00346	44.131	30.4497	97.8953	80.5813	39.3148		12.6726	59.161	5.45393	32.4617	69.983	-4.22642
AGGCG	42.9023	15.9661	29.8558	53.0173	29.6475	58.0362	27.7304	26.9108	181.788	22.6539	17.0677	10.8826	15.1089	13.7991	60.0729	21.1466	59.3303	44.1002	86.7253	53.4605	7.86293	19.1923	82.463	56.3407	38.4776	-0.932537	75.6123	24.2332	35.9365	45.4847	31.4992	94.4795	61.806	33.4738	-2.87416	2.04365	-2.00339	29.2424	22.3339	42.9972	50.8066	19.2873	-3.41744	12.6174	32.34	6.39906	20.4205	37.0317	-1.50894
AGGCU	23.8623	22.4766	15.3666	12.4637	29.0196	32.9711	17.534	16.3531	81.7264	6.12104	12.0321	10.9369	7.17615	8.51034	36.676	7.77034	33.456	34.2827	45.3581	20.0997	3.51983	5.9629	42.4581	26.2899	12.9408	0.783417	48.1606	11.4634	16.2486	18.7862	3.61234	40.7198	26.2749	20.2502	-5.11166	4.36434	-4.02534	42.1907	23.2091	75.1408	56.4344	11.1432		9.96227	25.6915	1.92697	22.6863	35.6037	-2.04509
AGGGA	38.9476	20.5259	6.79209	47.9727	16.458	28.3516	35.4995	29.9456	222.365		21.7814	7.20725	11.3719	4.29546	50.3315	8.26251	62.3821	69.6349	66.0405	15.834	-0.0622885	2.899	146.145	39.7624	39.671	-3.73259	114.916	5.83723	12.7559	45.2071	0.19675	27.6011	79.523	18.4758	-28.9415	-15.2244	-8.38024	29.0231	36.9113	263.025	146.77	24.1614	-13.0998	2.44746	22.2228	1.17991	22.9354	41.4224	-17.9705
AGGGC	37.4772	38.049	23.0054	41.2587	19.8635	54.1891	35.0569	39.3881	230.596		19.171	13.2428	20.056	9.37737	60.8568	12.9004	64.3567	68.5444	85.6248	38.1831	2.15464	7.69104	130.662	50.3851	39.806	-1.76633	122.05	9.47904	21.6615	41.023	4.75998	72.6335	57.3109	30.2037	-5.68921	11.0995	0.122269	57.5863	30.5159	162.421	112.998	40.9771		10.2799	39.7135	1.50403	29.1559	65.6288	-8.81496
AGGGG	72.9975	39.4357	13.5938	79.1665	17.5288	58.7501	65.9099	55.3789	390.045		35.3925	20.3453	22.0775	16.554	103.624	24.6092	123.361	136.282	90.4688	39.7916	9.63505	8.1578	238.038	73.823	81.8771	4.2525	178.809	6.8379	16.0319	84.2889	6.85009	49.3395	156.167	30.2279	-1.65177	-1.83286	-13.4198	55.4209	60.828	165.155	142.967	56.9603		3.84616	48.1903	0.846297	26.3309	75.3475	-16.9764
AGGGU	34.9956	25.571	8.43707	44.7948	4.21221	22.2937	38.3324	34.0973	161.385	4.26078	21.2629	11.623	9.98451	7.25073	64.7557	9.79642	73.0664	68.4752	45.2142	8.21998	6.47983	7.28533	116.668	37.3127	36.4087	5.67317	118.619	0.327788	2.70401	52.5089	3.81454	6.22426	80.095	11.7265	-9.60757	-8.18718	-7.39913	51.0838	39.7402	103.473	88.5527	9.71016	-6.34187	6.77744	27.4053	2.29221	14.4144	43.2749	-7.45478
AGGUA	-0.224512	1.58809	62.5224	9.59428			7.41535	2.88818	-0.610044		2.97038	1.8362		0.0232591	-0.175889	3.09736	3.63068	4.18309					0.604446		1.34068	10.5968	35.6718				4.49823						-2.0063		15.2586	75.7198	24.9343			25.7195	-1.85174			1.91622
AGGUC	15.3442	13.4751	14.8449	14.565	18.6206	28.4666	18.1002	13.6048	35.8642		5.75267	5.72075	5.87831	2.22322	24.8912	6.8967	26.5691	22.7792	30.0575	14.01	0.485412	8.66459	23.6158	15.7522	10.8729	1.01138	43.9449	10.156	9.12099	8.25868	0.796153	32.9261	13.8893	18.0044	-4.14359	10.8291	-2.01835	35.3795	15.6131	61.6869	33.6207	5.86129		15.8882	15.0464	4.87925	11.2679	17.5233
AGGUG	26.9057	9.81302	41.7187	36.7055	27.1108	39.0635	27.6801	27.2505	101.365	9.00597	17.7868	9.30256	4.83911	4.79882	33.6634	10.6673	45.8645	42.3708	54.3194	25.6254	9.3115	8.41733	84.4546	23.9702	21.7747	4.79655	86.5765	7.14136	14.5458	38.296	1.42008	40.2745	53.7595	14.9761	-8.06287		-7.41455	57.3957	36.2309	93.9213	72.1904	11.5815		15.5389	22.9136	3.49447	38.5058	26.1719
AGGUU	9.1541	9.90431	7.58469	8.02998	17.4198	10.4182	13.2789	13.3852	37.6286	2.70433	4.82452	6.40954	2.15841	1.39498	14.3444	6.26153	21.0137	14.8641	23.7015	5.5091	-1.13558	3.87691	26.9396	9.6141	6.95866	13.3369	56.1417	6.96717	9.00206	10.4696	1.13339	25.1088	11.4059	9.31782	-6.21427	-2.15274	-6.90526	26.1469	25.0698	53.1696	30.9172	1.77375		17.6101	6.95107	4.39836	13.4315	17.4492	-8.47148
AGUAA		-3.48408	5.33705			1.8606	-0.776843	0.424107			-1.29073			0.659515		-0.194594		-5.10289								5.0007	-4.81776												1.8221	40.8231	8.61381			32.7485	-3.56277	1.97362	1.45198	-1.40168
AGUAC	1.8166	-1.48656	10.8448	3.05421	28.3964	6.24563	2.34116	7.36535	-3.82888	2.61538	2.21787	3.29692	-1.41911	4.48742	-0.739552	6.03157	1.64366		1.46522	11.3021	0.201089	8.28603	-1.95316	5.87991	-0.150233	8.8197	-4.34958	15.7817	15.4991	0.0891592	6.49215	44.2093	-1.88214	8.86734		-0.54734	13.2547		3.80552	18.8145	5.31352	19.3463		30.465	5.19644	4.83734	15.7205	6.47491
AGUAG	-7.2074	-4.27806	1.66377	2.6944	5.8159		-2.21244	1.52745	-10.6632	-1.38076	-1.80839	-1.18782	-2.35552	-0.236989	-5.64028	-0.209609	-1.69171	-3.2416	-7.27513	-2.31806	-2.55421	1.1162	-2.94423	-2.18775	-2.29165	12.5907	4.84741	1.98802	-0.105118	0.354812	0.0455787		-5.79771	-2.07795			-3.26414	3.09436	8.04085	97.8497	19.5515	-1.73794	-15.2582	27.8099	-4.981	2.55886	8.64931	-4.57924
AGUAU	0.331624	-0.512306	0.937644	0.922959	27.5878	0.592169	1.83053	15.9992	-14.9671	-5.84013	-0.716192	6.91347	-3.05079	3.06859	-0.669924	2.49988	-2.74467	-6.18479	-0.00226115	4.30722	1.0754	3.35861	-5.17278	4.03208	-3.27085	26.0578	5.50617	16.1607	17.4281	-3.48193	0.999972	22.7061	-7.63753	9.63096	-6.28385	-4.76303	-3.94397	5.28069	7.83994	64.0545	11.2316	16.7607		63.8057	6.05677	3.45744	32.0872	6.13011
AGUCA	-0.333488	-0.328866	1.00372	0.8761	20.5935	-2.73473	0.660759	0.829289			-0.902946	0.904926		-0.2764	-2.77397	0.312968	-1.25853		-0.212656	3.04027		0.14676		-0.153803		4.51185	-1.21579	8.33367	7.8856			13.6844		6.53226		4.75703	2.98635		2.72836	79.7206	7.49141	6.00708		12.2253	-0.672077	5.2987	5.6844	-1.55471
AGUCC	15.8003	19.9694	18.4513	-0.151885	30.1096	22.3676	12.1046	10.0089	13.7696	13.3824	9.77681	12.3192	14.1004	9.17735	24.5968	15.4707	22.3056	10.4114	26.4949	21.5261	0.959649	9.77595	4.36787	18.126	3.44043	3.23691	23.3482	18.3147	18.0023	8.20842	7.34788	46.7268	4.51807	19.6942	-2.04131	70.719	5.70797		14.3375	36.4435	11.9758	18.1802		11.2451	23.6227	8.86701	11.6614	22.0509
AGUCG	17.4775	7.19974	15.1966	8.40994	33.0613	32.9391	13.6139	14.5429	20.0518	26.1748	7.9951	8.84266		12.0382	20.4479	11.3213	21.2392	8.30273	43.0145	25.0117	3.61173	11.1625	18.1257	27.7926	9.21165	3.55313	26.2073	15.6737	17.1385	10.1333	11.3491	61.6715	12.2105	23.6996		-0.370401	0.0438476	9.74957	16.1037	34.1174	9.78647	8.33135		8.96765	14.4182	5.42777	11.9825	20.6925
AGUCU	1.49839	11.2078	5.80756	1.2667	18.0559	5.93976	3.04654	22.6758	15.3773	3.11503	0.580569	5.85295	1.3646	2.43534	2.39857	2.06457	5.79406	3.88522	12.9632	6.27602	-2.1228	2.52991	0.101115	4.99192	0.275007	7.75398	9.22886	10.5999	7.86135	0.524691	1.53317	21.4386	-2.23402	6.56352		5.72479	-5.34448	15.0373	7.8676	82.2533	6.41637	21.0403		12.0418	8.9668	1.81711	8.44445	9.33682
AGUGA	2.28284	-0.603949	8.53892	5.11131	30.848	5.20879	7.9566	-0.192013	7.01097	-0.0398855	2.09824	2.6002		1.74627	-2.59257	0.994172	2.79915	-0.368237	0.144657	8.11123	7.73361	2.48592	3.45244	8.0184	2.10172	7.70177	14.4421	10.8596	14.8645	0.136584	1.16404	30.172		5.60178				13.8734	10.1282	78.8092	26.5686	0.544916		15.3953	0.269255	5.94455	29.8768	6.61339
AGUGC	9.04665	17.0883	16.2223	4.21032	30.2461	20.0334	14.5394	20.4359	14.6216	13.7718	9.9202	13.0993	4.74419	14.5134	18.5369	11.0359	26.8792	4.85416	28.1824	22.1277	7.77784	5.17309	5.43007	18.4748	8.51471	13.2869	32.6755	14.863	20.1604	4.78984	2.36817	40.6983	4.43811	19.0888	-0.661057	-0.428349	-2.43349	14.9967	19.4363	52.6053	20.256	7.48698		31.3178	19.337	7.00732	20.3172	24.5187
AGUGG	26.2583	8.50998	5.34128	25.8269	40.8149	23.7052	25.8704	22.3493	104.712	8.22756	12.7981	7.41324	2.25663	3.2843	28.3494	7.86036	33.47	42.1008	48.0206	19.9456	4.1172	8.96343	63.3067	32.5907	19.7434	4.11613	71.4083	13.7762	20.4115	26.5567	2.81	48.7697	53.9228	15.4978	-7.37409		-6.4328	36.8994	32.3328	85.5542	60.7271	8.2623	-15.2418	13.3429	18.5478	3.1652	32.7563	35.2056
AGUGU	5.6101	13.5782	4.95217	14.7384	16.676	5.23459	20.6115	51.5472	46.5055	4.11906	10.3815	12.3988	2.56801	7.36382	8.32554	7.25269	15.6534	5.41639	22.4534	11.6889	33.5195	8.38262	22.9752	13.0847	6.97237	37.9571	50.5784	8.19629	13.1553	9.70962	2.0777	20.5359	2.80226	3.88434		2.73566		55.9183	20.9136	74.606	24.137	15.5159		44.5917	14.2339	6.70449	25.4727	16.3399
AGUUA	0.383181	-2.35031	1.7209	0.23428	24.5416	-1.43428	-2.1538	5.16925	-4.60845	-6.61439	-3.2542	0.439534	-4.3275	0.674402	-2.51827	-1.87239	-4.91113	-4.14558	-2.05349	-0.260026	-2.99012	-0.27822	0.249814	-0.149144	-2.21058	12.4325	5.94216	9.17957	11.2816	-2.74283	0.435452	15.6359	-4.23681	4.03221			-5.63748	1.90456	7.18054	107.679	13.4404	6.72854	-10.881	44.6923	-2.69471	3.0949	8.81571	1.78925
AGUUC	6.11355	10.2663	8.19202	1.25174	32.0469	16.6586	6.67658	7.69354	15.8851	13.372	0.560023	9.11636	7.00708	4.55317	7.33704	6.75729	7.23809	-0.177817	21.1395	18.4878	1.15144	1.5819	3.64088	16.5034	3.74025	1.9437	8.04059	17.5308	23.7105	1.27514	7.46389	63.4594	-1.0224	12.7347		15.5395	5.85156	5.76969	2.26464	64.4184	4.46337	26.622		4.52755	10.8908	10.5293	17.2636	16.6046
AGUUG	5.75452	5.78092	1.3648	10.3661	28.094	4.10212	5.39902	11.7157	34.5476	7.68626	3.142	4.42091	0.710305	4.56522	9.27233	2.44971	4.37218	2.22924	9.45811	13.7887	-1.88743	2.78351	16.5839	9.99966	8.75866	25.1176	30.9346	13.304	17.3413	3.54937	2.24991	24.2858	3.11899	4.15576		-4.35737	-14.7505	46.2357	10.0002	70.8585	19.8015	2.63123	-11.52	22.9828	6.11164	4.68037	24.3709	6.78655	-11.6405
AGUUU	21.5016	14.9749	10.5433	10.6871	76.5271	15.019	24.8523	79.5916	26.2982	-3.86175	17.0522	22.7979	6.6676	9.03182	30.9847	11.3341	26.8758	6.20422	39.9345	10.6958	-4.65271	4.08513	18.5109	26.4656	5.98092	40.3327	53.8034	28.056	39.6979	-2.17416	6.2962	87.8207	3.41007	51.8816	30.5077	-1.83013	16.4824	39.4503	35.6412	142.245	26.5839	24.2439	-5.50863	116.109	37.7358	1.63337	27.84	41.9269	0.5184
AUAAA	-1.60082	-0.589118	2.70376		11.0369		-1.07219	57.2142						1.39254	-6.64348	0.0664951		-11.061				-1.29295		-4.61199			-0.345821	3.07235	-0.0508032		0.101297			4.83937					1.77318	-3.2656	3.67266			67.8288	-0.748836	0.685994	11.6723
AUAAC		-0.0444907	7.70018	1.19566	11.5515	2.25744	0.465952	8.33557			0.671603	3.64517	-2.33556	0.857572	-4.18657	3.03929	-1.09021	-5.34422	-3.54214	-0.546576		0.161637		-1.44168	-0.783607	13.8662	0.79111	5.65623	3.29839		1.93306	3.55828		0.391787		-0.41022	16.4947		4.41734	-4.10992	-1.2952	18.2304		36.5367	2.67608	4.39799	13.6963	-1.11793
AUAAG	-4.09295	-1.85842	1.43213	0.746209	9.4249	-3.10603	-1.40799	3.13124	-8.22343	-5.57302	-0.371279	4.18614	-5.45249	2.14681	-5.22574	1.40604	-2.24477	-4.41463	-5.92609	0.435038		0.33541	-5.26288	-5.04865	0.0845731	12.2009	0.323262	3.89896	2.8567	-2.90778	2.31451	-3.79883	-5.48267	2.20577					0.871582	33.4964	17.8551	4.21799	-13.1184	26.2704	0.433158	3.90485	19.0276	-1.55651
AUAAU	-6.82575	-2.83224	3.97747		18.4488	-0.295308	-5.06602	20.2451		-8.01022	-5.46721	9.83364	-8.23322	4.54568	-7.01965	1.29392	-11.2148	-5.32217	-12.0601	-2.53955		-1.3598	-5.52376	-4.95467	-3.19448	26.865	-5.56244	2.08702	1.72449		-1.22145			7.48993			-0.366012		8.04362	4.25499	0.580002	9.4215		121.661	3.5442	1.45676	20.8409	-5.4538
AUACA	42.2549	-0.724146	1.39839	0.0219989	10.5268		6.12319	14.6816	-11.5509	-5.7509		0.260447	-3.51779	-0.400302	-5.58096	1.99689		-6.18163		-0.750518		0.869082	-3.67951	-3.20678		4.20371	-3.00744	0.230301	-0.288811		2.26162	-0.561264	8.65244	-0.208285			164.323		-2.832	6.2698	5.22545	16.3371		14.5884	4.62191	4.84083	11.1844	-3.21232
AUACC	1.96879	5.62311	6.81681	-1.75077	27.4382	4.79056	-0.414628	5.94804	-3.78087	-2.18603	3.22568	7.51961	2.21194	2.35306	-1.05592	5.02852	-1.29478	-3.53086	-1.119	5.92535	-0.520574	3.68657	-0.745703	3.79945	0.334517	2.93522	2.2246	10.6896	9.28612	-2.05012	5.32962	17.281	-0.221367	8.90354		15.0329	44.9955		0.86311	-2.47241	1.46657	25.5419		23.9436	5.22529	8.32676	17.4333	4.04264
AUACG	8.06227	1.44795	5.72388	3.61139	20.1211	5.61428	4.77136	7.92148	2.98739	0.811068	1.71798	5.53537	-0.702947	2.97546	3.55768	2.46752	3.27515	2.79594	5.54678	3.23979	1.33409	2.73563	3.75246	5.24919	2.51809	6.89867	9.55804	6.03885	7.55989	2.40436	2.15134	18.0354	1.3252	4.3747			20.541	2.01865	3.68154	5.8345	4.59999	11.3318		14.0425	6.14768	4.65948	17.7181	5.1584
AUACU	-2.78591	-0.241694	7.04418	-0.445962	17.5972	-0.420277	-2.05876	10.242			0.130357	8.00849	-4.6755	2.15291	-4.24351	0.784281	-5.11195	-6.85138	-4.814	0.386131		-0.98474	-2.92203	-3.90809	-1.15578	22.0159	-3.63375	5.20832	1.30186	-0.629074	-0.581562	8.98578		4.1622		-1.47566	17.6982		1.28699	5.04797	-1.42958	19.9053		36.8253	3.23927	3.3927	15.0116	0.566495
AUAGA	-6.99162	-1.18065	-0.291465	-0.615252	8.34362	-4.29102	-1.60806	0.557396	-14.3367	-7.77845	0.0112096	0.968465	-5.58264	-0.498539	-5.62546	1.048	-4.67969	-6.72203	-6.59866	-2.02094	-2.1757	-0.468095	-5.2359	-4.60472	-0.977983	8.28755	-8.35172	2.11338	-0.507116		1.12776	-1.46257	-7.85486	-1.44268			0.245825		0.143828	40.0041	10.1373	0.578314	-12.672	25.9924	-4.57518	1.46331	9.71603	-4.96033
AUAGC	-3.28763	2.20542	5.23748	-2.51914	10.8221	1.41843	0.999173	12.552	-8.89989	-3.08281	-0.118337	2.71297	-2.21698	0.0237314	-3.30571	1.82649	-0.949732	-2.8891	-1.84795	-0.280292	-2.99156	-0.536783	-4.0113	-1.17661	-0.852327	7.54227	2.70408	2.39018	0.197059		-0.320136	2.24345	-3.72378	5.98219	-5.09181	-2.19237	10.7433		6.76908	24.8333	5.38612	6.89625		30.2686	1.43586	2.70893	7.40952	0.707152	-4.13877
AUAGG	-3.97042	2.14788	8.65916	0.739964	6.19147	8.69948	4.42399	8.87457	-3.93498	-5.38681	1.71492	1.98897	-4.34915	-0.954381	-2.06104	0.956172	-2.55269	-2.75483	-2.22414	-5.41624	-4.76193	-1.37653	1.63999	-4.03365	-1.65718	10.4627	16.766	-0.560122	-0.597358	0.876713	-0.576171	-3.09727	-4.73507	-0.984898	-4.71992	-4.47448	0.0344006	-1.14677	12.7356	91.1806	27.8564	4.16779	-10.27	32.3465	2.13319	1.11491	8.40823	3.33167	-9.54732
AUAGU	-6.5952	-7.5382	0.501153	-1.2052			-5.89112	6.04207	-8.01044	-6.36979	-3.80032	2.67087	-7.72381	0.484608	-9.56636	-1.83199	-8.27386	-6.73565	-10.0059	-1.42431	-3.36923	-1.20047	-3.8549	-4.53692	-3.04224	21.1485	-6.41616		-0.00230358	-3.49857	-0.345432		-7.41598	-6.27889		-2.87055		7.48155	4.98127	84.3858	8.36158	2.75274		47.9901	-5.9498	3.14375	13.4613	-7.96417
AUAUA	7.30312	-0.600965	0.94944		12.4609		0.68906	17.6591		-7.40762	-3.42504	15.1487	-5.61856	3.25409	-5.90375	0.669608	-9.9351	-10.8465		-2.76081	-1.43319	-3.37313	-3.50359	-3.28148	-1.8876	43.7584	-7.87751	1.03958	-0.164653	-1.637	-1.27862		-4.87369	3.77932			51.1581		5.07204	14.8361	5.22838	8.23036		87.1916	15.9419	2.78208	20.0276	-3.01712
AUAUC	-0.58133	0.334422	7.32967		16.0416	3.86232	0.541417	4.01296		-2.40921	-0.168213	5.91276	-2.41183	6.6473	-0.5368	3.61157	-4.54616	-3.23123	-3.38518	2.11517	-0.769336	2.61782	-0.564616	1.03293	-1.23871	9.03496	-2.02051	4.30561	4.65821	-1.67153	2.49619	10.6258	-2.79557	2.61024		3.15625	26.661		2.41505	3.81494	4.50433	25.9283	-7.0642	28.6272	2.74077	4.45826	19.7076	1.8747
AUAUG	7.2767	-1.58646	4.11556	-0.443088	24.0898	3.59748	0.0739001	1.01611	-13.308	-4.93008	-2.11885	7.24855	-6.13506	4.49046	-4.79743	2.64582	-7.8967	-3.83226	-4.64352	4.9832	5.55393	1.14233	-1.96684	0.59552	-2.2009	26.4307	2.72855	9.527	10.6231	-1.50949	3.37635	9.32781	-4.72955	2.96534		-4.99897	-1.47746	-4.32025	4.36261	21.0443	15.7022	13.8587	-9.05916	68.4651	3.70141	2.68864	34.2942	-1.03535
AUAUU	3.2963	6.11095	15.227	-4.48117	66.072	7.96569	11.4887	58.4286	-20.3337	-14.0805	3.1271	21.1699	-7.49555	6.60072	8.97695	5.83183	-1.97505	-13.7194	6.81187	-1.93218	-11.1156	-3.65929	-3.13694	10.4034	-6.08043	82.212	12.7932	14.2797	13.7745	-10.1155	-0.855005	36.6612	-16.6351	36.1638	17.9993	-9.40638	47.5898	-4.95591	26.0544	28.6211	12.9994	19.3542	-7.03336	193.276	34.8513	1.68993	57.8135	15.2857	-17.3211
AUCAA	3.88068	-0.161046	14.8005	1.00401	63.8153	13.964	1.69699					9.37118	-0.0135169	3.41288	0.601715	8.33116	-0.857977		6.3454	12.7512	0.913756	4.59854		10.4887	0.401344		-1.94974	29.2261	22.5168	0.569694	10.2168	64.1703		18.8665		0.46528	6.36189		2.26605	5.29275	0.644116	23.6702			7.24455	6.35166	15.4988	6.55819
AUCAC	18.8149	3.56741	11.3487	0.142824	27.3712	6.78033	4.85939	10.1008	-5.13308			5.32995	0.994547	3.24384	2.64898	5.42562	1.85		7.40596	9.13325	1.74678	3.75138		5.67403	1.41947	4.41694	1.28053	14.0304	11.3222	0.400482	4.08219	41.8111	2.41346	11.1624		14.9712	103.489		5.55045		-0.679585	37.2948		10.3265	5.98119	8.09735	7.22945	6.01034
AUCAG	2.82545	2.42629	8.98656	0.985539	44.8512	6.32159	2.42405	3.48014	0.67574		-0.96121	2.50803	-1.76244	0.704624	-0.105248	2.7177	-0.9878		2.10668	9.40921		3.95258	0.362636	4.33818		0.758445	6.01475	20.148	14.3807	0.914884	3.0432	50.8005	-2.99076	18.6619			4.09193		5.51149	38.1497	5.75748	13.5437		17.37	1.02081	5.40562	12.4146	2.25405
AUCAU	8.9687	0.744828	12.1027	-0.36187	36.0213	13.8502	0.829136	9.422	-7.79021	-2.02144	-0.196838	6.35791	-0.665976	2.68334	1.12395	3.1979	-2.75856	-3.3451	7.77715	9.78279	-0.358506	2.16738	-3.26505	6.30617	-0.702255	9.33362	-0.0618996	11.9887	13.8294	-0.884413	5.30798	68.4844	-4.92906	13.1377	-2.43317	-0.217949	39.3593		3.33202	7.5861	4.19274	35.4876		33.3796	6.95543	8.91834	14.8598	9.81048
AUCCA	15.8347	7.8783	16.5519	1.99751	65.0154	11.8973	7.9239	6.3027		0.00929953	4.90414	6.46337	5.5343	3.7613	3.18467	6.33803	6.63296		15.1166	12.9866		2.22728		12.4798	1.74529	2.03575	5.78158	19.4495	24.5376	0.413981	6.25449	70.9717	2.36886	20.8396		17.0897	57.7204		6.66056		2.54803	24.3228		14.6952	14.0064	6.95831	17.2073	11.2079
AUCCC	11.1423	30.5666	23.5425		28.4612	24.7865	14.3048	12.8931	36.5008		6.83275	16.149	49.3364	8.66273	14.5978	10.5055	22.6133	10.4236	29.2563	17.5413	2.21729	2.80864	9.91072	22.5139		5.55023	24.3008	19.0736	25.6633	1.95125	5.41925	56.6085	3.04869	26.2219	-0.224223	127.774	22.8536		9.33404		1.9044	30.217		7.26032	29.2577	7.1605	10.2701	20.4291	5.20268
AUCCG	20.9887	13.0895	17.4829	4.87874	33.2569	33.3718	14.2222	14.7265	17.1177	16.5899	13.0969	11.4294	16.6938	8.104	27.4583	10.2588	25.208	12.5504	45.9505	26.5671	9.2992	9.52632	8.0154	31.6986	7.45926	2.20828	26.2311	22.4719	26.1263	11.9689	17.5667	78.1313	14.4951	20.4484	-0.394047	10.252	2.28268	3.0121	12.6689	11.9746	7.30035	19.112	-1.72653	11.7906	30.4706	6.20341	26.6367	29.6028
AUCCU	-0.540118	20.016	18.4414	0.502894	38.081	18.2122	5.41233	2.67859	12.5586	5.99062	2.57436	10.4947	10.9956	7.51746	7.82024	5.43877	9.72483	2.23188	16.798	16.0901	0.566441	3.90768	0.490424	12.271	2.44889	1.79778	-2.71907	11.8854	17.8507	2.09466	6.41612	77.6836		9.56989		34.1282	6.27485		1.97598		-2.1895	29.3846		12.2591	19.5138	4.39603	12.9862	18.3187	0.68323
AUCGA	20.8092	7.34919	20.7696	9.81862	51.1912	37.4375	8.37727	8.12825	2.098		7.70746	9.0374	5.45522	6.67619	14.1874	15.452	12.4272		32.3498	29.3855	6.63659	10.1197	3.09161	25.9749	3.67125	4.45009	9.134	27.2572	29.5997	10.4273	18.7886	98.1029	4.86996	27.0803				2.88793	8.33899	5.92879	4.83241	10.0557		2.68625	12.3978	13.7333	27.9378	15.1423
AUCGC	12.7911	8.3315	19.0424	8.56652	33.3701	27.4851	14.2726	7.08877	13.6291	7.27266	4.7954	10.7797	8.81092	7.07146	19.4073	12.5742	20.204		43.8921	21.8816	5.9356	10.185	3.98724	26.1647	7.60029	4.26657	10.7991	17.455	25.5324	8.85273	12.1499	87.9182	6.902	21.2095		9.00111	3.58319	2.29283	7.79545	2.38629	1.34598	14.5886		7.75891	17.4582	7.3925	19.0754	25.3916	1.35159
AUCGG	19.7781	8.36778	12.7015	16.3859	28.4482	28.0487	12.7748	5.76455	33.4074	13.0057	11.5127	7.46313	5.45224	7.05715	22.6166	16.1836	20.3786	6.06084	36.7414	22.5179	5.07753	8.87617	22.8533	27.2186	13.6992	4.50751	23.0739	19.4199	22.474	16.1046	11.3901	68.7051	15.2562	19.36	-1.97173	1.62637		10.7769	14.5575	16.6429	14.2023	14.8289		5.28886	17.2754	4.05794	26.3721	17.4982	-0.600577
AUCGU	12.1609	12.1082	21.0122	6.39839	39.2101	29.5262	12.8647	14.4263	14.8296	12.162	8.19716	11.0299	7.94117	8.2006	10.8867	10.6978	15.9616	2.64509	28.3869	23.3473	11.2475	7.1705	6.35094	24.2925	4.27792	11.8426	12.8773	20.4058	21.0047	5.21225	8.83391	76.1483	2.72756	15.8929		5.50424		10.5902	8.34618	8.66434	3.88648	16.3663		20.3245	21.1458	7.56211	23.4887	19.5373
AUCUA	6.91592	4.99114	7.95593	-1.29317	24.1158	8.55224	1.77974	-2.33995	-7.19634	-3.23086	-1.75621	7.76539	-1.02852	2.0648	-2.31703	1.81329	-3.11368	-3.4272	0.733821	5.12304	-1.04189	4.15902	-3.96043	3.52311	-0.583054	8.29374	-1.59813	7.83224	7.99393	-0.616075	6.73293	32.3235	-3.03901	6.94063		0.731079	4.33392		-0.330709	14.5627	3.28372	28.6022		27.514	5.89402	2.99672	4.7706	3.40326
AUCUC	3.33044	12.1554	24.3393	1.5061	19.4297	20.5251	2.09802	5.82903		2.01489	0.919083	7.57651	5.2517	2.87116	1.0286	2.96105	4.0573		5.91422	7.1722		0.957942		3.27573	1.22996	2.01806	0.642263	10.6701	9.29504		2.56558	60.3078		4.98184		41.6881	27.8778		3.5393			37.024		4.93021	10.2384	4.43936	1.0005	7.88163
AUCUG	2.17628	12.9198	13.9353	5.30015	26.7846	11.6967	5.97477	4.90668	15.0744	1.06569	2.27959	7.84026	3.44601	5.73128	2.76041	4.29506	7.85602	4.31389	8.83228	11.0732	4.43053	13.2416	4.64335	5.67178	2.52661	14.0737	9.12243	9.07545	9.54634	0.935012	3.60294	42.5017	-2.50191	7.34361		2.15358	-7.82487	7.78056	9.49749	-1.9465	1.17174	24.2115		22.0102	10.0899	8.57794	9.65627	9.84574
AUCUU	23.7164	26.7683	38.0175	6.11115	87.8635	44.7676	18.7716	49.8861	4.55552	0.707983	10.8889	22.5136	11.1587	10.6949	21.3312	13.1407	18.9431	10.1686	36.601	20.8915	-2.08598	3.60592	6.7564	24.6498	2.12362	29.8944	23.5311	25.1994	27.9518	0.484816	9.92947	105.333	0.371326	36.046	13.6693	13.9425	25.8007	10.6716	17.4549	12.1787	6.25839	43.8701	-6.63499	67.9227	32.1871	7.88887	16.3332	41.1606	25.8849
AUGAA	12.0612	-2.68798	21.7163	0.204972	94.0608	10.1711	0.625515	4.88259		-5.74541	-2.74867	2.59327	-4.17397	3.134	-1.00905	0.871528	0.143798	-6.1792	2.68018	10.7891	1.06055	3.17403	-4.15748	10.2303	-0.180057	10.556	-0.188593	29.7328	25.0662	-1.91417	8.17718	59.9581		18.7178					0.598037	15.1329	2.99466	5.98756		13.0758	3.35759	3.15008	28.8505	2.21374
AUGAC	6.11181	3.37368	17.1152	1.30042	61.0254	17.2208	3.01121	5.11424	-2.39049	-1.77577	-0.771887	6.29621	-1.06312	3.96307	1.25497	4.7338	2.96926		7.88352	20.7297	4.14496	4.25902	-4.2801	12.4458	1.72062	4.36558	2.60796	32.1079	28.6354	-0.378552	12.4155	68.828	-3.17009	15.7795					1.51486	-3.38452	0.329837	12.8657		28.5234	7.87379	7.96573	36.7645	9.5973
AUGAG	11.2871	1.93778	9.07198	10.4661	44.3305	16.8653	7.01961	3.29141	8.01824	1.28199	3.50359	3.0503	-2.55728	3.57051	2.71839	3.47984	5.1223	1.91325	11.0021	19.9409	10.8903	12.2685	3.9822	13.2817	3.80351	7.31251	18.6393	26.82	32.3244	4.23544	7.44285	59.77	-0.331281	11.7723				-1.29141	8.27431	50.1672	27.2118	7.18361	-16.4662	8.76058	6.09154	8.83279	47.7008	12.0206
AUGAU	15.7007	5.09604	21.2776	4.64017	82.6107	21.9238	5.99968	9.54173	-6.21512	-3.40577	3.83138	11.6716	-1.93918	9.77521	1.72375	8.07507	1.6796	-2.45864	11.1498	17.4728	7.80946	8.58713	-2.21247	15.1668	2.21139	21.2678	5.26618	34.8335	47.8773	1.40148	14.0424	80.2202	-4.93374	21.9332				6.81622	7.22387	19.3064	5.4741	11.241		55.0405	13.5526	23.8158	86.9005	10.6642
AUGCA	35.4981	5.69543	6.54527	0.0392229	38.2698	3.59794	7.8806	14.3943	-3.22978	-4.69715	0.761241	4.44131		19.0893	0.0620976	2.61416	11.2404	-2.40278	0.444274	6.26214	8.0164	2.78172	-3.31261	2.77231	1.07624	12.1293	3.77538	17.1282	14.2505	0.236527	2.15013	29.2911	3.85083	6.8095			78.5552		5.87164	13.5438	3.42449	19.7978		48.3281	4.07859	7.04377	20.5781	5.13557
AUGCC	12.8058	15.7636	15.076	-1.66665	51.3626	21.7497	10.0102	11.8241	15.4875	4.88213	8.3447	11.6634	7.56645	8.73238	11.4781	8.64224	16.3042	4.74085	22.3021	19.6236	5.79106	6.67909	3.49834	18.5185	0.625694	11.1419	20.5065	32.1458	31.4186	5.99735	8.00839	62.9213	-1.14996	25.2051	-1.134	24.4689	6.35561	0.598905	6.52103	6.66323	8.28544	23.3005		38.2248	17.7118	2.04568	30.8803	26.1617
AUGCG	15.156	7.9025	8.08035	6.45734	26.1713	18.1446	11.0738	14.9551	34.7479	10.9469	5.22647	7.4049	2.1412	9.45553	21.1302	7.70606	20.3047	5.92575	27.2373	15.6106	24.1926	4.5637	17.0666	21.269	8.13827	6.68067	24.5675	9.64832	20.1795	10.3326	7.33361	49.8823	12.5615	14.8498		0.708932	13.3857	8.64285	10.8814	2.10971	9.12187	10.2957		18.857	15.3277	5.83236	20.2347	13.7213
AUGCU	9.01867	10.9672	17.3471	3.60135	43.6739	16.3796	3.30222	10.6254		0.396747	-0.6315	13.4852	-0.106266	8.37425	3.79172	5.30584	6.87538	2.65578	6.3281	13.2572	5.63919	4.41003	2.06702	11.6151		22.6677	4.43314	16.0758	23.3774	-2.07067	7.55239	36.5957	-1.23213	4.26766				9.87323	5.1921	-4.39713	-1.65707	15.5417		38.1787	16.925	6.82724	20.5039	13.0959
AUGGA	15.4259	-0.575662	9.41327	12.4417	83.071	13.6509	6.49784	-5.11896	24.6545	0.608915	3.68657	0.747981	-2.30918	4.31181	5.02582	2.48145	2.92028	4.3906	14.0745	19.8241	6.18146	4.71386	14.9157	16.846	2.97971	3.79798	15.1914	25.4798	26.25	5.43632	4.50368	75.8655	5.2696	20.7001				1.02105	6.16739	29.148	23.6353	6.90045	-14.0212	-3.06346	5.86705	6.16646	41.0536	11.6959
AUGGC	11.3367	9.50985	10.8217	1.6852	44.9268	20.5983	9.14155	15.711	21.3578	7.1505	6.9219	8.29234	1.15682	5.60812	17.3629	9.42016	19.6982	5.78635	34.3026	29.7259	2.37304	8.42702	6.25548	23.3292	4.17125	4.0796	22.0125	22.0943	39.8585	9.57855	9.97119	73.4932	5.38029	19.0581	-3.96751	-0.489709		9.60198	11.9436	14.182	14.4119	14.0525		21.8081	19.7616	5.57058	36.1223	26.6259
AUGGG	29.9515	15.3176	1.9921	26.8012	33.8167	19.8233	34.074	25.9787	121.926	5.74059	16.3188	12.5305	3.93271	14.1975	39.164	11.4551	57.526	51.2787	41.8135	17.6229	8.76467	8.49117	89.8468	33.278	27.2108	9.61725	84.8967	6.69622	18.6771	44.058	4.0549	40.382	64.5604	17.9729	-9.35959	-4.63881	-13.9021	15.1555	23.2259	52.8938	73.8565	20.6728	-11.2356	4.58194	33.1546	2.53378	33.0783	34.3876	-10.6261
AUGGU	6.54159	1.55953	6.04303	9.46439	26.9734	13.5311	10.4276	13.3706	36.5227	1.08794	4.61831	6.58044	1.15387	2.74165	0.245388	2.64593	8.96745	7.77671	8.53507	11.8557	10.5441	7.53434	19.1903	10.3706	4.38078	16.7813	37.3491	9.50221	16.3168	14.4224	3.01443	20.8068	3.70804	5.48886				21.0679	11.0142	11.8068	14.9023	7.56622	-11.1929	14.5176	7.782	5.68216	31.807	11.6647
AUGUA	-0.946024	3.62806	2.31534	-0.792769	11.7491	-3.38457	1.98143	7.37124		-4.93935	1.21728	19.0741	-3.75268	9.00955	-1.58064	5.68102	-1.69836	-5.0332	-3.7898	1.43315	3.96427	1.49589	-0.854154	-0.389588		81.9783	4.08844	2.41153	3.28482	-1.42946		-0.24253		-0.910892				0.811181	7.55722	40.6579	7.94513	10.5573		108.715	16.7429	3.79849	20.9588	5.53564
AUGUC	2.41876	9.70137	13.0962	1.27372	21.3483	10.0177	4.78039	13.1622		-0.386325	1.30464	9.94567	2.52113	10.4588	0.907301	5.86316	5.00353	-0.211955	2.69811	12.2636	5.62073	6.4156	2.07112	5.16992	1.13472	17.3489	5.0602	10.0781	10.4029	-1.59974	2.77864	27.2745	-2.72493	2.3769		33.7004	-0.235166	7.29993	4.32328	4.08477	0.76577	18.8669		45.0026	12.1333	6.60739	17.7272	7.18547
AUGUG	13.3484	10.7339	6.00888	10.0695	30.2166	15.1976	13.8674	34.367	41.7312	1.54992	5.19356	16.955	0.00427665	11.5649	6.01728	2.88184	21.279	7.27255	19.4391	18.3046	51.7289	3.27398	20.6067	10.9332	3.9676	49.9489	38.9025	18.2789	18.5993	7.70194	2.39406	20.875	3.53833	9.5346				38.3903	14.4118	16.759	23.1241	17.1432	-12.875	74.9873	19.8235	4.13364	40.368	18.6967
AUGUU	11.3473	14.393	21.1509	5.6142	61.294	24.5538	9.50991	50.3379	5.7545	-7.81006	5.514	17.2911	0.131899	9.68206	11.9054	4.92146	10.9327	-2.85781	18.1308	5.50355	-0.508985	3.31227	5.37279	15.9955	-1.4638	64.1566	27.2509	22.1316	22.6878	-2.8191	2.69905	60.191	-4.97894	25.0276	5.86033	-2.19598	4.44237	38.8409	22.264	26.1106	8.46087	14.3182		137.29	21.8552	2.8554	30.0575	27.3382	-7.81461
AUUAA	-1.44854	4.63917	9.6196		38.0457	0.187979	0.960229	28.0708		-8.77469	-1.47997	10.9976	-6.29887	3.76635	1.82065	4.52021	-9.78315	-6.12772	-7.86875	-0.263908	-3.2704	-1.36564	-1.77887	2.22099	-2.13926	37.9664	5.9539	12.3802	9.61298	-4.15775	-0.184616	6.45913	-6.93248	9.1515			-4.55998		16.7022	7.52986	9.15869	6.5166	-7.89347	107.406	9.60083	3.43907	14.4024	1.38063
AUUAC	5.89455	3.10416	12.1285	0.651268	56.7169	11.9087	2.50914	17.2314	-11.5539	-3.78497	0.774935	9.86373	-1.09401	6.50508	3.41149	4.57142	-1.75582	-1.8942	0.720696	9.64422	-0.558736	4.93696	-1.22128	7.32252	0.428439	14.7432	4.24712	15.1176	18.3842	-1.67243	8.96733	30.8472	-3.62614	14.9362		-0.79771	22.2995		4.5932	6.69043	5.26733	31.8135	-7.65887	56.0528	11.27	9.8758	21.8192	8.81986
AUUAG	-3.83507	-3.95362	-0.859274	-1.3829	11.8877	-6.92131	-4.7913	0.0381133	-10.8877	-6.51517	-2.01854	0.978671	-6.37976	0.52714	-7.33558	-0.123965	-7.13263	-5.50504	-9.29544	-0.969161		-1.6704	-3.74624	-4.44052	-0.626188	8.99595	0.112256	5.26646	3.0325	-3.16523	-0.267496	-1.41948	-8.66693	1.17599		-6.24458	7.54639		5.16671	86.3961	16.7172	5.69897	-9.58024	35.4261	-3.99349	1.47545	6.77146	-3.96079
AUUAU	1.93206	1.40368	8.39901	-4.39524	64.2518	5.45277	7.54885	61.9882	-22.5639	-11.3305	-0.259142	17.9928	-7.68903	3.29352	0.210163	1.52418	-7.45176	-11.0878	3.99304	-0.551173	-4.76186	-1.81777	-5.80417	4.77882	-6.92599	53.728	13.3075	17.4721	16.5858	-8.95767	2.00936	31.6395	-14.7947	20.8648	-5.99702	-6.70529	15.4851	-1.6002	21.1919	29.7763	10.079	15.6724	-5.57164	192.55	15.8124	0.170609	58.949	6.61743	-5.59867
AUUCA	11.3886	0.409848	7.47563	-0.344903	40.2785	3.10614	0.948408	19.4634	-6.8864	-5.00108	-2.59977	3.01112	-3.60808	0.968034	-2.09731	2.63858	-3.39944	-4.88182	-0.0527657	4.49957		0.505926	-3.36931	3.72614	-0.72681	5.97794	-0.407502	13.1977	10.5676		1.57961	26.2446	-5.3197	20.105		-1.55922	103.622	-3.0675	3.64911	22.3667	3.95545	25.6947		30.6897	1.83582	4.00386	14.7941	2.06867
AUUCC	7.25616	25.6998	13.6367	-1.64788	39.2398	17.0299	5.98545	15.2128	13.5541	4.23771	1.4608	19.0534	20.8206	8.21936	11.8245	6.64852	12.4325	4.99919	18.5289	12.1613	-0.558458	3.28617	10.7725	13.6415	2.78814	7.09463	11.7579	14.2663	21.0972	-1.72935	6.9937	49.1357	-0.700299	21.9161		52.1797	40.9445	-4.50859	6.96995	-1.37266	3.29741	39.7541		27.1579	22.8106	8.60345	17.0484	18.6213
AUUCG	11.4523	5.00456	8.74094	7.94492	35.7671	15.5054	4.00967	8.23467	16.348	20.5076	2.17707	4.11035	5.76777	6.34958	16.7636	6.74279	8.90063	6.44175	21.8344	14.3691	2.70673	4.73609	9.42172	16.6088	3.6902	2.23843	8.93295	13.7134	19.7369	6.063	10.7743	49.2626	2.12171	14.3578		0.00674983	-1.00667	12.2163	6.27509	6.34979	4.95214	6.94282		5.17215	12.2283	8.02011	14.5416	10.3473
AUUCU	14.6736	22.2024	33.9674	-1.16863	57.2159	25.0135	10.2101	42.9743	1.73584	-5.77377	3.42926	16.0513	4.44239	7.101	11.2652	8.33064	11.8252	2.58114	20.8765	10.4739	-4.91919	-0.813322	1.80084	15.5657	-1.33585	21.9525	19.4246	15.8423	17.1752	-4.23598	1.18209	66.6078	-4.64156	34.5743	-17.1891	8.91905	26.0035	18.3217	10.8457	8.83848	8.87324	37.6215		67.1453	21.2129	1.94028	18.8049	25.585	9.05185
AUUGA	12.9436	5.73971	17.438	1.77412	71.8679	17.2737	4.89583	13.5898	-2.88926	-4.49729	-0.311524	7.13437	-3.00939	2.94175	10.5031	4.57718	0.788422	-2.10689	7.99267	12.249	-1.47604	2.44218	2.45228	13.1379	0.662349	21.2159	9.74267	35.4316	33.4427	-0.999118	10.2661	56.7106	-5.72639	20.1732			-9.14784	8.82248	12.3199	29.4854	6.60482	6.00288	-9.12423	61.0547	12.2675	2.27215	34.6073	12.4747
AUUGC	10.7651	12.3043	15.1427	1.48536	51.3932	16.7237	6.82638	16.7855	7.42321	4.93208	6.33878	13.3231	2.5502	8.36321	9.8972	6.17488	15.486	4.46602	22.9343	21.3335	1.34378	3.16532	2.99435	16.7586	-0.559851	29.2055	10.2579	18.7137	24.5085	-0.406868	8.11718	44.2406	-3.20503	18.4582		3.76979	6.39229	10.6778	9.28185	9.93957	2.06805	19.4717	-9.19836	50.045	20.979	3.67357	16.7925	18.0514	-5.45
AUUGG	6.74195	9.37924	5.63753	14.5291	48.5702	12.202	10.6864	22.0781	40.735	5.93546	3.6054	10.2035	-0.428521	3.77673	14.2738	4.97996	14.1432	10.7011	23.6482	16.5185	3.56325	5.8601	23.577	15.3104	7.6699	10.5303	29.8508	16.4809	21.9416	14.6387	5.78222	32.7431	7.00644	16.8166	-3.08113	-6.97503	-9.80979	24.3935	13.6095	26.5166	19.6085	11.592	-9.7988	23.4725	17.5232	2.93771	28.9645	17.6849	-11.0184
AUUGU	10.7443	16.4598	18.4458	5.43401	55.9864	18.9184	10.8477	69.2374	6.44205	-1.00879	6.11748	26.4908	-0.128768	11.2901	15.0059	5.67062	8.63041	-0.505031	23.3548	11.6595	1.9887	1.21529	8.44652	17.7482	-1.67626	80.1401	29.7995	20.3725	26.819	-0.548006	4.14279	46.7007	-4.25737	20.052	0.712592	1.85682	2.12629	48.8257	24.5549	25.8284	8.54793	12.3663	-8.96643	138.953	31.4754	2.99818	40.3216	20.5854	-6.39574
AUUUA	7.19367	18.2044	15.9233	-1.89197	72.1541	6.53281	12.0589	74.3764	-15.0114	-11.9326	5.28924	34.1861	-6.72108	8.7788	11.5067	10.7877	-2.4734	-11.6056	3.50313	2.35442	-10.6919	-6.19838	4.96092	9.39791	-3.92639	64.3694	31.1832	26.5578	16.5769	-6.48935	-0.613465	35.2409	-7.89854	30.0786	-27.2223	-6.81877	36.3331		35.3241	60.7757	17.6427	21.6624	-2.90705	197.016	32.0845	1.30986	29.1556	21.1817	-19.4201
AUUUC	14.3941	28.4107	31.2564	-0.641518	58.3985	37.1603	15.1263	68.1352	15.3273	-1.42072	9.82561	22.2112	11.2556	8.62975	25.5165	9.19032	24.7096	5.19024	41.5565	12.6193	-4.46559	-1.0484	11.6761	21.4072	0.273523	31.03	35.4116	23.2535	22.9096	-2.53366	4.76754	80.8693	-4.50181	38.2706	-22.8645	17.678	73.6214	12.8534	20.3663	18.6962	8.13985	42.5294	-6.50796	101.449	30.9243	3.62143	19.6068	32.4197	18.6581
AUUUG	23.2652	18.7539	15.9742	5.81969	101.448	23.6992	14.0541	70.27	24.2898	-7.22237	9.90043	22.1263	5.76272	7.77703	25.8985	9.53804	21.9068	8.96087	32.5848	13.7686	-4.05817	4.13207	17.939	24.0436	2.32426	61.065	46.8047	31.8271	42.5974	0.0154822	7.3392	80.0227	2.86453	46.9455	-17.2075	-6.34052	4.41098	45.7802	37.348	41.8865	19.586	14.5927	-14.0568	132.751	26.5747	2.09549	35.7518	27.2015	-14.8222
AUUUU	38.4428	53.6053	64.1839	17.5973	139.445	61.9875	65.9813	241.311	0.0737244	-24.3778	71.8892	71.9033	15.8439	26.5723	49.5295	32.1045	59.1585	-4.84193	76.855	3.01629	-15.3017	-2.69512	19.6691	44.7773	1.12378	155.135	93.4659	29.7223	32.4838	-4.85239	2.04305	93.2214	1.93503	123.574	310.1	-8.32899	107.067	44.3654	81.151	45.5368	31.5997	38.3215	21.5995	354.187	101.941	1.45952	66.3018	92.0975	18.0884
CAAAA		1.99097	8.43448		53.4758							4.4995				3.4589				1.41839		0.832137		0.641489			-5.25085	21.248	9.24025		5.52037	23.1701		13.3506			-0.851741		1.39505	4.96952		26.3367			-1.58642	2.96482	10.3776
CAAAC	2.04248	3.9714	10.6259	1.10654	47.164	1.60038	2.95663	2.46884			0.69483	4.81827	0.439084	3.01474	0.0989233	4.09639			3.06564	7.41657		3.0341		5.19968			-1.0463	19.393	13.4369		6.86323	41.2496		18.8861		15.3887	60.5189		2.05543		-2.69774	33.6352		12.0262	5.32269	2.03447	5.38805	1.38049
CAAAG	3.88448	5.91075	14.4578	0.887329	66.6301	6.1436	1.25425	-1.92245			-0.384546	3.73581	-0.87858	1.56194	0.288476	4.63682	2.07525		6.81174	12.557		2.51711		8.77071			6.09308	35.8243	28.1981	1.96715	5.72656	61.0588		25.4619			4.5169		1.10054	21.4987	5.94779	9.86066		7.08902	4.04979	6.22588	22.088	8.61868
CAAAU	-0.223066	2.83838	3.12103	0.290567	36.3159	-2.55608	-1.96724	4.59655				3.76933	-1.06899	3.67456	-4.33891	4.99704	-1.32671		-6.09876	4.92559	-1.27853	1.07444		1.12551			-7.7708	11.5337	7.83433	-1.19898	5.69288	13.6001		14.2947		-1.00034	4.20807		1.27575	-0.168298	-1.70703	28.1227			1.67015	5.63463	11.0604	1.15553
CAACA	12.5796	2.45662	21.8587	0.246722	76.9477	23.7059	1.9558	4.42628			2.10336	4.62837	3.35736	3.28921	0.225199	7.99156	5.84902		18.7781	24.4744		7.4561		14.6977	1.07731	3.0013	2.2326	28.6191	34.258		10.8313	94.6197		32.2315		2.53332	78.5101		2.92348	5.4858	-2.80991	40.1278		8.54121	8.90525	4.94071	16.0336	10.7476
CAACC	13.2085	17.9327	19.7744	0.797058	57.1881	31.755	10.9211	5.08119	-3.61786		10.7893	14.6723	23.5836	6.77226	17.3063	16.3524	16.1023		36.9415	24.7718	4.18687	9.80707	-5.2525	26.0735	5.51769		10.7332	31.752	40.4446		12.3266	92.3875		36.7913		59.2317	39.3867		4.64392		1.11252	63.2609		11.7307	27.9328	7.49703	11.118	28.7435
CAACG	11.5091	11.6105	25.8631	7.49964	39.7288	46.116	11.8288	5.55565	1.04793		9.16379	13.5886	10.3733	10.4509	18.974	18.7431	18.1979		38.4042	30.8205	9.56948	14.7839	-1.28511	27.9285	7.71237	1.50189	13.4741	24.3453	29.5495	7.06269	17.8934	114.875	4.64675	31.389		3.05566	2.54809		6.68157	6.37077	6.38225	22.8795		4.43756	21.0121	9.67859	19.9311	23.231
CAACU	1.99884	8.00886	13.3913	3.27857	50.4309	17.1022	4.2726	5.35371	4.3338	8.88164	3.85043	9.02423	7.26414	7.99354	6.5225	11.8356	5.14267		20.3835	17.9836	2.0049	7.98471	0.529802	12.8391	2.27759		-2.34092	19.691	17.5385		11.5019	58.2547		27.4809		15.7835	6.69618		5.23271		1.77978	49.0846		13.2788	14.4192	12.7713	3.10045	18.2925
CAAGA	22.3058	4.47341	42.7329	6.06094	92.8167	32.7949	3.85141	4.02427			3.51541	7.97332		3.43011	3.95753	5.67861	4.22648		22.6382	28.0298		14.9056		21.4215	2.6778		9.04433	41.6676	44.2912		20.933	138.345		43.0256			-0.613526		4.52461	28.1457	8.77354	16.9217		6.67171	11.9809	9.11534	41.3662	19.8631
CAAGC	10.6701	17.9209	24.2568	5.33499	61.3126	28.4922	12.1053	7.50491			6.49997	13.2099	6.11232	8.31292	18.0376	10.6467	20.3434	2.90549	38.4944	32.9739	3.91904	8.69786		26.8036	0.287621	2.5708	23.7865	28.5567	36.2457	3.56727	13.3779	118.373	1.57375	32.5865	-5.2637	17.027	11.7717		11.381	19.6322	2.67124	24.7235		9.66893	27.1694	11.0572	21.3223	25.7445
CAAGG	16.9099	14.1519	15.3581	3.23614	62.3914	38.0494	17.1171	12.7105	19.1656		9.24121	10.2663	6.32981	6.88412	23.9499	13.8923	30.8973	7.48285	44.6601	35.9365	2.06767	6.23005	5.89723	30.4669	5.3411	-1.30357	45.386	31.7021	48.0342	18.7211	16.4349	100.31	9.77358	32.7872	-7.4455	-0.342531	0.0247116	0.96985	17.5412	54.5931	44.9491	22.8491		8.07907	27.6194	5.85853	42.5311	35.7993
CAAGU	2.71226	5.8715	8.89344	2.46017	48.9126	12.9145	5.74351	10.4154	0.566973	4.86657	2.33152	10.2893	2.31533	4.93799	5.09833	10.4404	5.1561	-1.02759	14.6772	18.6262	0.540973	8.38127	2.09999	14.0692	3.29039	10.1858	6.4714	23.8364	22.0552	6.69485	9.89706	57.7288		12.6481		-0.127056	-2.53777	3.96734	7.33872	40.7865	7.52346	21.1246		11.4323	11.0989	11.6727	20.6184	13.9859
CAAUA	-1.0738	0.323348	3.82138	-0.479089	18.7076	-0.352003	1.20824	9.07651			0.142654			2.07415	-2.10295	2.12795	-1.84851	-6.08579		2.07306		0.225292	-1.06025	1.35581	-0.169042		-5.3923	6.45516	1.38757		2.08681	7.07941		4.75052		-1.75256	11.308		1.97057	8.64269	3.76066	25.6619		9.01741	-0.835401	5.09089	12.8409	1.17659
CAAUC	6.9745	7.22353	8.77143	0.821374	39.7698	6.01267	3.53243	1.7935			2.5144	6.96909	3.34102	3.07146	1.7387	6.92044	1.95658		8.06931	7.88567		2.59741		7.11896	1.5176	2.81128	-1.75283	13.6909	13.4214	0.543487	4.63118	29.5939		15.0027		14.8287	23.3929		2.76547	3.95159		33.5568		2.04309	7.94428	4.90414	6.09217	5.96801
CAAUG	3.60426	2.57625	9.37634	7.48887	54.6829	16.7256	3.83004	2.21567	6.75242	1.89281	1.77038	11.3399	-0.109273	8.12788	0.941948	6.8285	4.9072	-1.14401	8.62428	17.7714	0.527297	11.6139	-1.05835	11.2931	2.64095	11.265	0.0700781	23.7533	26.7011	4.98916	8.53943	52.7886		15.0105		2.96518	2.93693	0.546479	1.01693	4.8904	1.58529	19.1478		21.9287	14.2074	15.9353	26.4401	14.2025
CAAUU	7.58316	5.22777	11.8854	-1.10308	41.6273	8.86387	5.87445	23.7649	-5.93104	-5.28416	4.15023	7.66434	2.97349	2.17262	6.42343	7.75771	4.99458	-3.57094	12.5153	8.29031	-2.39158	1.71347	-1.18754	12.4751	-1.41753	15.6595	12.7988	18.1285	16.3517	-0.582228	6.71924	41.0377	-4.09246	23.1363	11.2061	2.47517	22.8225	-3.96897	8.17622	10.5164	8.64112	28.4794		43.2658	8.5303	3.36427	17.238	11.8804	-6.9151
CACAA	6.46122	3.33745	7.71968	3.15261	37.4376	4.60603	1.53115	5.70312				1.40139			-2.06119	3.80218	-0.170089		1.98075	9.49221		4.44201		4.01354	0.945694		-1.55212	11.7095	8.18707		4.00729	40.8365		13.5085		6.41488	117.809		2.85682			32.8241		2.87669	2.60404	4.70228	8.72234	4.46546
CACAC	198.31	17.117	7.71266	2.48908	6.34743	1.81021	37.0225	25.2872	7.13163		2.3764	2.75266	12.3245	13.0368	7.7281	6.08907	19.2452		12.2836	1.73509		1.20092	0.983568	3.6003		1.92374	16.6995	3.96715	9.6178		5.95533	18.2746	57.8452	12.1341		48.2142	387.474		12.7536		0.459073	44.777		3.67392	24.8626		5.19568	7.64803
CACAG	33.5183	12.665	28.0825	-2.56795	30.0367	31.0765	8.82768	8.44527	24.1611		3.54629	2.94662	5.36248	2.34803	15.3959	6.04172	20.1927	11.6193	29.6145	13.2377			-0.585576	10.7912	5.07372	0.575348	28.8863	12.4297	20.1936		0.619207	58.3008	4.87793	19.4435		3.79868	114.507	0.507469	13.998	43.2826	15.7702	35.8141		6.23741	15.7047	6.98745	13.9294	22.9059
CACAU	66.0048	7.7814	3.76742	1.56776	15.1538	4.09693	8.48281	7.3423	2.93045	-4.52974	0.611382	3.80193	-1.05694	4.18151	-1.79642	1.89683	0.624285	-1.94594	3.61307	7.10231	0.0639955	6.18531	-3.58143	4.25205	3.03663		-4.63738	4.52558	5.35894		6.18582	19.4847	11.8872	1.83912		11.5657	278.321		2.22127		4.66774	36.5548			7.4573	5.74885	6.1657	6.77245
CACCA	40.6223	18.9793	18.3377	1.96283	52.0803	35.4185	13.5316	8.68692	5.27133		7.79596	11.896	14.9394	5.66459	18.5634	17.4641	23.3309		36.0839	38.4769		6.1307	0.425935	33.4702			17.0823	30.9062	47.8782	1.52032	11.829	95.3755	7.79951	38.5171		41.0277	113.13		12.3386	6.29488	3.62584	67.2122		10.0151	23.751	9.65719	16.0927	31.4795
CACCC	57.7816	61.6033	26.332	-1.55588	25.4818	40.5952	21.4523	18.2425	111.482		11.3346	22.7774	74.4763	14.2752	40.3318	19.0961	37.1817	19.6852	55.3337	29.7127	4.78829	2.89829	29.7044	32.8073	11.1598	-0.0396255	41.8251	22.3779	39.8817	3.26328	6.15516	77.3546	14.4163	36.7837	-1.09874	221.399	123.759	-2.64967	16.2939	12.8568	15.6173	73.7321		1.1329	52.5987	3.17656	2.65893	32.9657	2.09644
CACCG	30.8863	16.2056	17.1387	11.9311	29.498	45.6862	16.1484	15.7099	79.5618	24.7912	9.61752	12.0755	30.3236	13.9386	37.3965	20.6543	48.0314	16.2674	68.1929	37.527	6.09119	12.9172	26.3709	40.4043	10.4757	0.896394	27.9483	29.2827	38.2252	11.1226	21.4493	108.311	20.6086	26.7555	1.33335	41.4488	28.0383	5.61618	18.236	13.3324	14.6309	45.5118		3.44747	27.4072	7.16743	18.4595	32.5505
CACCU	22.6467	34.4169	23.8208		32.8977	28.1171	11.0275	9.60429	14.8004	6.31776	3.73822	12.6219	27.0173	9.90677	18.869	11.569	30.0766	2.35035	42.0547	27.3509	0.555638	5.00721	2.26001	23.9028			17.2019	19.498	25.3661		5.9003	70.4324	4.49333	26.5641		78.6057	75.4984		7.73267		6.69053	61.4683		4.75098	31.3697	5.75613	7.92455	29.1738
CACGA		3.63111	10.9863	5.04561	22.5809	17.1918	5.5186	6.60172	5.76233			4.14321	8.17945	7.48797	15.3351	8.13781	11.1139		15.1223	13.6188		7.4832	2.46797	13.3233			10.7056	13.025	15.5076	3.26177	8.13256	61.4128	3.74643	9.97445			23.2839		10.2062	6.98726	5.67442	12.5829		1.18327	10.0148	6.86766	18.3087	8.68049
CACGC	43.1757	20.4328	7.1172	7.67326	8.35913	27.5271	16.3552	7.89648	63.1482			6.63331	15.6064	25.931	26.2077	3.71713	25.0429		28.8219	17.9291	15.6989	8.54761	17.6173	20.1052	2.76521	0.572547	21.5264	9.87569	16.1145	7.25086	9.62483	56.4764	19.2763	11.8262		24.8748	99.7039	3.67928	11.0688	5.77732	6.77796	28.8668		2.5305	21.2496	5.19823	12.4985	16.2846
CACGG	18.7341	11.023	11.7506	13.8307	16.1017	28.9892	10.1954	10.8335	93.9356		3.96103	8.12157	10.2366	10.7111	38.5684	9.70316	29.2589	18.9261	47.1835	34.2017	8.48287	5.75805	34.0261	28.5717	13.5512	0.381506	33.3008	15.0733	24.4153	16.5378	9.49397	74.2916	22.5332	20.5507		9.49583	13.3851	15.16	16.1665	17.7283	23.6954	31.3119			17.1917	4.89906	21.9447	28.0411
CACGU	11.211	16.3252	8.88216	9.13715	9.99463	9.77025	5.27883	11.2392		6.67208		7.98129	6.86444	5.62579	11.356	6.67946	14.6021	1.0337	12.0316	14.4967	17.5807	5.85537	2.96339	15.1699	2.20577	4.02656	7.012	7.27172	8.74265	4.34663	2.3894	40.6787		7.85311		8.69816	56.1419	15.0106	8.37748	2.26037	3.68717	23.9625		5.40293	14.1905	5.33919	7.78763	12.6697
CACUA	0.576548	3.12978	7.55541	0.351047	12.1172	1.51615	0.899607	7.7977		0.639226	-0.164734	6.33433	0.362795	7.14158	-1.50139	1.41295	1.19913	-1.95779	-3.20657	5.0967	-0.557899	1.77787	-2.85833	2.75711	1.19091	8.25329	-2.61738	4.50501	1.54802		2.32693	10.682	0.379775	2.48139		3.27924	93.3732		3.56237	5.08938	4.29335	25.1455		10.6505	7.69653	5.33383	3.6714	4.74041
CACUC	38.5266	29.3922	18.3011		13.9617	15.9675	16.0053	14.7228	5.2549		2.61819	9.66399	38.1415	12.9621	13.2143	5.15904	20.595	2.41395	19.0355	5.85592		2.30997	-0.0737574	10.7447		0.181793	10.4787	3.84592	8.28626		2.77454	30.7808	9.43774	18.6997		74.7269	184.012		9.26844		2.00074	36.8214		3.47418	24.8656		2.97955	13.9447	9.74356
CACUG	9.83807	20.6897	11.9705	-0.0501657	21.5767	10.8721	12.7147	18.5749	6.07943	3.63539	4.15354	12.323	2.77553	11.8811	13.9311	7.27537	22.1708	2.84236	26.1214	12.1562		3.7354	1.91239	11.0431	1.65375	10.3916	13.9491	10.5262	17.5253	5.10016	2.61506	40.6966	1.45388	18.3003		6.78381	59.4115	5.83555	13.5217	18.2362	16.2172	30.8776		22.3075	29.4026	12.356	17.5883	25.6627
CACUU	20.3039	30.4482	21.099	3.31911	37.0566	21.3154	9.76702	17.4096	37.8165	5.63848	4.20947	16.8165	21.3556	7.19504	20.6833	8.95845	23.3643	8.27105	42.0914	21.0219	-0.149274	0.825573	18.6138	22.8837	2.5698	8.70082	18.8246	17.2163	20.9231	0.811794	5.53481	68.4541	3.91323	21.2279	3.25296	30.9028	88.5651	-4.192	6.46438	0.78819	9.30444	44.4318	-9.01758	5.7976	26.6474	6.45023	-2.23113	29.6852	3.10341
CAGAA	22.5019	0.406876	32.5289	1.54135	102.124	28.1364	2.21501	8.17988			1.2954	2.34506		1.76439	2.43021	4.40054	1.46977		13.2556	22.2317		5.34142		13.7861			14.1188	50.2701	36.9293	0.20611	11.1442	107.493		38.0869					6.90372	36.0907	7.83674	15.1608		17.4026	3.57716	5.69028	29.1731	11.078
CAGAC	23.1916	17.8179	23.8119	1.92508	58.2899	33.069	12.4864	9.05331	16.8333		4.94567	6.78352	14.7194	3.67671	19.6646	6.95776	24.0344	11.5738	37.1747	24.0734	0.716341	4.52563	1.45306	23.1399	3.25005		33.6313	30.0437	29.8332	1.88406	5.8635	82.3543	7.37143	33.834		13.1778	49.9857		13.0595	42.6285	17.3099	33.6513		9.34498	19.7716	8.34797	13.624	27.8428
CAGAG	28.0235	20.0216	25.1866	9.64399	56.2581	36.8658	15.6781	14.385	87.7539		9.65528	6.60215	6.75876	4.33707	27.4433	9.20802	32.6276	28.2546	48.7522	32.0329	3.94422	5.90468	36.8084	24.3019	16.6854	-0.425349	70.6507	31.8721	36.2874	10.5575	4.46968	80.7555	14.1118	34.479	-12.0304	-3.97163	-6.0791	17.1254	30.4528	120.039	64.2676	21.6353		4.37928	19.0191	7.42589	30.2197	36.6836
CAGAU	13.2616	4.65923	20.8718	1.96722	64.5398	19.8247	6.78975	6.42523	3.512	-1.51216	2.58243	6.23846	1.43113	3.25225	1.96683	3.11936	1.52754	-2.56864	14.7683	16.442		2.67141		13.7629	1.57606	4.64289	2.95172	33.0603	26.5551	0.149778	3.89239	70.7042	-0.439587	23.4394		-1.03647	1.64033	4.20213	3.87427	41.2946	8.50443	22.9055		16.3104	8.07723	9.31558	21.3885	10.6285
CAGCA	22.5474	12.2919	28.9358	0.818789	75.5456	41.8555	12.8648	10.3621	30.0084		3.97829	3.76063	1.86539	1.50282	20.3252	5.37308	24.9436	2.87758	54.9596	49.5627	0.442268	5.39699	-1.9182	31.0202	4.21631		35.5106	39.9077	55.5412	1.59948	11.3126	128.369		41.3651		2.57428	20.4035	-2.46483	16.5728	54.6364	13.0847	46.0398		8.4531	22.6579	3.38015	23.2171	26.8402
CAGCC	37.4278	63.04	24.6933	1.98493	53.5084	71.0686	30.2738	20.0555	126.668	22.6307	17.7203	28.7007	59.0524	15.2665	58.6007	26.5198	59.0414	47.146	106.187	64.0944	2.58787	11.602	38.4506	58.1023	20.9435		63.3928	36.7919	61.8018	16.2038	17.7607	143.477	29.8907	63.7108	-4.14912	109.184	16.3605	1.06877	24.3573	57.4552	29.6452	81.4725		6.40782	72.6281	1.27187	22.3753	71.8668	1.03426
CAGCG	33.0411	22.2103	32.9176	22.3869	46.4172	76.892	20.0983	22.5867	97.5962	78.2629	19.4124	14.942	12.3691	13.8928	53.4811	19.4163	53.5372	30.4946	110.566	61.1573	13.4072	22.2777	43.1351	62.3726	18.6441	0.523398	50.1711	32.9951	41.7166	33.4988	28.3608	153.304	41.0953	47.4729	0.0498785	5.94651	0.583744	16.5844	20.2666	39.8039	20.5294	26.9586		6.1654	40.0525	7.05292	33.4526	43.1011
CAGCU	18.9316	32.3577	22.8643	-0.637727	52.125	42.6637	19.0155	11.1203	24.9419	7.73859	9.78292	13.8848	17.3531	6.85576	28.5317	9.22154	32.9498	10.9123	56.7973	41.4722	1.30942	6.54965	11.256	24.8762	6.22443		33.3648	25.2431	35.0458	4.49137	8.86096	91.8169	12.2513	32.5722		11.1878	1.93532	7.44795	19.3534	41.3835	15.8171	32.3661		8.375	33.7946	4.51127	22.6796	43.4286
CAGGA	34.1087	18.3692	41.8681	12.3964	66.9924	56.4223	19.4486	15.6441	95.9616	-0.549455	12.4243	5.82234	4.7348	0.764348	28.7021	8.72851	34.1781	36.9272	50.6408	40.6622	1.58206	4.41874	38.4639	33.085	16.9024	-1.86449	60.338	25.4966	39.0062	7.7581	7.24268	107.985	19.2767	38.8028	-3.1267	-3.42022	-4.17467	20.8889	23.5716	119.21	70.1169	19.0049		10.4225	19.3234	5.76362	35.7238	35.4524
CAGGC	47.402	45.3324	32.4166	22.0243	36.0439	71.4879	31.7304	24.6506	166.857	16.7124	21.2083	18.5205	23.7384	11.8003	52.6721	18.8704	58.7423	57.5446	88.7219	55.1246	5.36048	9.62502	67.9808	49.8477	30.8905	-2.73077	82.4359	19.8363	32.3818	23.3052	12.2737	89.5897	40.3574	43.8154	-7.54222	32.5993	14.5671	34.7078	31.6844	95.1192	53.0765	40.2523		3.55884	46.8372	4.03494	21.023	66.3502	-5.67045
CAGGG	47.1602	56.6942	28.8573	39.4509	20.4007	58.6818	44.0671	39.9544	264.727	4.50785	23.2774	17.0978	26.5731	10.4865	69.0639	12.9477	69.5234	103.794	90.7108	28.7305	7.81681	7.57298	147.767	56.2197	52.2653	-3.15512	135.699	5.33435	15.4807	62.6126	4.64238	62.3429	68.8583	34.8147	-9.63323	16.1157	-4.28615	67.6019	39.4803	173.72	105.389	37.6351		3.73732	47.629	2.88898	27.6665	64.8709	-11.8719
CAGGU	17.9733	13.1566	58.0175	13.6807	14.1685	42.8153	22.8642	19.6533	52.5723		9.63409	7.61017		2.09115	21.0947	6.28027	30.6112	26.0523	36.9425	9.04778		3.558	35.9248	12.2027	14.5756	0.811781	72.1586	1.79193	2.05806	7.75451	-0.932852	19.1496	10.6215	11.2662		0.417898	-1.33622	42.2993	26.9	71.5	38.0869	11.282		17.9349	13.5124	1.35363	5.10541	18.1272
CAGUA		0.579109	3.37225	1.7508	22.9711	-3.29314	-0.0877268	5.57252	-6.54396	-1.81067	-1.1299	2.43327		1.3417	-2.03621	1.19022	-1.90338	-3.89461	-5.30695	3.87066		3.10455	-3.96701	0.673914		8.8771	-5.24728	9.327	6.17893	-0.324047	0.415432	11.5709		2.60263			4.26053	1.41673	4.95172	48.3606	12.0456	21.2754		34.236	-0.336804	3.66061	18.2341	1.04245
CAGUC	9.29515	14.4385	7.55759	0.409904	32.2252	14.8548	9.24265	8.97253	7.57353	7.58318	3.78748	7.10375	5.12503	4.23884	10.4004	4.49511	17.667	1.19628	22.9861	17.2715		4.98404	-1.80611	12.3456	1.48107	2.71944	8.56625	14.4014	15.2458	3.46137	4.21901	42.311		22.4774		47.0253	21.8298	4.02798	10.2724	58.4131	5.25368	34.408		10.2818	21.3682	7.53597	8.24119	15.9481
CAGUG	8.47767	15.7423	11.6841	7.89191	49.2198	18.5725	11.7818	19.9327	11.8659	5.53413	12.7645	11.0402	3.27234	6.68546	13.7257	8.16144	30.4154	9.33603	35.4483	24.8137	1.6694	8.3748	9.13673	20.3311	7.80198	9.35539	30.4269	16.0426	28.1967	5.25411	1.48925	45.7125	2.79137	21.0348		-2.0591	-3.50162	29.8551	17.4363	75.2519	20.7366	10.7129		27.2146	19.4919	5.33428	32.5317	26.5997
CAGUU	11.1413	14.8786	4.95594	5.88385	41.4544	11.4175	5.00958	19.5593	25.971	5.06814	0.716193	7.42441	7.64232	2.33618	12.1591	3.71518	10.2904	1.93683	26.0954	15.7872	-2.48639	1.45553	10.6929	18.2855	5.18847	3.09632	20.4141	17.1507	21.779	-2.16914	3.74512	54.9828	-2.1142	19.481	-7.15057	8.95635	7.99426	18.0383	6.73225	87.863	16.2168	36.6875		22.461	14.9266	2.82508	12.2961	24.6631	-6.43851
CAUAA		-1.72714	2.27867				0.196035	6.10805				-0.378839		1.53241		0.455888		-6.77867				0.0280844			-1.00793	3.62605	-4.87552	0.91678					-4.77677				26.8892		0.981503	-1.02707	3.7118	9.21498		26.827	-2.24989	2.59762	6.28168
CAUAC	43.5287	1.78922	3.23951	-0.150052	8.95433	-1.6225	6.03471	10.1447	-4.75172	-3.02118	-0.922529	5.19743	-0.694053	1.11658	-2.04173	2.51185	-4.38144	-2.46668	-5.41016	1.74029		1.4224	-1.12906	-1.42954	0.183687	4.41464	-3.60408	2.23711	1.27898	-0.218106	4.65463	-0.59535	6.11901	1.59404		10.8713	164.733		1.26311	-4.6827	2.79941	24.1427		16.4521	3.39846	5.47988	4.21526	-1.60062
CAUAG	-2.03668	2.27228	5.44201	-1.85091	1.79216	2.0164	0.422332	3.78791	-5.55228	-4.13226	0.0896804	4.91133	-1.80439	1.69536	-0.0215019	3.46602	-3.69499	-2.86122	-3.70043	-0.975218		1.33958	-3.83803	-1.04347		5.39906	-1.51662	-0.281336			-0.426325	-1.53122		-1.12935		-3.56811	21.1721		2.02106	32.9738	9.04558	5.38149	-10.6914	29.7826	0.368439	2.53346	3.61627	-2.81094
CAUAU	12.7301	-2.28362	3.46939	-2.19443	17.9389	2.17948	-1.42515	8.25843	-11.7305	-7.89565	-3.41264	2.50684	-4.48631	1.80118	-2.40713	0.67391	-6.33143	-6.4489	-5.15559	0.145451	-1.48327	-0.182212	-3.95546	-1.1985	-2.13657	13.9576	-0.396117	1.78147	2.44609	-3.3016	-0.580486	7.04771	-3.75135	5.87475	-2.36558	0.480503	84.4417		2.34375	12.0158	7.07179	24.8277		37.3726	2.09758	2.0841	10.0385	0.339298
CAUCA	29.968	0.921951	19.9632	3.74744	57.442	23.0728	3.4325	5.81398			0.348232	3.41213	2.11164	3.30094	3.80474	5.05557	1.2136		20.04	24.2445		7.23656		11.8653	2.6809		-0.881062	25.3005	24.5208		11.1828	94.4904		24.2536		9.53729	90.7822		2.36345	8.44452	2.73315	43.0946		3.06696	7.57133	7.60987	8.88296	16.3483
CAUCC	24.0795	33.4924	29.9149	5.51468	35.2151	34.3387	16.6496	10.3071		4.75152	10.8172	15.9854	43.0011	10.7864	18.3037	12.2891	21.9163	3.73989	36.2465	28.7464	3.45216	7.25834		26.4025		-0.260083	12.7668	21.2727	37.4008	1.89612	13.2255	92.3021	5.39384	24.9108		134.473	85.703		8.33719		-1.17178	37.3537		5.00712	43.1346	6.93974	15.2659	29.6487	21.2216
CAUCG	14.227	8.164	21.011	10.4232	39.1712	47.4341	11.6586	6.93585	5.64863	7.59693	9.30352	13.4173	8.80484	4.89185	15.0785	16.0722	23.5304		51.127	40.8091	10.1634	11.0895	2.21166	37.8986	6.08932	2.42665		27.7378	37.496	7.98443	16.0472	121.914		27.6949		6.43434	-1.08064	-1.8499	8.84613		3.18689	17.0685		0.918863	22.5722	8.25937	27.8081	30.8572	2.55277
CAUCU	20.5278	21.1774	23.0809	5.84874	41.3762	35.9799	6.73539	6.7252	21.0574	5.09547	4.30926	11.3625	11.8877	3.9894	12.7385	8.35362	13.0533	6.91803	30.2688	23.4497	4.65842	5.10241	5.81666	17.5763	1.52946	1.70213	7.98069	14.8858	17.9634	-0.394815	11.3657	98.1639	2.24324	22.791		39.1067	43.9541	-3.65878	2.78979		-1.30358	60.3666		-0.891526	19.1203	9.50042	1.26215	29.6714	11.6114
CAUGA	-1.93155	0.138921	6.76756	0.762557	35.0758	5.6291	1.59954	1.53488		0.48472	-0.418689	3.2865	-1.55385	3.87833	-0.597005	3.34022	0.823006		0.429912	12.4033	5.33925	5.61333		5.62405	1.39721	7.79633	-4.71031	15.9046	16.3087	-0.645412	5.40001	43.292		1.00927			11.3281		2.10135	13.4707	1.45929	11.1655		14.6369	3.21546	7.41112	26.7109	5.83515
CAUGC	39.7552	15.6041	12.7116	2.03474	29.0405	9.48357	8.05736	14.1869	2.73469	1.89913	1.35093	9.62145	-0.212592	26.5202	8.03783	4.08719	31.3124	0.385121	13.6159	15.2061	11.8352	4.18228	-2.39584	9.08229		5.26561	7.08903	11.659	19.1545	2.18674	3.87736	33.2998	5.57491	9.66025		18.7248	109.224	-4.28288	5.07126		-1.33104	24.5593		31.1432	13.8702	4.76761	10.2334	13.6328
CAUGG	11.107	10.1043	2.28427	6.01692	35.4098	17.6143	11.613	12.125	38.3953	4.81377	6.63362	10.3073	-0.853753	10.1987	16.0004	9.83125	31.1763	12.2235	35.1583	21.3299	8.96345	4.43308	15.5888	20.1161	4.28224	3.04956	26.4984	14.7288	20.4493	21.422	3.51647	58.7815	6.47908	16.2913		-2.02003	10.7165	12.6569	11.31	11.2356	20.3372	14.2987	-15.5576	8.55814	17.3277	4.58953	23.6208	29.3229
CAUGU	9.1722	15.2739	8.44361	6.03088	13.4484	8.66515	5.58576	20.5497	20.89	-0.611372	1.5782	12.2991	1.90298	18.4574	3.74263	2.98815	18.0125	1.74569	14.2149	10.5936	36.61	4.61061	8.99915	8.55258	3.06145	35.8314	10.7701	7.72273	9.76648	1.54151	0.664568	26.0863		0.386482		19.6784	26.522	18.1068	6.56878	7.15287	7.95813	24.7488		48.0535	17.7045	6.58546	9.05312	20.163
CAUUA	2.99798	-1.91774	3.20308	-2.95261	31.9083	-0.441606	-1.35336	18.6279	-6.25909	-6.11505	-1.21632	2.50418	-2.66326	0.551062	0.864019	0.690724	-3.84784	-2.29166	0.554763	2.48174	-3.08824	0.516031	-0.421843	1.4686	-1.20076	9.3498	-1.79069	9.64557	9.49712	-1.46789	2.12183	14.05	-4.61982	7.87938		-1.3522	39.4888		3.77546	21.0412	11.819	20.514	-12.4334	46.8284	0.069541	3.23348	11.4224	1.46689
CAUUC	19.594	16.0844	14.1885	-0.0689402	21.0516	15.1686	2.61674	9.8838	14.9468	1.85699	-0.815833	8.99852	14.2709	3.4172	7.52428	6.30135	7.91651	6.59768	17.2686	13.8658	-2.11476	1.93012	3.38782	10.3181	2.58753	2.73535	4.43842	9.21486	15.7737		2.25778	29.4271	2.11541	11.8721		41.3662	141.08	0.928817	1.8155		6.99609	43.3824		-0.23	17.282	4.48244	4.4692	13.1057
CAUUG	14.2352	10.8635	14.8546	6.08348	53.5484	22.333	6.13046	16.7533	19.6294	5.66473	3.46525	10.8669	3.95845	5.60168	10.0583	4.46992	8.11061	9.90008	21.2671	24.3498	7.09812	7.5208	8.67408	17.98	1.31986	18.3912	13.0243	27.3943	30.881	5.94492	11.8639	44.3081	-0.995237	12.0096		3.94721	15.2568	15.5703	6.91347	8.23041	5.25623	20.4957	-11.0377	30.5797	16.459	4.35639	20.8861	24.3816	-10.5772
CAUUU	23.1148	29.5106	26.1501	7.57905	78.8103	27.2568	19.8268	98.5251	30.1055	-6.21502	18.9432	25.508	12.5068	6.62426	32.6168	7.99869	28.0671	6.47392	51.9138	8.48359	-7.32571	-1.57229	18.2734	22.2172	3.01949	45.6277	49.3098	27.4355	22.5667	-3.00715	2.35658	82.5819	0.589602	48.0538	86.7955	16.1482	117.988	20.9877	34.7348	30.2658	31.3453	50.0096	-9.05805	129.425	36.878	2.10149	12.3987	45.398	13.3427
CCAAA	1.92577	17.1092	13.4176		66.5975	4.41895	2.81822	4.32201			2.10696	7.42661	1.99072	3.31727	2.24383	7.08681	0.68514		7.10023	9.45375		4.32672		9.78715	1.82588	2.78324	6.671	30.7373	26.4296		7.05356	46.2046		25.49		15.1755	2.70206		1.597	7.24257		32.2044		20.5169	10.3235	4.34389	16.9156	11.2753
CCAAC	15.7848	19.2747	19.9202	2.18347	60.6125	32.9666	12.5509	6.05039	1.78808		10.2209	15.3937	28.3653	8.5888	16.1942	19.4185	19.6439		33.4008	32.4964	4.58989	9.07083		24.2539		1.88992	13.8543	30.8468	40.8196	1.83584	17.4442	91.9327	2.73134	35.9541		63.0778	41.9163		5.02164			56.9324		15.7519	30.4925	6.73764	12.2659	29.8256
CCAAG	17.6084	22.7266	32.3219	2.85059	79.4435	42.4245	15.4005	11.5552	1.63886		11.9526	17.3327	15.1092	8.77125	24.7286	12.3113	24.3457		47.1857	38.4967	2.29332	10.5092	-2.45304	32.5504	1.92075	1.96926	42.2512	44.9463	58.24	3.60397	17.2555	124.366	4.39394	40.8264		24.117	2.07145		13.9105	30.139	22.5403	24.7436		14.509	31.4157	12.3261	38.4652	41.1245
CCAAU	3.46676	8.443	8.42943		47.6257	10.8976	4.85744	3.58112			3.60237	10.5054	10.8395	4.40169	5.59804	9.25143	4.46005		8.54007	15.1975		3.81227	1.55175	12.8612	1.08166	11.1865	0.995572	18.5529	23.6625	1.0161	6.84775	44.442		18.6556		17.6168	3.72129		3.76363		0.819733	37.6729		15.013	13.0532	11.8541	14.6035	9.3106
CCACA	32.508	25.9598	24.4312	0.67156	32.6226	27.249	11.0305	11.058	13.1562		4.94749	6.02872	24.2012	7.39639	13.9478	6.90436	21.2052	4.14966	28.5069	16.462		3.10734	-0.132719	12.5983	1.99518	0.410624	15.0817	15.4814	22.473	0.848894	3.88753	59.4283	4.70184	21.5257		59.5686	136.97		11.1556	10.5368	4.62308	61.0071		3.93109	26.1976	3.13773	9.43391	22.816
CCACC	34.4206	56.6088	27.2415	-3.22172	43.9061	47.8262	24.3621	13.9222	113.161		13.5969	23.4349	76.3161	13.4739	45.4258	24.3147	35.2178	13.6783	64.923	43.7918		7.90577	21.6719	46.6278	7.67217	0.545482	35.554	38.7598	52.3108	2.94778	12.6922	108.463	6.96868	47.5431	2.32819	186.156	69.4355		17.9498	2.37316	14.3005	86.2921		7.24199	61.5419	6.33737	9.44626	40.2896
CCACG	19.9813	21.9011	12.723	6.0606	21.9657	34.9703	9.75322	9.95036	73.1699		6.77974	14.7502	25.9707	14.5534	36.9798	10.0784	32.3361	14.696	47.8605	27.405	7.09134	9.20191	23.5261	28.231	13.1041	1.04346	31.6623	13.4864	25.3745	8.51053	9.75557	81.0797	12.6437	24.2032		41.2306	15.098	5.46186	13.195	11.1777	13.3766	36.3896		-1.67435	29.638	7.21586	18.0939	25.1681
CCACU	11.7788	37.3341	15.3931	0.909075	23.8609	22.0242	11.6224	12.7867	18.6587	5.72542	5.50969	14.5958	36.0542	7.40985	11.6833	7.80193	17.4188	2.67684	30.942	15.5171		2.5636	2.60324	16.209		3.13209	14.7328	10.4237	21.1074		3.45606	45.4928		16.8439		86.4247	60.688		9.90846	3.38036	5.40349	53.7306		12.8774	33.4843	7.45337	4.8459	25.4254
CCAGA	31.0421	27.0432	36.8856	-2.98799	95.1797	50.0402	17.4994	16.0048	39.3026		13.7531	8.64125	17.6957	11.7417	26.8147	15.2038	25.2816	17.7938	56.0756	37.919	2.00144	8.01169	6.62956	30.8514	6.90303	0.717622	40.453	53.029	61.202	6.34764	15.9728	108.256	6.10082	35.6747	-2.00564	26.8974	4.02397	0.715086	17.1371	59.0857	37.8292	30.381		15.9822	28.4319	9.67346	35.8179	33.9889
CCAGC	38.424	59.6163	28.361	-1.72415	59.2809	71.9238	30.1852	15.1673	108.723	16.2561	18.8805	26.5106	53.653	13.4432	56.1965	24.4756	61.9459	36.2166	100.079	60.2551	3.18606	12.3151	33.5039	50.7018	18.7815	-0.839234	57.3513	36.803	66.9226	2.78963	16.4824	154.968	19.5382	59.889	-1.08388	115.437	13.3536	1.01934	22.0735	41.397	27.0529	74.5864		2.93942	70.2445	3.89225	23.8497	72.3899	1.72005
CCAGG	45.4453	57.094	63.2199	19.7132	45.7732	94.2748	39.0145	35.275	207.598	15.7906	30.5515	22.9978	33.9984	11.4149	68.274	15.5398	80.855	77.727	98.3022	59.3719	5.26873	10.465	80.647	59.4203	31.976	-3.02341	110.569	20.0562	38.3054	33.7297	10.0647	125.607	42.7301	52.7553	-5.2672	55.5814	-0.405858	37.39	41.9561	94.5631	74.0058	57.3912		4.69433	54.4252	4.73569	32.0635	79.7595	-4.19453
CCAGU	3.40973	23.507	8.56948	-0.966368	41.3727	13.4143	9.15597	6.07882	12.6284	6.75271	8.01505	11.1054	9.14718	7.35536	12.0371	7.29871	20.7947	1.24645	27.6278	21.6817		5.72894	-0.0181308	19.7356	2.58843	5.14391	16.658	20.2865	26.9413	2.82078	3.30266	59.3278		19.685		38.1943	-1.42934	10.5054	11.6936	33.5837	9.80732	35.8769		23.3144	20.4366	6.6861	19.4458	23.8438
CCAUA		5.12941	5.03797	0.949171	10.0665	1.24684	0.490771	2.0322		-2.51684	-0.591309	4.72318		3.68296	-2.4403	6.13647	-2.80079	-2.82406	-3.03217	1.10367		2.29221	-1.05048	-1.25099	1.34053	3.27616	-6.86128	3.27623	4.09831	-0.178544	2.96924	-1.4085		-1.40966		6.00655	42.8675		2.00989	9.10777	6.90157	23.4438		26.5281	3.40616	6.87229	6.20289	-0.638132
CCAUC	23.1654	31.6209	25.7486	6.62623	40.2472	38.7901	14.3621	7.43459	6.29323		10.0431	13.2842	50.0282	6.42047	21.2015	13.8933	23.1304	5.66136	46.0443	26.9519	2.37706	8.36177		23.6539	3.76343		4.49071	22.9931	38.9353		10.64	102.514		27.1891		128.815	61.5736		8.89986			48.2906		4.31269	35.9874	7.17109	5.99605	29.5998	17.2817
CCAUG	6.97959	21.7785	10.7101	5.11252	39.4441	19.5601	10.8142	11.9099	18.6674	7.15286	9.33987	15.9074	4.37513	8.39429	16.6833	9.69681	25.9111	0.0680783	34.7324	21.1361	0.0757508	6.03096	4.64556	19.562		9.9427	13.5828	19.298	29.5364	7.23805	2.65424	53.3394		18.4563		33.0776	13.7165		8.44149	9.56487	4.61358	19.2345		23.1286	23.9581	8.84783	20.9659	27.3639
CCAUU	17.469	27.1	17.8486	4.39682	46.4502	24.0675	10.8051	20.5397	38.6723	7.192	9.76852	16.5854	20.4069	6.05462	24.2968	8.2811	18.7296	11.0112	37.5185	16.4747	1.77539	1.23738	16.4191	27.0969	4.2249	16.9014	15.6986	23.2852	22.487	0.817764	8.52952	59.9289	1.69105	27.1518	16.6068	43.2054	41.5305	-3.15612	11.1919	4.43259	15.631	41.8704	-9.26667	24.4954	32.8112	1.42818	4.21997	31.2977	1.84862
CCCAA	17.0363	28.6561	18.5774		56.0892	26.9966	15.589	13.3316	9.8562		10.7652	13.7706	31.4722	5.30639	20.7309	12.4907	20.4721		31.7448	21.6837	1.19212	3.97901	-0.46126	24.4622	1.02716	5.71153	30.2385	39.9355	43.0078	1.37445	9.79411	74.4269	1.81703	39.8606		85.3654	20.2865		8.19694	2.60756	6.39611	45.5033		18.5308	32.8366	6.6836	13.5534	30.3678
CCCAC	31.3001	63.1887	32.2127	-2.41405	20.5469	34.3566	17.7219	13.0074	121.873		10.6206	23.3614	84.8265	16.2325	33.8279	19.979	43.2223	12.4056	57.8415	19.864			22.9807	31.2565	6.66821	0.327407	33.1959	16.3051	30.6488		6.16677	59.4268	6.74489	34.9502	-1.36252	229.903	109.127		17.5521	3.03775	13.4263	79.854		-1.00113	55.1916	4.35312		36.1993
CCCAG	41.0479	71.5527	47.3811	0.0702407	46.2515	70.7484	40.9814	29.3086	186.933		28.3596	27.9899	59.6587	15.3817	61.0237	24.1692	59.7508	58.6689	90.9633	55.8299	5.37611	8.84311	65.833	62.6913	25.0979	-1.53108	78.4561	36.8983	64.9812	23.4774	10.7793	121.555	24.1241	51.2932	1.20278	168.768	9.16408	7.58197	32.6511	59.8048	54.8386	79.0912		7.04413	72.3424	4.71289	26.2313	67.0727	-1.33911
CCCAU	12.9463	42.9644	18.3225	0.0515522	17.0056	18.8626	12.5616	11.7214	28.7396	1.83176	7.12097	14.3666	46.4854	4.90034	20.1739	9.24125	22.0995	3.3253	30.458	16.0924		0.691403	8.87224	16.2807	5.04213	5.03309	9.66858	13.4389	17.9403	1.86472	3.94087	41.2051		16.7903	-4.22317	139.86	42.8359		9.01626		6.5736	42.9201		11.975	40.2789	4.38504	5.19265	26.4891	3.39643
CCCCA	35.0041	92.5427	52.0998	-3.97562	40.9495	68.9687	38.4214	25.213	161.554		29.2298	42.4017	104.737	20.0028	57.9181	32.392	68.8952	50.0178	82.4256	35.5952	2.47214	6.1176	49.0418	50.5981	14.5605	3.8128	68.8352	34.7337	50.2361		9.38022	91.5687	10.4045	63.2299	6.59006	297.176	57.6498	-8.53798	23.0107	21.9046	23.1219	84.1124		12.3353	79.725	5.98283		68.6918	3.77871
CCCCC	43.8622	76.3183	44.0923	5.01901	22.5763	68.646	34.9769	37.5029	164.2		32.0381	44.5628	154.598	29.0915	62.898	44.2764	98.0338	45.4177	101.894	42.7113	6.83938	12.8242	57.3357	54.5431	24.08	10.0533	60.8588	27.3377	41.9408	11.2497	20.3477	86.7286	15.7298	59.49	37.6898	307.195	50.3679	-2.96073	25.1953	7.12818	18.4418	76.797		31.4111	89.3729	10.0581		68.9557	12.0183
CCCCG	44.7327	52.6497	33.6397	32.0842	22.1468	83.7169	36.688	33.6059	224.754	68.8171	31.7552	29.8173	88.1071	28.153	82.9564	47.6467	91.7135	76.1186	148.95	55.7265	14.4037	25.617	72.3231	81.5288	40.5081	1.56452	79.3195	30.1789	41.3772	20.96	36.9303	119.81	42.182	56.3371	2.93939	148.705	6.18877	8.42445	26.2328	16.0055	20.011	58.9769	2.92556	15.4994	77.4369	7.84412	14.3465	62.7954	2.09005
CCCCU	34.8549	98.5904	52.6917	0.317456	20.3208	59.226	36.9171	23.7332	141.743	14.0584	25.0291	48.0874	152.744	23.6037	77.148	29.3603	78.6094	50.3664	101.303	30.471		3.21683	51.4013	53.9759	14.08	10.078	58.3783	18.5248	29.1767	8.7296	3.85098	67.1773	16.716	52.0716	18.3261	324.879	30.1807	-3.23036	25.0621	6.55321	17.3912	66.5476	4.50499	16.94	98.9163	3.4105		64.3309	28.6131
CCCGA	31.0069	26.3148	19.1129	12.2117	34.8158	57.1238	20.7124	17.526	94.4991	48.3871	17.8179	14.9654	44.5298	14.4819	60.3234	24.3743	52.9477	34.7	68.1224	40.8364	10.2654	15.923	35.3035	52.6014	16.9946	-0.275139	50.7119	24.3827	34.4045	17.821	20.9985	115.172	31.0079	36.0263	-0.728344	57.7411	5.49047	4.53665	20.0765	20.0673	17.2702	25.0934		11.6979	40.1501	7.19376	18.8969	45.4409	0.404382
CCCGC	38.5331	44.963	33.482	20.6692	21.4689	68.2193	30.5977	24.3145	188.191		25.16	18.715	70.2852	28.7607	83.9246	45.4158	71.1582	57.932	137.104	52.6906	5.51623	17.4914	61.0458	62.8503	27.4605	2.12646	58.0241	22.3486	37.1225	9.10035	38.4182	106.722	22.6167	55.9111	2.30679	138.19	14.8462	6.42731	19.448	6.96611	12.3375	47.1043		7.8336	63.9394	6.13268	13.1449	51.0017
CCCGG	55.3059	42.3538	30.8116	59.0639	27.9443	99.4714	46.4381	34.3201	232.104	191.399	31.3376	24.9576	61.1961	23.6682	99.8484	43.7128	106.386	84.5149	140.515	81.7014	18.6971	30.0773	116.693	99.7227	55.3694	-2.46378	94.0522	26.8099	35.6251	60.6789	41.7725	139.503	74.2015	56.3235	-4.55503	88.5266	-2.9313	16.3248	23.3984	21.9761	31.091	53.6692	0.411519	9.81969	62.5256	6.6756	18.4771	60.1172	0.284147
CCCGU	24.3467	38.8597	18.9733	7.96413	20.9818	44.9806	20.9737	24.1822	75.9209	29.9672	19.1913	20.1776	57.3847	15.8252	54.8912	24.3945	55.9442	22.8831	75.8014	31.2619	11.269	14.7971	26.8576	39.3808	11.7804	4.88446	38.3139	14.8954	23.5206	7.57469	16.5851	69.0677	15.6455	27.2711	6.6767	96.5346	3.4278	10.6147	16.2217	9.33952	9.97514	30.8865		8.53067	54.8172	6.69583	12.0897	42.8104
CCCUA	5.27484	23.577	15.8589		13.5675	16.1047	7.55462	9.35136	5.175	0.873907	5.63282	11.2019	27.1186	5.66005	10.943	7.10419	17.8836	1.18518	13.9339	4.07469		0.413348	1.57616	6.14065	2.69742	4.90786	10.1555	4.864	7.19264	0.520455	0.167116	19.7569	2.1881	13.9922	0.483633	80.5102	23.8176		4.71799	7.14177	0.914417	19.6484		17.9009	23.1512	1.78028	7.36112	12.0195	3.28109
CCCUC	31.6977	86.8675	48.1646	1.6276	18.8822	65.6298	34.0857	18.9488	109.285		24.7866	40.5778	127.259	25.9858	50.4139	32.7778	63.3986	37.8562	65.7189	28.0502		6.38227	27.8154	43.8028	13.8848	5.50172	50.1346	19.4232	24.1942		8.63593	70.9598	15.2225	48.038	8.34648	257.061	38.0462	-0.179622	22.111		11.3188	57.4472		10.7079	95.5422	2.8647	3.77039	52.3767	29.016
CCCUG	46.3317	94.394	41.6046	1.35384	35.8815	70.5481	37.7371	33.4363	144.6	25.1851	22.7323	33.8769	70.9048	22.8241	75.4531	24.1965	80.3156	52.5784	115.502	46.1834	2.49458	7.8307	55.1391	62.0194	23.678	0.283147	71.6395	22.6439	43.2147	17.2802	7.30574	81.1157	32.0911	45.081	3.68741	154.461	-0.941286	19.0968	27.2605	26.7017	48.9514	39.3627		6.26235	87.7106	6.70513	22.5081	72.3812
CCCUU	24.8856	64.4625	47.5123	4.77912	38.3521	50.1021	26.8381	20.5186	104.109	23.4313	17.1719	46.2632	103.703	15.3916	58.9935	21.9612	59.9751	43.4423	75.6572	27.2849	-0.534298	0.537438	45.0216	45.033	14.5621	9.04725	34.5418	23.5846	34.5522	-0.66298	7.6212	113.74	22.5046	34.0512	4.19246	166.585	18.0384	-5.37572	12.029		9.21086	45.4777	0.353758	9.65265	73.76	2.03983		64.5352	22.9473
CCGAA	30.6455	10.5148	20.991	9.16908	55.0588	34.8793	12.7773	10.8551	17.1802		9.78692	7.04997	12.4451	7.76274	22.8948	14.2764	24.9675	7.07381	38.2056	27.7532	4.75045	10.999	8.13252	30.9364	8.67756	3.50676	23.4953	26.1084	25.3861	6.6889	14.3947	84.6675	8.551	26.8681	0.5715	11.6573	-0.348037	1.89604	9.77456	16.6412	13.8906	13.047		13.4651	22.2595	7.58164	18.1569	18.984
CCGAC	24.4467	22.0533	15.7386	9.80104	29.8639	48.939	18.8349	12.443	51.8066	22.0099	11.0445	12.7954	37.0773	13.3558	42.1468	15.3644	40.2295	13.931	56.8757	35.7381	10.2002	14.2728	16.6431	38.5327	6.76551	2.2631	23.2455	20.3532	27.1039	8.47175	19.7727	93.7308	23.4278	30.5134		41.0014	12.7576	1.33376	15.3864	13.2132	11.6275	28.2491		6.89485	29.4032	5.41499	13.5098	35.9395
CCGAG	47.7615	27.0212	19.6146	27.148	44.7613	80.2164	28.5112	23.0256	138.854	99.9957	23.0303	17.9361	32.0082	16.6318	66.343	23.0296	70.4025	44.9425	93.8651	62.5016	9.66299	23.4267	66.4513	68.7037	32.0266	-1.20163	62.6674	31.3539	46.8878	36.7953	29.2951	124.619	56.2184	44.9502	-2.71397	22.6195	-1.95569	20.7311	25.1873	40.3513	33.9442	24.1642		11.337	46.0494	8.87005	42.2103	60.419
CCGAU	16.077	13.2645	11.6448	8.13112	36.7014	20.4812	14.0427	8.78801	19.3547	7.80322	7.62661	10.0844	12.4963	5.09158	21.1953	10.3381	17.5614	4.99561	31.3713	19.9579	5.80594	7.2184	7.78984	25.0527	7.95649	4.73884	12.2663	19.47	22.6745	8.95829	11.6485	52.9163	7.80293	22.493	0.175066	19.9779	3.09073	2.52034	8.84161	10.8319	7.12309	9.97813		7.46883	16.4615	5.66717	15.3332	18.063	0.546925
CCGCA	28.7188	24.5358	30.7445	7.9255	28.4507	54.3144	17.0545	16.5382	80.0573		13.7379	16.5509	32.5733	18.5936	46.2487	24.6931	46.0523	17.9818	65.331	39.8756	6.77856	13.4247	24.805	34.9066	17.2129	0.395694	35.4008	25.403	35.6321	14.1371	17.47	103.648	24.9036	37.4164	1.99261	41.5484	16.014	5.3641	15.8565	15.5538	17.1322	28.4117		4.87933	33.8958	5.97105	24.2752	33.418	0.979105
CCGCC	41.6579	49.084	33.7265	21.315	24.394	84.6029	37.6449	26.9783	165.104	162.637	27.3122	23.6689	79.6041	31.4038	93.6879	44.1897	78.3434	62.5916	137.085	69.5984	13.7074	34.9733	67.2938	79.2634	27.8748	-0.213018	56.3589	35.7701	43.4695	27.9216	54.1299	143.16	29.2981	64.1232	4.522	103.186	1.32687	5.95126	18.168	7.98462	11.6328	54.1231		13.7758	83.3335	7.83091	13.9086	54.2259	2.76895
CCGCG	27.2338	22.6224	21.9939	42.5335	13.1786	64.0471	30.9607	27.5021	149.471	202.491	25.2919	14.8002	30.2136	19.16	107.028	41.9133	84.6898	62.6715	110.647	59.1981	11.2854	22.9949	76.0979	76.2203	28.2079	-0.491651	69.9208	16.5869	19.4108	44.4851	51.1633	99.8481	64.9231	43.8175		20.4264	-4.6009	14.1427	16.5751	0.742502	10.5833	17.8911		19.5741	58.0576	6.30929	14.462	32.9357	0.84927
CCGCU	23.358	27.4274	21.4023	10.0927	16.2799	56.4432	23.6681	11.6109	71.5265	71.4602	17.744	21.4853	48.1998	27.1164	55.0892	23.3574	48.0703	29.7951	105.064	41.4783	7.38656	20.6932	25.5981	45.8622	14.2835	2.25845	38.3478	20.5673	30.13	18.412	35.117	112.066	22.3409	27.4387	-1.16824	31.3398	4.61771	10.6938	18.9855	6.57065	18.4939	27.9914		7.33682	56.0149	5.83147	15.6678	35.9784
CCGGA	41.1334	16.8871	24.6383	23.1932	50.3151	61.9078	23.9424	18.8498	141.803	69.9094	28.5687	14.4157	23.6697	14.9636	63.3008	24.869	54.9264	34.1182	86.3687	54.2264	9.90554	20.5239	61.4188	60.6808	25.5441	0.246992	55.735	25.9449	43.4801	34.4913	25.7085	151.233	46.0634	40.9975	1.17079	15.5611	-0.979802	25.7346	18.2815	26.6515	25.7024	29.5074		7.68602	41.8622	7.0356	25.277	42.2504
CCGGC	35.072	31.463	28.4926	35.1752	26.6393	86.5148	34.0341	24.567	198.981	164.867	23.9021	19.8043	43.4405	17.2625	84.6637	36.6791	78.9193	59.5861	142.525	77.4114	10.7132	24.2551	96.6247	80.2157	38.7475	-1.09189	62.9858	27.1456	37.0077	40.7371	34.6239	144.889	63.0398	53.6936	-0.772922	55.4612	-1.39485	17.5549	20.3776	17.8934	22.6704	44.4139		6.97088	61.813	4.95389	19.242	56.6979
CCGGG	62.5944	40.8053	27.8814	58.106	26.2248	97.8618	52.2077	37.0103	280.62	154.416	32.6073	24.9338	38.223	21.1563	127.145	42.2971	96.4025	127.961	119.255	79.497	19.5606	24.1429	196.247	92.257	64.9774	-1.69362	109.211	23.6129	37.2434	81.1731	39.8821	110.175	98.1875	45.9559	-4.14124	43.6204	-4.82574	34.8638	33.0078	30.0401	41.0956	48.8524	-0.380562	14.1357	61.1382	4.56497	26.2506	61.8994	-2.36203
CCGGU	17.3063	23.8294	19.7129	16.5837	20.7658	33.2879	17.7122	16.5633	68.4434	32.5574	13.2493	17.0474	21.7969	12.9771	39.6227	22.7839	39.8808	28.3502	58.6586	26.2717	5.70751	11.1969	42.392	35.5328	16.6476	4.08201	39.8502	7.95457	17.89	18.6719	11.0524	54.0944	22.9892	21.5283	5.50246	31.3338	1.01238	30.6689	17.727	13.943	16.7021	23.0195		8.47608	30.327	5.64375	12.9781	28.4427
CCGUA	5.84189	7.28762	7.43174	5.22488	17.3985	6.92846	6.62147	12.1724	6.30071	8.25211	6.05317	8.81132	11.6141	7.72838	11.8622	5.8759	12.9569	1.39729	14.8292	7.49218	6.95754	5.33554	2.06723	9.98611	5.14709	10.8292	15.4856	10.4905	11.7874	5.23801	4.88153	24.5713		9.112		11.6822	6.07899	4.84579	8.98726	11.6646	6.10389	10.9302		20.8713	10.9047	7.23449	11.5577	12.3664
CCGUC	23.2653	31.5184	21.7279	11.9814	21.9359	42.9565	20.6277	25.8039	57.1448	47.63	15.3611	15.5933	54.4819	13.5529	45.2009	29.8331	41.0269	20.1351	78.447	35.4331	14.7417	14.8463	23.9939	48.4936	14.298	1.99023	28.0343	17.0277	21.6718	13.7983	15.6379	88.029	21.3168	29.0982	2.10514	98.4704	8.4212	6.20038	17.2069	6.03329	8.11857	42.4602	1.48817	7.46865	58.6429	7.00166	8.63662	35.3521	3.9966
CCGUG	27.2887	30.4292	17.2568	13.4358	27.7364	46.8053	25.4428	28.7682	65.6008	50.0071	22.7359	20.6657	15.0972	21.2772	44.2285	16.8768	58.5214	27.0877	82.2963	42.4291	27.7634	19.9207	36.8732	38.6108	17.2219	2.7033	53.0903	17.7889	38.0609	25.0465	17.017	82.8584	29.5808	28.503	2.89625	19.4722	0.393592	38.6884	19.0062	16.1117	17.5455	21.7134		15.2858	46.0453	7.68067	26.1017	44.9731
CCGUU	16.1308	22.1277	14.5666	8.25791	23.9902	23.3549	13.4925	25.6675	47.0725	41.7486	13.1759	14.5902	29.1179	6.47013	38.1235	12.7748	33.1896	20.532	60.1897	18.3688	2.08796	8.23836	25.2989	30.4962	14.3323	11.5683	36.1986	14.0745	14.5531	9.83841	13.5987	56.1444	13.7678	19.8967	10.2565	29.7179	-1.43964	17.2927	14.6785	4.00739	9.83936	24.2829	-3.08331	18.7155	31.2556	4.25685	9.75237	30.6101	-1.51568
CCUAA		4.29738	14.1629		10.8203	7.22181	-0.967413	3.68642			0.0708388	4.19327	0.964076	2.75677		1.9842	1.85532	-2.11555								4.86241	-1.54715	5.87142	2.40905	-0.324362		0.804435		0.292923		8.77188			2.34799		-0.867447	10.7065		29.0245	0.579745		6.58115	-1.34538
CCUAC	9.44329	13.2997	19.4467	1.7406	37.2364	27.4432	7.30808	11.3702	-2.45172	4.04549	3.61406	8.12975	23.2483	5.90759	9.04447	9.33206	19.4396		24.5129	19.7058	-0.210387	4.86789	-2.55222	20.2106	4.21423	2.63445	4.70364	16.9049	22.0977	1.17841	8.00586	76.9583	2.08664	15.9483		64.6149	61.5821		3.64463		-2.42697	38.3668		23.866	24.1443	6.39186	9.78754	21.3777
CCUAG	0.702871	17.1029	17.1035	2.69954	8.14567	14.8874	9.03914	14.4657	7.11605	1.71804	3.06865	5.48658	8.59957	2.90573	7.71614	4.16425	11.0318	10.8476	16.6932	1.62537		1.25025	-0.437757	4.23465	4.57583	1.91127	26.3862	1.39572		0.171681		9.46371	3.16133	5.80242		18.0375	7.38869	3.3809	7.42086	40.0323	14.0941	8.9295		28.5188	14.2959	2.66779	0.287985	11.9402	-0.19667
CCUAU	7.89447	11.5253	2.91232	-1.35721	26.6888	11.1845	5.80656	6.886	9.37296	-0.382171	1.22693	12.1211	8.49854	5.42022	5.26527	4.96716	3.84316	1.50563	8.50455	10.9661	-0.104585	1.4511	3.25704	8.90027	2.36989	13.5734	0.781098	11.0055	13.3827	-1.48546	2.95244	21.6944	0.647426	8.52846	2.45973	17.5734	9.93483		-0.201766	5.4027	4.07228	25.5262		16.3631	16.5519	6.37707	14.0018	15.8809
CCUCA	21.7539	36.1899	25.4112		40.5763	31.7698	16.1075	13.14	9.61912		8.30863	15.5991	34.2296	8.23286	19.7835	10.775	28.1406	8.27706	41.0637	20.2512		1.95901		26.3768		1.59453	21.6695	16.8978	23.0619		3.45104	73.7939	4.18636	32.402		73.7893	53.326		9.72889		-0.600171	51.1401		10.4622	33.9272	7.29954	8.20016	29.3561	4.1363
CCUCC	28.2124	89.252	42.599		28.9833	70.8811	32.6555	17.7613	87.821		20.6481	36.584	126.305	27.9918	55.4855	32.8714	70.5402	42.1034	84.4943	38.8256		10.6377	21.0909	51.9983		0.967122	42.1176	21.9298	31.9994		10.771	87.0218	10.7596	50.0565	5.0285	241.338	33.7208		21.1812		11.2625	68.4958		9.35917	93.6181	3.24551	6.60026	50.8547	24.1115
CCUCG	23.211	34.1025	18.9721	9.18084	28.6155	41.2381	21.9426	17.9535	83.1759	39.9313	14.6509	16.0314	39.2205	16.0139	58.7414	26.2033	54.8674	34.6485	76.1842	45.5164	6.43502	17.1296	38.0527	45.1657	15.2515	1.05994	37.9466	18.8621	25.9272	15.8683	24.4522	81.5871	17.3571	32.6998	1.22566	56.1186	-0.498004	13.4121	16.8183	4.22099	8.2648	26.5572		8.68958	44.6775	6.05961	14.5068	32.6476
CCUCU	10.927	69.9037	57.0056		17.8876	57.7807	21.3311	10.9388	47.0055	17.1766	4.54118	29.7641	57.9777	14.4118	42.0649	21.2386	40.3993	18.0136	51.8999	19.6181	1.94361	0.635554	16.1973	25.791	4.21205	2.74883	11.5586	11.6084	18.9515		2.79551	75.3207	1.40197	18.6671		118.019	7.70074	1.63835	8.95526		5.10429	47.5652		6.63719	61.7355	2.60083		42.9598	37.4939
CCUGA	23.2792	31.9638	26.8552		49.2833	37.3028	18.5347	13.4735	18.2814	8.68568	10.7694	16.4081	12.8319	9.23483	28.0434	11.959	31.3153	14.8701	42.123	24.2556		3.33473	6.07322	25.8872	3.4224	4.52266	25.2203	32.318	30.9106	4.41397	7.28063	81.9212	5.97159	29.8		27.8016		1.94883	15.297	21.2742	20.6659	13.1722		18.3345	32.6544	6.20556	22.8484	28.3528
CCUGC	38.3012	78.6945	40.1471	1.30253	28.0154	70.9953	29.3217	24.3767	76.1998	48.0219	20.1795	33.0085	59.4303	31.0318	61.5554	23.831	77.9571	46.5156	100.129	43.6327	5.20839	13.6841	26.7063	55.391	9.58426	-0.517182	55.6443	23.6597	38.0538	13.2392	13.3184	116.354	24.8162	36.3035	-3.19523	117.195	15.0024	12.1161	15.2659	8.29872	24.1119	43.0865		7.92733	72.5181	6.10456	15.7947	64.5204	5.3469
CCUGG	48.3933	71.1724	28.1226	20.2885	41.1366	77.4289	44.7747	34.0822	187.892	50.4192	32.9546	28.1083	44.1763	18.6516	88.6101	29.5198	85.6859	75.9641	116.364	60.1647	13.4844	22.7463	81.5377	64.5621	36.3267	0.334186	94.5331	21.6515	44.4664	34.6655	16.2719	102.022	50.1534	45.0428	10.8601	59.9818	-5.24623	59.502	35.5753	50.7195	74.6793	41.1523		-1.04753	65.1636	8.93459	34.2237	83.3081
CCUGU	11.9596	69.1881	37.8203		24.387	33.2535	21.8347	22.2629	54.037	13.1363	17.9171	32.9075	30.339	14.3484	35.4837	15.0744	45.1531	16.7622	48.446	21.3902	10.1063	2.74196	21.8811	26.4863	8.85808	22.0852	21.3885	8.84597	18.2464	3.3158	5.06182	43.4908		15.537		72.2491		22.4298	16.4079	7.17337	12.8513	26.7733		46.7037	50.998	5.54118	15.2075	47.6007
CCUUA	3.74839	19.1535	11.3153	-3.17649	21.3797	3.81305	0.835819	4.30767	15.1576	-1.6318	-0.612217	12.668	7.56334	5.62837	5.21252	3.37967	3.86172	0.249957	8.16482	6.78365		1.29127	7.73034	6.37865	0.230925	10.8877	3.94283	11.6105	12.9943		3.00192	28.635	-2.41094	6.57208		22.8998	1.17994		2.60474	10.8722	7.00139	28.5093	-12.2933	22.5672	18.4349	3.2629	1.46169	11.841
CCUUC	14.1019	59.7015	50.8226	4.06004	32.3989	55.4467	20.0188	9.79532	85.8432	35.2019	1.9539	29.8263	77.4052	10.0808	35.8062	17.2805	43.874	26.6351	73.5951	37.2612	2.6394	2.75363	25.8987	41.3627	4.2399	1.36303	6.99409	21.433	28.0548		10.168	127.436	11.2824	26.6388		162.725	31.0132		6.324			63.292		-0.486238	65.7851	8.30526	5.4877	50.2905	21.2278
CCUUG	12.7712	47.2668	29.3421	0.404231	25.6683	22.4522	10.7852	12.5342	62.8007	19.1562	9.67916	20.6761	17.6805	5.41827	24.7536	8.0605	35.353	25.6216	38.0215	21.2258	0.99368	1.59558	20.8326	22.8184	9.72392	12.098	18.7501	15.3348	19.1506	1.73823	5.54242	57.415	6.61909	10.2179	-0.255867	35.1545	-10.5471	10.4615	8.41283	-0.474596	7.70604	15.6123	-10.3938	15.6549	42.732	2.84315	9.04453	28.5244	-5.10995
CCUUU	41.5547	74.4082	58.0692	13.3879	92.8394	92.3227	41.0785	74.2452	112.165	16.3487	30.1807	50.1749	57.082	19.4355	68.3709	30.346	75.5287	53.5108	110.859	30.6455	0.464534	1.77285	55.0899	65.948	17.6619	35.2647	67.9162	32.8896	48.8942	0.827177	7.89954	131.506	27.9705	62.65	68.1521	80.7709	42.6573	21.2487	31.0123	6.32629	26.7166	46.8035	3.87619	56.2354	79.2294	1.0694	0.901059	73.8338	74.1719
CGAAA	13.6561	2.7922	15.8726	4.1662	48.3315	15.243	5.92822	8.91582			3.96803	5.62712		5.16846	10.32	6.80845	6.79014		18.2681	12.5128	1.41991	6.00374	2.71972	19.8262	6.93476	1.60987	8.95588	23.3205	19.9586		7.1842	64.8339		25.0489		1.58135	0.361365	1.65784	3.73234	8.86557	2.69391	12.4226		2.83082	8.38966	6.30487	13.3532	8.37598
CGAAC	14.4224	6.04331	12.2867	8.2356	36.467	18.3886	5.33319	11.481			5.68775	5.66725	7.93185	6.8547	20.7051	10.6364	14.2592		24.8518	20.3884	7.10253	3.94857		18.4912	7.56144	2.77713	12.7905	15.4224	12.5788	5.85251	10.1083	52.6274	8.25232	14.1996		7.77702	8.06178	0.562872	5.7472	6.15856	4.37256	11.9362		6.95004	10.2453	7.57522	6.45789	10.2694
CGAAG	37.0984	9.14175	32.4099	10.6888	64.6475	37.321	11.3264	8.47929	13.871		10.7844	7.05871	7.38303	8.85895	30.4324	14.9376	21.2026	9.7467	43.9756	33.8047	3.90153	12.266	11.9477	32.666	7.59297	2.26585	28.8699	24.9885	24.3377	11.2582	19.7577	102.083	12.8312	35.4265		0.291226		5.71429	7.87706	24.4422	17.7378	5.36508		6.84842	18.8801	8.70815	21.9436	22.563
CGAAU	8.1237	5.1038	8.28474	2.36279	39.3323	11.7356	5.76472	8.30599	18.4727	6.19514	4.81707	4.96181	5.3103	3.32781	10.3889	6.90342	10.8907	0.194699	19.7029	10.4588	5.82046	3.68946	5.57634	14.4115	3.2204	2.47197	12.0185	20.3744	15.4565	4.0259	5.41482	49.9485	0.580544	11.853		2.27957		4.14659	6.91985	6.10583	5.27636	8.51751		6.86097	10.6298	4.89444	17.3109	11.4918
CGACA	21.3238	7.82476	21.1435	4.87963	39.4511	38.3341	7.92023	9.86392	13.3924		5.49073	8.05467	12.925	4.29986	19.6275	13.2541	18.5326		38.7095	30.4747	6.33142	8.65841	4.80864	25.6152	4.81599	3.10116	11.7492	20.403	21.1524		12.8433	110.434	11.8502	23.089		5.27685	20.3277		8.43697	10.6301	5.84007	18.9837		6.71074	16.7074	4.86986	17.2981	24.6982
CGACC	19.0692	15.2099	20.3654	11.1042	28.0353	51.174	12.1188	7.5968	53.2118		8.14416	12.4908	28.5266	13.5714	36.6536	14.1202	36.813	8.51165	50.6112	30.6419	9.20889	9.67587	22.8246	35.4732	10.5153	1.35688	22.1523	19.3104	30.2023	9.9321	17.7305	99.9499	19.273	28.6008		43.0176	1.42273	0.787276	13.0435	7.46222	9.31161	24.9068		3.63683	27.7441	5.07115	17.593	30.6505
CGACG	23.3438	7.23083	23.1734	24.0129	32.0648	58.0766	18.7686	10.5591	52.7683	48.191	14.7832	12.4528	16.9662	18.5444	39.7898	13.716	40.3045		55.5097	38.0665	11.8421	14.6974	22.2412	48.0582	15.8774	1.54044	33.0351	19.1903	23.2318	11.6304	27.9808	96.5065	26.4396	26.1295				3.50744	9.30662	5.12781	4.99202	8.78101		9.35385	30.9954	9.02941	14.6401	28.082	1.61342
CGACU	24.4556	17.3615	17.8468	10.4467	40.4144	36.4364	17.0186	11.7554	15.257	15.5952	13.3589	8.78911	18.8571	10.327	28.1522	14.3457	29.6651		54.9293	32.1194	9.72318	9.61707	3.1379	37.4794	11.822	1.81216	15.4183	23.5286	24.2044	10.8889	17.596	93.9362	13.0558	22.1991		9.06072	1.49429	1.83363	12.7888	5.37729	8.57071	17.9632		3.47326	25.4406	5.95356	15.811	27.1366
CGAGA	40.4421	9.88818	25.6468	16.1993	77.056	45.2244	14.0361	6.74891	42.4591		13.6557	11.8286	9.62556	9.51338	37.4216	10.7249	33.4439	12.0072	60.0879	42.2295	5.47799	12.9314	14.834	41.0237	11.0226	1.94373	36.1192	33.1659	48.1239	14.8095	24.0454	125.406	16.3201	38.4799	-1.12974	2.55526		2.43447	17.0375	32.8591	23.5996	9.54374		8.29216	26.7264	7.30597	46.3037	32.9624
CGAGC	31.0404	12.8466	17.8977	25.2126	32.6115	55.2537	20.298	14.4449	101.208	88.696	13.4068	9.00694	22.0573	12.4475	53.1327	19.0408	45.1595	27.0523	79.3935	54.2394	9.15462	18.2547	42.591	46.9157	19.6678	-0.236217	42.6586	23.0849	35.1398	26.6344	30.664	113.749	36.9624	32.3853	-0.632527	13.1326		9.23062	15.3793	19.6638	21.515	15.5245		5.29646	33.4422	6.84409	25.1705	30.3008	1.02028
CGAGG	48.6348	17.3643	20.7578	36.6266	47.2152	69.9552	31.546	28.5825	161.138	55.2097	26.0367	14.7796	24.3319	19.1328	77.2852	31.7689	73.6717	53.7778	84.8531	64.7245	11.3704	25.1044	91.3891	67.1488	31.5823	-1.01734	85.4326	33.3208	45.3369	59.1583	35.315	141.507	59.0275	43.0913	-3.1856	4.38624	-3.04939	29.298	25.7473	56.9681	50.0539	22.9662		11.633	44.971	9.62642	44.0421	58.7993	-0.613621
CGAGU	20.614	8.54811	11.4803	14.7227	33.4976	33.6052	15.3203	16.3847	38.6668	32.416	14.7128	7.0893	8.58877	7.79683	28.1019	11.9697	30.346	3.53765	54.0455	31.1194	11.1832	11.3455	12.9456	35.3663	7.23262	0.642243	29.5871	24.1828	26.4902	17.9885	10.9675	82.4951	13.8134	17.9156	0.0275912	2.7923	-0.244465	16.9528	13.4517	27.2652	13.1244	12.6403		7.68687	21.1694	6.53613	27.6205	27.1636
CGAUA	7.24191	6.24182	7.48131	4.97511	24.3382	9.21339	5.31695	4.84988	5.37478	3.77753	3.23904	7.32435	4.14167	4.93786	8.45449	6.12668	4.93216	1.64027	13.6517	8.09633	2.06639	5.05617	1.41962	13.4109	5.97643	4.91326	5.37254	10.715	10.5704	6.74915	7.92237	27.5526	3.28498	8.34169		2.11336	4.23615	6.14913	3.93171	9.66374	3.39165	7.76373		8.18176	8.02244	8.21726	15.5508	6.60961
CGAUC	15.4781	8.56278	14.932	7.56905	34.7697	15.7301	14.79	12.443	12.2053		6.18227	7.21753	14.2154	6.16905	24.6211	10.7721	20.7262	6.49284	36.5617	18.6837	4.95413	9.30651	9.80609	23.1454	6.54431	1.85338	15.8947	16.7165	18.1628	6.01407	15.3772	55.4231	11.9552	19.514		21.5878	4.46946	3.04868	13.8794	8.25122	8.18596	9.39517		8.03862	17.9188	7.73768	10.0689	12.6579	1.68476
CGAUG	19.9105	7.7908	16.1961	9.71766	41.7426	25.0052	9.66478	9.11441	15.3281	11.4493	8.80912	7.76162	0.991406	7.39249	20.8059	13.8154	22.5189	1.83239	33.2991	24.0131	7.75713	9.45833	14.2575	36.5951	8.87199	2.95014	17.6795	26.2268	29.5972	9.33627	16.6935	78.7003	14.7584	24.859				12.2308	7.63868	7.17401	8.17027	6.41541		5.93867	16.7193	10.1187	30.6442	25.7553
CGAUU	15.5284	9.76923	10.7512	9.94352	38.6151	20.59	11.0402	15.5075	27.9103	11.2889	7.27461	6.96895	10.2106	3.94244	21.3283	8.54274	14.4072	7.34658	37.5111	13.7632	2.92775	5.70921	11.5012	25.2394	8.98313	4.88767	21.7059	17.6245	20.8629	5.50498	5.61416	46.2338	10.3469	18.762	4.98669	7.25263	4.15546	16.1384	8.02853	10.7661	6.78556	12.2329		14.1705	16.27	10.4065	16.6412	13.2877	-2.05376
CGCAA	13.4934	12.13	14.0498	6.34122	32.7895	28.9107	6.58169	7.25471	3.40718		10.3032	10.3163	10.7708	10.8895	18.3379	21.6623	20.1495		30.6054	23.1219	6.76542	14.0851	1.25361	18.2573	8.71672	2.4697	12.1661	24.9048	28.3605	8.64693	10.2539	71.3961	8.95533	18.1606		6.02771	5.75461		6.17299	7.88273	6.34991	19.8571		6.22799	25.7186	6.85971	18.5238	21.9958
CGCAC	66.3574	14.3922	10.7234	9.21124	12.9188	29.4658	16.7187	14.1186	63.4303		4.46704	8.09695	14.8392	12.5412	31.1578	10.5176	30.6873	11.9277	43.3885	23.2108	9.15763	6.87591	15.5282	27.6555	8.23691	0.355417	21.9795	13.8463	17.855	10.3828	12.9268	60.8748	31.8461	16.1817		23.559	114.279	3.67726	12.0848	3.96233	7.04273	23.3895		3.49595	29.1046	4.375	10.2341	14.7693
CGCAG	22.0493	19.7146	31.5593	22.4917	21.4849	57.5317	23.7616	20.7528	109.742	28.5429	14.6029	12.7939	20.7701	16.6773	52.6382	20.4341	43.2425	38.269	80.3739	44.7702	8.15969	12.5215	41.7381	44.3074	25.0137	-0.154414	54.4184	21.9434	29.9415	24.2882	13.9812	98.0532	38.6759	28.6146	-0.202962	14.0869	7.54248	18.3038	20.1972	31.3786	28.0593	24.0076		8.54192	29.9162	6.09367	20.4453	32.3854
CGCAU	17.5061	10.3662	8.93582	4.43163	20.508	23.2436	9.23698	10.9301	17.7171	11.3263	5.07991	6.42094	6.6519	16.2772	17.5882	7.57927	27.7569	2.30988	31.0474	16.9404	12.5628	6.11292	4.07687	20.1155	9.787	3.65547	10.0372	10.6228	20.9485	4.20491	11.8263	65.5021	2.79709	14.8259		9.69452	23.9998	3.57367	5.81785	3.85097	3.50762	16.4745		3.33802	19.3761	5.30822	17.9835	22.0813
CGCCA	27.2855	19.5175	19.4474	15.2743	39.4824	55.4697	22.8066	17.3121	83.7615	32.3812	13.8461	14.2345	33.7672	19.9076	38.6169	21.2642	43.0788		84.9757	48.1834	12.9514	20.814	26.3723	54.5037	11.8199	1.29999	33.6068	28.1035	44.012	11.3661	33.9523	113.527	22.4328	39.7254	-1.21715	29.1752	9.14651	3.72702	10.842	15.108	11.1703	46.1319		7.34316	35.2325	8.70242	20.5864	39.1495	1.4125
CGCCC	26.0539	45.6077	27.3229	21.2529	16.3354	69.2985	26.4941	19.0507	176.356		13.1521	14.6431	77.0163	17.6853	84.1064	38.0128	67.1158	51.6823	100.755	40.4521	6.89198	20.6388	73.9624	55.0287	25.589	0.197124	59.0026	23.8095	34.1805	11.7509	34.9995	103.83	31.0012	44.5739		125.092	4.25001	2.93842	13.357	7.55343	11.0538	42.9068		4.4347	58.5861	7.08215	6.04013	44.9652
CGCCG	37.6116	26.5371	21.385	34.3456	16.44	78.1613	29.345	28.2254	136.477	216.125	25.907	14.7707	30.8654	27.0034	102.627	41.8109	102.646	57.4064	157.618	75.7438	15.563	29.1317	82.0212	87.428	31.2595	-1.41903	61.0283	23.6661	32.6945	47.3528	54.2331	133.929	81.9303	54.8141		12.4519	-2.36898	7.12298	21.8451	1.36288	13.486	25.7008		20.7175	65.9404	8.67934	9.12359	40.248	-0.0438563
CGCCU	25.8724	31.4029	22.5325	10.0279	22.8108	55.2832	22.1316	17.1772	84.0022	42.4569	17.9411	20.5568	39.3694	20.4898	50.2266	34.4007	56.6141	30.2805	73.4299	49.8814	8.09484	15.6706	30.238	54.2727	9.29153	0.659535	42.8309	19.5166	31.1282	10.9547	29.9992	102.379	17.6067	30.9089		35.1511	5.09984	8.40098	18.1327	4.47157	9.4257	27.3003		6.1667	42.6949	9.04949	16.9443	34.6892	3.51306
CGCGA	9.51711	5.41296	7.9312	16.4651	7.88512	26.385	12.9793	6.94598	68.4657		10.2608	4.9957	9.71761	8.41964	34.162	21.0809	31.8182	22.8384	59.1854	22.2149	7.37392	10.3665	33.8047	28.5542	11.9784	-0.038621	40.8636	9.14315	12.6852	13.9556	16.2067	69.7274	35.5187	17.9547		4.05255	0.643229	6.62379	14.3103	2.97857	7.76465	2.89788		7.30107	18.9714	6.24681	9.29188	13.8028	1.13341
CGCGC	20.3043	15.6594	14.2571	32.8001	5.99516	51.2129	28.6879	22.1254	95.2938	54.2165	17.701	11.0656	16.7453	18.6326	84.8414	33.2172	64.8081	52.7069	78.7077	40.7558	28.3982	17.3877	60.2989	58.0801	15.2558	-0.336559	53.7249	11.8747	11.4437	33.0421	30.9368	74.6441	53.2844	22.4346		8.74541	22.2646	7.89996	16.5941		6.56411	14.1479		17.1635	44.2359	9.61615	7.40184	25.9275	2.29727
CGCGG	32.4224	13.1693	26.183	50.8966	12.661	74.1399	29.5499	28.8625	178.768	209.383	23.7523	9.5445	14.7002	16.4387	128.295	35.9417	83.6401	68.7857	112.762	60.232	15.4153	20.4143	123.069	73.1803	46.0041	-1.13814	76.3682	12.713	23.1399	61.5459	42.6829	98.8081	94.2086	36.2242		6.23738	-2.32353	19.3321	19.4974	4.23184	13.2305	20.0178		15.8301	44.7194	4.68031	10.9827	30.8636	-0.439781
CGCGU	13.4331	12.1157	9.26133	16.828	9.3491	29.7609	25.3639	24.9198	60.2682	28.5999	9.97851	10.111	8.75079	19.8848	51.5483	16.8919	62.7438	23.4711	81.3101	26.7738	21.8243	13.118	29.586	36.6238	13.3548	1.67447	37.2162	7.00399	8.37252	18.5539	13.1964	61.7566	34.3948	15.6985	1.93304	2.90049	9.37929	17.1452	14.2234	1.19715	8.30325	11.1316		10.9788	30.5416	4.88823	11.3799	24.2069	1.21006
CGCUA	9.84958	9.10268	7.30346	8.08223	19.6127	20.4605	11.7705	8.05717	3.38945	19.9734	4.55469	11.3665	7.63993	24.5078	16.7413	14.2951	17.8907	2.37366	33.69	14.9141	6.49628	10.7267	5.01119	22.8856	4.59905	5.87355	9.48917	12.4614	17.3184	10.9025	14.2295	56.6555	11.5163	13.8658		5.11769	8.82804	6.08255	6.93789	7.53344	3.78022	12.1575		10.685	20.7601	5.48956	16.9205	17.4162
CGCUC		16.573	10.8707	4.84171	6.60813	25.9492	15.1857	7.73997	46.1042		7.5187	15.5498	37.5195	13.1634	45.6358	18.5659	27.8308	21.1759	50.2841	15.5822	4.41454	17.4308	20.7761	30.0462	5.73357	1.68195	20.1376	11.9071	16.633	16.1178	30.1257	71.9394		10.7058		14.8269	2.31435	3.11862	11.5502		1.39093	17.7504		3.19492	35.5969	2.93501	8.63071	19.0433
CGCUG	25.8983	20.0716	17.682	19.8733	23.091	56.7627	21.5896	12.2468	74.4412	109.372	14.2342	17.3342	27.8714	20.2993	64.4488	21.0158	60.8098	28.3229	73.0971	43.8227	11.479	20.9115	44.4109	53.8838	16.2029	1.69022	42.6963	16.2143	28.9103	32.2847	28.4927	105.772	34.505	27.9118		7.77325		21.8888	16.6096	9.35555	19.5289	23.7671		7.31789	36.0891	5.5004	24.6899	41.0784
CGCUU	15.9368	28.0044	23.562	12.9991	27.4583	41.7762	17.5952	15.4788	54.3497	81.8998	11.2633	17.3807	24.7082	14.604	43.5671	14.713	48.3025	20.0774	70.8943	30.6469	8.62467	12.2826	20.3952	38.3137	11.7189	5.4726	33.5105	15.5448	19.1228	6.54994	12.9869	105.24	15.5221	29.3585	0.504854	17.2664	-0.961313	13.9623	11.9124	-1.55246	0.848254	16.3716	-5.01342	7.89876	34.9079	8.69188	9.94784	35.0485	2.67797
CGGAA	35.6876	6.42501	27.4934	12.5559	58.7372	42.1715	11.7564	7.98386	35.8314		12.6419	7.06586	5.75014	5.71079	27.1833	16.029	25.694	8.94115	36.8404	30.4209	4.75158	9.73052	13.8202	35.0354	7.51602	2.36803	32.274	31.974	37.053	7.22502	15.3825	111.896	10.0203	34.0821	1.55225			8.95416	12.5237	21.4825	19.6086	10.0495		6.49543	17.0055	10.5758	24.6448	26.0736
CGGAC	27.9836	15.4628	17.7012	22.778	32.7396	49.6202	17.8147	12.5113	80.5659	19.1434	14.5338	9.60692	12.7073	11.5536	35.1096	17.0991	37.118	22.3861	57.5445	49.8771	8.10964	14.1178	41.0485	38.8558	19.2457	0.650535	30.3843	18.7566	25.9628	19.3885	20.1901	108.265	32.2575	26.4028	-0.522815	10.4544	6.74727	8.05555	15.6245	13.4651	12.4124	27.7554		5.65688	28.3718	6.74894	14.7006	28.2984	0.550928
CGGAG	45.7236	16.7254	20.3441	47.8287	37.4211	55.463	25.638	21.0827	185.133	103.792	24.672	15.3713	14.3449	17.1111	74.6511	23.4826	62.9476	48.4287	99.2506	70.8217	15.5257	19.1003	90.5607	71.0588	38.8321	0.732298	72.2585	20.9292	39.5034	40.5386	26.9932	130.219	70.1228	34.9461	5.70618	2.94458		34.8216	26.836	39.1641	43.7034	25.2774	-1.40128	8.26944	42.1601	5.11877	33.2805	44.9359
CGGAU	19.4006	8.23134	18.2817	9.64453	42.9859	30.8337	9.72761	7.22547	29.2192	12.8739	10.6748	7.05064	7.49692	6.62727	22.0259	8.95485	19.4088	8.12113	47.426	25.3898	7.42157	7.30066	14.9391	29.1264	6.66406	2.14932	19.9133	17.654	24.4844	10.2917	10.5739	78.4944	12.7241	20.4508				13.8333	8.32346	8.44893	9.54292	12.0935		3.44049	13.2545	7.21964	19.6907	19.1822
CGGCA	22.9414	10.5198	18.5205	30.1022	39.3065	53.0794	14.8478	17.0263	102.996	37.2221	14.5118	10.2862	15.0942	6.94647	39.7938	14.7314	38.6693	27.1029	74.6581	53.0975	8.17118	12.3733	51.5813	43.5064	22.0023	0.10774	37.0139	24.2214	32.6304	18.6104	22.5998	114.089	33.9416	29.4863	0.376767	11.681	-0.553025	23.0046	17.9088	24.4067	29.0669	33.9084		2.51773	27.9704	3.65175	30.4472	33.395	1.23023
CGGCC	30.622	28.6994	28.0724	35.9454	24.6099	84.7701	31.8758	23.8352	198.212	183.351	18.5914	19.6745	37.5158	14.6889	92.2228	34.988	75.8392	63.5504	117.621	57.0119	12.0875	23.9499	95.2516	78.0649	37.1746	-0.903483	66.175	27.3242	33.7172	40.7089	33.8392	139.073	68.26	47.2851	-2.6075	46.322		16.7205	20.0678	10.8707	22.2725	42.6813		8.64401	48.4538	5.73908	21.8863	51.2777
CGGCG	30.6841	11.6777	19.918	49.0116	18.7419	76.8151	23.8947	17.6886	168.682	201.556	21.2124	9.76208		13.8723	77.5249	43.9994	76.3669	58.0958	126.028	76.1427	10.56	28.8266	109.074	72.847	34.2672		65.167	22.43	27.3389	62.3261	57.2296	120.89	93.1527	42.207				13.6798	17.1282	4.13952	13.6985	18.6868		12.2247	37.4669	4.50316	17.2301	23.7493
CGGCU	33.9191	22.9781	17.0017	24.3308	26.6201	64.8878	23.2241	18.5258	114.851	112.759	21.9774	16.8645	26.2576	16.2125	56.2805	21.7085	56.6176	31.5862	91.8364	63.0694	6.91064	22.0675	56.4899	65.778	28.1548	-0.885961	42.7824	20.7114	34.3071	41.3347	29.9599	114.575	41.9798	33.4864	0.943217	11.9521		23.5482	16.697	16.5865	14.4154	24.6408		2.72162	44.3765	7.5969	25.3424	40.9421
CGGGA	48.1282	17.1447	26.1995	58.3247	41.6859	64.8899	38.0728	29.205	230.87	51.3764	29.57	18.1251	17.1673	15.4787	88.5842	26.2408	76.8203	84.6462	91.2042	61.1088	11.9569	25.2321	150.283	82.0032	47.3728	0.881195	98.6129	23.0618	39.0318	50.9329	30.4291	128.211	121.594	38.7008	-3.11635	9.01825	-1.66284	26.1573	32.7459	37.5457	46.7366	26.9816		8.47577	42.8842	5.85934	32.8299	52.8264
CGGGC	47.548	30.9414	26.9191	55.7398	23.9766	97.4471	38.3671	29.2175	248.035	183.653	21.2701	14.7213	29.0865	21.7824	104.513	38.2677	93.6411	98.5906	124.874	67.7375	14.1537	26.0761	157.157	71.6232	52.0926	-1.07735	84.4955	17.494	33.509	60.7188	39.182	110.441	81.4757	36.5405	-5.02584	21.467	-1.20665	29.6268	26.3015	17.3911	30.731	33.313		9.60935	46.0996	4.7927	22.6905	61.6409	-1.36963
CGGGG	76.8138	33.6851	21.9879	92.5626	19.303	94.7418	66.7547	46.9315	383.095	99.0245	40.2751	20.7741	21.2382	25.3042	148.881	48.8068	169.731	162.888	125.393	73.0364	17.7711	26.3967	264.875	112.265	81.6533	-0.805459	162.224	16.5189	34.9375	126.303	37.5745	90.7069	210.073	47.0196	-4.86494	14.2647	-12.4242	36.0564	44.3709	39.466	75.3939	38.0419		14.2729	63.6588	3.43694	23.1169	62.696	-8.19328
CGGGU	39.2739	18.0608	14.7751	44.4294	15.5423	43.5379	40.5776	26.4428	186.092	50.1897	23.0095	12.0735	20.0211	12.3581	85.0392	17.901	85.3499	69.3541	80.7983	37.4472	12.6406	13.9233	126.252	62.7232	40.746	1.09229	79.8139	5.86231	16.7963	47.4562	15.5509	51.6229	107.262	19.3341	0.921774	9.56976	-1.93382	33.0069	25.0262	18.4323	41.4125	17.9871	-4.45283	7.40865	36.965	5.28943	16.1015	40.0952	-0.292852
CGGUA	9.20752	3.2105	19.2938	9.44776	13.3253	8.6511	9.66507	6.46679	13.4562	10.7244	6.85034	4.05225	4.56008	4.11605	8.02618	12.1107	14.9868	6.24765	14.9441	7.86995	1.45912	7.71545	8.91433	13.6619	6.58344	2.59549	22.596	6.33289	11.7412	8.48804	7.27264	20.1068	7.08115	7.77228		1.68591	0.760483	12.391	10.0375	13.7958	9.57316	9.05479		10.1527	10.9065	3.22083	8.98306	11.0486	0.0768141
CGGUC	18.5447	13.2315	10.0884	17.6803	14.649	26.1025	11.2432	13.0123	64.212	40.1659	7.79277	8.21301	18.1485	9.60709	38.715	9.24408	39.8066	24.5796	60.0948	25.4456	5.43877	7.55181	33.2927	32.9011	17.0471	2.3138	30.8189	9.07203	15.9165	19.1237	8.27557	59.2178	27.3288	24.3878	-1.06297	27.9122	0.248845	17.4968	16.0118	15.8677	16.7563	18.7888		1.59792	23.7088	5.41547	9.91501	25.9031
CGGUG	23.4134	16.6948	23.995	35.1388	20.9794	47.3153	24.4077	20.1039	115.034	57.5021	15.8099	12.6658	10.7274	15.0931	54.7484	22.7593	51.6977	35.5003	59.8969	43.4506	9.08129	14.1311	76.4559	45.4832	22.2914	2.34571	59.0384	13.3842	24.8494	36.2928	15.1247	64.3454	57.9983	23.739	-1.78429	3.06822	-1.04037	51.4422	18.6211	26.8711	26.9739	12.8694		10.3593	29.6891	3.94123	21.3929	37.7043
CGGUU	15.8789	19.0903	12.8451	14.0451	25.1593	27.5629	15.359	20.1954	42.4842	43.4528	15.3951	14.9337	15.8536	8.90081	38.7172	15.5732	39.1635	25.587	51.3819	24.2357	3.08465	6.58886	34.6012	30.6097	13.1379	10.8012	52.6006	11.2445	14.0846	17.9601	10.853	48.6002	23.0938	21.1024	-0.403081	6.40194	-0.62374	29.9846	18.71	8.28986	11.6038	12.9725	-2.78957	16.0589	29.5767	5.08985	13.7597	30.1049	-0.471116
CGUAA		2.18398	8.65492	2.07138	10.4968		1.91579	7.48681			1.33504	2.51865		3.98088	2.58803	4.8727	3.27983	1.51462	0.660011	3.44348		3.39477		5.50512	1.16711	8.81982	3.76243	5.15873	7.80758	1.74943	5.8508	10.3339		2.35807					3.09671	1.47089	4.95171	3.71889		20.8468	3.30265	4.85064	6.10656	4.61245
CGUAC	14.3239	5.16555	7.16845	3.60661	21.8553	9.01768	8.03623	13.0304	3.28495	7.59997	5.52485	8.31598	6.86524	6.96778	7.14175	7.67194	13.693		18.8797	11.2378	5.06154	7.75795	0.0461028	12.6504	3.00523	6.00494	7.87865	14.4416	18.1378	4.63713	8.31826	32.5073	5.72365	12.6905		5.62569	34.6353	1.01377	5.86586	4.24736	3.55038	12.0996		14.7459	9.12044	7.17803	9.26261	9.04709
CGUAG	5.34839	10.9479	8.97749	11.7834	11.0457	9.39684	6.70078	8.68946	10.935	10.7511	4.77258	6.51367	7.03145	7.32288	14.399	5.99685	10.9675	3.16636	18.0789	7.83418	3.75583	5.52499	5.12994	10.0577	6.35377	8.60247	20.8938	4.98706	7.61809	6.9902	3.18928	18.8305	3.8481	8.23462		0.167915	4.17725	10.8813	8.56745	34.7058	7.88784	2.36682	-6.39873	12.8581	8.34832	6.7921	5.86565	10.663	-0.00304433
CGUAU	13.5574	5.35531	5.97443	9.32221	22.8709	8.55066	4.9044	13.6446	13.0172	5.4947	2.07345	5.74226	2.0102	7.57121	6.75966	3.61797	7.866	3.15738	14.6378	8.85892	7.9238	3.34945	6.75951	9.56325	4.66465	8.7858	11.4468	8.37162	9.15076	4.2974	5.00461	25.7498	3.30433	7.8312	0.342245	5.51673	11.039	9.20322	6.07617	9.08074	5.5368	10.9117		29.5976	9.00218	5.00225	15.2547	12.6778
CGUCA	20.6559	12.8926	12.5052	5.49393	37.4637	25.9977	10.7898	20.1967	16.869		8.26046	10.4347	13.6439	5.16802	14.6564	12.1876	17.9303		41.8758	22.172	2.72623	10.0123	2.99812	22.1155	6.52966	2.69391	16.6452	16.9826	20.0834	3.5968	10.3645	82.5503	6.54118	22.3344		23.6219	15.3343	3.89984	8.13762	10.7778	3.47965	16.0215		7.2649	22.596	6.93767	14.0171	23.3066
CGUCC	22.3083	33.6465	20.7387	12.15	15.221	43.5578	18.5274	18.44	64.0433	35.4477	12.6229	14.8356	52.6248	15.9025	50.3315	21.3414	53.7435	24.5358	72.1263	38.4735	14.3053	14.2654	32.4551	44.7334	13.9061	0.878187	25.0428	13.9512	18.8217	10.6685	17.2781	86.3317	16.0253	22.9822		120.209	-0.0792136	8.27372	13.0579	6.60963	6.87629	30.7074		7.11003	44.4114	4.54945	9.94053	32.909
CGUCG	21.582	13.139	12.759	15.2453	27.1663	35.0696	14.8521	18.0449	43.1791	43.4318	16.2861	10.3547	19.5431	15.62	45.4359	21.4902	42.8683	14.2538	83.7805	36.1625	6.66001	9.99485	20.409	48.5954	9.04326	1.3257	28.1415	19.5041	19.7408	20.2927	23.0529	92.6348	26.877	31.349		3.66778	-1.78515	15.7643	12.8812	5.68367	2.99571	13.684		7.55786	38.5347	6.55931	12.2268	23.2583
CGUCU	18.2865	22.4825	22.0905	10.1123	22.7735	38.3278	22.0284	31.766	57.1257	42.0531	7.10874	14.2374	26.1325	9.39647	37.5144	15.5416	39.8892	12.0561	63.1891	26.757	13.7427	6.91063	21.207	36.2927	9.09643	2.90595	27.5114	11.8339	14.0373	13.2685	11.2078	91.7566	12.795	23.6062		20.5077	3.29887	15.0184	11.8311	4.17509	3.84524	26.2449		5.82637	33.4053	3.83135	5.93163	32.8204	-0.072652
CGUGA	18.2295	10.3189	20.7579	11.9176	35.1354	28.0139	7.03937	7.96782	11.2531	10.2621	5.14036	9.12927		7.37107	15.5007	10.4698	20.3938		39.0013	24.0755	12.6049	10.6021	4.53685	24.4758	12.0009	5.43594	27.1154	19.9456	27.7925	8.77564	12.4383	58.6732		10.3292				12.3433	9.00101	13.1904	9.01037	8.54331		13.3273	19.5121	6.65371	30.078	21.359
CGUGC	25.6312	21.6058	13.6418	12.6116	22.4678	37.3487	21.9581	24.64	47.1741	39.6383	14.9407	14.7304	13.9084	18.2693	38.9885	15.1318	51.2768	19.5305	60.542	38.8628	31.4221	19.503	25.8829	33.7467	11.2998	4.93261	31.0353	17.4839	23.829	12.3596	18.189	65.4709	21.2749	23.2766	1.25981	7.65708	17.4357	25.0017	16.6617	11.0972	16.0159	15.5177		12.0405	31.619	8.98706	19.9211	31.884
CGUGG	41.2611	20.9167	14.8187	38.1648	31.4519	52.6719	27.212	31.8027	125.453	35.6904	26.0256	18.4368	12.8343	16.2641	64.8699	22.5192	57.8632	39.1137	74.8691	42.5664	17.7544	21.1799	78.8301	52.4279	28.5757	0.496044	65.7905	16.3816	31.1791	55.6739	17.9987	92.529	48.2197	32.4681	1.05534	1.77572		56.4109	24.3127	23.9764	27.1939	24.5614		4.59333	44.25	6.23466	33.6427	55.412
CGUGU	21.2431	26.1867	16.5779	20.7337	22.8045	31.5214	26.4548	54.3818	74.2051	38.0002	21.141	21.888	13.2031	18.1702	39.7461	13.0955	58.0098	24.6879	59.6164	28.861	70.4616	16.6627	36.7296	34.9592	14.6261	17.3255	47.1133	9.17971	17.975	18.2108	8.01072	59.6389	14.0923	21.8631		6.73758		60.9103	20.4082	4.74825	10.0148	33.5522		21.7377	38.0128	7.74643	16.0595	39.309
CGUUA	4.60241	5.85959	5.01106	0.974223	16.5903	7.87113	3.10529	10.4908	10.2742	9.41395	3.09257	8.36687	4.7336	2.61836	6.86299	2.89911	5.08404	3.09038	19.3901	2.86829	4.76092	4.18513	3.84746	7.09262	3.03374	8.05079	17.2175	8.37384	6.4887	0.73466	4.20442	19.5073	2.10221	5.05791		2.28467	-0.431012	9.33375	5.00512	20.0511	6.50609	8.00606		22.4894	9.02078	4.82164	11.3439	6.07924
CGUUC	13.9794	17.379	20.9412	8.27203	20.5605	24.2701	9.91605	14.3276	41.4683	40.743	7.20572	10.7448	17.6221	9.25918	25.1662	11.2965	21.2524	16.4259	48.4505	25.8947	5.03898	10.7069	16.4407	27.3237	9.2027	4.61818	15.1247	12.1299	15.1653	9.80042	12.757	61.5263	8.08555	12.9798		22.7417	14.7892	9.585	6.12263		4.09933	16.9901		6.11409	24.2746	7.77741	8.26781	20.6175
CGUUG	14.8632	13.9737	12.6073	9.52368	22.4407	24.4354	13.0528	23.4906	41.0758	40.4155	9.58766	11.7747	7.50144	10.0708	25.5375	11.1997	30.5311	22.5421	43.3542	19.7039	3.82961	8.73134	23.4828	23.0191	11.7638	11.3983	29.2644	12.4834	14.8333	15.1476	12.0983	38.5068	11.3793	15.5168		3.72068		38.9603	9.39939	5.23012	7.86255	7.28815	-4.06735	12.4429	17.4622	4.43553	15.3735	16.6315	-3.25203
CGUUU	24.7584	31.4354	25.2276	13.633	47.3705	43.6495	26.9552	62.3437	72.1564	20.1564	20.6046	23.1508	27.5633	6.84849	45.9544	12.9157	40.464	27.4237	74.5522	20.0033	1.56799	4.86012	29.103	40.148	11.9073	20.9064	47.6351	20.8953	22.2638	4.86359	8.74278	82.5829	16.8167	42.2541	39.1298	10.0523	4.55748	38.2402	22.9547	15.0832	12.1289	18.6898	1.15042	52.0766	46.8951	3.6709	9.07879	41.3794	4.82463
CUAAA	-3.2368	3.12172	13.9849		19.0564	5.9752	0.851316	5.79172				3.79268	-3.66162		-3.56503	0.203921	-1.75901	-5.76646				0.69213		-1.44397	-0.0802477		-0.385541	8.91667	2.48694		2.04429	6.17532		5.06723					3.8851	2.86129	-0.201912	9.6543		19.8044	1.86377	5.16106	3.75835	0.70641
CUAAC		9.84693	26.5196	0.431697	4.20144	16.2248	4.69846	6.20313			1.5893	7.17018	2.61977	9.69327	2.11588	5.29022	3.7821	2.8574	-0.942827				-0.0660041	1.28342	0.696589		1.74968	4.24944	2.50089		3.75535	2.39694		3.30802		10.7328	12.4289		1.73827		-1.969	22.6384		24.8796	6.23268	3.35933		4.29618
CUAAG	-2.83974	6.04761	10.6666	-0.975137	9.84096	0.870341	0.761071	2.00753	-0.622188	-1.17633	2.17986	3.43505	-0.555769	2.82908	-2.16895	2.80374	-0.785349	-1.88712	-3.15705	0.745218		0.45668	-1.69491	1.4353	-0.372285	3.95822	4.82349	5.87793	4.02554	-0.324663	2.68899	4.06811	-3.7567	1.04305		-2.80607		2.4102	2.6578	29.2355	10.1256	12.3922		20.3509	4.02257	2.8869	6.28614	1.6501
CUAAU	-2.42987	5.74407	20.8637		11.691	13.2677	0.76186	5.49049		-4.14794	-0.427839	10.5243	-1.96963	2.3905	-2.41709	2.99937	-1.63907	-3.86797	-2.46412	-0.211627				0.148989	-0.237775	15.6424	-1.08466	2.34411	2.95077		-0.473777	1.6176		6.50659		-2.40869			2.89501	1.27006	2.59235	11.7484		51.3758	6.74382	2.15241	2.76461	1.31864
CUACA	4.4957	2.00928	18.8395	1.72662	45.9858	16.567	4.05112	9.21544	-8.05706	0.568644	1.94253	6.95473	0.743737	12.1984	1.26638	5.32081	5.99433		11.2294	11.8666	-0.106886	5.46597	-4.87677	11.5894	0.786568		-1.15178	14.3608	16.8718	1.05309	6.99015	87.413		15.3003		2.58577	81.201		2.8555	1.09774	1.17309	46.013		10.0872	13.9425	4.38515	17.2993	13.5492
CUACC	8.88292	26.272	19.4039	0.0832631	37.3926	31.4683	9.72789	13.3944	3.45776	10.8453	5.72865	14.2546	25.7738	12.8345	10.2125	11.1151	20.9686	5.34267	32.0802	19.3101	1.11617	5.81507	1.03699	27.5068	1.92089	4.40998	2.90049	19.8712	28.6152	2.94479	10.7111	70.8093	4.02342	22.7038		58.1641	28.1399		5.09343		-1.36749	56.9215		19.2715	32.9577	4.89492	11.0367	26.0623	7.63006
CUACG	16.2095	5.55626	16.2991	5.68593	39.3473	33.593	7.54923	10.6978	1.39707	23.1782	9.91385	11.6473	9.45339	7.8671	21.4676	17.8017	25.4008		50.1	29.1332	7.54582	11.4904	2.95359	31.1952	6.1665	5.34243	10.1395	17.519	20.8609	7.14167	14.2442	112.384	5.75933	20.9363		0.767426	7.9678	2.30142	4.13141	2.51756	1.32313	21.7559		9.84458	25.7949	6.14921	19.6717	25.2928
CUACU	1.93866	9.88589	13.4388	1.26054	30.9167	17.9078	2.85656	8.48649	-1.19277	10.0026	1.27086	12.5662	7.55114	3.85615	4.6957	8.39798	1.91209	0.372817	12.6939	16.5003	1.25107	3.53506	-2.08171	14.5192	1.00792	9.85051	-4.11091	11.5012	14.7205	0.0323029	6.8532	60.7188	-1.35329	9.40418		12.7841	3.96035		0.695779		-1.86226	41.7163		20.9758	17.6115	7.35383	9.23272	18.8455	1.06831
CUAGA	-7.00517	1.82775	8.10242	-1.09938	8.37219	0.56027	-1.33232	1.67787	-6.46623	-2.98724	0.535842	1.74244	-1.05878	0.0565295	-4.32672	0.405993	-1.58006	-2.40665	-2.87684	-0.674713		0.372175	-0.989434	-3.22757	1.32914	3.06388	1.19659	2.95701	2.61929		-0.00956774	2.39472	-2.78928	-1.29898		0.436302	-0.232018	3.1077	2.25256	34.2232	10.7819	7.11403		27.3995	-0.886101	3.27444	2.43482	2.1184
CUAGC	0.452525	12.7716	7.26722	1.01938	11.3445	9.17829	3.91238	9.79925	2.2282	5.48846	2.02624	5.05555	5.99265	2.18001	5.83542	1.67392	6.92955	6.53544	15.6019	7.26839		1.05446	0.523443	3.86705	1.39773	2.65949	11.0818	4.31794	1.1195	-0.36491	1.51135	8.23877	1.09605	8.24041	-3.27936	12.2097	11.4883	0.0802028	6.18475	29.0895	3.26961	9.87046		23.5962	10.4048	3.15188	0.464663	10.3913	3.16431
CUAGG	3.44431	18.6868	24.8344	4.10591	6.1807	22.2236	11.9643	21.4421	26.0807	5.21917	8.24802	8.35893	2.54905	3.22354	13.6601	4.19913	19.7705	19.9673	19.875	0.135911		2.38271	18.459	6.43588	3.72028	2.63514	43.8123			9.085		4.82679	13.9805	1.6254	-6.20891	-5.14062	2.39077	20.4578	13.7548	101.405	32.5048	12.0994	-12.4607	26.7011	14.9699	1.92173	4.52195	15.7831	-2.12757
CUAGU	-3.60965	3.89072	1.89104	0.562965	1.45129	-2.25001	-1.40925	5.15341	5.59186	2.45541	-1.69945	5.57899	-1.09751	2.91004	-1.55938	1.98552	-0.567463	-2.11791	-2.50092	-0.493341	-2.87884	0	0.949449	-0.542356	-0.680579	13.8793	0.711268	0.798494	1.34082	-0.0475436	-0.265918	2.98647	-2.56367	0.972282		2.88255	-1.67646	13.0939	2.56293	55.4047	13.5082	7.6362		23.3273	4.03151	1.24701	1.63798	0.62151
CUAUA	0.484373	1.4601	1.26079	-2.09513	13.7275	2.53578	0.444863	4.57964	-5.36694	-2.78997	0.348808	6.2959	-3.27636	2.4202	-2.78919	1.89041	-1.64706	-4.48599	-5.28617	1.64971		1.01368	-3.79694	1.57208	-0.100596	13.9794	-5.32826	7.67631	4.16658	-2.19874	1.35436	9.53226	-0.407922	3.32747		-1.28056	4.69801		0.204981	13.3855	5.34423	19.2829		30.3404	6.81654	3.17741	11.5292	4.10314
CUAUC	4.29893	6.55232	10.4264	-1.19285	17.9196	11.2627	2.50156	8.42203	0.248488	2.88142	0.917891	8.88368	5.24552	3.57286	0.393684	4.40021	1.81422	1.81516	1.72362	10.5698	1.02706	1.62626	0.585851	6.55237	1.06189	7.52104	0.188399	4.94556	6.93905	0.409096	1.74882	25.0233	1.27357	4.62344		17.3906	17.7007	1.49041	1.34879	-3.48155	1.26189	26.8411		9.94038	9.03054	7.74869	7.37959	7.78524
CUAUG	14.7496	10.3046	5.7424	7.33548	50.6031	21.6058	6.87603	2.2517	9.68583	6.80049	4.22605	14.6171	6.02432	7.88088	8.39667	8.17772	12.9314	3.28657	16.6486	21.5508	6.14616	10.6081	5.24855	24.3418	2.64752	20.2744	6.42356	23.2003	29.6331	4.35702	8.76507	62.1441	4.51182	13.1364		4.95721		3.82951	3.3715	13.0252	10.8057	23.4361		23.0624	19.5327	9.50884	33.9828	20.5331
CUAUU	6.578	16.8039	19.0495	2.9027	53.7458	17.5538	11.1926	40.4674	-0.945752	-3.1115	8.11089	22.6126	4.55549	8.33994	13.2461	7.75143	7.77325	-0.706175	17.593	5.24657	-4.93236	-0.0944461	2.0309	12.4584	0.699084	44.0555	17.8609	17.5452	17.1499	-2.1124	1.54879	52.8338	-1.8549	25.5581	22.4306	5.09591	19.479	3.45584	15.5085	21.1245	11.8732	25.8973	-4.00903	93.7748	23.9432	1.02942	14.2644	23.4522	2.5729
CUCAA	0.748836	2.08998	11.1697	0.835495	33.2466	8.28029	2.64149	5.01004				5.17448	2.34588	3.11138	1.7628	3.04716	2.51845		4.65266	13.2855		1.09816		4.24831		2.20002	-0.945777	15.1017	12.105		5.67659	51.9627		13.7434		9.2952	20.4841		2.79239			39.3906		5.88606	7.72531	3.99953	11.3396	7.56404
CUCAC	40.5805	21.3619	30.2861		14.8879	19.3545	13.9389	11.607			2.23327	4.97661	20.1079	7.9115	7.92193	5.64953	24.4973	4.12074	17.3885	4.70687			0.217981	8.23365			10.1189	8.54216	7.86238		1.53436	29.6638	8.83028	10.6673		65.1766	174.911		8.73031			41.5006		2.41303	18.1837	4.21955		11.23
CUCAG	19.9692	31.4651	19.51		40.6589	28.8382	13.4273	10.774	12.6353		8.19454	15.3073	15.9831	6.49442	23.4792	10.1223	29.5218	12.8319	46.0715	23.1517		2.62064	3.7196	21.9784	2.40111	1.37588	36.6243	14.64	22.8007	5.01458	2.57104	60.2934	5.58751	33.1225		2.95536	10.7645	2.77745	13.6129	38.1479	14.1982	25.6099		5.80621	26.8567	4.71691	15.3774	33.9963
CUCAU	11.5572	11.9478	26.2202	1.26184	18.7185	21.3487	2.17741	17.2004	14.9853	-0.189266	2.82566	9.76068	4.86894	2.54093	5.94726	3.62624	1.58712	0.976753	14.9926	11.6721	-0.581702	2.13189	4.20386	7.191	1.984	-0.765847	2.52834	9.35384	10.0902		3.23482	46.4435	0.279114	12.1795	-1.89366	28.1306	66.6743		0.649108		2.13835	38.1748		-0.0757607	10.9524	3.86868	3.6217	17.67
CUCCA	23.7413	37.5757	32.8981		50.9465	41.9864	18.8733	11.1925	9.16958		6.03124	18.7631	44.9165	8.24939	24.4178	11.5835	32.0518	9.0119	43.5176	25.8665		9.13046	3.17603	28.2575			23.3416	23.1001	30.8755	4.21186	11.8978	92.1276	4.26843	36.4814		75.0162	35.5338		16.1633		1.95717	54.0796		5.41568	37.5995	6.26913	10.8745	31.1751
CUCCC	36.442	97.3593	54.1971		23.225	70.6425	40.8441	24.5431	119.799		20.9423	39.8336	112.338	22.1904	68.2907	37.9317	76.7759	61.2873	87.8265	33.3623		8.37972	35.5406	46.9848	3.71609	2.73468	52.5162	16.0222	23.0444		6.86909	71.0507	11.7122	46.5569	9.42845	275.05	42.3072	0.131154	26.7761		13.3294	62.0307		10.2	95.5761	3.15728		56.1334	29.9058
CUCCG	23.3266	29.8242	23.4535	7.92696	34.674	58.148	23.7291	18.2694	59.8132	81.1744	16.9432	16.3652	44.285	19.9931	54.1112	22.8644	57.1725	37.4277	78.9165	38.6564	7.32732	14.9833	28.446	47.9377	11.6092	-0.485211	44.4604	22.0095	27.1312	21.2765	27.7024	104.712	24.9751	35.6398	3.46615	33.5187	3.80428	7.30187	21.4196	4.24499	9.10054	28.9375		7.67733	43.8075	8.96507	12.3569	33.0605
CUCCU	15.9148	69.9334	41.7835		27.3314	48.0472	23	10.3067	45.616	26.1077	6.93453	30.3256	65.5181	19.6567	45.9073	24.4248	53.5289	23.0566	59.7258	32.6072		4.22604	10.6419	32.4306		1.38042	17.4043	15.2377	15.5433		5.183	62.892		24.5674		106.605	11.1221		12.0911		4.11823	48.8064		3.28878	63.5095	5.85764	4.29643	42.0939	20.5527
CUCGA	18.2526	8.0706	17.9077	4.66306	45.3154	27.71	10.0954	10.8067			8.05188	6.57782	8.23333	7.43674	20.2313	6.67959	22.4838	5.70693	44.8644	25.7647	2.52256	6.91015	3.70491	28.907	6.83422	1.46404	18.1097	19.2375	18.7133	5.42981	12.6242	63.0683	4.31827	21.5423		6.6727	1.79394	3.052	10.744	7.65039	4.49567	12.7688		7.17759	17.1719	8.20781	18.0468	18.8355
CUCGC	17.6692	24.8515	13.7709		18.9505	35.1474	17.7192	14.1769	38.8646		14.2617	15.5356	34.4168	16.3306	50.5301	24.2295	42.7213	17.6333	67.2071	32.3833		11.2197	15.2968	33.4306	6.421	1.01869	29.4196	14.2253	18.4735	10.7079	21.6985	75.2585		23.8404	5.3433	34.9987	4.6694	3.58659	14.9213		5.33764	14.3397		6.80687	31.4468	5.9656	8.30485	27.9676	4.70232
CUCGG	30.039	25.2618	18.9609	25.0806	24.7614	43.9478	20.4893	19.7714	99.6101	77.2022	21.2207	16.0232	25.4935	10.9925	59.7124	21.2777	67.4673	35.6618	94.23	45.2053	5.06896	19.8248	53.5495	61.5926	29.5642	1.04679	52.2465	18.2156	31.3964	36.896	25.1324	90.9111	27.8904	32.2896		13.354		25.7988	20.5323	11.713	16.4242	24.5939		2.29047	40.6116	5.68122	16.0501	48.3003
CUCGU	19.1661	18.2755	19.7006	8.81952	19.4163	27.5795	6.57875	20.2962	34.3173	20.6455	5.24157	13.3464	18.7289	6.77428	26.5938	8.94551	28.2339	5.98201	46.8803	22.8184	2.85177	6.59187	10.58	24.5903	4.6538	3.60942	11.2257	8.68525	13.9083	6.27699	7.67031	52.4474		14.231		21.9987		18.3084	5.50595		2.42557	11.4538		7.11517	22.6648	5.70399	6.50075	20.9205
CUCUA	1.91348	10.4082	19.058	-0.613025	15.5517	12.9433	1.68971	6.41646	5.32618	3.67167	1.21907	10.2871	5.11473	7.89301	2.038	5.18079	3.56379	3.74214	4.64979	4.23542	0.612318	2.37865	-0.282081	4.81228	1.1067		-1.88338	4.67382	8.97955		1.10642	27.6269	-0.0449136	3.85228		11.6976	3.43297		1.94091	4.70947	4.65272	30.0198		12.2377	9.05891	1.32953	8.09504	7.81898	3.40852
CUCUC	12.5322	48.0132	67.6084		5.48952	47.579	20.3248	9.81277		21.3059	7.49478	15.9327	52.714	14.5699	17.6856	13.5625	27.891	16.2787	28.2871	4.64235			0.505092	15.2078			9.26962				1.73641	39.8634		9.84977		80.4614	52.321		8.29979			47.7467		6.36702	34.8611	4.37613		20.0871	42.1504
CUCUG	12.8587	52.2457	36.7319	0.627904	17.9627	26.3405	16.75	14.5305	24.9509	24.303	6.05555	17.3622	13.085	11.4369	34.5728	12.3327	35.9131	23.8184	47.0993	16.89			12.9398	22.0362		4.57872	13.9822	7.01558	8.53107	-0.94235	1.26914	51.1603	6.18606	9.46096	-4.70701	21.2387		15.063	15.6654	7.14995	13.7362	29.99		7.8681	33.4757	4.76173	11.0388	36.5376	13.1545
CUCUU	28.6702	48.7018	73.5162	5.84385	55.1345	79.2079	25.0517	52.8564	62.0796	20.9462	14.7922	26.9226	39.7816	11.3172	47.9421	17.7201	44.6758	31.2174	71.1122	22.0069	2.18274	0.589818	30.0642	41.4482	6.15958	10.4442	34.2086	20.7373	26.5906	-1.38413	6.72982	116.825	11.6348	39.4123	6.89285	57.6014	28.2861	13.7762	12.6865	-3.19143	6.98964	56.1571	-5.66043	22.1642	52.1193	2.31254		60.1795	57.6155
CUGAA	10.5093	4.1782	21.9596	2.18785	62.1545	19.388	2.76042				0.863337	8.25495		6.49791	3.47409	6.38381	3.33161		6.59282	13.9957		3.49674		12.9893		5.51203	-5.56088	31.0918	24.5477		8.8896	71.0939		18.1218					5.70133	5.50127	3.20433	16.7027		8.56526	10.6518	8.35966	28.4769	10.7747
CUGAC	9.94073	25.4583	41.3684		26.921	34.6917	13.6199	9.95288			6.07065	9.07514	14.3331	5.86225	21.3403	12.8518	18.265	4.99974	22.4935	14.0021		2.75855		15.2366	1.78173	4.97176	15.208	20.3114	24.2366		3.72384	52.4591	2.4665	14.2663		17.7821	16.2356		9.29658	3.02914	8.88674	18.8104		10.3427	26.6928	6.99484	10.7752	22.2821
CUGAG	23.3988	26.1383	13.5296	8.84608	28.4174	31.6613	17.4733	10.8027	45.0628	22.0625	13.865	14.3003	5.91392	9.36212	30.3613	11.9226	33.9101	29.5382	47.8497	26.4968	3.60422	12.7092	23.3482	28.1437	11.4485	3.78777	45.9373	18.1994	20.4752	14.9042	9.55872	55.8809	13.8471	20.0551	-4.64045		0.126199	23.4718	21.4803	56.7407	41.5505	10.6986		7.05259	29.0595	6.38659	25.4705	34.2492
CUGAU	8.91569	16.4714	36.8	2.70355	50.2665	32.808	4.99958	8.4004	10.0947	1.8696	1.98268	15.7517	0.423785	6.87923	1.74326	5.90679	5.24481	2.03797	15.8452	12.7481		3.60523	3.73289	14.3749	3.55211	15.297	7.04622	19.5538	25.6976	1.30988	2.5379	58.9647		9.93886		2.44802	0.0811366	9.77523	3.18395	0.915904	4.88935	13.6015		10.1053	13.9331	7.57176	21.1518	20.3922
CUGCA	27.4716	23.1482	32.0779	0.321806	41.6895	51.1742	17.9933	21.1274	26.6922	9.69767	10.1179	11.6819	6.27821	14.0142	31.7172	12.1614	47.3575	22.1427	57.6489	42.6189	8.75231	7.09246	8.30434	30.6106	1.40111	3.36121	39.7252	19.0017	35.0637	13.2814	6.47897	97.3806	11.5174	36.2191		2.45268	18.5055	4.56009	16.8418	10.3245	14.3498	25.0545		15.7847	33.7564	6.34622	25.2945	37.512
CUGCC	31.2648	80.2043	38.5986	-0.613914	32.5453	72.6467	28.2645	28.1336	64.8365	54.4437	18.7295	25.5037	64.3068	25.2572	60.2212	25.8761	66.8845	43.6359	106.236	45.8997	4.36935	12.1474	27.4313	55.9797	13.1369	1.55357	49.037	23.7265	35.406	10.4129	12.6231	92.5764	14.936	39.1901	0.409352	121.933	12.4152	9.91769	18.3299	9.52119	27.0686	46.4836		14.8866	64.2851	5.90229	15.2931	61.8274	10.1225
CUGCG	29.9265	27.9773	20.0531	28.7173	27.7234	62.8681	29.8192	34.223	96.1506	116.918	17.978	17.289	16.1088	29.8727	63.3178	23.7824	62.9726	39.1935	109.477	53.9385	13.6385	27.1462	43.3705	57.867	29.3256	1.97202	51.8748	20.9742	29.9948	38.4121	33.7283	100.024	48.7271	31.8143		4.47	-0.575269	23.4024	13.6265	8.91786	18.9833	17.6333		9.79795	49.9478	6.30198	21.7683	49.0451	2.41257
CUGCU	15.3334	61.4747	30.9082	3.31131	40.2011	49.3545	19.1472	14.6924	10.4832	57.2757	9.74937	29.3856	11.3583	31.5164	35.0162	20.4444	49.7135	21.8609	53.7045	38.5885	2.07477	6.78763	9.1006	44.0095	4.32234	10.5791	11.2951	16.5721	32.8538	12.641	12.0634	85.7201		20.3978	-0.483142	10.0485		13.3847	10.7726		11.5576	28.1029		23.3905	57.3213	7.12139	21.5414	49.0682
CUGGA	34.8313	22.1482	16.6582	13.161	80.2069	62.9995	17.5518	10.8282	50.2311	11.1345	14.7234	16.5844	4.3912	6.45059	34.1964	12.8437	36.1492	25.0191	58.4096	52.5768	1.69371	13.6701	19.395	43.7335	11.151	1.91046	45.6312	42.8284	49.6676	16.5964	15.2491	134.565	13.0193	33.5495	-0.718906			36.3219	25.3709	44.3868	37.7638	16.3919		8.58917	31.4107	7.15369	45.9054	53.5665
CUGGC	32.933	53.0467	22.3571	11.6171	35.8559	59.5318	30.0518	29.9322	114.372	48.1355	24.6095	22.0562	23.2994	14.3273	69.1777	24.8829	62.8676	54.3204	86.978	44.1725	8.32474	12.3903	54.4713	53.1665	30.8258	-0.225516	64.4756	20.6472	38.0812	27.0127	10.6951	79.1175	32.7544	31.0604	8.50507	35.9412	-3.42263	58.9809	32.0067	37.9477	51.9759	33.8389		1.95073	53.2243	8.53573	28.3127	66.3421	2.75251
CUGGG	57.4691	64.2158	18.6205	57.1504	28.4996	54.7096	61.5889	55.1833	335.428	55.7944	32.1277	28.3233	38.4865	19.7006	116.332	22.7184	131.196	132.331	124.58	47.5868	7.94534	15.8996	195.226	85.0741	61.5831	-0.0449259	121.837	5.80948	22.551	81.2156	7.74894	74.281	104.408	36.9352	3.26715	19.252	-14.5499	79.039	44.9802	80.9246	100.118	34.4803	-15.3343	-6.47372	59.9708	5.17568	37.2456	86.9314	-12.6683
CUGGU	18.9829	28.6172	10.4596	14.8585	35.532	30.0321	21.4429	26.1372	54.7009	20.7125	14.0411	18.1102	7.88493	11.1419	34.2854	12.4414	39.3211	20.9141	48.2261	23.4322	6.72348	9.66048	38.5928	26.7717	13.2978	7.49489	61.8467	14.624	29.5837	21.4856	5.857	47.5424	11.1677	14.3492	3.9992	1.07813		57.21	25.9286	19.2422	23.3923	14.9555		17.6737	34.6679	6.86109	32.0369	44.924
CUGUA		12.6531	4.79123		7.87663	2.5341	5.00161	7.25971	8.66798	1.06758	0.219634	18.0176	4.3648	4.58309	-0.35207	7.25751	4.64672	-1.06039	5.3837	7.10376	1.87094	0.757264	6.46794	3.18511	2.87286	50.3993	5.77922	2.77167	6.38548		-0.112458	12.176		-2.23454		3.61691		3.0853	8.70682	26.5943	13.0809	16.0872		74.3002	26.0063	3.06524	15.5126	12.0483
CUGUC	6.22242	40.7842	42.4937		13.7157	32.1287	14.835	19.5876		12.8606	11.965	20.8079	26.0946	18.8751	25.0278	10.5172	36.0884	12.6274	32.4406	10.9286	6.19199	2.57068	6.20661	15.2615		13.818	5.15671	5.2447	9.65126	9.2241	2.56753	38.2155		11.1476		89.3553	5.31389	8.71544	16.1532		6.06106	25.2672		28.3088	30.0948	7.29768	7.20577	29.2315	16.8343
CUGUG	19.6543	43.6578	24.4136	13.0196	35.1854	32.5491	32.0787	44.421	84.5926	22.4749	16.8728	29.4493	13.9171	26.0046	29.5453	14.5852	64.825	29.045	67.5654	31.5377	32.3004	10.77	38.725	34.9565	11.2266	35.9797	41.8406	6.29283	21.1627	23.5193	6.11421	50.7536	9.39762	12.5073	-1.44429	12.9462		65.1802	21.5484	13.8567	19.0807	18.1918	-14.7119	45.6653	40.3384	4.85175	36.0158	50.7497
CUGUU	23.4832	42.5069	44.3867	11.1476	59.5773	52.8288	19.0592	67.7803	61.1796	14.9198	14.7317	31.8184	16.5155	20.4765	33.2967	12.4269	40.3183	22.5643	60.2919	15.4607	4.23774	6.1626	23.9309	22.6096	9.20553	50.2245	41.8272	18.056	24.6181	3.68923	6.10127	77.0895	4.71636	29.1592	8.63347	21.4636	2.30379	66.8917	20.542	12.0662	13.1636	28.2104	-7.72074	68.7948	41.1404	6.12964	12.0345	46.2	13.1159
CUUAA	-1.26391	11.1124	17.0165		29.2249	1.40145	1.26034	19.4303		-5.73597	-2.21596	11.0359	-1.3894	6.062	0.905501	4.39197	-3.49263	-4.05652	-0.849753	-0.510012		-1.23345	0.193682	1.46815		25.4586	8.46788	9.64166	5.86138		-0.383269	11.8242	-5.16627	8.30297		-3.6965	-5.23996		6.35347	3.67828	2.83452	12.4296		58.8818	12.8953	1.67991	4.00847	7.31126
CUUAC	9.97494	11.6522	18.2628	-3.60342	31.8464	13.2168	3.70669	15.6858	8.95955	0.171551	0.51042	8.81925	6.17389	10.6826	7.63892	5.4879	4.94608	0.990904	9.79345	10.0824	-2.61093	2.62328	5.77055	9.17662	1.70854	6.55942	7.26875	13.3442	11.9762	-0.471911	4.17863	35.5595	-1.36392	10.6428		17.1414	39.5326		1.40799	-2.13595	5.34522	41.5452		18.9313	11.944	6.23933	6.94508	11.7493	-2.10749
CUUAG	-1.51942	9.91022	7.85513	0.11155	8.33545	7.41969	0.403691	1.15786	12.59	0.632583	-1.9122	3.95447	-0.26636	3.81514	3.28305	2.24154	1.43968	0.620155	4.85433	3.54842	-3.61477	-0.659249	4.2293	1.37421	-0.811343	7.67818	9.63537	6.3344	5.54691	-2.18653	0.758821	7.96888	-5.34589	0.994228		1.10489	-2.17836	6.50822	6.1922	75.76	19.0831	13.0754	-13.3203	18.7533	1.965	3.81767	-0.298165	6.35726	0.644694
CUUAU	7.5517	13.0781	24.3693	-0.886901	55.1414	20.988	10.4273	42.1996	1.42016	-5.79146	3.00695	12.1717	3.70356	4.8457	4.90796	4.43898	1.65332	-0.291155	14.0261	5.80111	2.21969	-1.27944	5.31243	9.27206	-1.28846	30.3287	13.9929	14.376	21.0258	0.183754	0.33213	48.3486	-3.34624	19.6872	-1.66051	8.44047	13.1682	-0.623131	9.99317	24.1895	10.8352	24.8334		78.2547	18.4179	3.94611	10.9257	15.3076	3.06686
CUUCA	10.4453	14.5562	27.6293	6.73986	49.2378	34.5712	6.76928	13.4588	15.5615	8.40506	2.98268	15.2413	14.1841	7.19998	16.5568	12.2205	9.9396	3.52024	28.6199	23.7208	3.85775	5.58125	3.05071	25.3884	2.33613	-2.48848	3.25319	22.8726	33.2402	-1.22579	13.2843	117.135	0.905253	22.8059		31.431	56.7708	-3.34954	3.58078	8.14012	2.24413	60.0395		3.67094	25.6056	10.7749	13.0592	26.7331
CUUCC	18.0191	70.873	59.2505	3.48677	30.0641	62.1727	24.3699	30.9802	66.5779	41.7973	10.351	37.3996	64.8615	12.8116	49.9664	24.2028	51.7378	35.4996	72.7806	27.6522	3.73063	3.44948	28.0391	41.7619	5.44202	-1.18911	18.2345	20.3127	32.1921		10.3275	136.833	11.9811	26.1729	4.28353	169.267	31.9523	-7.41125	5.19878			59.2494	-2.48918	7.12959	73.8097	8.46986		51.4127	38.876
CUUCG	20.5956	13.3468	19.8517	15.3391	37.5569	46.0965	12.2376	10.8341	40.4057	52.1599	8.18875	15.0573	17.2544	14.0399	38.247	19.6578	39.2057	15.2757	76.1984	40.1941	10.1476	14.1586	12.8722	53.8082	6.01	2.89123	5.63505	20.3237	35.0302	12.7535	26.3815	151.527	9.63072	33.7728		9.0165		10.8742	7.29978		2.24379	17.7671		-1.23914	39.2477	9.18207	21.1472	31.8893	-1.12655
CUUCU	27.8502	60.4019	61.906	6.90104	78.7017	96.0975	23.8359	49.8506	74.2847	38.9023	12.6183	33.2426	48.4801	14.2646	49.5496	21.8482	46.3785	38.0726	78.0463	43.983	5.40392	5.36758	25.3658	46.2046	6.98179	-1.43639	31.5838	26.9624	41.6252	3.4696	13.1444	156.216	15.2172	50.7794	-14.3341	60.279	16.5405	16.6659	9.51601		5.72246	65.6293		22.1627	59.3795	8.13494	-1.79267	62.1819	61.2461
CUUGA	9.19534	12.666	14.641	0.035484	31.9887	11.7459	5.12798	5.12331	14.4631	2.33659	4.00481	8.83014	1.86953	6.47801	7.50417	3.75016	7.67066	4.76693	19.0365	12.3697	-1.9829	1.74968	3.99661	11.2099	1.61924	8.98998	14.3436	15.9665	15.5921	0.785355	5.92041	35.576	-1.93832	9.76062		0.342422	-9.71466	14.3323	5.06629	17.1859	2.38892	13.6931		9.37573	11.8223	5.53895	3.32274	13.2512	-8.29087
CUUGC	12.5291	33.1341	37.2937	0.711974	24.5424	35.5375	14.468	22.32	33.4294	22.2184	8.7325	21.0453	16.9325	11.2223	21.5923	9.05448	28.4107	24.3361	33.0589	19.1155	-0.00447093	1.46619	14.1006	16.9362	4.47806	10.0825	14.3638	9.7165	18.0736	2.58254	6.11408	59.6455	4.37766	13.0472	0.883574	26.0592	1.82716	10.0412	8.20758	-4.21298	0.191521	21.0346	-10.167	21.6567	33.6197	3.54144	4.38751	23.7151	5.55879
CUUGG	19.8935	34.8491	11.4788	14.4639	26.2795	27.9677	23.4503	27.8769	105.491	24.366	15.7397	18.0879	15.5557	8.72259	35.7948	10.8739	48.6015	40.3543	50.9462	18.247	1.94156	3.81268	55.434	26.0718	19.9181	5.2301	53.5991	12.4343	20.8265	21.3974	6.29957	57.8292	21.2289	13.8736	3.13252	5.13147	-15.293	48.1522	23.8392	2.81169	25.243	24.1861	-10.2483	-0.746661	39.4915	2.72965	21.4741	35.9744	-2.44496
CUUGU	20.3187	54.9867	36.7911	3.81426	44.3927	35.7627	18.9907	69.041	48.139	15.4226	13.1871	32.1295	17.8649	16.3351	31.309	13.4461	28.458	20.624	44.7008	13.2085	7.80651	2.76409	23.3371	24.1297	6.00064	51.6489	38.0414	12.7456	19.8367	4.08587	2.32209	64.7751	7.37431	18.9415		27.3022	-4.01522	66.4009	19.4186	7.28883	12.5651	22.9351	-5.82171	58.1987	43.7554	1.81497	5.56145	36.5772	2.86504
CUUUA	10.0544	20.0858	23.8494	-0.696626	69.0807	23.8854	15.4412	55.3225	16.5015	-5.12541	9.97972	25.9305	7.8633	10.4081	14.7395	14.3077	13.8712	2.40031	29.213	9.13374	-4.90012	-2.31387	12.6281	21.1736	-0.351971	47.1067	28.2624	22.1608	26.6349	-3.05651	3.12863	58.2455	-0.811334	45.8902	-18.1054	2.73586	14.9461	-1.34073	24.0101	35.8653	13.0559	31.0959	-6.73582	103.94	27.0727	2.31189	10.6396	29.2445	8.80807
CUUUC	38.3516	56.8971	72.0474	4.2206	67.9146	85.2114	32.8793	60.5425	98.3011	23.4435	16.5216	32.8439	49.2043	10.5883	50.7045	21.0969	54.1787	45.8453	89.2803	21.9766	0.0924926	0.29486	37.9618	48.7035	9.64913	11.4542	50.8293	18.9948	31.2427	1.63107	6.67133	114.287	21.5388	45.541	-7.89683	76.5499	60.9121	17.0713	16.5554	-0.781907	10.405	49.3432	-4.93704	39.2206	56.1598	2.91127	-0.452881	60.8493	92.0494
CUUUG	46.375	49.4791	43.096	16.6314	88.1259	79.4227	37.1567	66.6965	106.061	18.7729	26.4616	34.7955	30.719	16.7559	65.1688	20.8485	67.0868	44.3047	109.25	42.123	7.14602	12.4312	57.3858	55.1617	18.1627	40.2356	67.349	40.6318	68.5234	10.7925	16.6018	137.627	24.4718	78.1895	10.0525	18.071	0.771553	81.3537	33.3195	16.1835	26.2697	37.4952	-7.63747	61.6562	56.666	5.85914	14.7817	70.9096	29.897
CUUUU	62.4615	82.3245	111.057	33.7696	121.96	130.074	76.3681	198.743	82.8536	-1.16205	71.5649	73.4852	53.887	19.5802	88.105	39.2128	92.7677	46.8204	133.949	19.7888	-7.34339	0.300559	45.8222	70.7928	16.7176	106.838	96.4763	28.2448	36.1128	-1.34142	5.02074	165.093	27.9857	111.714	301.655	33.7985	81.0557	54.3754	63.943	24.6793	36.9756	63.1354	21.0972	197.492	107.443	3.64865	2.35059	126.633	124.492
GAAAA	5.92442		27.0235	0.0979984	89.847	1.99067						3.60381		3.89426		1.59376			-0.316637	3.64908		1.37554		3.44891	-0.649545		-6.82201	30.4341	13.9226	-2.44719	7.39315	44.156		30.0338					1.59511	22.9393	0.0690856			4.76877	-2.33182	5.40594	12.9092	0.521542
GAAAC	11.1134	2.50706	16.9932	2.77949	61.1146	9.32387	5.27605	3.57868			1.00837	4.01072	-0.136902	2.33572	1.7727	5.69382	3.118		2.98931	11.4488	1.29664	3.35329		8.19368	4.3684		10.9612	28.521	17.4533	2.14076	9.57916	55.054	-1.77837	21.731			2.96214		1.29669	17.0101	1.82175	10.3079		10.8716	5.28539	9.58078	7.46226	3.91559
GAAAG	13.4484	0.915532	17.41	2.99084	61.3549	5.61032	0.21056	-1.26642	-15.2958		1.46201	-1.15158	-2.85936	1.68939	3.40841	0.319054	3.63319	-4.29297	4.34613	11.4348		0.720398	-3.16711	8.2734	2.0547	0.564196	23.288	28.5939	17.3407	2.20219	4.29867	44.0184	-2.01541	21.0388					7.63229	78.0279	25.6523			9.40687	-2.24387	1.34121	19.6251	1.32057
GAAAU	3.00884	-0.459864	6.89755	0.52685	62.0478	0.465298	-2.24279	6.24608	-4.53904		0.622371	4.26488	-2.3382	2.61768	-0.312588	1.84229	-3.30145	-7.67158	-3.20995	4.71322		0.418795	-4.2007	0.923853	-1.28948	11.0084	1.57469	20.0285	12.1429	-2.6097	4.97438	23.9835		14.1016				-0.36109	5.75062	22.5035	5.4917	7.58839		37.2757	3.01012	3.70895	25.967	-2.2401
GAACA	9.02126	-0.611281	22.2395	1.12015	66.2944	12.7021	0.876788	-0.611391			-1.86297	2.24925		0.964233	-0.546648	1.87789	1.07305		1.70322	13.7376		4.65105		7.40162	0.993763		1.83364	26.0325	22.6394	0.444681	8.26817	67.4465	-1.77235	18.7893			13.7033		3.90586	21.1297	4.0654	10.0921			0.0130829	5.0966	14.5887	7.25884
GAACC	22.3989	12.2499	16.2843	2.49825	55.9072	39.7522	14.4293	7.80669	25.7017		8.2232	9.91393	14.2533	7.0658	17.0228	12.7643	21.8715	7.31711	32.8667	29.1682	2.4182	5.37486	6.77206	24.7726	5.95007	2.31481	24.9952	23.3027	41.35	11.5701	10.4823	84.1323	7.88602	31.2281		11.1554			11.658	29.7211	15.271	18.7168		9.61938	20.0403	7.84709	18.2407	28.2875
GAACG	29.445	9.21467	26.0957	9.71635	50.5185	35.0683	13.9453	10.435	28.5204		7.4433	7.75108	4.17749	6.26648	26.5868	7.75168	25.9973	10.6674	40.2469	26.9979	8.64497	6.49927	13.5754	30.2251	9.47532	3.12059	26.9329	24.5414	27.8531	14.1939	12.2544	84.5819	12.5871	22.9974				5.07119	10.0017	26.4006	17.2983	6.63172		9.46123	16.01	8.13164	17.4399	25.6819
GAACU	4.71164	5.19654	15.5439	3.77543	49.9266	13.0292	0.807382		1.4291	2.15843	3.19115	5.46309	-0.307224	2.39214	4.63624	6.37788	4.12006	0.512219	10.6833	15.0704	-0.359946	5.2172	1.4454	15.0455	3.74056	11.4573	3.30528	21.2456	16.4456	0.61566	7.8318	56.4843		12.9307				2.40474	3.94918	8.66494	0.174597	17.3024		10.0479	10.8631	7.29253	9.56377	10.2903
GAAGA	112.16	4.41219	80.3143	5.9759	177.848	68.1647	12.4222	-0.276865	-14.4969		6.12714	7.2187	1.32847	6.79344	18.7055	10.9299	14.0004	3.63457	41.5766	58.6171	-0.164601	9.41186	-6.75456	32.1019	1.03104		22.8626	86.0255	71.342	4.88445	33.1079	208.361	1.35321	82.1912					13.9085	77.6198	36.6388			5.89484	14.6436	6.45881	66.3794	25.7975
GAAGC	36.7523	9.08819	36.109	8.69364	88.1729	42.2153	7.94601	4.64852	35.9884		6.58734	7.02907		5.07505	25.3597	9.31275	21.5067	14.335	42.7593	42.9142	1.34392	9.36008	12.6325	32.3062	7.84715	2.33773	38.7938	36.9994	43.2808	12.2258	17.2118	112.123	9.24393	39.5376				2.50139	15.6821	75.3279	38.2031	7.39047		6.56715	19.2483	6.89078	40.0324	35.5224
GAAGG	55.6513	8.87585	19.5701	25.5132	71.9343	36.2472	23.8951	10.6283	134.58		16.092	8.59517	2.51519	9.36328	42.7507	11.6514	40.9021	37.1053	63.2075	36.5251	2.56753	8.87005	84.2177	39.5215	22.4354	1.54026	95.9821	34.8667	46.4338	31.7211	13.6578	99.3494	48.0907	29.912	-8.12966			23.4112	31.6534	165.614	111.101	8.21173		2.92205	25.135	5.20365	42.5385	30.9541
GAAGU	14.0019	1.25793	10.3807	6.7208	71.2168	14.0577	6.32946	3.28353	8.09526	2.64402	3.62948	3.77588	-0.104372	3.29628	6.67111	3.14895	6.32143	3.07159	16.4537	15.1614	-1.20033	7.37899	5.98009	15.7341	3.07383	12.4134	16.8153	20.4936	23.0438	5.16725	9.17734	61.4279	0.337628	17.5854				21.7466	8.31081	79.933	19.3792	-0.376314			4.08141	8.4696	35.2808	14.0638
GAAUA	-3.57847	-1.25682	-0.0833846	-1.28125	21.6056	-3.09746	0.238475	6.53553			0.288002	1.03317		1.20624	-4.77894	1.07771	-1.84203	-7.36457	-4.22656	0.51959		0.322891	-5.1816	-2.70224			-5.40759	5.14663	2.18922	-1.01738	1.25801	1.17085		1.3487					1.91358	32.05	8.67035	3.1517		25.6301	-2.85631	1.5462	23.786	-3.76255
GAAUC	0.944338	5.02121	7.3997	2.30067	45.8649	3.72413	0.415058	1.62532			0.545719	4.0504	-0.78997	2.294	2.394	3.60294	2.08873		10.6034	6.05424	0.99981	3.50751	1.71247	7.49533	2.21574	1.97323	1.86109	17.4808	11.7653		4.40669	41.1976		15.1665		1.81849	-2.99391	1.97229	4.45371	12.4995	1.42937	13.0072			3.54205	4.54606	9.64352	4.17445
GAAUG	4.86976	0.98446	2.09541	5.01688	46.9584	3.70569	8.08617	4.5396	28.3737	-3.11631	2.64412	5.96159	-2.50557	5.99838	0.813923	1.78999	8.76981	7.2079	13.0237	5.75994	16.9354	2.52388	11.2374	9.02208	3.12477	17.3857	22.0841	13.3203	14.7561	7.39238	2.62379	27.3943	2.18721	8.30961				8.12289	10.6079	21.3172	21.1868	9.66691	-11.5489	30.5333	3.6353	3.47909	25.7801	8.81039	-10.4384
GAAUU	11.0973	7.12192	14.7787	1.90169	85.6222	13.9508	7.11862	26.4671	-2.02186	-5.21169	3.7771	8.8054	-2.59157	3.9615	9.62576	3.6685	7.41616	-2.98234	19.0934	8.48981	-4.72145	-0.0412987	3.29374	10.612	0.169981	19.9901	19.502	28.8563	22.1324	-1.89191	5.44666	55.4083	-6.0757	29.9116	8.04696	-4.01367	-6.99119	21.7719	12.5804	31.5577	14.0996	9.54213	-7.31699	56.5279	12.2206	1.14983	30.5455	16.1978	-11.2021
GACAA	9.69113	2.73162	22.1689	3.1288	67.5397	19.3016	1.42654	-0.342096			0.965427	6.27718		4.26899	1.47042	6.62846	3.26604		12.2737	23.4088		3.27655		17.7904	2.1176		3.63916	34.6317	27.6782	0.765123	13.865	84.3985		22.7189					3.33292	14.3842	5.15433	10.3127		6.3738	6.27882	5.87574	27.3796	10.2541
GACAC	32.2222	10.7629	13.9437	3.62435	27.217	23.9676	6.46344	7.1671	27.7459		2.04663	4.78364		3.00736	14.2352	6.20935	11.7066	5.99346	20.103	10.2796		2.19525	5.45747	9.9001	2.90903	0.821652	18.6051	14.4345	18.2981		4.48939	65.0787	7.67055	16.1391			78.4105		11.5321	28.3326	17.5272	19.7915		3.02545	14.9016	5.36896	14.1986	19.2827
GACAG	26.7451	12.6822	16.2471	8.58452	48.765	28.8936	12.8583	16.2231	79.5902		10.2634	5.00394	3.89198	2.12446	20.5377	6.47545	23.2145	17.996	35.0035	26.7235	3.10445	3.31442	31.9188	25.2281	8.82898	0.141767	53.0127	21.0901	26.928	11.9098	5.1781	72.4577	15.5619	26.3013	1.19184		1.55193	8.36671	23.5083	106.994	49.9688	13.5847		9.56672	15.2014	4.2527	26.283	28.4469
GACAU	13.8556	2.56108	12.1931	2.84765	43.7281	16.327	3.12928	2.63935	-0.795933	-0.072393	0.649019	3.32721	-0.169026	3.32975	2.13719	3.31195	2.26005	0.460793	13.5007	19.6889		6.3789	-1.0801	15.9702	2.0647	6.59355	3.90404	24.9675	26.2826		7.9912	60.7367	0.401966	9.9839		-0.044858	38.4353	0.0720987	4.30415	15.7277	10.1783	12.7066			2.57168	2.88394	24.3863	13.2536
GACCA	19.0085	18.3626	29.9669	2.01618	65.3171	37.2612	10.7115	5.96451	28.6068		7.03549	9.83835	4.83448	4.05205	20.4496	12.8837	24.5418	4.23254	38.8483	25.0272	3.17121	8.78853	8.68367	23.6076	5.71238	4.62662	24.8242	31.13	43.9933	6.84788	13.0561	99.6904	6.69436	31.8272		-0.971597		-0.443701	12.792	48.7034	22.5289	30.1672		15.8018	22.2011	10.3833	26.3892	25.9487
GACCC	32.0464	36.9036	29.5692	7.44247	45.2502	62.7259	24.8278	18.0552	156.598	21.7475	16.5491	18.4392	47.8286	14.2222	50.2554	19.631	55.0261	38.1609	70.8481	37.2794	4.12291	8.67911	51.7287	47.9128	21.7673	0.794445	57.231	27.9184	45.7866	13.3026	13.1682	94.5157	36.8098	32.9587	0.147804	80.8458	0.872482	1.54897	18.9597	43.902	39.4484	42.9335		3.55477	52.1539	4.50779	20.0915	52.101
GACCG	31.0795	17.8001	20.5266	20.7481	46.7021	50.8266	22.0901	12.1917	104.492	44.4855	17.8545	13.5313	17.3169	10.5059	48.2134	15.1154	43.7121	25.5191	76.661	46.7313	22.0195	17.7902	51.3624	40.74	17.0916	0.527826	51.9877	28.2367	34.0555	38.3464	23.9064	107.385	43.6034	32.344	1.8388	2.45547	1.39104	12.117	20.3796	27.5425	25.978	23.3909		10.8144	39.3969	5.03753	30.3712	37.262
GACCU	15.9268	22.7602	23.6206	4.87272	47.632	42.5124	16.3933	10.3748	20.4636	7.67482	9.66365	13.9483	11.119	9.46485	29.4849	11.621	24.0921	13.7972	47.0048	31.2103	4.76057	14.0971	7.32848	27.6151	5.51801	2.23081	23.4529	25.8631	29.9689	9.80144	12.2982	104.686	12.2056	21.9185		4.18063		7.08413	14.2004	29.8225	20.0596	16.9604		14.2076	27.5315	13.3792	22.17	34.6759
GACGA	32.4024	4.31708	34.7075	21.0331	59.6649	57.1698	13.6586	8.73898	30.2743	8.28818	9.26554	6.91697	8.90824	10.2798	30.2727	15.111	30.2216		49.4313	39.6481	7.19164	12.1557	15.9371	43.556	11.4475	1.34799	30.702	28.9886	36.8502	10.644	23.3904	132.299	15.9154	34.3526				3.88795	7.27313	25.7241	19.366	6.30088		3.91231	26.8377	6.05423	27.764	25.4622
GACGC	11.6435	17.9942	14.3237	22.8398	15.8532	37.2116	15.1636	5.37446	85.1733		6.02229	10.8734	14.0092	14.2553	46.3516	12.4159	41.2737	9.15294	52.5639	26.3699	2.72019	11.9024	40.3812	32.4567	12.0006	1.62149	35.4033	12.2189	18.3948	17.2349	14.8513	79.1539	21.3832	13.6365				3.85144	12.4902	6.20828	10.3432	14.1729		1.5676	24.5174	7.15244	14.8591	22.6562
GACGG	40.1632	21.0409	23.2204	43.7577	37.3824	66.3522	25.3053	18.3951	132.506	41.5651	20.3227	12.6897	11.086	13.4934	61.6367	19.5549	59.4898	35.0304	78.4744	47.7309	10.8874	12.4842	92.8263	49.3839	28.895	0.360031	65.3888	24.0827	30.2535	35.7116	21.6766	100.871	74.6532	32.401	6.53549	-1.04111	-0.735632	23.4011	21.244	37.5539	39.9571	22.9807	0.513466	8.97309	31.0346	5.49431	27.1796	46.8147
GACGU	16.5721	12.9189	13.8476	13.7065	22.4257	24.0915	22.0111	9.80785	29.6093	10.3532	4.76628	9.21721	6.47961	7.48532	18.9186	8.47966	21.4125	6.07014	32.9493	20.2166	10.5549	8.95079	16.0028	24.1591	10.9236	4.38375	29.2946	14.2262	15.2702	20.7735	9.05521	70.3514	13.4826	13.4761				16.6096	8.7712	14.8591	10.7854	12.1192		6.07035	14.7925	8.66807	11.7009	20.1881
GACUA	-0.489603	3.02472	7.35796	6.48203	19.1133	9.09264	0.73731	3.43808		1.93128	1.91666	3.2236	-0.601902	2.63662	-1.10349	2.59689	-0.0547897	-0.997343	2.94112	5.36887		3.29733		5.42415	0.785515	5.19479	-3.05685	8.05501	8.18587		3.40805	31.3907		1.06622				1.66526	1.73953	13.5855	4.2033	12.6106		11.5786	4.27199	5.53638	11.982	2.72172
GACUC	12.179	17.6182	22.2808	0.884408	32.919	33.0395	9.92385	7.69412	18.1567		5.62834	10.4692	12.2092	7.27547	20.4261	10.4109	19.2173	11.2948	26.8515	21.0352	2.06718	4.37489	3.96322	23.9073	7.21959	1.86986	16.7934	14.5739	13.7157	3.34546	7.92904	70.2306	7.8859	16.6652		2.78748	2.15558	1.54691	10.1863	16.9382	16.6	14.1545		6.24109	18.4816	6.82177	14.0529	18.3146
GACUG	16.3274	18.1925	13.4779	9.44182	41.7815	31.6386	18.6563	19.4477	34.4364	10.3284	11.3957	9.52552	-0.273989	6.06612	23.9875	9.99985	27.8018	17.5522	39.1161	20.9335	13.3231	6.44961	20.2211	23.9897	7.96237	8.91497	30.9924	19.8827	20.7693	14.1837	4.27288	55.9233	13.2604	18.1691				15.5713	19.392	36.5995	35.4967	11.4256		28.7233	19.9854	4.22767	26.2912	29.5062
GACUU	26.9967	20.565	30.5531	9.84677	58.8085	34.4291	13.9474	31.1614	32.3828	14.4652	15.6203	20.5271	8.36288	7.93109	30.1798	13.9079	21.9907	14.6551	47.0206	28.0823	1.32656	5.06655	13.5338	30.4527	10.7302	10.5663	30.8283	31.6313	34.7099	2.48872	10.573	101.565	10.7409	31.7669	1.34546	1.95104	-5.02325	18.143	12.7932	16.1869	12.6258	23.9625		11.998	23.8356	7.90134	12.9722	37.9365	-3.19705
GAGAA	29.261	-0.76594	33.5394	2.18672	95.8473	25.5632	4.94089	2.34229	-18.3635		3.65246	1.45197	-1.06864	4.64465	5.43148	6.68961	6.60147		12.7281	30.4131		8.24492	-11.5964	16.2577	0.856141		24.2496	41.7149	39.1261	1.33211	14.6606	95.0807	-0.725489	34.7736					8.25536	91.9795	41.392			10.778	2.74677	8.29752	42.4193	10.8496
GAGAC	25.3695	13.4335	13.9664	12.6858	49.7864	28.7108	14.0413	10.014	74.0709		9.67513	9.58561	5.7096	6.75481	24.5089	11.2586	26.4278	17.6871	41.5222	30.2467	4.49627	8.93295	31.8316	27.1175	11.8522	0.774389	34.7322	28.4831	31.3883	8.43434	10.2501	85.0837	18.2997	23.1813	13.2011			5.68495	24.5746	81.3504	52.3446	12.8487	0.0299702	7.88982	20.5178	6.21242	31.2281	27.1659
GAGAG	36.0148	12.4576	10.0849	31.3889	41.0643	22.5447	21.5029	12.5074	138.399		18.1165	6.88885	1.6552	4.90198	27.0939	10.8425	42.298	41.8016	46.648	29.7587	16.1488	10.1857	63.1713	28.0201	17.3745	-0.396034	76.0057	21.8793	28.1829	19.5126	6.05534	63.3379	33.7024	23.6945	-12.0663	-6.50187		34.7339	31.3863	181.454	101.861	10.5376		5.19175	14.6772	1.94516	38.7363	29.0002
GAGAU	11.0657	2.68138	10.6432	6.62659	61.664	17.3699	5.52695	-0.726281	-0.153479	2.54394	3.55336	4.36092	-0.557488	3.10601	4.7127	4.44706	8.87983	0.92263	19.2053	18.3068	1.90861	7.69413	2.79368	16.7841	1.53711	6.39908	16.8881	28.6064	35.2695	1.91903	8.56809	67.3425	1.52882	14.0787				9.67447	8.72187	47.107	23.8457	-0.50469		3.51563	3.58281	7.68009	80.3578	12.4896
GAGCA	28.5223	7.56401	15.8772	19.8944	43.1843	23.3483	10.3562	15.1319	88.2005		7.01553	5.20677		3.65422	19.4527	6.59016	23.065	11.6608	35.3407	40.706	7.21869	5.96629	32.1557	24.7575	13.4388	0.730667	37.5759	23.8047	36.3559	9.27564	8.03569	90.5239	12.6102	25.6901	-4.99759			19.0487	23.8985	108.88	53.7946	17.5454		2.56751	12.048	4.93901	39.1571	24.6962
GAGCC	43.7825	39.7607	24.4801	18.5976	34.6482	54.227	26.1067	21.5715	189.709	79.0982	20.9064	16.3718	18.2306	12.9118	50.4934	17.1027	58.6275	50.8268	86.1568	59.7937	8.23428	11.2371	80.4342	56.7923	29.151	-0.793724	69.4194	27.4769	42.3053	27.382	21.0538	106.822	40.8995	37.137	-2.95792	18.0285		33.357	36.2979	86.5675	69.4095	32.7152		1.9863	47.2645	3.09356	25.7499	42.9645
GAGCG	42.0678	10.8707	24.6797	49.4055	34.7949	74.2884	25.0603	25.0138	151.892	109.73	23.5142	8.20303	13.4351	13.8461	71.4079	22.9835	66.4484	51.7517	86.6084	58.4277	17.1708	14.3623	94.3609	72.3378	37.0444	-1.14382	71.1148	22.2733	39.0328	38.1661	34.9789	116.027	70.0436	39.2622	-4.72176	-0.0199695	0.423855	29.0883	22.6515	43.5275	43.9769	16.8688		6.03633	33.2918	3.94394	29.8975	38.326	-4.18698
GAGCU	24.7533	16.0242	13.1499	18.5169	33.7157	35.966	16.7498	10.5945	53.6914	21.7289	11.3264	11.5513		11.2732	39.5878	12.0908	33.6108	26.5738	49.5032	37.9178	1.99882	8.92688	35.7603	35.2984	15.5005	2.68807	38.0788	25.5093	34.9915	22.0127	10.3708	92.0276	24.0007	20.3915	-1.57965	-2.11506		29.2614	23.1906	72.8218	48.9593	11.0896		1.78559	27.1524	5.42296	42.7946	47.8141
GAGGA	62.8009	9.70887	39.2393	52.1731	98.2724	73.4367	28.8078	15.0056	173.772	8.72295	21.4427	7.78874	5.75152	12.8335	49.1087	18.829	51.8948	47.5104	79.5235	66.5239	4.60834	23.1927	88.9014	63.8265	28.7383	-0.736713	86.0176	52.3244	70.0596	30.9243	26.3572	180.15	66.0376	44.1219	-15.1714			39.0053	29.8108	140.21	115.942	13.0737		3.52588	26.0937	7.52966	50.6653	43.4543
GAGGC	53.9637	30.1041	22.3007	53.8779	36.0208	74.9393	39.6182	34.8231	249.046	30.7488	25.8517	16.1077	14.6257	15.5671	77.961	20.4026	76.5979	68.0256	98.3244	56.526	10.5283	24.8802	120.223	58.9982	44.5644	-2.94146	101.976	26.9191	38.2742	51.5804	20.7629	97.5349	83.6086	48.4015	-5.96517	-0.416875		64.6243	36.4735	130.032	104.341	30.6262		9.5081	43.247	4.75831	39.4708	61.3506	-2.17616
GAGGG	78.419	40.9737	11.6332	99.0243	13.1998	94.3385	74.1208	61.2276	477.847		44.3631	18.7348	22.9306	19.6556	127.284	24.0485	134.015	131.971	108.495	44.0965	9.41156	14.6529	333.964	88.7901	87.23	2.13892	207.52	7.2389	17.6237	92.6278	8.76044	46.9577	183.156	33.9703	-3.41248	-7.888	-17.6952	63.6554	68.5257	216.417	152.108	48.8883	-11.9802	3.7548	55.8001	1.12907	29.5042	73.7151	-14.8753
GAGGU	26.5512	10.3478	24.9713	44.889	21.7892	24.7526	29.9293	15.2856	112.541	11.2848	16.5389	7.36413		7.69047	43.9108	11.9671	44.2833	51.8562	43.9395	28.5005	7.79708	16.1896	95.7816	32.4474	22.2182	2.37662	81.7495	10.4681	18.7091	32.5249	1.72807	39.8232	76.6242	12.3375	-3.93301			53.7638	33.5356	104.828	73.034	6.75888		5.14641	17.44	2.48862	32.1234	31.9282
GAGUA	0.119303	-2.98859	8.67066	2.9678	9.09414	1.11543	2.57259	5.11508	-9.05575	2.765	0.434036	1.79485		0.877967	1.36648	3.49655	1.69353	-0.798791	-0.690811	4.57127	2.47902	4.68792	-1.08981	2.51758	-0.254738	10.0407	9.82263	9.04743	16.6629	1.52153	3.06932	12.5935	-1.55339	-0.765413				2.31238	7.12057	45.9148	18.8235	-0.0892339		16.3575	0.134526	7.20047	18.8687	-0.125105
GAGUC	8.48125	7.66024	12.8444	6.06533	22.0473	17.021	12.5741	12.577	22.0091	13.7939	8.51009	5.95612	2.56379	3.26392	19.5024	6.30268	19.3268	15.5019	33.5536	18.6647	1.10059	4.74296	16.2528	15.7711	6.12822	3.93731	26.9904	12.347	13.9577	7.25613	2.23492	38.0625	9.08705	12.514	5.15229	5.52202		14.2952	14.0404	63.857	20.0659	6.50856		3.95488	12.4464	3.48268	14.3633	16.2309
GAGUG	26.2685	8.36383	14.4345	24.9426	25.2313	23.6897	36.7561	26.9331	86.5241	12.4249	19.3767	5.75815	7.92838	6.49016	29.1325	8.43052	40.6434	32.6772	59.4889	17.8496	54.2704	6.46907	63.8682	34.6811	20.3307	9.77485	81.6185	6.03876	19.9128	33.6463	2.79751	38.9728	38.6221	10.7065				39.3954	33.5734	92.1064	74.712	11.326	-12.0966	4.48385	13.7937	3.95458	37.9345	32.0564
GAGUU	16.1173	10.5254	12.4397	9.61179	44.8304	24.8999	11.6445	35.0925	43.4237	9.38173	8.03419	5.92705	3.36753	6.35549	22.2671	5.74119	18.1015	13.2189	36.5417	21.8326	0.689983	5.7922	20.8766	18.8336	10.4341	7.27642	45.3079	18.3736	29.2567	4.61223	7.35432	66.2918	7.94282	22.2985	-9.67854	-2.57541	-12.945	36.3683	19.9377	94.5182	26.3322	2.35809		15.1838	12.751	3.74808	34.6037	21.287	-6.66173
GAUAA	0.300041	-2.20442	6.75798	0.963029	35.459	1.97162	-1.41713			-4.43229	0.488389	3.05879	-5.33355	3.00817	-3.07898	1.22194	-1.68912	-4.73006	-1.92677	2.16785		0.500773		-0.262155	-1.08409	11.4066	-2.46263	10.7629	9.60873	-0.749872	4.07999	10.8748	-3.83854	1.43234					3.1436	18.884	6.06489	2.69399		28.5316	-2.74171	7.10434	34.2758	-5.10623
GAUAC	3.14483	-0.923658	6.62213	-0.446046	34.4987	2.54357	1.48271	0.0524303	-3.38652	-0.350697	0.971818	3.37316	-2.17062	1.74898	-0.849521	1.07043	-2.70116	-3.04045	-0.970557	4.8296	0.158552	2.93433	1.43711	0.938691	0.2147	5.71359	0.143434	9.28083	6.2709	1.52738	1.658	17.9742	0.515269	4.20603			12.7355	0.433619	1.43892	8.62867	4.40615	9.27105		10.7376	2.40728	6.83782	31.6893	1.75632
GAUAG	-7.05444	-4.24339	-3.69093	2.01518	17.4226	-5.39652	-1.53951	-4.07419	-8.54254	-3.58987	-1.36018	-1.33612	-3.74924	-2.39652	-6.29106	-1.49393	-3.77831	-4.46005	-7.0458	-1.50817	-2.53657	0.630425	-4.53648	-3.64739	-1.16636	5.60029	10.4308	2.89908	4.17993	-1.86729	-0.379847	-1.95304	-4.66033	-0.950536				3.88185	6.15884	78.8799	19.875	-0.452496		15.5338	-8.01776	2.01238	17.5431	-2.98859
GAUAU	10.0702	-0.963279	6.90777	1.51305	53.9169	7.11919	1.78082	5.59931	-5.44381	-7.9141	0.919166	5.32587	-3.32211	2.459	3.82197	1.80991	0.587012	-3.27487	4.3007	5.18672	-2.14691	-0.107114	0.558098	8.44762	-1.1767	23.5166	4.55097	18.1706	20.1574	-2.16886	3.58727	29.5724	-5.8359	15.2622	-1.47809	-4.09508	-1.41431	2.67816	8.51105	30.484	12.7518	11.0175		46.8736	7.01974	4.0411	52.1533	5.88519
GAUCA	7.65606	1.76382	17.3787	2.36425	52.0627	14.0411	3.02766	2.34166			1.21203	6.11573		2.6527	3.65586	5.33625	1.6371		7.61607	11.0959		3.33471		9.32507		6.36235	-0.439288	24.0044	24.222	0.993758	7.75164	67.4352	0.13686	15.1762			3.23584	1.18209	6.45968	22.1063	1.85356	9.44242		7.6537	4.67879	3.57542	23.7081	5.98774
GAUCC	20.7693	14.4116	20.4872	1.67089	57.5918	35.033	12.3942	9.66187	21.5578	11.1984	9.12348	12.2921	13.9	5.64813	18.5254	10.0385	21.4745	10.3148	39.4311	23.883	2.00297	4.4306	6.51785	28.0355	3.66768	3.13058	18.1759	21.5581	36.1853	6.90255	11.8554	85.9687	8.67907	22.9132		30.7452			13.1221	18.639	11.6876	13.105		7.1537	21.0161	7.89984	30.5086	23.1805
GAUCG	23.9666	8.28333	20.1189	17.8631	45.8785	38.0907	14.3569	7.16413	29.7044	14.6303	12.664	8.21987	7.12772	8.67216	27.3327	13.7261	27.3166		44.2243	24.1471	17.1336	14.2947	25.9944	36.7474	11.7265	3.40736	27.9761	22.8354	34.3609	19.8473	12.4978	91.5587	26.43	24.4292				11.7635	14.9638	19.5359	17.1542	11.0774		11.8501	21.7861	9.90736	30.8115	24.4681	-0.147185
GAUCU	15.4076	16.4983	21.4749	12.896	49.2187	20.6882	9.64868	8.70913	6.48706	6.5906	6.75493	9.78276	3.85692	11.8472	8.21604	10.0229	13.5249	5.78631	20.7497	14.5019	1.28369	20.8925	4.72056	15.2276	5.0537	6.54983	13.2127	19.5734	21.3245	5.6082	9.60383	55.1105	-0.02002	16.6769		5.83021		10.3923	12.1829	12.9719	10.0453	20.1851		9.51764	13.1469	8.39371	16.1079	16.7975
GAUGA	41.6371	1.2224	38.2241	12.0967	125.357	43.3378	7.76639		0.178756	0.673478	4.01198	5.428	0.0189484	3.89555	8.27248	5.89711	8.85951	2.08165	26.1753	35.4696	8.32972	10.0884	-0.118625	36.0373	5.34993	5.77994	13.5036	47.1343	51.9882	9.60484	16.1458	129.521	2.84819	33.837				6.42218	5.75744	36.4675	19.3372	0.301768			8.41472	16.5217	80.9616	15.4685
GAUGC	16.2442	11.2304	16.8503	4.88742	63.9222	31.6224	10.4712	9.8646	30.6497	8.74309	5.95803	7.65855	0.582917	7.05032	18.5041	9.80644	19.5038	3.61087	28.3549	25.338	5.81659	5.78013	17.2655	26.0076	5.71887	9.57082	21.2301	29.184	34.9065	14.7052	7.85535	85.9393	7.48275	20.7392				7.96082	9.4151	26.1258	21.4953	8.63707		11.9088	15.397	6.5878	53.3337	22.8935
GAUGG	37.4963	8.17895	14.1958	29.3549	63.3585	34.0329	23.7241	15.9108	92.3681	5.65955	20.4015	9.65619	2.36453	7.53702	32.3868	8.08968	38.2229	41.7661	44.1755	28.5694	11.7673	12.3994	72.5818	42.7356	22.0671	3.74042	67.5411	19.4067	36.7537	35.829	10.2451	76.8504	60.2625	23.7606				26.2163	21.1584	49.7013	60.1885	7.15998	-11.1911	-8.22045	25.322	6.4473	59.0693	35.4142	-11.2608
GAUGU	17.5026	10.1748	10.6377	11.0708	63.2962	20.2651	14.4147	19.5323	26.2611	1.16237	6.71555	11.6985	3.56165	6.34405	10.9955	7.75309	15.5077	6.36837	25.4733	19.4791	9.74895	3.87095	17.3249	18.0597	2.63301	37.4178	37.7246	30.1765	37.3761	6.43058	4.73528	59.0204	6.17698	17.3043		-1.01992		46.9474	10.8035	31.6214	18.3989	7.99551		39.6112	16.7641	5.19237	65.2546	24.5313
GAUUA	5.2324	3.20082	6.34283	1.18163	37.1917	3.06953	-0.0116587	4.59807	-4.05257	-3.54311	-0.803225	6.72508	-1.86825	3.9272	1.7145	3.28054	-0.959334	-2.9069	0.73046	6.43725	-1.05013	2.5153	-1.80105	8.50643	-0.76992	18.4819	7.77541	14.5636	24.2997	-1.07359	8.12101	27.3469	-0.216087	7.68082				4.00366	7.80203	48.4383	8.78763	6.30668	-7.56971	46.8432	5.59528	8.51678	35.561	0.67345
GAUUC	10.6266	16.2139	15.8878	1.86222	54.4032	14.4534	4.60667	7.08657	14.8011	8.30847	-1.85905	5.74544	3.59055	6.17376	12.2436	4.6153	9.48915	8.30575	22.1568	14.4525	-1.21648	2.61554	7.34274	15.69	2.99045	4.04036	5.65478	17.6346	20.1484	0.544438	7.10206	55.0794	1.7142	18.2328		7.83315	10.8955	13.6979	2.40428	13.538	3.38088	17.5707		-3.29776	10.3995	6.212	27.8396	11.91
GAUUG	16.0745	10.2667	13.7489	13.268	53.5969	23.3052	11.017	13.2533	34.5627	7.95283	6.54627	9.43515	3.49082	4.70976	15.0669	8.48382	14.0437	11.4532	31.0429	17.948	8.28915	8.07947	23.9661	21.519	10.3351	19.8977	29.2052	18.3363	34.005	12.1388	7.58042	59.4068	10.355	16.4676		-2.36574	-12.5289	37.7963	13.2389	27.1013	16.7264	7.37795	-6.69399	30.1392	19.3657	5.93874	38.8254	19.6346	-5.29512
GAUUU	25.6664	28.3187	29.3302	13.0893	89.9669	30.3139	28.6055	85.311	27.0765	-5.24364	31.3417	30.9596	6.01743	14.7639	30.7119	17.7197	34.4812	4.02023	59.021	19.2267	-6.59267	2.82854	19.3604	30.6239	6.08908	67.2778	66.0167	34.3502	45.7191	4.34953	6.04875	76.9288	8.81765	64.9581	65.1523	-5.34447	10.0968	51.1832	42.5811	51.1107	30.9731	13.6828	-3.80337	116.562	46.6613	3.97392	45.7894	45.5023	-5.30307
GCAAA	0.0663067	0.176337	11.8809	2.42974	54.8072	0.286041	-0.00462077	5.72178			3.67533	3.27688	0.465405	4.43238	-1.06161	5.65637	2.78929		2.75585	9.65161		2.86732		4.34582	5.14473		7.16934	22.1286	19.2453	1.55748	7.37727	38.0278		21.9278					3.05013	14.0807		12.0618		18.4711	2.89187	3.41354	16.5322	3.58762
GCAAC	5.48702	4.97413	13.4278	2.39862	48.823	28.961	4.84568	7.93631	2.3067		5.40472	8.90433	2.63812	6.72984	9.32424	11.0815	13.3742	0.724121	23.7453	26.5963	0.14283	8.68306	-0.599397	18.3635	4.2971	4.64878	9.69302	23.8799	26.1795	2.94496	8.77035	75.328	2.99048	27.626			9.70692		8.56179	13.7477	4.97063	29.7734		13.6818	14.4059	6.46726	11.5325	16.59
GCAAG	18.0681	7.03672	21.1456	8.94034	64.7504	27.0609	11.7157	14.0643	14.6167		6.64553	8.55525	1.3036	8.22731	17.7538	8.98812	21.0708	3.86827	34.9796	33.2146	4.18915	10.9635	4.45935	26.6157	4.57065	3.38453	31.2109	25.8233	33.3683	12.0257	13.3186	89.6187	7.30749	30.932	-3.97864			0.672797	13.8715	73.2127	32.8998	11.1487		13.6312	16.6608	7.20094	33.1025	21.7395
GCAAU	2.16273	3.29272	4.00849	1.99316	31.4299	1.87915	1.07836	4.82812	1.87467	-1.48319	0.594247	5.24597		5.53478	0.887822	5.04405	2.96842	1.35155	2.09396	7.13552	0.46152	1.57419	-1.10043	7.87925	1.42574	7.74721	1.81002	9.51826	9.44926	-0.683072	3.35553	26.7686		9.60853				-0.110375	2.72029	15.4498	4.20294	19.6635		12.2164	7.02344	4.73155	17.3969	10.8731
GCACA	71.7074	7.96879	9.50997	3.00236	23.2334	7.68939	7.80935	12.9626	24.7094		3.74882			2.9534	10.7848	3.31742	20.1117		22.1063	10.6005		4.94401	3.3958	5.74818	6.54132	1.61869	23.2589	9.1344	12.6435		5.27335	44.148	13.0867	11.0113		1.74992	145.959	3.50682	18.5366	34.0399	15.673	26.4606		6.3142	12.3341	5.61236	11.3968	12.4877
GCACC	31.5594	23.6484	16.7336	4.95849	26.6045	33.1962	14.1158	13.8731	81.3504		8.57937	13.5975	10.9032	8.0881	32.05	13.8643	42.4701	12.7103	56.3971	33.5429	6.91395	8.63734	28.796	30.2932	11.7231		34.289	21.7659	35.2087	9.61499	8.57465	79.5556	12.8241	29.5768	0.296971	41.9612	27.8658	8.61485	18.6773	29.0165	27.1261	46.1034		1.04194	32.181	5.01516	14.1346	36.1171
GCACG	17.826	7.48837	7.21704	15.3157	8.11264	19.1117	9.22939	11.9563	74.7668		2.78249	6.68559		11.3485	24.5612	7.21272	21.5029	11.7149	33.3046	21.2389	34.0728	6.00161	28.3228	22.5579	10.6749	0.356775	24.3524	10.3773	11.0748	18.8121	11.1087	54.5162	19.7539	12.2728			28.2545	23.6965	12.7597	14.6033	15.0425	20.1459		0.543394	9.60408	4.74459	15.3504	15.8597
GCACU	9.9505	12.0782	10.6642	1.56003	19.2957	14.9245	10.5684	14.2813	15.9073	8.3322	1.33228	10.4499	4.36404	15.6491	15.6667	5.1256	21.9514	3.29534	18.7119	15.8409		1.12854	7.31317	11.6508	3.86353	12.7152	13.6095	8.81809	11.1735	6.30767	3.11996	37.9677	4.04742	12.1598	1.67516	6.42261	16.0715	11.7801	11.8548	22.9802	14.0975	20.3449		12.0649	26.2504	5.10373	14.0538	21.5946
GCAGA	35.0002	10.0295	35.8078	9.55395	82.8265	42.8817	16.8883	15.7056	77.0252		10.9301	6.29595	3.63798	2.55262	27.7444	5.28604	35.3576	22.8664	52.2833	37.1421	0.168493	6.11426	28.0762	31.6122	13.1304	1.42087	52.3077	41.0004	48.3962	11.8514	7.93939	101.957	15.4738	36.7655	-6.09985		-1	16.2578	26.554	98.8827	52.1632	12.3045		13.5281	16.5979	4.31171	30.7672	30.9677
GCAGC	38.9026	29.4626	34.2531	19.1225	62.5152	88.8631	26.2661	25.0565	115.402	68.9123	17.3894	15.9911	24.4354	14.9518	60.7682	18.7524	57.6928	45.1039	111.794	71.6426	5.67491	15.879	42.2111	67.4274	25.6762	-0.956731	67.0505	37.4628	53.0511	28.9447	24.467	154.226	50.2928	59.0577	-2.44913	3.40368	-4.03201	26.6967	27.4197	84.2816	40.2788	46.728		6.81497	47.8511	3.83602	35.1673	59.8566
GCAGG	43.5777	28.4113	37.8932	49.7332	31.499	63.2713	35.981	39.3492	223.813		20.8315	14.1857	9.86094	9.4276	56.4346	13.5504	72.0168	69.7148	91.5734	45.5629	13.4132	13.7965	123.287	49.6885	50.0176	-4.14993	115.946	14.3395	28.093	43.9816	9.37917	85.6006	62.175	39.3232	-9.98246	-2.70476	-9.75072	73.9089	32.1099	148.346	93.6247	32.7571	-13.1116	6.1802	34.6173	2.08767	25.2153	65.3308	-12.3341
GCAGU	3.3513	7.46188	4.21011	8.87117	32.1386	13.3958	9.22304	15.333	19.6777	10.8099	6.92214	6.08231	0.498897	2.43766	13.5829	5.11455	19.853	2.38675	34.4271	21.4995	2.75803	9.19315	13.8446	12.8532	7.80917	8.43815	28.3966	12.6085	16.7157	5.59789	2.12686	44.9489	3.49718	12.3997	-3.13632	-1.16397		27.3944	21.0807	94.4723	27.0391	14.1966		17.3218	11.9195	5.13675	23.624	19.6018
GCAUA		-1.81284		0.698472			-0.761351	7.51253	-6.76809	-3.38676	-0.924439	0.694031		1.13924	-3.77322	-0.744311	-3.97883	-3.05889	-3.91603	0.151897	1.94681	1.59739	-2.75322		-0.0986414	12.3858	-4.00198			-0.26549				-3.16725			10.8233		2.4143	20.6136	6.19957	8.25711		31.4232	-4.02359	1.97958	7.56092	-2.94895
GCAUC	8.62893	12.9871	15.7351	6.53683	30.7155	26.2131	8.42587	5.37101	11.6291	5.2645	4.87113	9.84497		5.66664	8.16426	5.5256	14.7433	0.966618	23.9408	19.6267	8.62606	6.5835	2.04245	12.2236	4.4676	4.94646	7.55394	17.2067	22.4363	1.03146	10.2582	79.7752		15.8458		6.13584	12.4289		11.2379	14.2735	6.66191	23.8677		8.13024	11.7844	7.05332	15.1856	23.9043
GCAUG	8.70465	6.71488	2.08473	5.15961	14.3705	4.71949	7.95972	11.8651	20.7286	0.886484	3.28889	3.61707	-0.499791	32.6688	8.98724	3.07921	62.9043	12.0658	17.0294	9.51401	44.2458	0.836642	9.90494	9.19808	6.9823	14.0112	20.6086	7.41939	10.7656	12.7636	0.77571	20.5919	2.69312	5.06563			6.8887	15.7822	10.0289	24.4815	16.2067	12.7338		33.1965	9.59363	2.63848	18.218	13.3054
GCAUU	12.9755	14.1278	9.58191	8.11905	37.1296	16.2213	8.62458	20.5518	29.6135	1.7988	4.91902	12.7017	4.05829	7.25844	13.726	2.94436	17.0357	7.06781	28.1748	15.1295	-0.125065	3.6301	10.5794	14.9158	4.36209	14.4427	26.4076	13.8605	18.3083	3.23313	4.43134	38.7596	1.48844	17.2016	6.22696	0.0735598	8.2771	20.0622	11.7681	25.4142	18.3308	13.968		40.5809	16.6663	2.30811	20.0818	19.678	-6.60171
GCCAA	19.2165	17.6198	23.2701	0.503205	72.0323	32.7349	12.2342	11.1691	4.72048		8.0004	12.2311	9.62756	8.10506	18.0887	13.0676	16.8194	3.88778	42.9612	30.9922	3.25616	9.03655	0.133842	24.8246	5.60864	6.55893	28.9808	37.4131	50.603	5.47708	19.9856	90.2924	4.96727	31.7301		0.513341	1.56978		6.59197	34.3859	15.2204	26.6753		27.2383	17.4978	10.3166	42.6871	30.4573
GCCAC	22.292	27.3346	13.2046	0.00022035	30.729	48.9712	21.925	21.0555	70.4624		10.4565	12.7608	33.28	14.4617	33.3986	15.2386	39.1679	25.3865	55.6073	40.7671	6.27081	8.61291	23.4423	30.5441	11.6655	0.224586	34.4227	23.8825	38.9441	9.62941	9.33014	81.4577	12.3588	38.5232	2.5454	32.5435	27.2101	3.44774	18.433	32.7307	23.6014	57.2438		5.96058	31.6858	7.4224	20.8543	39.7861
GCCAG	47.9477	44.8881	27.295	14.6616	60.1876	59.0584	28.9297	29.1347	171.489	18.6301	25.038	15.516	25.8592	11.9518	55.057	18.5569	54.9124	54.6416	91.1213	48.6108	5.99131	11.282	68.729	47.7767	27.7517	-1.37736	86.1852	26.9608	46.9516	17.4349	14.2175	98.0728	38.1303	45.4305	-3.73602	10.3839	-1.73846	40.2495	26.7255	103.982	68.1654	51.4742		14.3666	47.1274	7.18327	36.6024	53.9212	-6.73188
GCCAU	3.64502	15.2695	10.9862	9.12276	36.3062	21.4975	8.9784	7.96736	16.1931	16.5049	7.00017	11.2721	7.38839	7.89277	9.13932	9.86694	17.7672	2.386	31.2018	20.8874	1.13118	9.86013	1.79457	23.4395	3.31737	10.1836	9.30313	16.952	29.6431	4.38964	10.1053	71.0799		18.7159		10.1313	0.131591	5.71328	5.96564	11.2845	8.19536	24.5901		26.9471	23.7563	6.66465	22.7536	29.4436
GCCCA	33.4368	42.7238	25.5066	4.18209	35.2977	44.6449	23.7732	20.3663	147.07		12.5135	12.9682	35.4012	7.64822	49.8692	20.5943	43.5636	34.9097	76.2827	36.628	3.16959	10.8259	44.1234	42.6761	17.74	-0.339339	58.2623	36.5886	43.794	20.5328	12.3493	90.8525	24.2344	36.1603	-0.0784346	84.3833	9.43897	11.5801	24.1487	53.3377	45.2493	49.2217		5.1562	45.0506	5.38157	26.3921	51.9803	-1.39221
GCCCC	45.821	91.2163	40.2055	13.5661	28.816	77.9717	36.3031	31.6593	271.814		25.0608	29.2121	92.9313	20.9397	85.8902	35.2015	68.6217	67.9898	134.421	49.1112	6.98752	12.0168	90.3215	75.8903	27.9496	-0.436686	93.6892	31.0984	49.0893	19.8543	19.3364	108.815	33.3805	62.5383	-2.32198	216.331	6.93753	6.05491	25.2554	27.9695	36.0003	70.3213		1.07067	109.135	1.85421	13.5749	68.7893	3.34827
GCCCG	39.9212	35.2167	30.142	38.7842	28.8661	96.559	32.4773	24.3599	200.194	176.348	26.2418	23.4944	42.9976	24.9528	89.3642	41.7186	82.7506	65.3693	121.358	60.0859	14.8357	25.5112	101.567	84.2377	44.2418	-0.978237	63.259	26.8527	37.3298	41.4214	38.9813	128.807	73.8881	51.7579	-0.426113	46.2582	-0.340491	26.0845	21.6014	26.6319	31.3558	37.2394		9.73009	64.1778	4.61383	20.493	62.5447
GCCCU	28.5866	55.7327	32.1157	5.7472	22.0618	47.2707	29.1569	22.3145	122.706	17.4172	18.3078	27.1827	44.6339	13.8905	49.529	16.5644	49.4826	43.1233	76.544	33.8116	1.81688	6.94465	44.0474	47.389	19.2938	2.11751	57.9889	21.0513	34.4516	13.6589	7.28978	79.4152	27.3512	38.1105	-0.0352009	94.2925	-3.83945	26.0847	18.9124	31.6406	35.3864	33.4694		6.16857	54.7068	3.31737	21.1291	56.9293	3.37906
GCCGA	39.9902	26.4457	20.7482	24.9684	37.1495	54.2152	24.9134	20.8155	106.549	81.4167	18.5014	14.5846	18.7053	14.3647	53.1437	20.6914	46.9241	36.4178	82.8967	54.6878	8.72031	20.5163	57.1677	56.0631	24.9876	2.23255	55.212	23.4039	34.4291	34.4628	24.7101	111.835	42.6785	38.6408	-1.50057	2.42171		22.7812	21.5041	32.4856	35.3612	20.1626		13.7193	42.9158	7.29751	33.0121	40.4993
GCCGC	46.1321	32.0892	24.6062	36.4019	23.2459	94.6985	42.6244	27.5318	189.665	230.409	28.1667	19.9975	38.1089	30.1037	113.097	39.1222	89.0225	65.9675	162.907	80.1422	16.0329	33.0952	91.8228	87.7716	35.391	-1.05821	72.0423	31.0681	38.7571	47.7884	65.4236	154.25	86.7748	67.6084	0.117231	11.6865	-2.58901	18.1633	26.4671	17.2414	23.0053	39.0876		20.1804	83.7208	3.82619	17.4357	48.3251	-0.621753
GCCGG	53.0917	30.4826	27.6827	58.3293	21.6429	91.2944	37.7922	31.3373	287.277	180.998	29.7417	22.9147	29.9918	21.3761	97.3599	33.6489	85.7179	78.5417	143.987	71.122	10.3488	28.1117	152.18	93.5597	51.494	-1.74689	87.6361	20.9905	35.4847	68.6607	37.1957	113.426	84.8391	50.0534	-1.98871	12.3847	-0.595359	45.8363	33.8727	32.6569	42.9679	35.6107	-2.19925	11.8413	62.4949	2.96731	24.7622	56.7391	-1.32423
GCCGU	18.3156	24.5861	14.6853	20.4331	20.5438	46.6737	18.2256	23.9708	59.3284	68.3632	17.3416	12.0785	12.3653	17.0494	37.8203	18.1848	47.9128	29.7616	70.956	32.9366	9.75773	15.8053	41.86	42.9002	23.8914	2.80533	40.8694	11.0884	24.1716	24.6447	17.7824	79.3618	28.4374	24.9502	0.788422	6.45245	-2.16313	31.3693	18.6285	15.3238	15.7402	19.6149		12.7643	36.6751	3.84672	21.9392	35.0948
GCCUA	4.05067	9.06812	9.11148	0.799593	17.011	9.0073	4.84078	10.889	3.93201	3.3974	2.91605	6.83099	0.357755	4.52368	5.28566	2.76588	9.42069	3.6479	13.2483	8.80953	0.999507	5.20666	0.114388	12.7462	2.39056	9.11283	9.09515	8.5264	16.2946	0.535296	3.78098	28.8345	2.99036	6.79902	1.58935	1.98895	8.38248	4.01398	6.02838	27.1829	4.65022	13.2802		32.88	12.4209	4.96575	15.2341	13.0759
GCCUC	29.4967	49.716	26.4622	3.29962	24.065	42.5153	26.3983	18.8893	64.5332		18.1606	19.6049	43.9402	15.6567	53.8387	20.2694	61.2379	39.4822	68.9247	33.8013		12.7632	25.8458	43.4903	11.6643	-0.189052	44.7517	14.4141	25.2297	11.2203	11.4102	64.1538	15.2611	36.0428	-0.146967	40.7577	7.35275	12.1861	18.3064	22.197	18.9307	36.9174		8.21393	48.0806	4.54268	11.5892	44.2595	7.04825
GCCUG	40.107	53.354	31.8348	18.1403	34.7828	60.7914	41.9642	44.976	132.453	56.768	27.8874	27.0367	28.8144	18.7204	61.0353	24.0525	73.3641	56.0711	96.4104	47.4247	17.6154	17.2665	69.8521	51.8938	30.4262	2.6162	82.8862	20.7197	39.757	37.1557	13.8658	88.9754	47.6994	40.7244	2.96089	15.4242	2.48389	69.6909	37.14	55.6137	62.3698	34.2921		18.3448	57.7723	6.42969	33.9739	72.4974	1.33819
GCCUU	18.6684	49.3902	29.797	5.68474	34.8187	34.1985	11.7122	25.4906	62.6955	30.9256	7.14732	18.5492	19.9948	6.95038	29.5231	11.7328	38.1094	33.5745	54.1464	25.2115	1.00037	3.46681	23.7799	33.5597	10.2271	10.6899	24.1925	16.6706	27.4144	1.79769	5.73796	77.6038	8.30208	23.359	-2.4356	22.3854	-6.47873	19.0907	10.2063	8.62335	10.1726	30.1669		16.7074	41.2974	7.08458	10.3605	39.6225	2.52394
GCGAA	20.8905	5.12136	17.9671	9.22138	37.2476	21.9574	9.48239	9.41582	17.7973		11.5579	5.10237	3.65651	6.10843	29.3361	11.755	19.0485	5.71649	26.8696	21.4437	3.69367	9.45138	8.63098	23.1734	11.0437	2.5132	25.3341	19.5771	17.2801	13.3209	11.6511	63.2634	16.8588	22.5881		1.08721	0.947988	7.61298	8.68433	19.4159	15.9604	3.67594		8.49519	12.1453	5.41395	12.584	14.443
GCGAC	22.0774	12.1061	21.1484	22.9281	30.7848	43.8843	15.8554	11.0576	54.5367	19.156	10.596	9.12017	15.2419	14.2886	36.0173	16.0832	36.388	21.128	54.1051	38.752	10.7578	15.2984	28.5038	43.0836	17.5078	1.23426	35.4248	21.7581	27.2496	20.6365	23.8644	96.9836	28.8444	26.3441			0.60172	3.19826	13.4065	11.6211	11.5486	10.3134		7.90538	23.938	6.03045	19.2997	29.8918
GCGAG	38.3435	5.92006	19.0159	42.5803	42.3224	62.4351	23.9771	29.5159	124.204		19.3822	8.87375	8.06901	12.5866	52.5644	20.6158	50.1817	34.5859	83.9168	61.6406	11.757	17.1903	81.2	59.0516	23.3843		78.8641	23.7956	35.79	46.9721	26.0076	92.7098	61.3938	31.8051	-3.8245	0.378666	-4.59576	26.0804	26.6866	43.8904	42.9632	13.5197		15.5612	32.0547	6.24012	32.875	38.2215	-0.831225
GCGAU	11.7902	5.85099	8.80973	13.676	27.6709	16.8556	11.3756	11.6575	22.8971	18.4195	6.81032	8.58921	2.69844	6.64291	22.2252	9.97773	20.4993	5.91996	39.558	16.2893	6.78689	7.08327	17.8657	26.0868	10.6103	1.12192	22.2402	13.261	21.0294	14.2751	13.547	47.2396	20.2508	16.5697				13.9951	9.62209	13.6429	10.4003	3.96703		6.65216	14.2759	7.24212	23.0944	14.9779
GCGCA	22.6461	11.1	14.3096	22.513	18.9499	37.405	20.4173	18.2764	84.9546		13.8207	9.48424	8.9744	14.0238	46.1489	22.5071	33.595	12.7502	57.5839	32.8126	14.2996	14.5209	39.5544	32.8883	20.877	0.575888	37.4396	26.8577	23.4961	19.5156	21.8657	81.8795	37.981	15.3161		2.79113	16.2785	14.6395	14.8895	22.3816	21.7231	17.4837		8.4934	26.0999	5.34477	16.941	24.3756
GCGCC	33.7105	32.8699	28.6567	36.2684	21.5544	73.0949	30.1632	27.5835	174.918	136.676	19.9848	15.2887	40.1654	21.6434	88.0693	35.4128	75.5001	63.5557	108.781	61.7262	19.0634	24.1785	72.1552	73.2983	33.213	-0.476317	80.5525	23.6176	33.4509	38.7935	45.7848	109.664	67.1629	45.8954		22.6927	-1.43896	12.6221	18.2164	13.2846	24.2423	29.614		12.3356	54.5409	7.16671	12.7975	44.1106	0.0633521
GCGCG	23.3686	11.1818	17.4372	42.6698	7.9345	58.0151	34.7379	26.3492	145.831	77.3315	14.7677	9.79786		14.6069	96.3713	28.4072	91.9644	69.9988	97.9014	47.3585	29.6674	15.8136	105.264	62.8889	32.7277	-0.263508	67.8388	11.0871	13.1186	49.0357	34.1698	70.8437	87.9147	26.8515			21.5343	14.2669	20.0714	3.67531	14.9034	14.4612		17.7066	40.8675	7.454	6.85769	28.7272	1.34646
GCGCU	8.1279	11.5505	10.0365	16.5679	8.54851	37.7882	16.4067	11.6193	67.1899	42.8901	6.02038	9.83908	7.33624	12.1521	54.2247	16.3602	50.2642	16.1143	66.9517	38.1851	8.9559	19.364	35.3804	41.6738	8.38897	0.736068	33.4104	13.2889	18.2906	26.4589	20.5589	89.1198	29.2715	17.4458				17.1528	10.3078	3.83292	8.8095	8.95504		4.16971	30.2669	5.37198	14.2452	22.571
GCGGA	32.5048	8.3224	21.7181	49.1505	39.6586	58.9559	21.6362	18.0113	138.668		20.3307	8.34894	9.96277	9.71677	55.3333	18.4035	68.5465	48.7224	77.8103	56.2232	6.45221	13.9477	98.4161	58.789	36.107	-0.480317	47.5704	19.6912	32.2489	32.4216	27.989	113.451	65.4261	32.7185	-1.80755	0.405251	-2.33938	25.2045	19.2909	35.9242	33.0494	16.9092		10.3305	27.4955	5.4131	22.5167	36.3228
GCGGC	42.6286	17.1998	24.9041	66.9124	26.8247	87.9579	29.8322	26.526	200.55	209.002	28.4624	16.0111	23.8673	17.573	94.3132	44.7678	83.7362	83.0808	129.584	80.1355	13.1518	29.6358	124.927	88.197	50.2897	-1.77529	67.074	23.1681	30.6689	81.8708	49.3638	141.736	95.2861	49.4896	-4.14254	3.71273	-2.37144	24.8591	25.8976	18.5984	28.6599	25.2221		12.8317	51.866	4.56587	30.6546	49.4079
GCGGG	71.5571	30.1326	30.8105	91.3092	20.6413	99.3901	65.263	47.189	362.924	62.4745	37.9594	15.1101	12.9554	26.5499	166.609	47.6585	149.335	151.521	146.955	79.8796	18.6535	28.2307	273.365	115.314	88.2753	-0.88487	159.415	15.9886	35.7976	109.618	44.6093	113.354	206.379	49.8358	-6.52331	4.37209	-8.72027	34.2469	45.0235	39.9868	68.606	29.6802	-8.09037	21.2585	60.7733	3.27497	21.6788	62.0105	-7.54277
GCGGU	27.9584	10.5709	17.1879	37.1754	15.3914	43.5852	25.8954	16.8526	120.219	73.6268	19.3431	8.64676	8.3706	9.6686	69.813	20.4458	58.6931	48.9216	70.0115	39.9223	9.2188	11.7798	80.8094	46.8907	27.0699	1.81861	68.7988	7.78576	19.2251	36.6692	13.311	67.1946	59.7845	22.2915	-0.479114	0.430724		45.5238	20.0238	23.3449	27.8082	10.6266		8.65683	31.6643	4.10851	18.2732	33.3596
GCGUA	4.36838	3.96102	6.42045	12.8057	15.6348	6.55077	7.27662	9.98804	19.8863	11.4861	5.30537	4.79542	0.266908	7.26937	8.61185	8.16447	14.6923	3.3752	18.4829	13.6502	9.61183	5.59825	9.94458	10.9369	6.35218	5.23636	17.4397	7.62062	12.1605	8.32472	7.69363	22.7027	5.39017	4.32457		1.71848	1.5938	5.2574	5.63037	13.4647	5.37159	3.59401		16.1609	9.223	4.90062	12.7378	8.87109
GCGUC	19.8013	9.86332	14.5628	15.1875	14.4374	38.7611	15.3482	26.455	60.3579	32.9914	8.98158	7.54004		13.4317	44.7674	17.8204	50.8784	17.9303	76.222	32.0131	5.42585	7.67813	32.5805	35.9802	14.0054	0.558947	28.5145	11.6631	17.5562	16.4714	12.3665	73.2447	27.127	15.9593		12.9448		22.2605	14.2623	10.8719	10.2817	8.01214		6.03712	22.7954	3.2785	12.2247	25.8288
GCGUG	33.4118	14.4132	14.0589	36.2856	17.5859	37.5899	31.6539	35.8733	97.855	26.8224	17.8774	11.0453	8.06698	19.2447	48.1899	13.8035	66.9973	38.2462	72.9396	36.7973	62.5441	23.7405	85.0582	55.8706	27.3245	3.53076	74.3649	10.8854	16.4652	40.9842	14.698	68.1007	33.7021	21.5217	-2.42345		4.05569	47.4987	25.3097	19.4357	26.8376	28.2582	-5.89871	12.0291	39.4963	2.98105	21.7749	43.6357	-3.50208
GCGUU	18.4441	19.5373	11.2248	16.0524	25.2026	30.157	20.7307	33.8403	68.2205	47.5553	13.1844	10.1282	16.4634	8.51789	38.5727	10.277	38.8186	27.9506	57.5171	21.2102	1.4404	10.6311	33.1703	26.3443	14.8743	9.12674	49.093	12.2326	17.6689	11.3882	8.54411	47.3516	18.5718	22.5087	5.58516	2.08132	-2.61715	37.3194	11.7226	13.8555	12.942	5.64461	-2.82082	12.8575	23.0154	3.335	11.5354	22.7894	0.743972
GCUAA		1.24025	12.3812	1.57621	10.7991	5.67956	0.109667	3.83886			-0.00422476	4.09096	-0.00279886	4.09291	-2.04244	4.41952	-0.721776	-2.22147		0.878918		0.64241		-0.117079	0.301965	8.90513	-1.17103	6.17022	5.62458	1.6851	5.52838	-0.67799							3.71753	10.2361	3.24628	3.75275		24.0309	0.895418	3.89596	4.4014	1.5343
GCUAC	8.64099	6.37876	12.0471	1.64011	42.4818	25.6908	10.7047	9.86701	1.09096	10.3948	7.08355	12.8876	5.88566	22.0697	10.967	7.45149	17.2481	4.94961	20.1058	21.4742	1.40099	10.1145	-0.788477	19.6732	3.69571	9.51278	7.6187	17.5281	22.4322	4.57121	11.6976	68.8918	5.28283	18.0503			10.6372	1.74576	5.98235	5.96679	1.56489	19.3025		21.7804	19.1499	5.3727	20.3294	18.8505
GCUAG	1.26611	8.89887	1.37841	3.86922	6.38442	0.52019	7.97235	12.7908	9.29881	9.08812	5.9026	7.60818	-0.56372	5.87359	10.3319	3.77764	12.0101	10.3462	16.368	2.10722	-0.156776	2.0343	12.1185	5.49052	4.07161	8.40148	30.14	3.20548	3.91848	7.83702	0.656737	9.97107	7.77201	3.16337	-0.897078		-1.423	18.5384	12.2539	86.8712	25.4636	1.74504		21.4541	11.3596	2.26274	5.9504	9.97843	-1.72921
GCUAU	5.56122	2.2815	5.20053	4.45669	28.6886	11.1301	4.11182	-1.84909	4.444	4.65025	2.32974	8.97202	0.831319	3.20335	4.89825	5.06537	2.05456	-0.657651	7.19517	9.56335	0.919483	3.23584	4.24591	11.0849	1.53169	18.6529	6.14995	8.6311	15.6935	1.04192	3.4018	27.293	2.24637	9.3262	0.4513	-1.0949		3.50812	5.90846	18.5473	10.2721	17.6571		22.8372	10.9522	6.81542	19.2803	12.677
GCUCA	15.3517	11.2088	16.1347	2.35673	29.3219	15.5356	12.0451	12.1571	21.192		3.34767	7.34292	6.8043	6.76119	17.0936	8.88224	21.1714	5.75135	33.8319	18.0382		4.49517	8.97291	15.9808	4.07954	3.09234	24.3539	11.7713	19.7019	2.55316	6.15802	55.6917	8.52056	15.9861			7.77698	6.86966	11.7547	24.1244	13.0529	14.5572		7.43412	17.2181	3.3638	14.8518	18.1075
GCUCC	28.8137	51.7513	20.6882	4.73237	29.5552	50.8918	27.1596	21.1446	66.6956	19.3894	11.9305	19.8629	41.8174	13.9999	59.7314	15.7636	55.2891	38.9882	75.1657	44.1964		13.2555	30.4019	41.4081	12.1976	-0.87815	55.4646	19.0145	29.1729	17.0978	15.9832	81.7616	20.1215	36.6501	-0.969618	61.2307	3.73098	10.896	24.6803	14.2079	19.2439	28.6528		1.71615	48.2807	4.07362	12.6495	44.6998
GCUCG	22.6187	16.2404	16.088	19.9753	25.3809	34.7724	16.4939	17.2443	82.0764	36.4633	12.3343	13.8953	19.6074	10.1408	44.8156	16.7968	52.8672	28.8468	67.7518	40.6721	6.24312	13.6983	37.2132	48.5489	19.0813	0.851693	45.4311	15.8336	25.0192	22.6543	22.4101	80.8769	23.6599	26.7702		2.73653	-0.884066	22.9981	14.9505	10.7987	12.3532	10.9313		7.47208	26.6704	5.5205	16.8747	28.7913
GCUCU	6.8961	34.3337	23.3665	4.50145	15.1419	18.7466	14.9963	3.7484	27.9381	29.3805	3.52874	12.5159	11.6914	11.2479	22.9531	7.74503	28.0843	16.063	40.415	13.9165			14.6926	19.9995	5.91465		10.1521	7.23918	16.5333	3.07898	6.12844	44.8922	9.36615	7.743		6.91039		12.869	10.5894	5.14173	10.9726	19.8075		7.54804	22.8146	3.41242	10.3099	25.1863
GCUGA	30.3882	15.1361	30.89	10.8138	54.185	44.5007	16.7682	17.9747	36.0235	16.273	11.5382	11.7836	4.95242	10.9925	31.8007	13.6912	35.9121	29.1829	46.835	33.7904		11.4432	13.1822	38.6965	10.6593	9.35944	31.4587	26.5009	38.8628	14.7528	14.6733	86.2301	17.0124	21.9042	-2.36796			17.2034	19.8898	48.7471	36.2274	5.98897		15.1784	23.4418	8.83144	33.8826	30.2573
GCUGC	34.8231	40.0351	24.8719	18.2672	50.9692	74.4293	32.1685	30.2345	91.7762	105.766	27.261	25.6311	21.8786	28.4353	65.3663	25.5525	76.3627	51.987	95.0514	61.4845	13.7123	22.3399	48.4081	69.7439	23.1761	6.36458	58.4107	33.0809	48.5492	38.6862	29.5196	121.968	41.2309	49.784	2.62862	9.26262	-1.61847	37.458	25.4228	29.3198	31.6587	26.4059		13.7503	63.7819	8.35668	38.9301	57.8812	1.81285
GCUGG	49.2859	48.6062	20.6901	50.4675	39.0673	60.9634	39.7946	37.0369	234.895	66.3491	29.353	23.863	11.1396	13.6625	73.8515	19.8939	90.1599	88.4878	110.065	57.9462	8.06824	14.2403	157.401	67.6607	45.6385	-0.344862	101.954	19.6904	46.0113	65.5276	10.9559	116.53	76.4041	42.6296	-0.834579	-2.61378		87.275	44.1518	80.7683	80.8952	29.7887	-15.7297	1.36163	55.3255	5.69876	53.1332	68.1909
GCUGU	11.4218	27.1949	15.6705	14.3095	24.123	26.6869	22.8218	26.5431	49.4434	33.3377	9.50384	18.4085	2.58763	35.3799	21.9718	11.3768	54.8467	20.1774	48.3313	21.7935	16.169	9.35912	30.6392	24.8234	8.4875	39.1328	33.798	5.31415	18.05	29.1748	8.01866	43.7378	7.05337	7.87082	-2.39283			60.3011	18.9175	18.0466	19.8373	12.4852		37.638	29.4308	3.74302	27.6225	46.5955
GCUUA	4.82508	4.14539	10.416	2.11877	20.5101	4.79028	0.745531	5.32557	1.11934	2.51037	1.5618	3.71491	0.690857	6.28145	2.21547	2.87677	0.18657	0.219285	3.66641	4.92552	-0.68439	1.43128	1.48264	6.04413	2.07081	19.1258	7.45669	7.29098	13.1588	0.354655	3.0612	14.2972	-1.69584	5.01039		-2.82378		4.43732	6.01936	38.2395	11.5949	9.46079		33.1931	4.20458	2.9378	9.49967	6.3906
GCUUC	10.5052	28.2754	23.07	4.03893	25.2758	44.9373	11.3752	13.2993	33.3459	40.661	5.30606	20.4458	16.164	13.569	30.0194	16.5709	32.546	19.1173	45.7935	24.6518	2.71155	5.78902	10.1266	33.7887	4.8237	4.52324	9.16357	13.0766	25.7203	4.01334	11.5366	90.7539	4.96154	13.1144		20.781	-3.39134	7.71458	8.61155	6.64259	4.17984	27.2795		7.94749	41.4696	4.93301	12.2752	34.4948
GCUUG	8.63381	19.8599	14.3122	10.8329	17.4036	18.6233	21.0904	23.8326	55.0726	27.5794	11.2668	18.7484	8.1997	12.3902	23.0511	6.93939	37.9083	26.0583	36.0225	13.0119	9.52293	3.24318	37.5645	20.3288	10.0853	16.7401	30.1012	7.00153	17.437	16.1756	4.94589	30.6659	14.2858	6.60637	0.901715		-13.6322	54.6045	20.5555	20.0884	16.9658	8.50803	-9.43438	22.8425	26.7228	2.47339	13.8488	27.0679	-5.70575
GCUUU	37.2386	49.9193	44.4254	19.6602	75.5732	58.7075	28.6519	75.1291	85.5459	16.121	29.0106	35.1304	29.9882	14.0109	57.5632	17.4178	64.2467	38.7456	90.2684	23.6125	1.36963	6.64323	44.2755	40.7035	14.2417	38.4502	63.344	20.7272	34.9913	4.75799	6.11225	122.782	20.4387	52.705	43.6542	9.33579	5.86636	54.1137	31.8844	23.4213	24.9307	33.2488	-3.50473	74.6843	56.5202	4.73187	6.28876	65.9991	30.2217
GGAAA	9.30869	-0.498804	11.1329	3.65482	61.6273	3.103	3.42616	6.39797	-11.3676		1.36927	6.20758	-3.55378	2.35243	2.18314	6.74505	4.66535	-2.39675	3.76646	9.54709		2.024	-3.8876	5.35155	2.56522		27.3953	21.7786	16.345	6.97818	6.51035	39.3642	-3.05887	21.4266					8.91801	52.5009	19.9741			23.2969	3.42119	5.78067	21.2808	5.53193
GGAAC	24.8627	5.13453	16.8723	4.58413	53.6876	26.9404	11.7806	10.2286	36.2816		6.43351	6.14504	3.13313	1.87692	14.766	7.1326	17.8767	12.6462	27.1293	25.97		4.39483	14.8554	26.206	9.32598	2.62503	29.0374	20.923	27.0932	12.1893	7.83237	75.5854	16.5499	23.2283				-2.11733	15.0122	40.3918	27.9266	6.20416		11.0488	12.2771	9.21022	19.2602	23.2768
GGAAG	55.4454	9.1726	26.2443	28.0449	76.3998	38.9759	20.6174	7.44894	133.963		13.11	5.57928	-0.528347	3.38878	38.8589	10.4041	42.5401	41.0553	42.9086	35.3192	1.17674	4.43582	86.676	35.0453	27.4002	0.474236	82.1959	34.3309	42.3523	28.9865	12.9698	98.031	50.9675	32.8727	-9.62971		-15.8008	25.4773	34.1539	175.659	133.092	11.6789		4.01553	23.7924	2.99593	34.9854	38.6432
GGAAU	2.09959	0.988354	1.66612	4.89264	46.922	4.00353	3.15358	2.62941	11.3509	-2.5223	-0.403684	2.23514	-3.5189	4.58646	3.48409	1.63177	6.26926	3.76858	9.64635	5.31442	-1.78072	0.515296	12.1734	5.6943	4.68439	3.49166	19.1905	9.75797	12.5991	9.79872	3.37215	29.2425	3.18462	9.41309				4.30389	6.47395	28.3975	19.2048	1.68833		14.1883	2.98987	4.19427	15.8972	7.24276
GGACA	30.4429	6.4096	17.6421	10.2993	53.4503	38.7003	16.9343	15.3403	94.9828		9.50417	7.46684	2.51918	4.51263	20.3267	9.84814	30.6381	18.8783	44.9488	34.5972	1.39763	4.54799	43.0733	31.448	15.1733	0.821151	38.8618	20.525	30.6212	15.7282	8.67603	109.892	22.0463	21.3999	-4.1928		5.08021	7.18128	20.5071	78.6109	47.2558	16.4383		6.09674	19.2318	4.39912	31.2768	39.5997
GGACC	41.4589	32.0823	21.5194	23.235	57.7703	68.3607	32.7428	20.3513	160.505	27.9463	20.0324	20.2772	31.4334	13.6448	56.9128	20.8485	57.7281	45.2936	92.6622	51.4405	7.71425	15.0367	65.1309	53.141	26.3716	0.77322	64.4585	33.5346	41.0497	29.4194	16.3671	142.477	49.5889	34.3119	-4.2314	16.3219	-0.680985	18.909	27.1773	68.3616	54.999	39.2896		9.15274	50.5651	12.7004	25.8536	56.0495	-1.68433
GGACG	39.165	18.1443	20.8317	46.3388	30.3332	61.2708	25.1357	19.1955	159.389	41.6064	14.4981	11.8761	18.4493	13.0972	65.017	22.0472	64.6302	42.3011	76.4387	48.2586	10.9732	17.7442	103.639	59.1298	33.7875	0.791446	79.3434	18.5925	29.6992	44.9069	21.1975	110.616	69.0378	26.1806	-4.77272			24.364	26.0114	34.6089	44.5209	20.2699		2.95388	39.4648	6.30279	29.1169	43.7178
GGACU	17.3236	18.3556	12.5785	14.1441	36.9491	33.5876	18.1291	13.0528	61.3036	13.7941	12.8918	9.8709	2.86856	7.64848	32.8791	9.01145	28.6968	25.7275	55.0562	27.1394	1.92077	6.14419	33.7037	32.2605	15.4825	3.78009	30.2755	15.9498	19.4142	24.4907	6.89571	72.7828	19.7898	18.2397		-0.578939		17.9381	17.0105	47.6808	41.4885	16.3621		9.66329	22.3932	6.40357	22.9018	33.6372
GGAGA	58.0654	7.90617	27.0415	36.7139	77.0023	53.8553	28.1123	23.4601	176.444		17.7958	10.6022	4.30716	6.60358	40.1112	16.0038	51.1977	37.8292	63.6168	47.2172	4.8276	15.1683	83.9298	47.9962	25.3668	-1.03265	76.9124	38.9186	58.7696	26.9325	12.6539	122.861	54.4145	39.2486	-12.8107			36.7875	33.4193	144.446	108.58	13.1473		6.03526	20.237	7.61899	70.7405	44.8332
GGAGC	54.9137	28.3541	25.0619	64.9873	48.3152	78.2126	40.7372	30.7675	232.295	86.8316	26.6117	17.2962	12.188	14.3084	79.7716	23.0571	78.1854	60.0505	110.766	73.273	7.90493	15.6123	142.576	76.1172	39.0143	-1.55196	83.6648	29.2113	52.4032	50.3069	22.0243	156.562	80.9062	47.439	-8.25324	-0.976984	-2.86474	59.7277	41.4223	124.244	97.395	41.3943		4.76905	56.8833	1.68841	48.7878	62.932
GGAGG	106.93	26.0028	27.2215	118.976	55.369	98.2331	74.7882	58.5496	492.522		53.5066	20.0769	21.9327	22.5874	136.554	31.5626	136.55	146.04	150.35	62.8997	15.2623	25.6628	286.507	100.725	92.0531	-1.53726	166.175	24.4369	49.8215	80.4744	25.7608	111.429	211.496	42.2633	-1.85306	-8.66641	-17.5029	84.312	70.9024	206.029	185.048	47.7095	-14.8896	0.82448	63.8533	3.43637	44.4889	76.7376	-19.3921
GGAGU	29.7904	9.85649	9.70932	28.4336	36.8709	36.5539	26.3058	21.7615	98.151	13.8026	18.898	6.9981	2.41796	7.04175	37.7181	9.18472	42.7964	46.4733	53.6997	25.9272	9.80656	7.80033	77.953	34.9618	19.7272	5.07299	88.3875	12.2214	24.8042	25.5928	5.82649	72.7741	52.1846	14.6745	0.479251			41.1587	34.7184	115.2	62.8736	6.32404		6.93128	20.1174	2.05862	37.2973	33.6079
GGAUA	-3.00464	-3.23677	2.70662	2.70802	35.0877	-0.432192	-0.10014	2.32125	-1.4071	-2.17046	-0.0190978	2.27884	-3.12293	1.82156	0.091686	0.765721	0.910429	2.62571	0.194716	0.755799	-0.738679	0.929631	3.34585	3.83797	-0.735103	6.67622	12.1116	7.72098	10.0564	2.90971	2.06466	17.1502	-0.901299	0.993565					5.95344	32.2322	15.5967	1.12802		16.4745	-1.01007	2.31732	24.265	-1.24784
GGAUC	23.4104	10.6504	19.1648	17.1399	53.4696	26.8086	21.3185	12.4611	38.9332	8.54197	15.4551	9.01295	5.44042	8.44649	24.4996	11.6645	30.5823	13.4985	39.2753	22.8992	4.3615	15.1155	23.2013	24.7017	8.62331	4.64121	27.2099	19.481	25.1065	15.8495	8.54524	78.4195	19.2292	25.089	3.12769	1.23707		14.3038	20.2401	36.2868	27.2958	10.0414		9.11762	16.1505	10.4089	24.1836	26.1847
GGAUG	43.4444	7.34014	17.4832	27.21	69.0605	40.792	24.7348	16.4758	103.856	5.40645	21.2601	9.31846	4.86071	5.21306	45.296	9.1834	43.4044	41.2114	52.5262	34.3908	19.3833	7.55229	72.4345	39.9608	22.3158	8.9504	70.1948	28.5162	42.7402	47.1505	7.20656	85.7285	51.2838	25.1025				23.8213	26.18	57.8701	61.7051	7.97401	-12.4691	6.80328	22.8747	3.88511	53.6101	39.9855
GGAUU	21.704	15.933	15.1624	14.0613	60.9074	24.426	14.6291	23.9859	45.2109	7.2339	11.9615	9.5339	7.53637	4.13787	26.2036	8.1803	31.6709	18.5457	51.1897	16.1559	0.472285	6.42009	22.9679	30.8208	12.1711	15.3493	59.8637	20.5017	29.896	16.1701	9.2512	64.2292	21.4605	37.0663	0.516343	-2.62249	-10.3793	26.9546	21.7716	29.0429	30.7154	9.34376	-6.99092	24.0531	22.1074	4.86619	25.8338	25.7205	-6.12581
GGCAA	7.68329	3.9057	11.3925	6.68639	48.7388	20.0578	9.07697	19.1593	16.719		6.6885	6.35096	3.04179	4.02658	18.3235	9.9843	19.4907	7.85765	23.059	21.7461		7.50176	9.63607	21.6281	6.69398	4.02706	26.3911	22.0141	34.4675	14.54	10.0135	61.8586	7.75287	26.7547	-4.66346			1.29298	11.9897	61.0394	37.6537	13.0935		13.5359	10.0559	6.97437	23.1609	20.7426
GGCAC	26.4165	14.7696	12.458	14.5564	14.7875	29.836	17.4789	16.9448	115.025		8.50038	7.74578	4.20013	5.62254	34.0858	10.663	30.3933	27.5279	43.5013	22.3673	4.1368	4.81223	48.1543	23.3843	18.6343	0.384487	41.2939	8.6342	23.0722	14.5107	6.1228	56.2779	25.6699	21.549	-0.416744	8.27544	21.3827	33.0471	21.7051	55.8358	45.8785	31.6909		0.680515	19.3244	6.59654	18.1061	31.8003
GGCAG	52.9366	33.4855	28.2394	50.718	42.639	54.6967	37.1615	46.917	275.821	17.3324	26.3833	17.7073	19.8587	8.50009	74.7256	15.1001	69.7967	75.902	116.322	47.9336	8.22742	15.4904	133.393	51.9516	57.5007	-3.19834	117.648	19.1296	34.4452	44.1635	14.3115	99.1937	71.4074	40.8118	-0.615457	-6.48733	-8.34485	75.6511	49.2034	164.656	109.234	42.8315		6.40744	39.0987	1.71665	29.2581	57.636	-12.1906
GGCAU	4.49727	5.80077	2.73141	11.4111	16.6943	11.1189	10.8239	13.8705	23.2766	2.20342	5.85955	7.64799	0.424407	5.20967	12.4542	4.70956	18.0723	14.2578	20.919	14.0274	2.94078	7.49495	11.4678	11.2096	4.85082	5.39001	21.3897	9.90542	17.774	14.0511	5.82786	28.4441	4.94999	9.61669	-0.943261	-2.79916		19.786	14.2586	29.6035	21.275	5.4224		14.361	9.61726	6.00526	19.9463	22.5676
GGCCA	36.2803	38.4552	19.9421	18.1712	44.746	57.2835	34.7319	26.1722	154.327		20.9006	18.7593	27.2995	9.98357	53.0491	18.0946	46.9732	52.521	86.1981	50.1029	8.49485	11.9392	66.7116	46.1288	31.2992	-0.5411	73.6296	26.0565	48.9252	27.1574	12.9101	99.6557	38.3572	37.5541	1.38558	16.3027	-0.816989	41.041	27.3164	99.3873	67.5567	47.5976		6.74226	43.3442	6.5194	42.5946	62.9808	-2.15195
GGCCC	54.1241	81.4076	35.9887	28.0599	30.8303	94.7445	47.1148	40.8732	253.84	114.929	30.8345	37.7873	54.9633	20.1831	86.7137	33.6092	102.773	82.3702	140.52	61.7216	11.6477	17.8966	114.673	76.0322	52.9445	-2.94682	108.312	30.1712	43.6427	52.3231	26.2448	119.585	66.8588	52.9635	-5.53738	81.8357	-5.51899	44.9607	30.3697	66.585	63.9102	55.4324		2.59285	84.1904	5.01568	41.0386	69.8339	0.599566
GGCCG	54.1468	28.4815	34.5399	66.8369	27.1794	88.4424	42.5481	38.3389	285.044	202.286	27.3076	20.0511	30.3867	26.7845	119.815	37.387	110.923	76.0468	133.697	68.6231	10.6134	34.9367	152.626	86.1598	52.0254	-2.4025	99.3539	25.4865	37.6096	75.0694	50.8718	122.241	106.121	52.8503	-5.69714	9.54108	-5.21734	61.0685	38.1173	38.2559	43.5611	36.8693		12.1558	66.4428	2.25355	31.2099	60.1475	-3.38424
GGCCU	34.3135	42.8789	24.7402	21.0229	18.9501	42.1666	35.2219	30.2372	145.229	33.4585	19.8147	21.2388	31.3433	9.6281	58.9779	16.855	57.9154	60.2238	76.0004	34.3402	6.82213	14.0744	74.159	47.196	27.7592	-1.11353	70.9982	10.7677	27.3281	28.3434	7.36737	68.4943	42.4832	29.8016	5.4353	15.8877	0.336647	59.9748	27.5518	60.4774	60.2742	33.0258		5.18727	47.239	4.98332	27.3729	62.8882	-1.24565
GGCGA	34.838	10.9406	20.936	36.1146	38.7977	56.569	21.51	25.2586	125.539	18.1937	17.1157	9.35624	11.0943	11.2657	48.7531	20.8063	50.7042	37.2736	72.4153	43.721	8.48927	20.3717	71.7222	48.8645	27.2669	-0.0173857	62.4747	21.4812	29.1482	32.0045	28.9833	93.1177	54.9344	29.9571	-3.4029	1.22925	-0.061758	23.901	21.1181	38.7374	37.8106	13.4172	-2.6662	14.5886	26.3985	6.73875	25.9535	31.2114
GGCGC	29.6624	20.6793	23.5077	51.536	12.8827	66.5184	29.7157	21.7949	201.451	101.757	17.6185	11.7976	15.1695	17.97	99.0927	27.7933	89.9415	68.6226	94.0033	52.7268	16.1042	20.6489	117.58	65.1275	53.4986	-1.32171	78.7197	20.2754	21.7924	54.1904	40.377	99.1159	93.2327	39.6943		7.72128		25.0771	15.4514	12.1852	28.3628	25.2975		13.0555	41.2622	3.6459	12.4824	37.9749	0.715483
GGCGG	58.5756	20.4044	31.7621	104.084	25.7682	109.271	52.8195	37.7804	339.615	132.454	36.9265	13.9065	15.3412	20.2499	147.575	47.8054	154.369	133.767	143.74	74.1346	14.1437	24.9164	263.862	108.865	81.6673		135.595	17.1808	33.4918	93.9667	50.143	103.826	184.327	54.7675	-1.74358	1.37643	-10.0271	37.4445	43.7016	30.8003	71.0037	35.4719	-3.90958	18.5249	66.1209	3.47311	26.3869	53.8595	-6.57409
GGCGU	23.9344	8.65462	15.111	36.2691	14.2375	38.4576	21.4635	20.8093	119.438	20.0587	13.9049	5.94236	4.73875	8.5663	51.0987	12.4794	57.0098	33.5046	65.5423	24.5187	11.7428	17.8899	88.9016	39.7571	27.113	1.20315	65.2449	10.6093	18.3717	37.8348	13.8357	59.3225	40.6944	17.8575	-3.82516	2.37245		47.3023	18.4211	22.441	23.2626	13.6937		4.7304	25.9405	3.3706	20.3657	30.3706
GGCUA	2.97008	3.26724	3.60724	2.14986	20.5015	10.5664	6.64279	14.4582	9.15265	5.49165	5.00873	6.16478	2.53368	9.05066	9.86384	4.67592	16.0325	7.26427	13.4275	6.15856	0.423897	3.10265	10.0351	9.92986	2.74855	7.31499	16.1887	5.69008	12.7186	6.91484	4.87466	24.778	5.26628	5.38111	0.123252			14.0194	10.3596	46.4486	20.14	8.20699		15.0565	11.4358	3.72111	22.681	15.2138
GGCUC	31.8412	33.1029	18.0871	19.9507	31.0878	44.157	26.6338	27.0108	107.424	13.9412	13.8014	11.5904	14.9127	13.1399	49.2168	14.5125	56.0007	42.2643	82.4104	33.5701		7.85642	66.0827	45.653	23.5404	-0.0474238	54.5539	11.2524	19.4178	21.0171	10.5154	72.2934	39.6246	28.3959	-3.66739	19.3327		44.5198	22.2265	46.8768	37.4793	24.2077		-0.709435	38.8877	3.84741	18.0803	38.5962	1.94514
GGCUG	51.233	40.5674	21.9108	48.3212	27.5275	60.0008	41.759	40.6289	253.654	79.6579	30.4753	24.4808	12.0814	28.1532	83.1948	22.9984	92.4485	103.104	109.772	49.1557	13.8719	16.8806	151.143	66.532	49.8976	0.736341	100.109	13.2057	30.4171	79.9739	12.7793	75.7135	82.1172	31.1364	3.95708	2.34168	-6.7638	91.2104	44.1701	92.1844	97.9826	31.3789		2.48674	51.4202	5.41015	42.5621	67.1296	-3.3643
GGCUU	19.9973	28.4543	17.0069	12.6132	27.0766	36.2362	23.2865	23.7515	79.6425	30.5101	14.6013	16.0766	13.7097	7.29139	47.1395	12.4694	44.7674	43.2286	55.6361	18.575	2.47366	5.99741	50.3396	38.2751	16.3144	9.15753	54.818	12.3693	28.5247	18.1357	4.3987	59.2986	27.5181	14.971	-6.18989	-1.02602	-9.74128	41.8453	18.4704	32.2465	29.6702	10.1249		5.46592	33.0171	1.68924	13.2525	44.664	4.84041
GGGAA	32.3451	8.2607	6.36944	28.2896	38.8348	21.9167	28.9925	19.998	138.726		14.8307	11.2749	0.195958	7.02299	41.7424	11.1901	51.7909	44.4471	36.7863	15.3874	0.332725	2.78375	97.3819	28.1574	28.0813	6.81523	86.2289	10.3755	22.4725	54.8651	3.80329	39.6525	59.8964	22.2631	-9.95052			12.0722	32.9016	118.483	90.4326	15.8276		18.0354	22.5891	2.93266	23.1838	32.2369
GGGAC	45.5815	25.1069	17.8733	50.2099	30.1001	49.8553	41.8724	31.4608	269.542		25.0681	15.1718	26.3947	16.0648	76.8712	16.8416	77.2112	67.8276	84.8331	42.7981	5.82105	8.53878	145.703	62.6535	57.0728	-0.993607	112.194	12.3776	25.4093	70.4988	11.5509	68.4628	91.2015	24.947	-7.80679	2.53598	-2.08783	30.5394	38.1332	96.17	87.4133	30.4798		4.28141	50.4354	4.09814	29.8946	56.9089	-3.55083
GGGAG	93.5446	22.1736	13.0147	112.485	25.8127	74.7168	88.6418	76.8992	584.863	11.9552	41.692	18.5042	26.1977	22.8203	135.442	31.9732	177.373	168.304	157.065	53.6466	14.5469	14.4525	322.24	95.1538	94.0325	-1.16582	175.644	7.97782	25.2771	91.8708	11.524	62.878	239.823	41.9718	-13.6925	-9.87367	-11.5018	69.4415	75.5174	218.62	178.053	63.6402	-14.8057	2.0525	63.3725	0.8899	35.9442	86.5299	-24.1835
GGGAU	24.4477	11.575	5.69837	28.3787	25.7229	24.6178	35.4722	21.8663	129.941	7.11303	21.115	7.48125	5.86151	7.0474	44.7147	9.3051	48.4604	55.1977	49.617	13.4004	4.22661	4.7533	104.532	42.4809	23.6301	8.12684	84.9539	5.31196	16.2052	44.4667	2.49971	31.937	67.0596	14.0418	-2.84442			17.7575	32.4321	63.1102	64.7104	10.8229	-8.69956	3.58458	20.2035	5.30665	33.4992	30.1771
GGGCA	47.1065	30.2635	17.7881	50.8232	21.5486	45.1679	37.9849	44.3009	236.751	6.79074	20.5881	15.3669	18.4012	8.48367	71.285	14.2727	67.0447	65.6614	79.8165	36.8745	8.43841	9.7202	134.717	46.9156	56.2191	0.0820366	116.833	9.83537	28.1601	53.5843	10.7961	66.4261	73.477	30.0498	2.42735	-2.52798	-5.58937	62.7981	37.818	116.583	102.177	40.1878	-13.2132	3.79673	37.1953	2.41648	25.6421	65.2861	-11.1265
GGGCC	66.4038	62.2301	33.1427	51.7203	31.2741	91.0528	49.8423	49.2414	325.359	116.565	29.1587	30.6765	46.9775	17.4908	116.301	33.7861	101.33	105.827	129.713	62.6312	12.4304	20.274	163.705	86.7289	60.1777	-2.57941	142.428	18.2326	35.1462	79.6005	25.2566	101.16	90.3753	52.2481	-3.62507	39.6118	-5.34067	73.3875	34.0718	104.763	91.7492	55.9199		4.14366	68.547	0.786667	41.0719	85.2042	-5.95025
GGGCG	64.9113	20.5838	29.4974	96.9938	15.8986	98.3355	53.228	40.5879	320.784		28.9344	10.4553	20.048	18.1046	153.091	38.2993	155.057	137.11	109.955	51.2897	14.412	26.3881	264.871	86.9531	89.1506	-1.07624	144.196	11.2035	24.3721	90.0378	32.3404	79.1767	205.309	42.8837	-4.68522	3.55748	-12.4266	39.1598	37.0547	29.5457	59.6874	41.3092	-6.68452	18.9517	55.8884	2.13282	19.971	45.671	-9.45418
GGGCU	46.6161	35.9789	19.9799	46.8839	12.9381	48.5074	43.7715	42.3523	246.914	39.5782	26.5191	18.7854	19.4965	19.3121	96.508	20.57	104.516	104.525	93.3653	32.8302	1.98353	7.63501	165.471	52.5272	48.831	1.56766	110.437	1.7918	14.1689	77.754	5.67622	49.2617	98.5502	20.8081	-1.21979	7.50929	-7.73522	75.0503	36.2304	94.3473	95.5975	33.19		0.70978	43.8926	3.02954	26.6036	61.545	-7.46568
GGGGA	92.0874	27.901	11.1777	100.514	32.0156	70.6656	83.6235	72.1789	468.463		42.2448	23.0208	19.6849	24.7215	131.541	31.3837	145.164	157.037	111.489	52.8251	8.52368	9.41223	305.895	81.2187	75.7704	11.0282	165.389	11.2563	24.0324	90.9181	11.3112	53.9743	217.047	44.158	5.65856	-8.19	-20.6523	51.9853	81.7797	157.848	145.777	54.5598	-13.5391	11.9999	53.9607	1.23974	28.5788	74.9979	-19.6437
GGGGC	78.6192	46.406	26.385	100.507	14.3761	87.5544	69.4855	53.5633	489.077	59.8865	34.9214	30.3288	39.6463	20.5163	158.204	35.4056	150.884	167.327	146.01	59.577	14.8446	18.8308	288.864	92.9278	94.7127	-3.4601	157.276	8.50306	20.513	119.929	24.0418	100.278	177.915	49.2509	1.61157	14.281	-11.3395	70.1717	52.1811	103.932	105.405	64.3325		5.87059	68.6788	1.77921	32.7912	85.6015	-8.25229
GGGGG	101.262	52.2947	23.488	102.43	20.0086	97.8477	106.672	82.7091	404.444	39.82	52.0068	38.3659	44.4493	34.6239	165.704	49.1583	184.601	179.798	159.602	53.7317	17.4725	18.2582	367.543	125.487	96.3327	19.2915	207.552	9.53984	25.6734	129.542	30.003	53.5638	292.786	55.7075	47.0552	10.9374	-15.1039	59.8578	81.6277	86.7632	128.165	69.3087	-3.52204	36.6771	79.4495	0.452563	24.664	86.2957	-10.6438
GGGGU	91.1633	51.5966	22.7221	99.7172	10.0454	80.1695	89.1967	78.5381	413.664	24.1693	51.7714	30.2346	45.4495	26.3047	131.278	32.2898	165.383	157.273	136.181	31.2901	14.1735	10.3123	293.592	115.936	89.0523	13.1596	194.442	2.15736	8.29751	118.876	9.44748	26.4796	234.84	34.2071	12.8059	3.96154	-12.6793	62.6149	67.8235	66.376	131.1	35.2028	-7.54193	14.4676	66.0521	-0.176178	20.4503	77.8663	-12.0274
GGGUA	11.0983	13.9946	9.06426	17.8784	2.9239	8.73948	27.5475	23.3039	69.1281	3.66231	14.2844	9.35036	3.76515	8.0996	24.2899	8.08522	39.401	29.3333	24.4022	1.99442	2.90833	3.9396	70.5646	16.9343	15.255	6.73104	62.3537	1.02652	1.05498	41.4279	0.600115	-0.793091	47.525	1.92098	-3.46665		-4.43986	22.6814	23.4931	49.7772	43.5341	8.0265	-5.98021	16.6543	14.1473	1.39326	10.3649	17.7306
GGGUC	37.769	29.6688	14.3659	40.6921	7.4568	34.703	44.3293	29.958	173.886	28.7185	20.5406	16.3237	23.7436	14.4088	77.7456	17.2291	87.0618	89.7097	73.4358	21.8137	5.07663	11.2649	118.065	50.5101	36.7993	-0.831509	85.747	5.18992	7.67735	61.2897	7.48996	33.1205	80.0534	16.2541	3.92172	16.9216	-6.78548	51.3149	34.2084	78.4035	63.0015	19.1024	-2.96507	1.72411	37.5746	3.82791	15.6913	38.2005	-0.587546
GGGUG	95.1365	50.0784	22.8332	93.9542	9.65474	82.5982	105.635	89.7485	424.125	21.5187	49.6527	29.4341	31.8751	28.0811	155.766	28.1293	155.157	169.472	131.834	35.9634	39.8915	16.7656	339.339	128.142	95.2024	7.52706	215.69	1.71666	7.73281	118.668	8.14283	29.3634	262.867	35.8857	0.322082	-1.58556	-14.6097	87.8604	73.4513	87.5752	142.226	41.3587	-12.5388	13.0289	70.2539	1.87492	27.3661	85.1727	-14.5586
GGGUU	47.281	28.4295	17.3851	41.417	17.7494	47.7307	53.1272	54.1125	173.461	19.0062	28.8043	22.6424	25.627	11.0186	85.7771	14.1218	94.1311	87.1777	95.0625	12.0302	4.29939	5.9242	136.388	51.3271	37.8261	20.2784	134.804	6.10235	11.7633	59.4837	5.47132	43.5576	86.1975	24.9484	-3.40613	1.84651	-2.86659	28.0974	48.4652	33.1688	64.7999	10.4532	-5.24885	28.2197	41.9772	1.35362	10.7721	58.5695	-0.20162
GGUAA		-1.67141	53.394	2.47075			5.21703	4.32442	-0.166733		0.490383	1.70592				3.14445		10.1881					2.93881		1.90127	8.952	35.7272			9.05518									9.53111	9.4887	13.3612			29.9235	0.540166			0.419416
GGUAC	9.26155	4.98432	16.0632	5.52884	20.29	10.5189	9.83497	12.785	25.8494	5.66955	5.97771	4.18409	2.81327	4.75689	8.73426	5.38787	21.1848	8.69382	12.47	5.91397	1.72627	7.17333	15.3707	6.4396	5.10219	8.41096	28.5664	6.62373	11.0294	14.4455	1.82699	17.1768	8.46509	5.96933			4.19633	2.98565	12.1075	12.9443	11.5578	6.70089		18.6285	7.1767	3.07982	13.7016	8.82129
GGUAG	6.48451	11.1384	8.44374	26.9985	6.27798	5.3091	17.7362	13.0766	53.7455	4.13494	12.1983	6.20621	-0.353976	5.41363	13.9655	5.16207	23.7595	21.0861	19.834	0.225367	-0.242269	12.1471	49.0945	11.6414	12.2211	7.22038	67.3724	2.53462	0.212074	19.924	1.74266		28.0697	3.35469	-3.76592		-4.48008	46.6655	27.9458	122.46	57.9125	1.80587	-10.6874	16.6693	8.91595	1.8859	8.7127	12.1285	-4.0762
GGUAU	3.91885	3.69841	5.16648	8.46577	8.49175	5.66642	11.0249	9.77104	10.8739	-0.858644	2.57151	6.14176	0.524128	2.65845	4.1933	4.44141	6.44384	7.69768	8.37252	2.15913	1.2983	9.14981	14.1215	5.23806	3.02808	15.801	34.1864	4.13203	4.6759	11.2603	1.22695	2.57652	5.22128	4.42795				10.2479	14.3435	19.165	19.0809	6.54411		30.5586	5.30275	1.44372	21.6519	8.31584
GGUCA	8.13537	6.76773	3.94037	7.77204	19.7684	13.8214	10.5515	16.1404	42.1506		5.14975	4.20763	3.12276	1.57917	15.6682	5.58771	21.0202	14.3827	25.9636	14.4247	-0.151182	5.83639	21.5576	14.165	9.1995	2.65063	39.2742	7.48482	11.5996	11.9627	3.02201	26.95	17.0474	12.0404	-2.73107	-0.985489	-4.66095	28.3168	16.8795	64.0691	35.2994	8.18354		9.64763	8.48053	6.79641	12.3743	16.651
GGUCC	26.0038	28.146	21.0287	15.3348	20.9067	39.087	21.3679	25.9431	100.392	37.4718	18.9167	16.0631	29.2606	10.4522	57.3247	13.8574	55.6415	43.0793	74.5561	28.9409	2.24345	5.64894	60.4931	40.572	24.6109	-0.786651	57.7875	12.703	18.5336	37.2571	5.46641	48.5528	42.1455	27.1517	-3.33564	54.2454	-2.93816	32.1375	27.7036	38.369	40.3696	18.5041		2.37369	37.8439	3.76089	18.6428	43.7988
GGUCG	33.2316	13.2322	14.8037	43.6299	20.034	39.441	29.9032	22.1609	123.795	57.1598	18.1047	8.66446	13.1519	8.7325	62.8672	17.1234	71.8842	72.6749	64.2567	27.9599	6.49459	17.6672	101.889	51.8696	31.7364	0.278679	63.2892	12.262	18.7873	39.0475	12.7405	53.2621	75.5297	18.3906	0.97758	1.74289	-0.960449	44.7004	19.7052	25.4918	31.8353	14.7356		7.88544	25.1858	5.04926	13.8634	35.1606	0.645819
GGUCU	18.1371	25.1115	15.3898	22.985	8.03481	23.2037	24.4945	25.5718	60.5979	19.9509	9.05015	12.7341	8.29116	10.3484	38.5676	10.5297	56.3094	50.8452	43.3226	11.1871	1.73312	9.32277	47.6451	26.1177	16.5249	5.27506	56.3604	5.85665	9.7749	31.1391	2.39165	21.9827	27.2367	9.51965	7.77582	0.795497		46.5288	21.5536	34.2046	32.2361	15.9787	-2.61944	8.8747	26.2216	7.20403	15.9288	34.2247	0.0425343
GGUGA	25.0005	12.2047	61.8463	20.2971	29.7416	22.8854	26.3883	18.2032	72.2746	10.3329	15.7315	7.61137		4.93006	14.3432	8.17245	35.0848	24.2742	26.9167	14.28	5.32247	6.63355	68.5004	14.2866	14.0299	6.22509	80.539	6.74807	17.2041	31.7395	7.59153	21.295	42.2623	8.47332				37.2129	26.0721	68.3213	56.8485	3.64612		9.1882	16.0444	1.39763	41.4977	23.455
GGUGC	34.1886	23.7083	16.6835	35.0725	27.2415	42.9194	30.0935	39.0505	126.411	40.6992	16.4219	10.4316	10.2437	11.2541	52.1254	14.6289	68.8305	58.3973	68.8612	43.6087	11.0025	13.7769	89.8479	47.6413	25.967	5.13064	77.6466	7.1946	22.6585	44.1051	5.86907	54.6972	69.3334	25.9584	-3.84298	1.07737	-4.15639	62.3638	29.7168	56.6148	51.8072	14.0032		9.77825	36.8875	4.21257	30.2347	49.8728
GGUGG	82.4132	41.9877	24.7579	105.434	33.2977	94.7066	102.823	66.8315	409.651	32.5805	53.0938	29.9558	27.0516	24.7609	153.611	29.4154	157.373	144.746	160.003	53.813	15.0956	25.7843	328.445	110.517	85.8943	6.6275	218.148	9.57978	32.7687	108.867	12.8768	68.2344	217.014	48.8	8.2011	-5.51392	-15.4456	96.8222	74.3167	102.336	143.539	40.1406	-3.69792	12.3784	75.3231	2.57145	39.6174	87.9291	-15.0264
GGUGU	21.5962	14.9418	8.77204	39.8857	13.9024	30.1319	52.8888	60.6744	136.05	22.7671	23.6669	12.2947	10.3572	10.411	52.7124	11.206	74.5653	51.2149	57.1237	19.6299	51.054	15.7714	102.666	34.9811	24.7212	22.6426	124.028	5.32646	17.6185	66.2844	5.67645	23.8386	74.5916	7.64766				99.3599	33.6744	30.1402	49.6785	20.8173		17.9161	30.7721	4.25128	40.6536	42.8554
GGUUA	1.85105	3.69384	1.56283	10.435	12.1794	0.268812	7.40215	5.62403	18.1672	-0.0612309	4.8557	7.25742	1.84616	5.96665	6.52171	1.27574	7.95121	6.08616	6.62975	3.05705	-0.844417	4.72731	16.6048	8.04951	4.55861	15.141	37.2615	6.61714	7.74186	9.11334	1.62679	9.11317	6.54833	3.06868				9.12088	14.4568	42.4209	21.5247	4.30391	-7.25436	20.3296	5.36615	2.75096	12.7927	5.4874
GGUUC	12.9535	18.2053	16.4677	13.5317	16.52	20.9641	15.9671	11.7534	49.2452	25.0019	8.06764	8.08176	10.6421	4.91052	29.8288	6.5429	39.0248	31.1741	44.573	11.11	2.05325	3.10999	37.1215	20.632	14.7088	5.25139	51.2565	3.60024	9.40835	17.0524	3.73886	37.5204	22.3638	8.95519		14.3254	-1.95537	22.8524	13.7388	12.334	14.8887	10.5242		7.21073	12.4074	7.21654	10.5469	21.2226
GGUUG	26.8046	14.0045	11.033	34.1629	13.1681	30.9621	35.6534	38.2253	136.145	16.0932	17.1744	10.3642	10.7907	4.86755	48.4651	10.0066	50.8565	61.7706	52.3146	8.60937	4.2394	7.84367	108.828	32.4377	22.4931	13.4915	91.4507	5.90141	11.1034	48.1056	4.92399	20.3774	76.8556	7.20753	2.53893		-9.43671	65.62	37.4046	37.119	59.0647	3.10701	-6.86394	20.4093	31.0408	2.28509	17.872	43.3149	-3.21353
GGUUU	37.3803	34.7192	21.2663	25.4725	44.6601	35.3534	45.1669	84.421	102.034	9.32062	34.5562	23.6224	18.4215	13.1284	60.7024	18.9773	79.4167	42.1901	85.3514	11.7006	2.73223	9.07736	67.785	44.9662	23.738	42.4522	149.047	11.7261	19.6639	34.1078	4.15633	72.5168	47.9193	44.075	34.7798	1.28786	0.753885	61.8385	55.5975	43.6189	47.679	20.0042	-6.01591	59.7201	45.5793	2.7145	14.8053	62.8744	7.85635
GUAAA		2.81935	2.12576	0.166994	7.79636		1.56626	2.50229			-1.0555	12.3845		2.8005	-2.48894	2.42873	-3.14716	-6.33149				0.262922				49.7068	6.77527	2.70288	-1.20892					0.377668					6.93348	7.4081	6.07069	3.8148		59.2154	8.54256	4.91655	3.08049	1.02993
GUAAC		3.25771	14.7391	1.40447	4.95479	9.13063	0.927257	5.61479			1.10376	7.87513	0.29618	4.83053	0.121414	3.55707	1.11078	-0.436207							0.980154	22.4016	7.16906		0.730222		1.29863			0.64385					5.62109	1.26842	5.32455	4.63034		30.5885	10.8105	3.85282	3.38548	5.14785
GUAAG		1.01849	44.3648	1.11931		1.89302	5.63805	5.68849	0.170189		0.567227	2.76523		2.76974		1.76664	1.30671	11.0935				1.95656	0.863016			19.1246	26.6629			1.4865	2.21209								9.22718	50.4148	16.0158	-1.62724	-10.5363	34.6947	4.04379	1.97653	-0.0292623	0.647773
GUAAU		6.27783	5.33924		4.23167	2.14313	0.874336	17.7894	-5.44347		-0.760804	11.6019	-3.9744	7.62507	-3.66015	3.00439	-2.257	-6.69403	-4.86887	0.58463		0.125138	-1.75376	-1.85083	-1.25583	46.9932	7.25471	0.569407		-0.0729541				1.10579				1.08416	11.0875	17.3356	6.81686	3.70869		102.134	8.08282	2.37392	12.1591	-1.6231
GUACA	14.9063	7.87241	3.92212	3.76678	25.4245	0.906677	8.01457	8.19737	-3.56921		1.41095	11.0959	-0.774458	6.40451	5.6087	5.44369	6.14676	-1.4426	0.339354	6.76087	7.14235	11.1217	-0.0273751	4.48365	2.1027	34.1147	4.75757	6.89226	10.1712	0.777537	3.60623	20.1241	0.359245	5.09697			52.6731		5.55003	14.803	7.3778	19.7729		28.5681	18.0843	3.97093	15.8902	8.27732
GUACC	6.40475	12.6138	17.951	0.53789	30.713	20.4021	11.3425	11.3204	22.292	10.6102	10.4878	10.9764	10.0415	6.96446	9.0657	10.6679	17.9039	6.5152	24.1663	14.7572	5.07773	7.80188	7.10627	14.1508	4.05271	14.208	13.6872	16.6098	25.0532	5.62075	4.52148	43.4837	2.047	14.5816		17.2318	4.2008	-0.219594	9.04448	4.91706	7.36545	17.218		37.2839	18.4807	6.88705	11.3697	19.4031
GUACG	12.5452	5.27339	17.8549	8.88336	28.015	17.2011	9.70629	12.0212	24.7137	11.7345	8.12865	8.98041	4.45609	7.32788	14.579	9.94547	24.3969	4.32852	30.3433	16.3345	11.3071	9.42652	16.048	18.3646	6.44018	12.7992	22.7501	14.0065	15.2887	13.7895	12.424	55.3484	12.1176	12.6825			2.63507	2.93866	8.70408	13.0631	7.48263	11.6293		16.2487	19.4252	4.34591	23.4779	15.2484
GUACU	1.24872	3.87037	4.64789	2.90517	9.20042	4.47021	2.10065	12.4067	-1.12339	2.07596	1.05813	9.64282	-0.0661301	3.85119	-0.821387	3.14217	2.77204	-0.853757	1.5671	6.57129	-0.192874	1.89756	-1.14638	4.9694	0.443573	36.7482	5.72418	5.48614	8.66682	1.82355	0.575053	19.1681	-1.09662	0.920078		1.27527	-0.373622	6.15835	6.75186	6.75781	6.8739	13.3215		47.2182	10.4407	4.49033	8.46316	8.17815
GUAGA	-2.79301	-0.399665	0.952772	2.73722	11.5585	-3.73526	1.56468	2.94784	0.397545	-3.35554	-0.49548	3.77201	-3.40245	1.81053	-2.03668	0.221563	0.547228	-1.74585	-3.66335	-1.0133	0.946602	0.300997	1.07399	-1.74037	-0.55026	17.448	14.8927	4.26347	3.56144	-0.246528	0.0191052	0.880399	-2.95807	0.0610558				11.4217	7.85355	71.2998	21.0554	-1.10793	-12.8689	24.5749	-1.74201	3.55268	14.1421	-0.74602
GUAGC	-0.724992	12.2086	4.65828	4.44843	9.0552	5.02016	5.74137	12.3488	17.3904	11.4725	5.34707	8.95537	0.331471	7.68631	5.28581	4.2826	11.8982	3.10695	13.5385	3.76805	-0.153879	3.87877	7.93535	4.91566	2.71865	14.9846	20.5485	3.51071	6.58517	5.96935	2.76104	5.03427	3.06748	3.48166	-2.45792	-1.1176	0.791887	9.74683	11.3038	60.5632	11.9941	4.7782		33.3772	12.0881	4.43447	9.05311	10.8197
GUAGG	5.99828	13.0342	13.6311	24.1453	3.46019	13.851	20.4591	20.0564	48.9881	4.20863	11.4036	6.79821	0.563582	4.37073	15.0063	3.92096	29.9652	23.9703	17.6254	-0.768333	3.75612	9.55204	52.9773	8.46259	13.4549	14.0231	63.1935		-0.104382	14.0886	-0.295403	0.357692	25.7471	4.62777	-6.27819		-1.65682	49.2102	28.0913	144.28	60.7457	3.59023	-8.84628	20.9894	10.4536	2.17944	2.79764	11.1503	-5.17524
GUAGU	-3.78694	-0.384407	-0.813285	9.57729		-2.41457	-1.13304	17.2923	4.73509	1.18335	-0.204857	5.77204	-2.39759	3.20591	0.75587	0.793681	-0.684286	-2.73758	-1.75885	1.56659	-2.71034	1.94888	4.03528	-0.785405	0.0279134	25.8467	12.6695	0.570633		-0.822851		-0.557583	-0.0563996	-2.09784		-2.88997		25.4636	8.14144	105.146	19.1613	-1.31952		44.9939	3.0793	2.12494	8.26477	-0.555413
GUAUA	0.676425	3.19928		0.0352088	4.81605		2.10214	12.1346	-8.68502	-4.80458	1.26532	18.3496	-1.8044	5.50954	-2.42538	5.38702	-4.04089	-6.06677	-5.94204	-0.106081	2.4419	0.196473	-2.98894	-1.85784		64.014	2.46085	1.37153	0.883364	0.806193	-0.218782		-2.6385	0.248568				0.738571	8.71901	33.9068	8.2001	6.34704		98.4352	16.2383	1.76719	20.1269	3.77587
GUAUC		5.35456	5.47691	0.984541	14.9027	4.34152	3.85748	8.37608	3.07766	1.07602	-0.048445	6.03485	-1.23498	3.36872	1.65741	3.24101	3.74753	-0.927983	2.24347	6.66091	0.436416	2.0025	3.38746	5.56372	0.748376	25.3149	7.56329	7.19136	6.71558	1.48838	2.56631	17.3979	-0.871392	2.91816		6.12198	0.741797	4.83949	5.52773	10.4532	5.32041	17.7718		27.4816	8.13196	2.49359	11.174	5.08577
GUAUG	7.34994	7.29435	5.87333	15.0927	17.3093	12.7562	11.0557	16.9481	19.6776	-0.316779	4.66794	9.93104	-0.563229	6.44677	6.25144	5.23379	8.76715	6.30836	10.9088	11.1713	38.114	14.6188	13.3844	9.96697	3.68799	40.7112	28.6868	12.7869	18.7644	9.71715	3.10101	20.7497	5.09247	7.10813			-6.28215	16.9465	12.9207	32.5308	18.0812	18.586	-12.7668	68.2465	12.3774	3.69681	25.3668	15.7476	-7.48932
GUAUU	8.31648	21.1554	11.84	5.21476	43.231	12.7947	14.9237	80.9671	-3.43723	-7.51743	11.2956	27.561	-0.102497	9.4935	10.0116	8.26463	13.2969	-3.62754	15.6017	2.82844	-4.49738	2.13904	8.62571	10.7155	-2.08301	92.0596	38.6006	12.9121	13.8821	-1.80707	-0.241833	32.2601	-1.68537	19.8286	15.5376	-6.06189	1.68592	27.4285	24.8243	51.0618	12.93	16.8549	-2.6812	150.657	34.9039	2.29902	47.6602	30.3673	-7.44879
GUCAA	2.86444	1.11613	6.64551	6.69492	39.0958	7.54245	2.86049	7.01326			2.42193	5.50156	0.171217	3.43954	-1.12572	4.88066	0.826004	0.193987	7.61042	13.785	0.0796548	8.76048		7.7377		12.3035	1.76322	21.3511	14.07	1.66638	7.92781	42.1128		10.8208			-2.15891		4.66439	15.6479	3.16469	13.281		15.5314	4.98185	9.65612	15.233	7.15882
GUCAC	4.78004	15.0831	6.24199	4.34643	14.1912	6.75875	6.12692	10.7973	17.9309		0.730447	7.7464	8.97479	1.92523	8.26826	6.16446	13.0113	2.1805	14.5334	10.9266		3.19245	3.4068	8.05964	0.996027	5.89952	8.80328	7.06814	10.8778		4.06629	25.4759	3.27666	7.33464		38.6986	35.9179		10.3581	12.0297	3.8604	15.8339		10.5556	13.3173	3.88612	4.20011	13.2768
GUCAG	8.51487	9.08552	2.44502	4.4575	23.9429	9.05867	7.58111	15.1125	32.3916		6.05141	4.22474	0.48247	2.94399	12.4121	4.40155	21.3475	12.9289	28.3051	10.3492	-0.102879	4.58901	23.1289	9.99066	9.0694	4.49525	43.3525	8.51567	11.8839	6.48803	1.58211	25.1054	8.34277	14.3243			-2.18979	21.0871	21.5424	120.611	34.8488	7.07171		13.2454	10.2394	3.85906	15.1595	15.3718
GUCAU	0.642119	4.61803	5.94908	1.19813	26.1526	10.0313	3.73039	25.2014	10.9906	-1.23285	-0.805416	7.89405	-0.503413	1.46666	0.871366	2.15676	-0.377556	-0.655418	8.40904	8.48339		2.04567	2.20831	3.86356	1.8236	14.8174	10.1471	9.76697	9.03237	-0.673398	4.43333	41.6129	-2.14792	3.30425		9.20583	10.121	9.85055	4.22891	24.7103	8.97543	15.5252		34.5098	5.94322	3.94086	7.45336	8.69268
GUCCA	13.8692	20.3973	15.355	4.27009	37.5081	25.5497	12.3397	16.193	19.9289	2.64896	8.83683	14.7341	14.7183	7.65605	21.424	7.22679	30.0137	9.86467	33.4412	29.4154	3.9892	7.81393	8.52071	23.9198	7.48799	6.01104	25.3002	16.7472	23.7325	6.16943	6.424	55.8955	5.75404	23.808		32.9801	4.89031	4.23555	11.6242	20.0597	12.1648	16.0804		13.2843	19.8085	5.26568	15.6728	26.3874
GUCCC	26.2649	56.549	36.7346	5.5987	18.2199	46.4979	25.2724	25.3147	104.569	41.3783	20.7272	22.6929	80.5263	24.2035	64.5738	25.1398	61.2108	52.4617	76.1795	36.9253	4.19251	11.8434	43.3341	46.5872	18.75	3.28345	51.5424	15.0091	20.1662	26.6248	12.6684	53.2465	22.21	32.4062	-2.45521	192.026	1.81359	8.70037	21.3879	17.557	20.4307	27.2457	-1.19509	3.96785	54.46	5.67448	12.4569	44.786	3.16163
GUCCG	24.8727	20.4199	15.2687	17.3445	22.1737	39.5228	19.7404	18.6625	87.754	77.6722	17.5098	13.6689	17.3154	17.2976	50.9361	20.4669	53.7023	35.5178	81.0372	41.4382	22.2273	18.4269	42.5427	46.5124	19.3194	3.18735	43.6034	14.0058	17.1493	25.5242	18.2437	64.4479	40.3488	28.1552	1.71301	21.4217	0.514982	29.92	18.6066	24.784	21.8636	16.0591		11.2784	40.2802	7.42273	19.6932	31.6913	0.52212
GUCCU	7.44358	33.6749	24.3947	5.42866	19.458	29.0994	14.2993	17.3874	24.3684	17.8773	8.89683	13.879	20.9626	8.92903	31.9846	11.3981	34.6065	28.6801	38.8013	15.7745		3.81043	15.7982	24.7304	4.44715	6.43992	20.7392	6.40367	11.9506	7.32272	3.64837	50.4979	4.64629	11.6637		57.0295		14.3295	14.8057	10.5146	10.574	17.3888		13.3902	32.3781	5.35148	13.3726	30.9314
GUCGA	20.817	4.83394	13.2364	12.8096	37.2167	21.3989	12.7016	14.7451	24.7954	5.47256	9.47063	8.27382	5.25694	8.74044	21.9074	12.7135	20.9014	9.84495	36.3975	24.52	4.37199	7.72087	14.583	25.5295	7.63882	4.81222	23.628	16.5509	20.7432	12.9334	10.8005	57.6508	17.9507	17.4041	1.47392		1.84035	8.59784	10.5569	22.2408	11.4541	6.02146		10.8338	14.4041	6.2384	16.8122	15.2186
GUCGC	16.7159	12.4617	12.8052	15.2336	15.7999	31.1867	15.1604	19.5418	54.8958	60.1138	11.9608	8.9095	15.9297	11.16	43.3859	17.3642	42.2083	31.1904	80.0038	30.5037	6.95485	14.0772	28.3858	42.5826	13.9205	1.34251	32.14	12.4704	13.7726	15.6014	16.875	70.3069	28.2035	16.9617	0.545369	3.58262	0.089095	21.1839	12.6398	10.968	7.26439	17.0083		7.72824	24.9099	6.6731	11.2376	23.8293
GUCGG	29.1642	11.7574	13.5863	42.0292	19.6877	39.6536	23.8437	16.6104	124.204	30.3215	15.7076	7.72753	4.08437	10.7311	52.7843	17.9354	56.6066	47.7482	61.951	33.0673	9.37595	16.834	114.491	48.0829	31.7084	2.73145	73.9837	16.0929	22.1712	41.7433	14.4501	63.248	71.4571	21.9894	1.25062	1.25219		47.1481	20.6874	22.7631	23.9378	13.3868		5.05899	23.9558	4.10314	12.9679	24.7083	1.79225
GUCGU	14.109	16.9102	13.8106	7.31665	21.3005	27.9686	17.0659	34.0633	35.1701	21.3208	9.73537	14.9675	5.52245	10.8907	24.5951	11.8542	29.5506	16.5921	47.6096	23.6644	7.71387	10.0104	25.2976	25.4759	11.2787	10.0646	28.0636	14.0507	16.5344	14.3261	14.3122	61.6803	14.095	19.5195	-1.13895	3.29689	0.204419	32.9997	14.9718	13.3251	7.85073	9.95612		15.4307	27.3086	4.19335	16.9431	22.2474
GUCUA	2.23571	2.91426	6.68129	1.76324	13.5701	7.03411	2.22252	15.5876	2.88923	2.87252	0.905378	5.5717	0.983241	1.20627	0.800782	2.72828	1.33371	0.421243	0.405792	2.95963	0	3.94499	3.41698	4.58436	1.39272	15.811	5.10792	5.81621	6.36876	0.784349	2.00072	21.2592	-0.384692	2.18519		-0.00673497		5.03899	4.18737	34.8478	4.52084	16.755		23.6634	5.64032	5.88235	8.31162	6.95498
GUCUC	10.9426	20.8269	34.4035		7.89549	34.9205	12.6655	28.2612		18.0906	4.98106	9.65417	11.0516	7.99312	16.9693	9.19324	23.2053	22.6354	32.8573	10.3922			7.25248	10.9667		3.23967		4.82952	2.60855	5.10865	2.38489	33.1676	6.73222	9.97455	3.28814	25.5731	3.28359	10.146	12.4192	10.447	5.37167	31.0228		8.00531	21.7465	6.94407	4.69393	15.0474
GUCUG	16.0632	24.4633	21.145	18.414	13.0615	21.1505	29.1912	45.8549	64.8425	17.6336	12.1497	15.7058	8.03117	16.2005	33.0052	11.5435	46.2924	28.0364	45.785	17.1238	21.4412	15.5247	38.296	26.7884	14.3663	19.3981	35.442	4.97184	8.73152	24.0815	3.21233	37.8077	15.0076	11.2093	-0.881647	5.22662		65.769	36.0057	35.0805	26.8784	18.2604		22.6723	28.4835	2.0252	17.7807	32.6763	-4.87392
GUCUU	20.8563	31.7771	33.0357	7.73794	40.3417	48.7931	15.1179	85.1898	60.8547	11.1703	11.7179	21.7756	16.5502	14.9327	30.1021	9.79027	41.6233	25.5454	51.1989	12.9811	1.81533	4.60538	27.4437	26.4029	9.29897	22.8786	49.9326	15.6714	19.7865	6.92677	5.18725	76.3321	12.2342	23.0661	0.863231	11.9443	1.75324	50.3242	17.1275	33.9482	15.0592	32.1343	-6.48943	47.7435	33.5514	5.81295	3.97584	40.2659	20.6973
GUGAA	4.93026	1.16923	15.3631	5.60892	53.8071	11.9739	4.94562			-0.089542	0.821173	4.48784	-0.621361	2.56939	0.690996	3.01884	2.71287	2.17766	10.8467	12.3635	14.5995	4.25172	0.657497	11.6707	4.01551	19.9728	19.5995	19.8621	22.1732	6.92702	6.24686	38.3123	-0.15266	7.73688				13.0146	7.54014	26.803	12.3267	7.22245		22.101	7.04229	5.02962	30.7491	9.27388
GUGAC	5.76389	16.5591	20.1925	1.33933	25.7883	20.8098	15.3201	13.0126	28.1305	5.52378	8.25656	10.0049	5.17956	4.79013	13.9155	6.38011	17.5773	3.95241	30.2204	13.106	28.0329	2.25038	8.78758	16.8077	2.99438	10.1706	32.3664	10.8065	18.5912	11.6001	4.5236	40.0163	4.34307	5.88849				14.6039	12.4175	17.4122	18.3674	5.95497		16.9911	18.8898	5.59462	22.5887	22.0861
GUGAG	24.4064	10.7488	67.1502	27.1977	3.4684	19.559	27.8273	15.3185	81.52	14.7111	12.9974	7.84239	1.11079	8.75124	19.3706	4.81251	31.128	20.0276	37.4722	20.1645	62.629	5.21812	57.7291	15.1504	16.374	7.53552	85.177	5.90962	11.3848	28.0988	8.83978	8.63868	25.6723	4.21158	-3.19455			48.8413	27.8564	113.715	63.081	9.76274	-15.5503	2.4387	19.1091	0.411131	25.2538	23.7247
GUGAU	9.88691	17.3205	13.2091	10.569	42.1714	16.6455	7.09136	15.863	15.301	2.87674	2.80417	11.3588	-1.28159	4.3498	8.10664	4.16279	6.06272	2.97338	21.0578	10.9857	8.89351	3.64658	15.9833	15.5992	2.49264	24.7026	33.5752	12.1579	27.6156	6.74506	0.39046	42.9542	3.65455	8.99748				36.3882	12.1919	28.3128	17.1489	5.09154		46.4019	13.186	5.44566	65.3079	14.7369
GUGCA	20.2264	10.6467	8.09317	10.9244	24.958	16.5905	16.4278	25.8312	41.5037	6.32835	11.8573	10.4575	2.09895	18.1284	14.4422	10.2752	48.1378	14.3397	35.5693	21.1765	58.7935	6.16947	22.3353	15.4139	10.6427	24.5874	42.6665	9.22556	23.4377	18.7905	3.23862	37.5671	14.5855	12.0129			11.52	36.2299	19.4403	40.8166	23.1614	13.4739		31.4054	18.9812	3.35295	21.6608	24.8223
GUGCC	25.9087	42.5323	26.1167	3.60634	31.2775	48.7462	27.9634	30.8444	77.1275	40.5743	20.6534	21.9255	26.2953	17.0333	46.511	18.0048	65.6568	40.9768	74.3877	40.1542	21.4275	11.844	39.1402	44.852	13.8445	12.1838	58.7303	19.2284	30.0927	17.7374	5.18139	62.5787	20.7275	30.1533	3.14109	25.2942	-1.54348	46.7509	26.3887	30.7232	30.9806	21.5732		20.9561	55.6347	4.99013	31.4757	60.2089	0.486925
GUGCG	32.6984	13.4411	17.7082	30.6846	19.3287	52.2082	36.7668	38.3525	97.7031	51.0319	23.5812	13.5601	9.34854	15.2266	61.6145	22.0277	72.1554	45.5395	78.8442	42.22	45.0425	18.2781	86.3185	49.0368	28.7837	1.53047	65.6412	15.5909	20.7847	39.0388	17.0069	68.1437	40.948	22.9894	-0.53853		1.08875	41.7796	22.3617	17.0028	20.1609	19.6336	-3.09681	12.6478	37.6425	8.35903	23.004	37.4926	-0.767843
GUGCU	12.6848	31.4879	18.0579	10.7573	23.2975	30.6949	19.1446	28.8406	26.3526	29.2225	13.7602	18.5727	11.5819	29.7881	29.6266	11.223	52.4612	27.354	42.6365	22.5532	12.3545	7.96047	19.726	26.8663	11.5868	24.0529	39.1199	5.51506	19.9091	20.0593	8.03751	37.4527	13.1643	13.8046	-1.21926			55.4878	21.0645	17.7713	19.6456	6.19821		33.0408	28.9833	7.98444	27.6708	41.1459
GUGGA	44.1392	4.99272	13.6414	36.5857	77.3904	56.0405	29.9258	26.5549	115.45	11.7341	16.7961	12.1973	2.89918	4.94273	37.6528	13.2711	42.1098	32.1303	61.9651	48.9437	9.77883	15.397	68.2362	45.4513	26.6396	10.8813	73.5838	31.1903	47.772	40.2329	9.82077	115.63	58.2644	32.0597	-2.95165			57.3564	32.1057	61.229	63.6998	8.6971	-11.2242	5.95029	26.0087	5.80332	60.3424	46.0619
GUGGC	35.5284	29.903	17.6232	37.0017	41.4328	52.4027	31.0881	39.06	132.3	45.5669	23.2885	19.1449	8.21642	18.9965	71.1491	13.8559	64.1484	49.7968	87.5141	45.5461	12.3633	12.4144	74.6549	52.5648	30.9212	4.93628	82.3092	12.5127	32.6874	46.9252	8.78736	81.3267	54.9506	30.6122	2.43815	-0.189972		99.6897	28.1716	63.7312	53.1603	21.358	-12.3947	11.6098	42.8577	3.28556	43.1309	59.5263	-1.71264
GUGGG	84.3472	49.179	20.2502	104.689	13.6017	78.2052	107.719	70.7353	392.769	23.0075	63.9754	26.1045	36.4052	31.7733	143.276	32.0066	184.284	169.766	143.754	39.9789	26.8013	15.0617	351.076	114.953	94.3875	7.56939	187.046	3.68735	12.1212	120.161	10.5002	41.267	235.049	38.5374	0.0417532	-5.81081	-14.4525	93.6133	75.7086	108.111	128.336	53.0143	-9.81302	14.1372	75.306	0.774414	29.3861	94.2516	-13.331
GUGGU	27.487	11.7411	6.88747	37.3327	29.5726	31.681	30.9263	41.3975	122.27	17.4907	17.9753	14.2434	5.77096	7.31176	47.8211	9.45405	55.1336	47.3289	51.9042	22.3028	16.2007	16.8536	79.59	37.6859	17.6431	18.452	96.7058	7.65535	22.5712	43.1979	4.49862	32.197	58.3828	11.6758	0.442994			101.763	35.337	35.0374	48.5586	7.45353	-9.65684	21.2295	28.3783	4.72009	40.9424	38.8768	-7.83362
GUGUA	-0.235124	10.8465	0.58665	7.11788	5.26114	0.42627	8.52662	37.7316	7.45114	-0.99572	3.02062	18.1305	-0.638289	7.74395	3.62013	6.32129	10.9687	0.107588	7.07319	3.85412	42.2922	2.90702	11.782	4.79961	1.13987	72.5955	29.7877	1.16092	4.12243	4.18199	-0.55154	5.32413	0.453652	-0.320589				23.6663	15.8255	58.0671	16.3203	14.9433		75.6251	18.8466	4.36527	15.1816	11.9031
GUGUC	8.21454	26.0025	25.8586	7.00349	16.4909	26.3222	24.1036	66.5444	50.4612	24.1019	12.4503	17.7171	9.02021	15.0093	21.8931	10.3908	44.1654	24.4741	34.7533	18.7063	26.7356	7.16269	20.8942	21.3412	2.83982	26.5688	41.749	5.21715	10.1928	16.0113	3.02844	24.4253	7.18836	7.32122		24.1023		53.8884	28.9632	13.8472	7.80679	13.2603		30.0276	29.4274	6.50023	17.5753	30.5533
GUGUG	32.2988	25.4036	12.8439	41.4986	17.8252	34.6028	61.9424	117.827	168.64	21.8876	35.0453	22.9378	18.2056	25.8079	41.4816	11.718	94.7891	49.9954	92.1978	22.2937	157.437	18.098	94.2987	49.0638	26.5573	45.6627	128.702	7.88993	21.2707	50.0692	4.7235	42.2824	49.5344	15.1305	-1.75976			105.044	38.481	30.5939	42.0433	68.0912	-7.68396	46.7955	40.2687	0.993578	36.7236	53.4285	-6.44294
GUGUU	23.5955	32.0817	20.387	29.7229	39.6499	32.4666	24.659	121.549	73.891	8.70022	21.9309	30.5568	9.1245	15.721	36.7108	11.4104	43.2688	20.7974	51.693	14.8825	24.6555	13.048	50.0618	28.9978	12.61	66.1001	111.644	12.231	20.5937	15.9525	3.96038	51.4607	20.4862	21.9254	4.00207	-1.64764	-9.16571	129.58	29.3214	43.8672	34.4016	22.3544	-7.32366	104.914	36.7694	1.98108	25.0028	46.3401	1.98162
GUUAA	3.8029	4.93609	5.85351	1.19185	25.3844	-0.299523	2.96807	12.6903	-5.77289	-5.36459	1.3337	10.9853	-2.78231	6.09398	2.13028	2.20997	-1.68949	-4.8445	-1.82459	1.30744	-1.79439	0.916168	-0.618324	1.73443	-0.768792	37.8736	14.3868	10.8623	7.73602	-1.467	1.86998	4.30504	-3.31816	5.11246				4.70323	16.6407	25.9817	10.6061	0.584323	-7.18352	72.423	3.08364	2.22711	8.97427	2.14773
GUUAC	4.17627	8.4022	5.60518	5.80762	31.3597	8.0126	4.52377	9.01546	12.5975	2.32187	0.364252	10.1226	1.48638	5.33118	6.4658	3.17942	2.57388	1.85639	10.4289	4.4972	-0.973028	5.04365	12.9734	8.67341	-0.255297	12.4864	17.2386	15.3515	12.7502	-0.0882985	2.6917	30.9176	0.761568	7.21206		0.111697	2.06683	7.81469	3.14542	17.9529	5.80894	13.6667		26.0819	9.71996	3.5589	12.3335	8.00075
GUUAG	2.19839	-1.09323	-0.0989941	6.7554	4.48479	-1.48991	2.38542	2.58711	22.6932	-4.15588	-1.06626	1.23014	-2.77703	4.46028	1.02959	0.839582	4.4047	-0.184248	1.65737	-1.43625	0.112157	2.24122	9.79392	0.389827	3.95646	15.8127	31.592	3.81078	5.08695	0.0878642	-1.56801	5.11934	1.26933	-0.391524		-4.0391		14.7639	12.1079	123.709	37.2194	1.28144	-8.29788	23.8092	-1.42142	2.26741	1.81854	3.72662	-4.87343
GUUAU	0.872585	3.40157	6.06474	6.20123	34.2702	6.02821	8.17122	53.5775	-3.531	-4.8581	3.98588	16.2081	-1.65377	5.99968	2.74122	2.48423	1.16405	-0.364985	7.36323	3.87413	-4.37112	3.43767	3.40573	9.01796	0.298092	49.5214	26.913	13.6891	10.6102	0.52914	2.30489	21.996	-3.68974	14.2166	-2.58848	-3.72042	-2.53295	15.3672	20.1866	47.9861	11.3012	11.9801		130.075	14.1882	1.78068	24.3799	10.1391	-3.86286
GUUCA	6.08832	7.72362	8.94197	2.73503	25.2225	15.8193	3.95949	11.7804	13.4348	-0.0185472	1.2248	5.18791	2.30201	2.69018	4.50918	2.61271	6.13504	0.581304	10.6215	10.138	0.666968	1.36722	5.17282	8.08966	2.64735	6.75944	15.7753	13.574	14.9338	-0.757599	4.37038	34.1618	0.358006	9.86295		2.47344	24.8107	10.5918	6.32024	43.9371	7.72526	17.608		7.9449	6.39589	8.23454	12.4002	12.403
GUUCC	13.3268	37.2864	22.7937	3.86375	32.3047	32.7573	17.2039	13.8713	53.3077	37.7512	9.66861	19.2652	25.4717	13.7576	36.1683	13.4531	33.0642	24.1311	43.8048	21.7977	4.76831	6.59348	28.7102	25.4133	8.16396	7.33889	24.5949	12.5528	22.4782	6.4025	10.8959	68.0445	10.7361	12.4753		51.1557	3.38013	8.11006	9.64659	5.96655	5.55158	24.5839		6.13794	34.6349	8.69745	12.1682	35.5776
GUUCG	11.089	10.8933	11.2675	21.0199	30.2351	29.7513	12.5935	13.1746	65.3984	61.2422	9.42856	11.3181	7.72212	14.0974	36.3233	16.1086	37.0011	16.2698	50.9848	23.7058	8.79484	9.02363	32.9473	34.7398	16.4037	6.64505	28.5852	14.7299	22.7726	14.6257	16.2548	55.3786	23.0698	18.8736		2.99518		26.1956	9.56773	9.1177	8.29101	6.34383		7.2385	23.049	7.59539	17.1615	21.4253
GUUCU	17.226	25.832	37.9495	3.80063	39.2516	42.9003	20.1353	51.5422	52.4859	12.7217	7.85131	18.6327	11.1685	7.63502	25.9356	7.25001	29.6613	27.0174	41.9587	16.3446	0.348425	2.84741	21.7314	32.567	6.10676	19.8795	38.3223	10.046	17.0583	6.48086	2.6937	83.362	9.8226	22.8354		8.68468	-2.7538	50.0904	10.4481	22.9688	9.55103	23.4223		34.6119	33.0808	4.58185	8.68907	43.544	5.84062
GUUGA	13.5176	7.19018	8.04919	6.49435	38.749	10.5557	5.98194	9.00638	20.2605	-1.4772	3.55235	7.44472	-0.21167	2.96596	9.9365	5.22974	8.02078	7.00179	16.313	8.11581	-1.04491	2.89903	15.6314	11.4589	2.89316	25.6566	27.7987	18.4938	21.6688	4.88363	3.72604	28.1258	5.99893	10.3645				44.1376	9.79933	48.7343	18.7203	1.54715	-9.13165	19.0538	9.39907	3.33966	23.2897	13.5446
GUUGC	13.1423	22.3515	13.938	10.1201	27.7001	23.2457	12.6921	27.516	35.5446	28.9193	13.0268	13.6821	8.98518	12.338	21.9417	9.71459	28.293	21.6991	30.7701	19.0753	6.6965	11.3298	23.9853	20.3323	7.83799	27.3866	29.1912	12.8071	18.5262	13.47	8.46769	44.1306	11.5774	12.5735		2.00099	-8.07016	47.4134	13.2771	17.4301	7.02974	5.99662	-7.55033	30.7078	27.5039	8.84208	22.0402	21.6868	-3.35069
GUUGG	26.9992	13.4035	11.195	38.3178	30.0178	30.383	32.6305	34.8493	174.866	27.3998	18.3601	13.7545	7.11968	13.6212	50.2234	10.4432	62.4919	62.6672	56.529	17.0994	5.33169	10.9901	112.195	36.7099	28.5182	17.3571	96.4176	8.01841	15.1747	45.9896	5.75351	29.4893	66.0016	18.3159	-1.69947	-4.30284	-13.5009	71.4726	39.6632	44.6115	54.2146	7.53998	-5.73066	16.1598	25.929	1.34712	26.2955	36.9871	-3.99715
GUUGU	17.7978	19.4083	16.9202	19.2744	29.9847	23.523	22.7704	81.629	55.9189	7.14878	13.5695	20.1336	4.96381	16.2113	19.9454	7.78477	33.4212	17.3676	31.8346	13.1374	8.78845	6.58793	35.1089	17.8571	9.99223	63.2141	59.7298	8.83289	15.6079	7.61899	3.08423	38.0163	15.084	11.7509		-1.20734	-8.43324	113.321	23.3248	38.33	21.2019	15.1054	-5.49914	95.8472	26.057	3.10267	18.9188	28.374	-3.83061
GUUUA	6.6485	10.0223	7.77248	2.90981	41.0704	14.3385	12.7097	55.4181	12.9327	-7.76277	8.96693	16.107	-0.124945	4.89211	12.6427	6.36294	9.68982	1.55846	14.8554	0.772086	-4.74257	0.461677	14.1219	9.783	0.642576	57.2909	48.375	18.886	17.329	-0.848337	-1.0534	27.4696	-1.77969	23.3734	-21.8056	-3.4974	-4.86852	16.9869	25.4006	85.4217	21.8669	15.7835	-9.43675	152.809	19.9165	2.31883	20.6945	19.9005	-11.4984
GUUUC	28.3792	45.5807	35.2924	8.62312	49.7084	47.4319	27.5693	100.684	64.1881	18.3303	14.5551	21.985	16.3174	13.1562	42.5193	9.4206	45.358	22.7026	72.39	21.0175	2.46802	4.17256	32.1731	32.8831	10.6221	26.7899	63.2591	17.6426	28.9753	3.90348	4.29343	72.3891	17.3726	38.3101	-16.3095	15.7467	19.4557	52.1297	24.6919	26.407	15.6086	25.5932	-6.82892	50.2631	37.3449	3.63384	10.1221	44.2202	20.5486
GUUUG	32.2842	26.852	21.0254	36.0249	58.0409	48.3305	31.6349	82.8434	111.035	14.4449	25.5654	21.9192	16.4632	11.4398	51.8894	13.1188	57.9047	33.8215	80.8644	23.3039	15.403	12.7713	55.9402	41.8151	17.9832	55.8077	102.52	23.006	34.0669	21.3493	10.2597	81.7406	32.2227	35.7503	-5.79979	-2.14588	-11.8001	124.272	47.1544	63.6435	45.3269	17.5503	-10.9999	85.5779	42.1242	2.7615	25.0415	53.0203	1.6873
GUUUU	39.6392	59.4959	58.4351	24.6764	86.0388	71.8404	71.8379	220.752	73.9633	-9.66222	71.0051	65.7462	27.2551	22.5982	76.8668	34.5447	78.4783	18.0067	100.647	6.67574	-3.58184	5.8927	44.4272	42.5264	17.6996	136.076	126.707	19.1132	25.0389	8.49099	1.48166	96.3714	21.3207	101.153	255.536	-2.85544	27.95	92.779	77.5273	59.3189	47.0107	31.574	12.8134	260.969	99.9957	0.906269	26.5348	104.051	39.4252
UAAAA	-3.10795	6.27332	4.29757		37.8753	-6.43704	-0.0460102	68.2498			1.38531	8.98335	-7.14231	1.52821	-1.30961	2.88499	-8.55527	-10.73	-12.3526					-4.71829		27.207	13.2394	9.14618	1.6839	-5.36256		-4.7986	-11.3047	18.6053					7.12671	-14.2116	1.19367		17.7074	111.395	9.55303		4.60145	6.48769
UAAAC	2.89438	11.1715	8.42961		32.9182	1.13952	6.51733	32.99		-7.57247	4.71353	9.82073	0.309874	3.69797	4.52266	5.62011	0.984592	-4.91216	2.62658	-0.850193		0	-4.22503	8.16458	-1.67737	20.3052	18.4891	6.85724	6.17842	-3.6022	-1.18598	13.6041	-7.88162	23.4017	0.175367		15.7917		7.0606	-4.56091	3.45923	10.9567	-11.4503	48.6264	15.4045	1.41775	3.17992	13.2001
UAAAG	1.99779	5.35279	8.94409	0.155971	42.9006	0.885144	4.33982	32.78	-13.29		5.3626	10.5437	-4.30209	1.99553	0.236235	3.30325	2.39942	-7.80155	1.68294	-2.4917	-3.33445	0.53575	-5.71773	2.38735	-3.23217	22.7003	11.4219	19.7524	10.35	-4.39958	0.855825	11.4956	-7.89835	18.4908	3.80485				12.2482	20.731	8.82429	1.0208	-9.97475	47.3907	9.27096	3.09402	15.1214	5.02749
UAAAU	-3.05671	7.35312	4.1037		18.2742	-3.61527	4.3851	39.093			0.359608	20.3721	-8.20913	5.93203	-1.65897	4.00341	-8.54421	-10.4745	-10.1483	-2.91829		-1.29857	-1.98339	-0.811598	-2.22647	62.3537	6.17612	2.10719		-2.84779	-0.0907107		-9.07154	14.0582					22.7658	-1.37564	0.227646	5.68474		137.139	19.8216	1.4905	8.00899	4.8441
UAACA	-2.81542	4.80976	15.574		19.8528	11.3976	1.77633	11.9568			1.54163	7.57494	-2.0546	3.49911	-0.89422	3.0928	-1.50456	-5.30404	-5.49109	-0.43858			-5.60832	1.26479		11.6652	12.2106	9.35361	5.87002	-2.5446	1.14907	1.86706	-6.68546	12.5567	-5.47049		41.3034		2.88558	-0.18396	0.985076	18.524		40.0098	7.16454	1.24101	9.02096	4.04322
UAACC	6.281	16.5151	27.6237	-3.70409	33.4146	14.5952	11.8947	17.75	1.68932	-0.311943	10.6081	14.2926	8.27773	11.7691	8.16696	5.68725	14.2461	-0.00826103	14.7268	3.37956	-0.414477	0.934354	1.95452	13.1633	-0.279157	16.6603	22.6951	10.5101	11.9895	-0.776385	3.00401	19.4503	-0.371442	21.8477	10.422	7.69957	10.7104		8.31023	-0.820254	5.23085	22.9091	-9.07665	54.1863	21.9091	8.53768	9.51923	16.715	-3.99857
UAACG	-0.32163	6.02677	13.8581		12.472	11.7453	4.96054	11.0832	3.62109		3.66583	9.53079	5.29501	8.11794	11.6488	4.59778	9.38194	3.57481	9.64478	1.11299	1.50096	3.33011	5.16968	7.23408	2.64783	11.7859	17.2951	4.86473	4.59233	4.11674	5.19971	15.7081	0.842575	7.07404					3.91641	0.76327	6.09208	5.90764		27.437	15.9367	6.01192	4.97268	5.41128
UAACU	-2.10677	9.59241	27.039	0.874612	12.0957	13.622	3.40673	15.2605			3.70158	14.8016	-0.433949	5.8613	-0.16719	4.4749	-0.6065	-5.93291	-2.8878	-0.364056		-0.40963		-0.849785	-1.02538	31.6226	4.42742	1.2232	0.489611			1.77542	-4.15105	4.57281	-2.02184	-1.14486			8.4814	-1.75067	1.4204	23.3903		52.1958	14.4055	0.771845	6.15831	5.9192	-3.33659
UAAGA	-3.24624	1.43199	12.354	-2.08015	14.7172	0.377948	0.86038	0.398158	-10.289	-7.76726	1.21675	6.22232	-4.1677	1.20782	-1.81626	3.69532	-3.95939	-0.404428	-4.85737	-1.12368		-0.0106719	-5.73585	-1.07488	-1.84794	11.0345	1.05068	12.2424	6.16638	-3.24058	1.44322	3.82293	-5.72067	7.82527					5.61091	32.9466	12.5007	2.57404	-9.98531	29.9669	1.37481	4.8299	14.7145	4.32333
UAAGC	-0.477273	10.5583	13.0154	-2.45085	16.2573	1.3993	3.22843	12.4561	-1.00388	-3.1253	5.45388	7.6422	1.45543	5.1869	5.16778	3.3308	5.23705	1.46977	8.2365	2.11303		0.293266	0.917087	2.2218		12.3635	15.3568	5.7723	10.3049	0.925053	1.85644	9.04163	-3.10489	13.4282	0.187694	-1.83892			10.2263	16.8355	8.99743	10.6968	-10.1466	33.3071	13.8447	2.42994	7.71905	13.8371
UAAGG	-0.668948	3.95691	13.0682	5.36711	14.6194	1.37462	8.17763	17.7828	9.09809	-1.19625	6.87975	7.56492	-2.06372	3.80662	-0.195558	2.64784	7.46888	1.87082	3.81284	0.711622	-2.07901	3.29643	6.35118	2.71708	0.84243	17.1588	25.4292	7.45626	6.34781	2.36015	1.57821	6.41984	-3.37867	12.403	11.6828			0.117141	10.0104	69.1909	33.7265	11.6446	-9.00643	33.0845	11.356	3.16857	15.1882	10.2132
UAAGU	-3.13448	1.84268	20.6716	-0.395002		-0.302407	3.50831	15.8561	-4.94838		4.32136	6.33008	-1.95962	3.75553	-1.02379	3.78708	-0.462026	-0.946713	-3.70125	-1.34568		0.0745097	-2.65929	-0.603237	-0.561184	32.7159	9.09382	3.53153					-2.53634	4.93501		0.15902		3.29605	11.3385	45.0675	8.68734	1.78545		58.266	1.53494	2.01261	5.67321	1.09866
UAAUA	-4.53907	-3.02682	7.87107		16.9103	1.01033	-4.61703	16.1963			-0.0324029	8.78453	-7.47832	2.46035	-4.21074	0.528625	-5.87138	-10.8184	-5.52174	-1.84134		-1.49031	-3.57052	-3.54812	-2.05477	31.3517	-3.73534	1.49328						7.37563					8.04741	8.37544	6.07341	5.21269	-4.80835	108.759	1.11617	3.49246	11.6879	-1.46473
UAAUC	-1.75445	8.96177	12.0306	-0.265943	27.0074	3.95654	2.23249	15.6119		-5.50285	1.62959	7.99032	-0.0963547	2.9052	-0.610132	2.8235	-1.6485	-2.7829	-0.603888	-1.81668		-1.0322	-1.46873	2.72239	-0.18232	19.2536	7.04969	4.20122	5.26484	-3.32205	0.43306	9.47803	-4.01831	7.26976	-0.42489	-2.89153	3.47136		5.96694	-0.659408	4.40586	18.8363	-7.07863	45.1243	9.1936	2.2026	6.18146	2.32605	-2.21589
UAAUG	-0.12848	6.44747	17.0983		34.108	10.9467	3.83755	22.9911		-5.53237	1.34558	11.5746	-4.19556	3.28138	1.57942	1.99367	-1.46799	-6.78936	-0.970941	2.95225	-3.01214	1.15033	-1.55857	1.65397		46.9848	10.485	10.193	11.9587	-4.00459	0.341244	10.0628	-6.65787	13.6532	0.226918			-1.37786	8.66368	10.6022	10.2809	7.61508		103.639	13.4426	6.3779	19.6509	5.78394
UAAUU	-3.69423	27.8189	22.1686	-4.01472	37.4049	13.0108	22.6167	82.865	-22.3518	-14.7605	16.3348	45.7813	-8.21246	19.4591	2.43402	16.3267	8.96374	-13.0869	6.10093	-4.38272	-8.2644	-2.71815	0.732134	2.89659	-5.62539	90.0785	24.4702	6.59464	4.8163	-8.15871	-2.04023	9.26876	-15.9618	25.5034	25.814	-5.53599	9.31707	-0.495587	36.2295	14.8991	0.991751	12.521	-5.36842	198.676	36.155	0.761384	15.7715	15.6374	-8.52114
UACAA	3.14387	2.2329	9.75603	-0.716825	42.5448	6.81	2.79651	9.98255	-12.8203	-3.27428	1.95807	10.1613	-0.83608	3.32162	2.33525	7.2105	-3.84681	-0.586541	-0.527734	5.59042	-0.99307	6.07721	-4.41509	8.06801	-0.532641	7.99955	5.73293	16.2948	12.2943	-0.125636	9.24963	37.153	-8.5649	19.2471			18.1852		2.66678	3.56311	5.02185	36.0961		25.1407	10.4797	7.05655	17.0062	7.00591
UACAC	69.0975	8.0895	4.25555	-0.167935	17.748	4.61088	14.9159	25.1255	-2.91579	-3.09429	-0.0581028	7.51673	2.04122	12.6532	3.43832	4.10195	6.5038	-1.81278	5.2124	2.93572		3.09279	-1.22389	5.51569	-1.86305	4.11605	7.79754	4.72177	7.11163	-1.07129	4.47218	27.6612	25.2309	9.11642		3.07921	273.058		1.4714	-4.93751	2.82929	35.1004		11.302	16.4584	3.73188	11.3156	10.2798
UACAG	9.12179	7.15496	25.0127	0.545387	54.4176	27.1451	8.95092	8.27045	-0.604687	-3.82985	3.9939	7.75103	0.157375	0.800556	4.98587	5.07779	3.99843	-2.76353	5.56628	6.83866	-1.71556	5.89904	4.30641	7.09894	1.79679	14.597	11.6718	10.7158	10.318	-1.60818	2.71257	38.5071	-2.15107	15.8697	-6.43145	-3.18791	6.80266		7.95169	35.841	11.8773	27.1301		34.3311	12.5086	2.31992	19.8604	11.6704
UACAU	7.61672	0.519762	5.02116	0.990536	22.3359	5.66007	0.889135	20.0263	-5.72646	-3.64425	-0.811675	7.81893	-4.60472	2.12236	-1.11774	1.25974	-7.32873	-2.57566	-5.68237	3.6361	3.38708	1.41477		2.20609		19.7432	0.890122	5.02561	6.76621	-1.61609	2.20996	23.7915	-5.45742	3.97198	-1.95002	-1.43784	122.664		1.99885	-0.245129	0.782302	28.014		53.2375	5.42782	3.62895	13.4997	9.47006
UACCA	10.6745	12.4995	9.4213	-1.35852	49.5013	12.4595	7.61105	10.1482	-5.16039	-1.52151	4.4608	10.792	6.00465	6.2784	4.37126	8.58006	4.61656	-1.56812	12.7588	12.8001	-0.588823	6.43068	-0.0339689	12.7505	1.18653	7.46907	8.3532	22.8145	26.6714	-0.71061	6.55747	50.5742	-2.51524	17.3172	-0.0626191	2.39155	35.1936		2.66385	2.03182	3.10923	39.6228		32.1665	12.7001	7.44295	19.0426	12.5908
UACCC	17.5922	34.3942	16.2081	-1.89076	35.7376	24.7496	14.6367	13.9702	38.8527	9.16743	15.2944	18.174	36.9888	11.7098	15.2252	14.8838	23.7975	10.7244	27.4734	11.034	2.72116	1.91619	14.1923	24.2595	5.93652	7.49993	20.6585	16.6684	21.9613	2.02227	7.40641	49.1256	4.60109	21.8299	6.18434	74.7649	51.8443	-3.78617	8.40496	-0.164202	8.88133	41.3952	-5.84727	30.4307	35.9247	5.20282	12.74	27.1664	-0.0184056
UACCG	15.1377	10.7227	12.8444	4.60271	35.8459	30.2898	14.5477	12.2667	25.6976	23.8272	12.0096	16.6421	12.8615	9.68607	19.3697	14.8174	19.7901	7.84875	38.2396	19.8211	7.07683	12.0344	14.989	23.6483	8.59991	6.40124	22.4864	18.143	24.8418	8.27916	11.9544	64.6249	10.5142	21.178	1.31645	8.76484	2.22015	2.10557	9.04839	4.97344	6.77218	25.5328	-2.58256	20.3427	23.7244	9.5654	18.3739	20.6758	0.818523
UACCU	0.336746	15.5776	14.2612	-0.583576	31.6487	16.2713	1.99189	10.4199	4.7824	3.36955	2.77723	10.9822	5.39245	5.41768	3.54983	4.98716	3.82865	-0.384154	13.7807	8.37536	0.87361	1.18028	0.982059	10.4669	0.458643	15.8969	5.91197	12.6054	17.9699	0.200203	3.53353	41.7365	-1.76644	9.91428	-1.26159	14.675	2.70697		0.916558		4.00349	33.5267		29.6668	19.748	4.80846	15.995	14.3341
UACGA	14.737	2.22341	14.5011	4.60788	48.8852	21.0515	4.77734	5.43799	0.420576	10.6669	6.04699	5.22208	5.09743	7.81058	11.3351	9.0114	9.24928	0.986738	27.7826	19.822	3.58174	8.0584	0.925664	22.5111	4.07899	3.07634	10.2152	21.784	16.5534	3.10773	13.6036	74.981	2.13064	18.8998				-1.6231	3.66232	4.60085	2.87599	13.8798		5.27332	13.7043	2.68096	27.6623	12.5399
UACGC	15.6324	6.48424	8.83338	4.75297	25.6118	15.6355	9.84467	10.7929	14.8812	15.8619	5.70285	10.6749	5.28155	8.29367	19.9021	7.34894	17.1259	3.32348	27.5039	14.2939	5.48382	6.436	8.04915	18.851	4.99411	3.54291	10.5155	9.98648	13.0888	10.7302	8.16584	44.8423	8.53165	11.8959		2.16511	25.6902		6.60874	1.5092	3.6387	18.8875	-5.13191	5.98132	24.7633	8.91639	15.3181	16.2582
UACGG	9.78245	6.30855	14.2639	10.9312	31.0859	22.8797	10.463	6.02635	28.2911	10.6054	7.8472	10.3892	3.61267	5.52774	16.8498	10.4977	17.0213	8.76877	26.5386	13.8143	5.38821	11.679	21.9435	23.6003	9.18448	5.20663	23.7775	13.9594	18.7837	12.1375	9.67427	58.9327	12.9944	17.7869	0.996145			5.28553	9.7963	13.1696	8.83223	20.5591		7.6937	17.3628	6.46868	21.4441	17.9801
UACGU	6.92397	6.38663	9.52829	7.17454	24.8565	17.7838	6.909	13.7118	11.3903	12.0011	5.49677	9.18721	4.32236	6.1785	11.8381	8.82476	8.31479	1.22467	19.7329	16.432	7.01233	5.45272	4.93937	18.038	5.42549	17.401	9.12911	10.307	10.394	5.84313	7.89389	48.5871	4.32802	10.1221		0.824436	4.50584	7.6556	5.19506	10.0142	2.9093	10.4108	-4.61958	32.1336	13.9863	6.1529	15.4073	15.037
UACUA	-1.37868	0.152319	6.57848		27.2397	6.72466	0.0264328	9.03795	-9.74941	-1.38058	0.356786	8.1132	-2.95039	1.74207	0.0926361	3.06993	-3.05903	-3.93235	2.31946	3.90659			-3.12357	4.33698	-2.02699	12.4938	1.43361	9.36081	11.2128	-1.31706	1.41627	22.4634	-4.90361	10.3593					1.82264	11.6071	2.75336	21.7606		48.46	6.81618	5.49101	12.2908	3.52683
UACUC	6.47031	7.4158	8.2225	-0.187567	25.8254	8.82133	6.21643	17.5581	-2.53516	1.23018	2.44507	8.85496	10.1599	9.75267	4.64729	3.77297	6.48759	-0.251535	7.80939	6.31988	-1.64404	1.34842	0.467443	6.37468	0.129247	3.65409	8.44735	10.6138	11.98	-0.71167	3.03669	26.4041	-0.904291	9.51979	0.575505	11.6606	35.195		5.07086	-0.493299	3.72567	39.3491	-6.70015	24.7912	12.623	5.71802	9.11946	12.3825	3.62922
UACUG	3.53825	12.4603	5.43221	3.16597	31.6525	10.6038	7.26753	31.3262	0.135646	1.83426	3.50754	19.6549	0.719833	8.17045	2.54507	7.89968	4.43204	0.653757	9.77027	10.1598	0.284818	4.57606	1.98113	8.59151	1.27075	32.0565	10.7845	10.2102	11.3883	0.45419	4.4162	26.5532	-0.414144	13.2713	-0.393388	-1.92024		8.51239	6.83889	5.06465	7.44466	24.0053		60.818	22.5873	7.05255	20.1449	16.212
UACUU	3.80092	14.1528	23.2738	0.801819	48.5611	19.2551	9.32615	41.8837	-4.4014	-2.41527	7.37908	20.8933	-0.0296801	5.51868	6.51657	8.09126	6.1711	-0.970441	21.2237	6.45619	-4.73033	1.89356	0.524621	13.1035	-0.75994	43.2376	17.0318	16.2441	17.2221	-2.45478	3.75587	54.2752	-5.51351	25.8275	20.8578	1.58082	22.4991	6.95044	15.6763	11.0384	3.11182	33.8946		97.7149	23.311	5.15585	10.9942	20.5367	5.81428
UAGAA	-5.30813	-5.37142	0.386571	-4.331	15.7811	-6.08886	-6.22618	-7.95957	-15.8886	-9.68843	-2.25622	0.797311	-6.49287	-1.27779	-6.82374	-3.17537	-6.00565	-5.51199	-14.5209	-4.32008		-1.5131	-6.2459	-6.80371	-3.70543	6.82989	-7.4314	6.30506	1.31988			-4.11204	-12.652	-0.314261				0.453169	1.0084	55.8183	8.08995	1.17167	-17.204	34.5748	-8.99351		3.78898	-5.74577
UAGAC	1.47914	3.11461	4.05881	-1.32364	13.3581	4.17316	0.816698	0.893914	1.99212	-4.15454	-0.348855	3.55042	-2.69136	1.3401	0.451248	1.70687	3.29301	-0.464983	0.605503	-0.974395	-0.0668203	-0.845108	2.35107	0.0850619	-1.50736	4.29692	4.24404	5.5243	3.50473	-0.573289	0.847501	4.46064	-4.4071	4.13965		-3.50659	5.66275	2.03018	1.04302	45.5759	10.5726	5.53547	-10.7991	15.9947	2.36429	3.44182	4.32053	5.68939
UAGAG	0.630268	3.06652	4.87511	5.03508	11.7148	1.25963	4.25368	4.65001	7.74857	-0.703936	3.40543	3.85264	-3.24967	2.46529	3.18812	4.47184	2.60419	0.886414	0.0471713	2.48371	0.160713	3.57917	3.26513	1.58345	2.74915	9.47417	21.6036	6.56093	7.30561	-0.192677	1.87018	4.71194	-2.18489	4.63323	-3.84866			3.60492	11.5913	79.7359	29.5226	4.66822	-14.303	23.6321	-1.19143	5.86691	20.0967	4.22628
UAGAU	-4.6326	-5.13786	2.86996	0.426427	10.6836	-2.6056	-2.93754	4.95878	-12.3366	-4.87609	-0.552662	3.89779	-6.26719	2.91535	-5.88592	-0.166164	-3.008	-6.27652	-13.0968	0.719608		0.213963	-4.93843	-4.10334	-2.0548	26.4367	3.28741	4.88422	1.66396	-2.8944	-0.118277	0.170165	-6.72834	2.25048		-1.68723	-4.83237	9.03081	6.52601	68.8111	13.7453	-0.479839		34.2147	1.47689	1.47802	8.73312	-5.35999
UAGCA	-3.31376	3.22442	3.24289	-0.706558	7.52714	-2.14836	-0.115605	8.22002	-3.47983	-4.22531	-1.51163	4.03519	-3.26573	3.15207	-1.47015	0.931891	-1.07343	-2.39099	-1.15664	-0.86605		-0.459874	-1.63747	-1.56575	-0.730823	9.05556	1.0888	4.79482	1.84131	1.09934	-2.31297	3.24558	-8.32869	2.33944	-6.92249		5.24254		8.70372	50.5649	14.0516	8.83949		22.5735	4.03326	2.96576	5.24493	0.590968
UAGCC	3.83679	21.735	11.3568	-1.01999	18.2325	12.0126	4.6163	12.308	17.2532	7.46399	5.62628	7.0274	11.4552	4.23739	9.18888	2.21213	9.07546	6.16695	26.1527	6.36383		0.291005	3.07942	9.38097	1.31574	5.72188	17.3595	7.91573	10.5772	-0.748458	1.42146	25.2694	-2.24817	14.778	4.24569	18.5562	11.9282	-3.16921	7.5112	44.0061	12.3074	16.7825	-8.80564	32.3814	15.4612	2.41763	5.85385	13.2877	3.10229
UAGCG	4.31602	10.2759	7.83776	8.33504	7.90831	11.4482	9.30584	14.6735	26.0168	20.5767	6.45307	5.47726	3.21143	7.80281	17.556	6.42004	20.0409	3.87398	26.8291	11.3912	2.34949	5.71853	20.6898	17.1924	9.63109	6.42633	29.3349	5.57031	6.97489	7.28423	3.99983	24.6093	13.444	9.19432	1.66652	-1.09435	3.39392	12.0169	8.56176	38.6567	13.3915	5.03663		12.2469	12.3525	3.83498	5.52697	14.3453	-1.26029
UAGCU	-2.53764	8.09626	8.48334	1.3159	4.97156	2.82028	3.80934	7.61492	-3.3388	-0.859031	1.77369	8.71521	-2.27095	3.76781	-0.632079	2.85957	2.08092	-2.28736	-0.404828	-2.84721		-1.00267	-2.90189	-1.84332	0.446681	19.8107	6.11388	1.08417	2.46631	-2.67039	-0.0562332	-5.44846	-4.77461	2.75466	-4.4483	-2.20935	-1.48193	6.6632	7.59339	41.7784	8.07964	7.01966		30.9974	10.956	3.87417	2.91139	6.19854
UAGGA	-6.19918	5.51336	13.0609	8.05168	4.31704	13.0393	2.17799	-0.0533995	4.64326	-0.927015	1.72282	1.72711	-3.69615	0.51332	-2.02312	0.0902338	3.92371	2.25209	-1.0247	-5.49224	-1.21593	3.98524	1.3329	-2.65466	1.72386	8.5298	24.1066	-0.101391	1.79994	-0.796546	-1.3963	-3.37082	-3.28367	-2.43968			-1.92366	1.61357	13.2006	119.032	41.0456	3.56963	-13.9283	23.2427	4.17881	0.481459	8.56459	2.37175
UAGGC	4.04597	7.2455	18.2409	1.9281	5.33393	17.5708	8.8116	13.2156	25.1123	4.37798	4.32391	4.54068	1.7055	1.97859	8.517	3.05129	14.8307	10.5545	16.3746	-0.485962	-0.190155	4.71541	8.45804	3.29845	1.95816	2.84786	31.7035	1.53911	2.13214	2.17363	0.683855	5.09486	2.31467	6.26274	5.2434	-0.70521	11.7536	19.5548	13.2514	82.8354	24.5306	8.37082	-7.8341	24.7016	8.26018	2.62688	0.565648	11.7666	-0.263927
UAGGG	9.52067	19.8764	11.8621	26.6932	3.77525	17.0147	20.0186	23.1096	82.9752	2.78495	13.1495	10.6062	6.41871	6.89045	26.62	10.5852	34.4875	34.4545	30.9668	2.59979	0.68652	2.7489	71.1586	15.3826	15.1059	8.57119	79.7029			28.5781		2.02555	37.0346	6.94252	0.64454	-10.2577	-3.70071	47.7306	29.5623	204.244	84.9718	15.2277	-7.94882	21.9761	17.7998	2.01944	10.8309	28.8353	-5.93044
UAGGU	-3.19098	1.20108	17.3729	2.81129	1.4376	24.9606	7.13385	7.32001	3.59264	-4.22059	1.63046	2.0511	-3.29831	0.272277	-2.05775	-0.437206	6.11754	3.18704	-3.4325	-4.80156	-1.81835	0.472249	6.54921	-3.19704	0.310005	15.4831	23.5444			0.877695			-5.86471	-2.95492		-0.890319	-2.38143	10.2588	13.2314	81.015	23.4581	2.39136	-11.3289	30.7417	0.305598	1.07257	-1.74848	-0.227857	-4.3564
UAGUA	-2.88738	-5.85152		-0.897771	4.59202	-3.8581	-5.86684	1.64337	-15.0821	-6.19758	-2.31759	-1.50285	-6.06151	-1.07804	-7.19565	-1.52838	-5.75282	-9.08278	-5.87328	-1.62493		1.23192	-4.97149	-2.04926	-2.24551	23.1583	-8.47204	-0.252558	0.476128	-2.92704		-3.05361	-9.19071	-0.116447				2.53688	1.51562	84.1167	8.56573	2.12672		49.9234	-6.89013	0.847029	7.70456	-5.33235
UAGUC	-1.23703	1.65388	1.06118	-0.966382	5.25195	-1.77894	-1.72316	12.6905	5.16067	-1.26491	-1.37166	3.83047	-0.810124	0.705832	-2.28006	0.300409	-0.142651	0.0256626	-3.69437	1.81281		-0.713616	-1.05127	-0.539882	-1.84337	8.94538	1.23044	2.50369	1.76225	-1.97717	0.192614	1.87418	-2.11226	3.03548		5.81304	-2.64401	5.26291	6.96663	99.2634	8.48591	7.01039	-8.36104	20.8399	-0.276566	1.91497	0.980479	1.22983	-2.1034
UAGUG	-2.00155	3.46289	3.35999	8.94325	13.9496	0.600305	4.45684	17.1017	10.4613	1.1613	2.76338	6.94389	-3.49948	4.14342	1.74437	2.78338	5.32482	-0.344644	4.46722	3.15427	-2.11109	2.40282	5.56572	2.51204	1.31175	25.5603	19.6523	3.45639	6.41847	-0.843135	-0.0426465	6.86486	-1.51831	6.66		-2.59459	-5.24457	38.5281	12.6436	86.1946	29.1689	2.37285	-12.6416	36.7255	6.28851	2.92411	14.159	3.79073	-4.85355
UAGUU	-1.56454	8.44055	-2.80865	2.81776	9.4981	-5.00991	8.15235	39.8926	-2.25958	-7.14266	4.37009	14.6303	-3.94955	7.73956	0.894094	1.90981	1.0016	-9.08998	0.633244	-3.46097	-7.36235	-1.13202	0.412601	0.989089	-1.08035	33.012	17.2625	0.303677	-0.85096	-5.47402	-1.85023	0.755062	-5.21072	9.11575	-2.3963	-2.12362	5.63607	25.4796	21.5697	132.863	12.1638	5.54817		80.0695	14.0899	2.3123	7.79264	7.27531	-6.60247
UAUAA	-2.67542	0.160033	0.563462		19.3088	-5.4653	-3.16912	16.9987			0.574025	19.894	-6.05914	2.98986	-2.95928	1.07433	-4.60162	-9.59731	-11.64	-3.70684		0.119499		-0.0388665		37.4685	-0.661689	4.30255	3.69295	-4.45614	-0.111216	2.27044	-7.76547	10.9733					7.98988	3.83851	5.99998	10.7498	-9.51378	146.925	11.9708	2.6271	21.3584	0.0493123
UAUAC	21.3211	2.70817	0.0860368	-0.610136	29.1452	2.13619	5.67806	12.9282	-9.29968	-6.52659	-0.312924	5.77858	-2.36171	3.85669	-0.714461	1.74093	-6.77028	-7.45147	-3.64421	1.25827	-3.87438	-0.923804	-2.50419	1.19556	-2.68273	20.9824	7.70834	6.33048	6.77566	-4.00072	0.147078	12.0644	4.42925	10.9127		-3.51359	77.2468		1.93657	6.16038	2.5044	20.5348		45.1024	6.98696	0.895349	14.898	7.31041
UAUAG	-4.80524	1.01441	9.09456	-1.03741	8.75399	3.39886	1.33294	10.5819	-14.4372	-8.00751	0.417768	6.13226	-4.09508	1.3048	-3.2926	1.45446	-3.9066	-7.20236	-5.89975	-2.37797	-2.36639	-1.60572	-3.58373	-1.18692	-1.96357	25.7249	2.09571	2.75421	-0.209971	-4.98014	-2.3906	-2.6822	-7.66718	3.96131		-5.35502		1.19529	7.32961	64.7448	16.7606	7.47724	-7.96721	56.0075	3.73151	0.412146	16.1677	3.69921
UAUAU	-0.496452	9.3317	4.07066	-1.29637	19.5078	-0.471061	9.01437	38.3586		-7.37967	3.69722	31.535	-6.57909	9.78531	-2.51116	6.89223	-7.93718	-11.1064	-8.45247	-4.25395	-3.0598	-2.1674	-3.95375	-0.474124	-3.65477	80.439	5.22551	3.96923	3.31298	-5.38042	-1.41834	0.414781	-10.0093	12.011	2.6453		45.0168		14.4718	13.676	3.46594	14.4201		160.987	34.8786	0.989266	26.6958	7.76277
UAUCA	2.93203	4.06744	7.1446	-2.2304	32.9879	9.80314	3.71645	13.4103	-8.57503	-3.05203	1.52583	8.50413	-1.78688	2.66111	2.59686	3.77436	-1.08568	-2.84689	1.77987	5.9451	-2.54909	0.0965308	0.674788	5.75259	-2.85777	8.85061	6.26598	14.0527	10.6068	-3.22031	2.16442	29.3357	-5.81107	10.3809		-2.14627	27.9384		3.41809	10.2511	6.71083	25.8618		37.6235	6.43719	5.60274	18.142	2.53554
UAUCC	8.42738	15.3818	11.525	-1.454	33.3009	14.1133	8.26534	15.5732	7.24725	-0.301048	4.99164	10.0816	10.4033	8.31785	7.35443	4.40918	6.40139	1.8974	12.684	9.89041	1.12338	-0.0257371	3.71747	13.9127	-0.0294181	8.09618	15.9608	11.6879	11.3834	-0.984272	2.92766	33.2641	1.50656	13.0627	-5.97688	34.3604	18.1792		5.01905	3.41577	7.69373	28.8098	-6.45928	27.1869	14.333	5.31724	13.3691	16.6381	-0.869254
UAUCG	7.0712	5.95191	6.65978	4.90884	34.7204	9.55013	11.7455	10.3422	11.7698	7.42451	4.59562	7.03084	2.80152	5.76501	12.2286	7.67099	11.5183	6.50607	19.8433	13.3117	4.34067	3.1774	9.93119	15.4868	5.19257	11.9362	9.29955	12.5243	13.0636	6.116	6.31287	44.0798	3.62901	15.4795	1.31667	1.59007		12.8838	9.53844	8.21155	7.15165	12.325	-2.4119	14.0208	14.6982	7.72495	20.8943	10.7071
UAUCU	1.01541	9.99519	20.4877	-0.636556	27.4753	23.0444	7.25184	26.5798	-4.42521	-5.98994	2.76749	12.6472	-0.737538	3.60565	0.920482	2.17796	0.379506	-2.24396	4.08323	2.67021	-2.12449	3.19776	0.550923	3.18668	-1.65502	24.1832	10.7167	5.78388	9.30946	-1.39886	1.96858	34.8068	-7.17471	15.0591	-2.5328	5.03676	7.41092	4.45414	10.8474	14.9371	4.63279	28.9215		67.1113	9.75235	3.16987	13.4528	9.71171	4.1167
UAUGA	12.2678	3.05873	10.3026	5.18604	56.4392	17.2413	7.07021	5.45952	-10.1525	-4.05532	5.81739	11.2852	0.917372	9.53967	6.14064	6.24736	2.53469	-2.26374	9.44243	13.7144	6.78081	16.7177	-1.7584	14.5145	-0.0776126	21.3784	9.45577	35.3655	37.5523	0.363341	10.1422	52.7675	0.905562	19.1563				0.140139	6.07757	25.8599	17.0693	14.2001	-9.86227	47.1159	12.7625	4.72951	74.1158	9.9161
UAUGC	17.7994	10.0859	10.1876	1.71312	37.5068	20.6704	8.39172	12.3721	5.58448	-0.924527	3.05926	13.5062	2.4147	10.7289	7.70907	6.18889	9.70833	3.92436	14.9935	12.0914	14.473	4.73664	2.29097	14.7766	0.79116	20.8546	14.4971	17.3196	21.6055	0.0191737	9.58065	36.7503	3.03755	20.4107		7.08077	7.44947	3.11997	9.40147	15.7875	8.47983	26.0169	-8.78746	50.9216	16.5717	4.69385	18.12	16.9243	-9.53435
UAUGG	9.96293	6.24715	4.70649	16.711	47.1873	12.8559	15.1292	19.2668	33.0099	0.458627	6.45643	8.03472	-0.982468	5.20408	8.43642	5.27172	10.9591	7.67514	15.7698	16.8966	9.18545	9.58093	18.457	16.6307	6.65905	15.1931	21.6827	17.0102	17.919	13.4289	3.39169	41.2106	3.41143	16.4179	5.08854	-6.42395	-10.3879	14.4068	9.909	40.7846	31.7966	18.3375	-11.1264	27.5971	15.9105	5.60014	31.0741	16.0132	-8.83599
UAUGU	4.04947	8.21399	7.85052	1.02107	30.1055	8.96837	6.17808	38.8556	-6.25493	-4.1475	3.46349	24.4689	-4.63506	8.96545	-0.277439	4.26028	2.72449	-2.98591	8.26455	2.03444	19.4938	-0.290853	3.39031	7.14173	-2.72373	70.3907	19.0656	9.2793	13.24	-1.80248	0.380514	18.849	-4.23969	8.20783		-0.876767	-1.14396	18.1566	19.9714	32.1543	13.2979	14.2472		152.903	19.5376	1.74344	29.4592	12.4231
UAUUA	-1.70347	3.50154	4.41235	-2.73576	44.9811	0.639661	6.85309	51.3187	-14.8144	-7.74835	0.0454601	13.5641	-9.27707	2.68101	-1.91313	2.65444	-13.3242	-10.172	-5.80853	-0.539173	-4.04491	-1.31268	0.345394	-0.448404	-3.51309	56.6941	15.3171	13.2551	10.9251	-6.38712	-0.91841	20.4854	-9.68035	16.2828			3.06247		21.9749	36.1337	6.39562	14.1791	-6.26003	180.656	14.5143	0.48608	38.4642	5.13021
UAUUC	6.05136	15.8889	18.9881	-0.518537	48.4652	16.9	8.96919	50.3556	-4.5558	-6.47301	2.22421	17.1343	2.48241	7.00023	7.33318	6.67124	2.46234	-2.81461	9.9059	4.59127	-5.22861	1.17145	0.33943	13.2892	-2.61227	35.9448	17.9084	18.3722	14.9112	-3.40586	1.28039	52.5138	-6.51158	23.9808	-15.2978	6.57624	45.9938	3.55579	12.2784	17.9469	10.1779	35.8046	-5.52939	99.2025	22.5015	4.55248	24.9755	14.3316	3.23237
UAUUG	9.62753	13.7496	10.6108	3.39949	72.3968	13.3669	8.99434	63.5016	-2.04002	-4.53913	6.90101	19.9248	-1.50766	9.1392	13.8819	6.706	10.339	-3.11622	15.6959	10.6386	-6.58285	0.375175	7.64181	18.2056	-5.75506	74.8904	24.2586	24.5616	23.4375	-3.3886	2.60317	59.0546	-4.78135	33.9478	-21.1517	-9.02874	-5.6051	28.1832	20.5859	34.3401	17.274	16.5935	-7.30415	130.842	24.0223	1.20676	33.1065	21.2558	-11.5319
UAUUU	19.7317	43.1581	43.2584	6.7912	94.154	47.5471	55.9258	198.567	-12.2153	-15.5138	38.7234	63.3276	6.40108	20.3434	27.7724	30.2717	28.7671	-8.27896	39.1476	-2.29268	-12.7109	-2.81893	19.5191	31.9515	-1.27408	131.371	77.6402	14.8452	14.818	-5.6664	-1.17532	59.757	-3.81148	76.6596	121.314	-14.1317	59.8334	25.0666	62.7559	61.2933	26.1743	30.705	6.85458	326.04	81.551	-1.03618	60.0938	63.8681	9.36483
UCAAA	-0.978502	0.75778	6.07288		39.0635	1.25484	0.661891	14.4224			-1.29698	3.9497	-2.2388	1.65772	-0.284456	1.57756	-5.57503		-4.52505	0.949331				0.131003	-1.54519	6.3247	2.51913	13.9998	7.02851		0.929207	26.9358	-8.41335	16.4864		0.298291	23.2659		3.9954	4.71955	-1.22926	20.4009		25.5928	2.30426	4.35435	3.23115	2.78258
UCAAC	9.54403	6.70915	22.5445	2.73859	58.8721	27.3919	6.1454	10.1241	-8.08673		1.83234	10.8668	6.48075	5.62338	7.56614	12.7987	5.15141		22.2368	21.3505	2.16033	7.38796		19.5198	3.28067	2.89296	2.56568	25.4975	28.9372	-0.199002	14.1698	95.0066	-1.46202	27.6651	-6.33493	6.84903	38.5889		2.1845		-1.43402	48.1494		12.459	14.2154	11.1094	10.7733	19.9773
UCAAG	6.05911	2.63478	19.1013	2.08344	59.1966	17.3469	5.96244	8.7404	-8.03462		2.38455	7.23087	1.53201	4.47379	5.95124	4.32929	4.17438	0.966669	19.5086	18.8527	-1.14084	9.01462	-4.05549	16.34	2.75456	3.41715	5.07799	28.881	22.1607	-0.373367	9.90257	89.7032	-3.44167	26.8709	-4.64299		6.77866	-1.25858	7.47797	13.5833	7.6179	17.6138		10.2014	11.5756	7.55861	27.4164	16.1202
UCAAU	1.77491	2.88238	10.1194	0.959716	34.5782	9.33777	4.00611	24.4852		-1.32198	3.5555	8.95305	0.0886085	2.98492	3.73373	6.65558	-2.76346	-0.144001	3.05912	8.4296	-0.585944	5.15093	0.10849	6.59249	-0.222171	13.7186	-0.00991797	13.822	10.0804	-0.476516	4.19589	35.2197	-2.45518	17.011		0.203022	23.1181		6.72123	2.91067	1.06846	29.7382		27.9764	7.66611	5.21335	9.40761	8.69001
UCACA	33.3051	1.18089	11.6423	-2.00604	11.1559	5.30802	6.08061	10.3732	-0.25427		-3.24638	-0.747311	1.23289	0.141801	1.94746	2.20662	1.71841	-1.23326	-4.52863	-1.33307		1.00706	-3.39847	0.251782	-0.369654	-1.69147	0.90398	4.1302	1.76059		0.928138	15.989	6.67132	6.05521		10.4652	200.823		3.78686		0.36166	40.2767		-0.512968	2.23773	5.42882	-0.0980727	1.38893
UCACC	23.9047	27.088	27.1941	0.67597	35.381	30.6328	11.8676	10.6625	26.153		5.17169	16.7766	31.0857	9.32146	18.27	14.4579	25.9171	6.29063	41.1863	24.8629	2.22699	5.33711	4.05645	23.1153	3.09342	0.488081	10.2417	18.7614	26.2435	2.41999	9.13586	82.9231	5.98156	25.0161	-8.1364	92.5577	87.1066		7.2894		-0.0653696	54.4594		7.19136	27.3486	7.13897	8.40054	24.716	6.60669
UCACG	12.7555	9.47617	12.6881	7.70439	17.5365	14.8815	9.31706	7.52531	21.3115			5.54959	9.21789	8.12832	19.3845	8.78518	15.1633	3.59122	20.1536	11.8872		9.31442	7.92963	15.9802	4.35699	2.21753	12.2406	10.447	9.58625	2.72245	2.22905	46.5753	4.87667	14.5393	-1.53326	11.2021	43.542	5.73934	10.6574	3.66986	3.36466	17.1866		6.34987	15.5078	3.54763	14.009	13.5365
UCACU	11.8527	14.575	18.0037		11.1851	9.7373	4.98594	17.4501	4.25686	0.825842	-0.150115	9.19817	6.64299	8.9411	5.97402	4.8427	8.90693	-0.400803	10.3133	5.10935		1.92211	-1.36284	6.90715		2.41672	1.91267	5.78982	5.80644	1.54379	1.68917	23.3307	-1.53798	6.87962	-4.45392	32.5306	112.572		2.61718		0.974189	33.4674		7.96567	21.2074	8.26784	1.48393	15.4247	0.403382
UCAGA	2.41144	2.16954	21.2916	1.8084	47.4917	6.38287	0.339895	3.43408	-6.26468		2.13219	2.27146	-0.822767	-1.44903	1.68777	3.26619	1.3011	-0.802216	5.3772	8.48496		1.77488	-3.92907	3.27361	0.0344288	0.550809	6.34382	19.218	15.283	0.499243	2.33134	49.3079		16.2448			-3.51448	-3.84262	7.37454	45.4427	7.43709	15.9194		7.22987	0.289394	4.66249	15.1976	4.04919
UCAGC	9.08573	23.3425	24.2129	2.2873	49.1714	34.6646	12.8187	9.79155	10.3398	12.3699	6.18187	12.9559	11.7047	4.76447	19.9767	7.51326	26.8568	7.62132	49.9651	37.7148	4.17046	5.09412	2.9672	27.5799	2.11535	0.292246	25.9743	24.3133	31.2354	0.352986	7.22017	83.7762	4.2304	26.4785	0.567213	9.92049	6.35132	-4.11524	9.49548	35.2518	-0.325564	36.3261		12.642	30.8206	8.0102	15.3463	29.1349	0.757138
UCAGG	15.3273	23.9093	24.3326	4.53266	28.8305	33.0879	15.8476	13.2501	42.0351	-2.19255	9.37296	8.20922	4.2755	2.25836	20.3842	7.97272	24.5897	26.0131	43.4512	10.9271	-0.670191	1.68954	23.3121	16.6308	9.26833	-1.66534	61.8488	6.64207	10.1331	14.2179	1.50511	44.442	12.4795	20.0147	-1.98008		-2.21019	22.8372	19.9569	112.031	46.7838	21.8198		12.9726	18.2753	4.87422	12.9716	22.9463	-5.07582
UCAGU	1.4545	5.42218	9.40124	4.02433	14.3544	1.95352	0.27316	15.7209	15.3119	1.03231	1.71914	6.68501	-0.926493	2.97752	0.593108	1.57987	1.46094	-0.412069	5.36648	6.8892	-1.33793	5.30175	3.70101	3.75996	2.08247	3.57406	6.81443	4.69417	5.52458	-0.930243	0.761703	18.8571	-3.38916	5.82035		7.76333	1.29449	13.3726	5.6798	81.2476	10.1701	22.1841		9.47744	4.70561	3.59999	9.35052	8.64529
UCAUA	4.69653	-1.35078	8.10895		11.3346	0.301397	1.68005	14.0232	-5.59619	-4.44639	0.277844	0.660222	-2.86316	-0.0893669	-4.22363	0.970951	-4.54993	-5.56967	-5.61592	-2.20838		-2.0011	-2.41083	-3.18521	-1.52757	8.73197	1.75516	3.05725	0.691774	-1.36721	-0.359727	4.03314	-4.62357	5.44085		-0.471679	59.2041		0.625063	10.6128	4.80182	14.0697		33.0593	-1.33835	1.86253	5.36851	0.214838
UCAUC	15.4232	15.06	29.8928	9.09273	61.2925	50.7231	7.0314	15.5826		3.2217	2.19589	16.5873	10.9594	5.404	10.9911	10.2422	10.6144		33.9927	29.6881	4.37974	5.59546		24.1524	1.6044	4.28658	1.1402	21.7041	26.7775	0.672323	10.5105	147.088	1.50991	22.6751	-4.27578	36.7311	49.2965		2.80109		2.90056	60.6608		12.484	21.3839	10.6308	8.27239	29.4834	19.9084
UCAUG	2.33701	4.89649	13.9659	2.5367	23.8504	9.99056	4.95384	23.2249	9.9782	0.204712	-0.246793	9.70963	-0.105872	5.36767	3.17667	5.12929	3.37576	-0.0104285	8.9182	7.40029	-0.860981	3.31363	5.72509	5.78271	-0.00154951	16.137	7.15429	7.26955	11.0972	1.33331	1.92336	38.6095	-0.805485	9.11716	-0.544969	5.26365	37.584	8.39028	6.45338	7.66289	6.87866	23.4533		22.8394	12.252	5.22029	11.1003	11.1998
UCAUU	14.9692	14.0547	25.4879	0.469084	52.6873	27.3327	13.1576	90.1832	5.68087	-6.98546	8.81709	13.7314	6.51521	3.68612	10.895	5.27895	9.6209	0.173025	28.1207	5.65521	-3.80423	0.492004	4.81741	13.7569	-0.260212	37.1133	29.6504	17.2091	25.6359	-3.63395	3.67074	58.3245	-3.12076	27.5128	27.3808	11.4216	94.4407	11.8373	17.9321	20.4636	16.338	40.9623	-11.0786	91.0545	19.4057	3.91494	10.6384	24.0286	7.80433
UCCAA	2.92688	14.4791	17.1587		55.9034	16.4678	4.63466	9.29428	-4.51575		5.46271	15.3366	10.3032	8.46421	7.06816	9.72102	4.60568	0.303114	12.6349	12.6033	0.272964	6.00553	-3.49044	15.3096		7.16287	6.44588	23.809	22.8068		10.567	67.7624	-3.17231	29.0997	-3.85046	21.3895	26.5264		5.87138			35.5697		14.1087	17.364	7.80943	11.2369	17.6867
UCCAC	33.8991	27.8814	23.6345	2.36057	32.5548	32.5449	17.6691	15.0848	25.5474	4.31158	7.77204	16.8311	41.2982	6.41163	21.0955	9.412	26.632	5.95861	37.8258	21.056	1.34474	6.77947	1.32151	24.672	3.67639	3.76569	15.4484	15.1104	22.3569	1.16706	5.06361	74.7616	5.67273	29.7022	-0.818474	83.6205	103.765		7.73929			54.7223		9.06501	32.1478	5.94	6.26859	27.7813	4.03262
UCCAG	27.726	37.0539	35.9591	-0.0887231	69.584	72.179	20.0407	16.7272	25.1193	10.4157	16.8359	16.4545	27.224	7.39916	30.251	13.5002	39.604	24.7611	58.1258	41.1341	2.17917	7.64839	7.8836	30.3582	9.09526	-1.04456	35.7366	29.4888	37.7051	2.42386	10.6142	132.121	4.03256	34.267	0.967015	27.7065	6.32867	-1.41385	24.264	21.5687	12.6238	32.8625		20.9728	35.5724	8.53397	22.3268	39.9362	-1.65131
UCCAU	11.7302	22.6157	18.164	0.191773	26.0316	15.2362	10.3869	13.9671	11.2979	2.49137	4.81286	13.0786	15.8052	5.2295	8.91909	7.95006	8.67242	1.83123	21.6534	10.2864	2.13485	6.00247	2.7983	11.4824	3.25489	3.88061	2.07223	9.35761	15.0832	3.16653	7.24612	51.9453	-0.599952	12.7778	-0.592714	52.0742	53.7351		3.5676		3.53679	41.4716		15.3127	20.2279	6.92632	2.29247	20.5275	6.62629
UCCCA	14.5025	45.2411	29.4295	-3.25402	25.6379	35.3257	17.9228	12.4312	44.1422	1.80494	7.08282	18.2969	48.9106	8.05064	30.096	10.1241	36.5311	17.2473	42.0223	17.9059	-1.12121	0.860727	11.5743	22.647	2.53306	1.80887	27.2013	14.834	22.5197		1.51922	58.1529	5.27731	22.9681	-2.37607	149.864	31.0798		12.0453		2.79263	43.5655		8.78122	37.0128	3.62954		29.1708	2.5317
UCCCC	34.5277	100.046	65.2577	1.06884	32.1658	79.5403	50.22	38.5721	142.038	41.8486	34.6451	49.7963	180.068	28.2941	79.0463	37.4377	87.6802	59.8905	110.779	42.1866	5.17903	7.52417	55.3952	59.2642	13.788	13.1769	64.3308	21.4707	32.1084	4.03474	14.5245	78.6323	24.6396	59.5105	40.4539	303.139	44.336		30.0195		6.77925	73.6415	5.32182	38.492	104.262	7.22888		67.1056	30.1566
UCCCG	28.9776	41.1299	26.7854	14.6926	28.1426	66.0695	31.6031	26.2129	94.196	85.2375	24.2718	21.1371	60.7669	19.9043	74.5808	34.8812	67.2674	51.8177	85.9066	44.9908	7.02156	22.8511	42.038	59.5181	21.1787	0.975435	52.701	20.0954	29.9581	29.3803	30.8371	91.508	35.8182	36.5456	0.962783	95.2317	3.28222	8.49903	12.9044		10.0931	25.2753	2.15438	6.6354	44.4473	10.6981	13.119	49.0529	2.31213
UCCCU	10.4647	85.0711	52.8908		15.5689	39.696	25.2088	20.249	67.2567	16.2386	14.9209	37.2491	101.443	17.6485	56.1822	22.2651	54.6293	31.6647	64.9126	14.9507	-0.605541	0.584306	22.1836	30.6092	4.47487	5.93579	25.3895	5.92161	11.0042		2.85691	52.6562	6.59404	20.726	11.0619	189.086	10.8603		11.7461		-0.0395659	35.6615		19.089	71.586	5.29435	5.38577	43.7607	21.1084
UCCGA	21.9043	11.002	13.9283	6.67111	41.6472	35.2175	16.0361	11.978	20.1415	32.3769	9.7405	7.36705	19.2169	9.56357	28.1966	10.98	33.1034	13.6448	50.3483	25.8789	5.42933	9.58842	14.2146	34.4263	10.289	1.45087	24.6635	20.9785	28.2076	11.6272	16.9351	85.2952	17.8284	23.304	4.10197	14.0885		4.14494	15.7021	14.186	11.8016	14.1683		4.70583	22.5575	9.19777	21.9343	25.1473
UCCGC	19.9756	29.7118	18.4535	9.15781	21.1307	54.4306	28.4002	18.8564	45.2397	64.1991	19.7821	17.2196	39.2795	21.4823	61.9002	27.5746	50.6807	32.0848	93.5517	40.3927	8.16528	21.136	15.2525	55.8231	9.89471	1.02481	39.2631	19.6472	28.5748	22.5708	30.8595	102.089	21.016	36.4447	4.86746	37.6925	5.18198	2.83115	14.1878		4.47357	24.8143		13.4297	49.183	7.67665	15.5311	31.4562	3.53962
UCCGG	27.0451	23.5219	19.9502	18.769	30.4198	49.7627	25.0295	19.2179	86.8996	93.2845	18.5926	16.9434	26.4492	12.9424	66.7199	19.6004	55.8337	34.9332	75.4714	39.7519	9.70904	14.8162	62.0467	47.8006	25.3334	0.629226	51.5868	16.1685	30.2157	25.8562	19.611	101.03	41.4492	27.1683	4.83424	14.9417		24.448	21.1833	11.8633	16.1477	21.8524		9.2481	42.7011	7.01673	21.6705	39.5483	5.35037
UCCGU	12.9331	22.2758	15.1135	12.0477	19.7946	25.9457	12.4963	27.9188	34.5732	25.5907	9.83068	14.6739	19.383	10.1385	29.7425	10.7821	31.4249	7.21659	54.6776	19.3401	24.2888	9.76483	15.636	30.638	5.43172	8.26799	20.8073	14.2737	18.8249	6.7488	8.71229	62.9367	8.09051	16.8298	3.89699	27.4482		15.7901	13.7605	5.9425	5.07318	25.1914		16.4822	30.9113	9.49707	12.5791	31.6026	3.2253
UCCUA	-0.0259235	13.5483	17.0026		14.3474	15.2551	4.70988	16.1461	6.80607	0.170087	1.61625	8.56146	9.65274	3.69162	3.94932	4.60693	6.32318	1.99826	12.5444	4.23456		1.19268	-0.0855831	6.80552	1.95755	7.46286	3.72435	5.48132	6.75396		2.34866	25.3192	-1.37083	8.76959	-1.33755	24.6472	11.5619		3.12769	4.95926	3.45758	28.0466		22.7226	10.4617		7.64773	11.7338	7.29607
UCCUC	14.4383	57.9355	48.9938		26.1049	65.0122	22.9772	17.8455		31.0527	11.7457	22.5647	67.5553	19.4386	38.0369	18.6835	44.0339	26.9671	60.694	24.824		3.19175	5.85995	27.6623		1.86611	11.1831	9.65273	18.7736		7.71312	79.5842	5.7573	25.2585	7.27799	148.584	28.0945		10.3025			55.6627		9.17762	56.9482	4.46121		45.4804	38.7775
UCCUG	19.6898	56.6889	31.3688		39.4952	52.0395	27.7408	23.0606	45.4279	29.5	17.0923	35.7546	31.8894	19.5077	46.5022	19.1265	58.297	25.7379	77.4359	32.7013	4.58378	6.26156	17.5163	39.1668	8.07556	9.40302	26.1078	15.1663	27.9704	5.58503	8.58488	92.9912	11.6884	22.6561	15.4104	55.2587	3.65577	9.14191	20.3742		9.94484	31.9085		26.6536	61.6855	7.12482	16.6224	56.4381	15.0217
UCCUU	28.7951	63.7276	50.9315	2.33869	58.7461	66.5663	25.4593	54.4647	78.6966	14.2863	19.4467	38.6703	51.041	14.6148	48.7846	23.4732	48.2301	31.9105	70.5173	24.7576	0.195681	1.16805	32.2058	32.9652	10.0818	25.5642	38.201	19.9802	24.9185	0.443176	4.62467	110.78	15.9994	30.8732	14.9016	85.6032	24.1129	6.04818	22.2604	-1.29381	13.6981	48.0571	-2.645	32.1073	64.7469	4.54197	-3.01277	50.4282	54.0418
UCGAA	13.1667	2.9547	15.082	1.71038	54.5492	16.1017	2.43367	4.47329	2.99755		2.85843	4.85246		3.32895	10.2518	7.14519	4.66954	1.94802	23.0454	15.4741	0.614168	4.96287		15.0342	3.09136	1.63764	6.91467	22.5616	19.5812	3.68662	6.03969	68.4937	-0.330139	21.2518				1.60541	4.69777	5.16298	1.8419	6.2117			7.02616	8.41827	16.1681	8.2216
UCGAC	19.6164	9.44747	20.3613	6.03672	44.5695	36.0219	9.89792	9.11706	5.30521	12.6692	12.0673	13.9247	15.5852	9.93471	26.3538	15.6854	25.3281		44.6176	33.1544	7.70368	7.02922	0.854075	28.0525	4.91754	3.1655	11.227	23.5909	25.4703	5.44452	18.2501	97.8243	9.74874	26.6351		5.88116	1.51839	3.40492	8.72735	-2.19949	4.23144	16.6714		1.86256	26.6819	7.17981	13.3415	26.1131	-0.51679
UCGAG	31.1407	6.6861	21.3518	15.1948	50.0592	36.5446	15.0959	9.46504	24.848	18.8855	10.6978	5.59971	4.51473	10.0284	36.0711	10.9109	24.268		51.8408	37.9103	4.48044	15.4885	13.7546	43.1102	8.99102	3.54466	32.7113	27.6415	38.4489	10.9018	18.3767	97.4093	12.7306	24.5888	1.17351		1.01263	11.1642	14.1219	22.7098	15.3869	7.20897		5.71843	17.2987	11.2654	34.1905	29.6592
UCGAU	14.8271	6.59397	14.1942	6.29841	44.4304	22.0343	8.99038	8.74741	11.0028	6.09012	6.57693	6.95841	7.98798	5.12406	17.1616	12.6309	14.5382	1.33266	26.0426	12.1268	3.60983	6.96845	6.25725	18.2551	4.58237	6.64342	9.57606	18.3044	18.5524	3.06344	11.027	55.8974	4.08234	19.1109		6.24065		10.9956	9.78012	7.27145	6.65893	12.7179		6.54708	13.8299	11.5944	15.9248	15.1009
UCGCA	14.357	9.08831	11.3968	5.72342	19.2621	23.7606	9.82618	8.8138	4.29355		4.95507	4.10262	7.38401	6.1099	18.3302	7.20684	16.4033	7.946	33.891	17.3972	6.36334	5.5965	3.06803	18.488	3.96434	0.840908	13.0613	10.7973	14.2403	3.58943	9.16202	66.8641	4.63662	13.4297		6.17826	8.48868	3.77326	8.06441	5.75877	1.40114	11.8772		2.01151	13.0811	5.96974	11.8549	13.5706
UCGCC	14.0676	23.8853	19.0299	5.58234	28.9449	42.7463	16.7021	17.9067	46.0451	72.7499	10.3714	16.9076	33.3338	12.1704	49.9642	25.3443	53.9604	18.0839	91.1654	40.4558	3.77293	11.6601	19.7608	45.7704	8.80792	0.856876	33.6887	17.3	27.1259	10.9384	22.4766	93.139	7.69458	31.5886	-0.150922	38.1678	-1.4614	2.05495	10.1547		2.90764	20.7907		5.49128	39.7036	8.75075	7.73858	30.2793	2.01671
UCGCG	10.9235	7.63355	8.79777	22.2571	10.7133	30.8983	17.9632	17.1688	42.2132	32.9177	12.1281	7.92764	13.0062	11.0119	50.4443	17.2002	44.9031	24.6026	59.4209	27.5869	5.48659	14.6535	25.7126	43.072	15.0311	-0.656564	26.4933	7.21019	12.9289	22.329	17.368	63.5977	21.9693	20.0445		2.31707	-1.63072	18.8687	14.719	0.244234	7.58855	4.27981		5.645	21.2639	3.63434	5.78958	15.676	1.31091
UCGCU	10.1997	13.6072	14.9854	8.312	21.0024	22.5252	13.0024	7.32172		32.8891	2.98787	16.4728	17.3356	14.5511	29.4564	14.4649	35.6106	10.1467	52.8607	22.9965	3.51642	14.0603	4.38613	28.3994	5.35647	5.75193	12.5053	16.4888	16.9846	9.91642	13.0907	66.2461		18.7129	5.11444	6.41988		10.8755	9.93534		4.17142	12.1811		2.74382	32.1882	5.10093	17.5764	27.5418	1.2248
UCGGA	18.2821	9.94921	10.9323	12.6917	35.8332	28.4696	12.8302	4.96059	29.3091	14.9743	9.82465	7.43712		10.9601	28.6592	16.6014	25.4206	11.7919	46.1899	35.9621	4.48688	7.89722	19.6923	34.3389	14.2719	4.52869	16.9753	19.6898	27.7577	9.20506	12.8333	94.9787	12.4209	19.1074	-1.11606			15.0012	16.3371	13.3583	10.3454	6.16059			18.5641	9.11166	17.469	23.2096
UCGGC	20.8586	19.225	15.2635	21.7486	24.8378	39.4062	12.2584	10.2584	61.2938	66.9701	10.6686	10.0122	19.2238	10.7552	51.6187	18.6009	36.2686	27.8628	71.5921	40.0354	3.37988	13.6613	33.8738	53.194	18.5665	1.07176	31.2821	15.5367	22.728	19.14	19.5019	90.5367	22.4909	31.8544	0.832212	10.5962		25.2799	12.6936	5.52262	9.37373	20.9215		0.872319	32.4358	5.08441	13.2434	29.7667
UCGGG	42.4792	23.9991	14.1735	51.717	26.0305	46.701	33.7185	23.3291	190.217	48.401	23.4117	14.8503	12.4911	14.5764	88.4115	24.8885	87.4608	62.3077	100.851	38.1391	11.2489	23.6432	126.705	61.2667	41.0484	2.65354	89.2997	16.6656	31.357	58.9322	19.9418	64.6259	89.5105	30.9831	-0.64837	3.51558		38.7064	33.6346	21.5864	41.6411	21.0826		6.19115	35.0608	4.23989	22.1891	39.0424	-0.0922191
UCGGU	9.56418	11.6667	9.95145	16.9609	16.4745	17.8979	16.2019	14.095	23.3683	44.3976	8.77594	11.4672	5.04444	11.571	31.9395	11.7408	38.6238	13.7147	40.2068	18.0066	4.12073	13.206	23.5204	29.5595	13.002	8.03504	34.512	8.22455	14.477	16.19	9.28326	51.1079	13.9242	12.6138		5.84265		36.9321	11.9351	5.75027	6.04699	8.36871		2.79129	20.1425	2.95587	13.7554	19.3465
UCGUA	5.73698	4.39556	9.39164	4.72616	15.7397	7.05357	3.55306	10.9976	5.19406	4.98929	3.29611	5.00002	1.35312	7.14045	3.82169	5.18441	6.6901	1.92273	10.5826	8.48379	1.69386	2.86293	0.747684	8.0432	1.89187	8.41203	4.48219	6.31606	7.25731	3.28666	3.83276	28.9658	-0.214652	9.38806		1.59056	1.52802	5.94749	2.69345	11.4028	2.5738	4.34485		13.6149	6.59568	3.58404	10.1633	6.01578
UCGUC	19.7651	19.1549	22.6157	6.50727	33.3718	39.7699	10.1991	26.0882	30.3473	37.6241	9.93692	12.0442	27.8125	6.54931	35.489	11.0935	32.6149	8.17593	65.8163	27.5368	3.11417	6.38387	6.18097	29.3049	4.83026	2.2717	6.76481	16.1333	18.0168	6.93264	13.4483	108.425	7.11149	26.7826	-2.58439	35.593	1.29019	11.3965	9.86837		1.09024	15.2036		7.08226	32.2826	2.66239	8.55851	25.4726	2.64809
UCGUG	18.9406	18.5272	17.3221	15.1516	32.2692	38.2042	19.687	38.2286	46.5278	40.4064	12.9916	21.2762	6.35152	14.9361	28.408	18.855	43.9542	13.6063	50.7718	34.086	16.5409	15.395	20.1599	47.1982	13.1082	9.47569	24.2884	18.6377	28.4074	24.2305	16.6651	72.4338	11.1466	21.297	1.67694			38.8574	16.0307	0.925887	6.92506	11.1665		14.3124	37.0954	10.1359	27.0998	37.9665
UCGUU	19.3788	18.0461	20.6301	8.00696	34.8804	38.4734	15.2624	41.9381	41.3546	21.1855	12.896	19.3568	13.6622	7.53335	26.0548	10.0578	27.3834	16.2192	52.0755	18.1746	3.16821	5.72325	12.9778	24.8471	7.79067	17.1026	32.2659	16.0952	16.4492	7.0349	8.27296	79.0444	14.3452	22.8176	12.8404	7.22899	5.39154	30.9955	17.4782	10.88	8.00688	15.4432	-0.819397	28.2958	26.3334	6.64407	12.3424	24.3748	4.44634
UCUAA	0.0993214	12.7104	16.9175		24.0143	8.97759	5.113	20.8008		-5.59916	1.32808	8.5349	-0.880727	2.2407	3.72453	1.8713	-0.751294	-6.85674	2.56296	-1.48087		0.282312	-2.86071	2.72587	-0.0348751	13.3155	12.0118	10.9328	2.46276	-3.08153	-0.120279	25.366	-6.18352	14.0421					5.66011	2.01202	5.10422	16.5877		44.3117	9.82336	1.36691	0.00646616	9.90906	-1.59175
UCUAC	12.2413	18.3615	20.3028	1.29366	46.777	32.552	10.0086	21.3661	4.11473	8.29264	3.14128	17.8774	10.9601	8.14668	12.0339	11.4999	12.3852	1.34191	21.2177	18.5965	3.34936	5.75595	2.13537	18.7099	1.68149	9.38685	9.50892	16.5275	19.9368	1.15747	11.0914	79.3716	2.56599	20.8986	-3.91531	12.9939	29.1395		-0.471243	-2.17222	0.433491	61.0703		20.5156	23.8599	4.33645	14.4091	24.7196	10.5061
UCUAG	3.16028	10.3458	25.4074	0.401197	12.2694	27.6974	4.90683	9.61198	12.4883	-2.08775	0.926367	9.23255	0.680248	1.55823	5.88822	2.53258	6.55054	6.34201	11.1449	0.49397	-2.53724	0.502576	4.75306	4.95677	0.231502	6.45846	12.1989	0.352203	-0.198934	-1.62954	-0.707577	20.5863	-1.31189	8.03896	4.53244	-1.45347	-1.94837	7.45605	5.64028	64.3237	16.0636	15.1452	-10.6886	30.7289	8.05208	1.70155	-0.102053	14.0458	1.25044
UCUAU	8.42732	13.9919	15.6948	1.07233	43.3894	21.9398	11.706	38.1281	-7.5283	-1.2792	2.46697	17.9085	0.388402	5.1378	5.3	5.19233	4.11379	0.237585	10.4428	8.30264	-0.715219	3.5798	-2.72381	12.361	-3.34372	28.4531	10.1403	12.0888	14.4122	-2.10886	2.80493	47.0843	-2.30688	17.9435	0.335981	2.24367	13.4545	2.57526	11.0714	11.8029	5.93618	31.4677		74.1817	22.402	4.23357	13.9349	20.3713	5.77583
UCUCA	13.708	11.8312	25.2085		19.7853	18.9504	5.25967	17.5922	-0.146598	-2.95646	3.08377	9.05179	9.56726	2.9458	8.77271	3.16755	9.58033	7.53586	12.2805	6.7083	-1.18071		-2.51593	9.05146	-1.08173	-2.24356	4.19901	7.63057	9.47153	-1.76647	-0.146009	48.6646	2.3852	13.8344	-8.56833	23.4847	66.1665	1.42696	4.64455	6.28768	-0.0528188	55.3284		5.95075	11.5947	4.28031	2.73062	16.7607	8.07193
UCUCC	23.5702	56.1236	62.4158		29.7915	71.7917	32.3449	25.0948	34.6253	36.452	15.6904	32.1246	85.997	17.6849	36.0585	25.2415	49.1748	31.9269	72.4355	26.7631	1.80625	2.603	11.0282	28.7475	3.6491	0.189684	22.6075	11.5311	18.0495	2.72569	5.76924	90.8176	10.8369	31.6225	16.8321	130.301	29.3486	-2.32794	15.9951			56.589	0.053673	17.304	61.1012	6.42766		41.3123	41.9339
UCUCG	19.5041	21.4552	20.7423	12.3826	21.1369	31.3481	15.7446	26.0285	32.4288	60.5863	13.3468	12.3525	14.176	6.19873	29.6146	15.1616	39.4119	17.5703	60.9981	23.5476	1.86424	5.10683	14.8953	28.5281	8.73284	2.75831	11.8252	12.021	16.8236	12.2184	12.2773	61.1468		20.7331	2.96031	9.45728		20.5791	12.2665		3.87673	21.7506		3.49296	29.9393	6.22681	9.19989	29.4116	3.79795
UCUCU	22.0701	46.2144	81.0675		24.2063	64.3408	22.9724	44.1935	36.984	13.6164	10.6824	22.827	32.4384	11.4252	30.2628	14.1033	34.532	32.491	46.2886	11.7748	-0.396002	2.28439	13.5208	20.7501	2.77176	7.23591	16.787	5.54095	10.9747	-0.589319	0.764454	83.7272	5.1204	21.886	-1.84425	41.5954	32.8838	14.832	8.14086		1.09774	48.2603		18.8199	40.3875	4.7465		42.7258	65.6611
UCUGA	14.9975	19.4048	24.7153	1.10711	39.0731	20.0513	8.97153	19.8905	22.172	2.44306	4.43237	14.3674	6.84233	6.91845	9.32222	6.60979	10.5178	7.61773	24.1015	13.3781	0.187702	4.39377	5.02582	13.2532	3.827	7.23786	16.8508	12.9889	14.9529	1.44331	2.03352	63.0327	-1.37667	19.0667	-2.82999	2.43825		17.0833	12.7191	13.2078	6.60992	25.7215		8.20455	18.5719	6.47311	8.86191	23.9457
UCUGC	17.7486	45.0675	39.3352	1.89675	27.9055	47.7785	19.2498	27.2527	37.8761	32.3672	5.62223	19.0101	24.9289	16.2318	30.369	14.271	43.1768	27.0728	68.2063	24.8666	4.1864	3.62207	14.4327	28.6964	3.85096	4.94314	17.8187	11.4508	22.5744	3.40754	6.19124	75.3765	6.1329	26.3653	6.43414	27.5986	-6.45651	17.6639	10.6232		-0.708648	37.5705		12.148	45.5101	1.9388	4.71589	38.3812	11.009
UCUGG	24.5449	34.2152	19.4729	18.6785	29.8292	28.0855	25.8724	36.9054	105.077	23.1345	18.4079	15.7546	13.6502	7.45019	41.682	10.7005	50.5344	34.7434	63.8161	23.3585	3.66871	6.02235	49.7074	39.9754	17.1269	6.35174	48.6563	7.30768	19.9716	16.2264	3.51086	71.0463	21.1474	19.7881	25.488			65.4011	28.5114	17.1449	26.5361	38.57		6.94991	41.5155	3.80795	23.4248	46.0699	1.79961
UCUGU	20.3001	51.4634	47.7994	6.94811	27.3091	56.2954	19.7479	75.439	57.1026	5.70085	10.2173	25.245	13.121	15.9821	23.4923	11.0474	44.0947	21.6461	48.9091	15.6286	14.5831	4.98599	22.1848	18.5204	5.56471	37.1477	39.3656	6.61649	14.0265	3.55732	2.93786	62.0948	1.17677	16.5703		30.8152	-4.53151	67.7454	21.3029	2.91824	6.77288	33.9583		45.3978	45.2802	2.47905	7.29963	42.7226	6.33092
UCUUA	7.7274	16.896	29.9608	-1.76666	44.7248	23.6078	11.8395	43.8058	0.280638	-5.64976	4.56878	12.8579	2.65016	10.9099	8.82984	5.89139	7.01152	-0.842025	15.2509	1.01485	-1.30976	-1.38874	3.91895	9.82059	-1.93562	28.7071	21.5296	11.4938	10.3022	-2.10853	-0.759177	43.1098	-2.06699	20.0363	-16.1474	1.54373	6.33378	0.106973	8.92867	25.1436	6.75942	28.5496	-7.92181	85.5496	15.8182	3.04196	10.1138	16.1778	5.01358
UCUUC	34.2384	57.0171	69.7399	8.01004	71.1315	106.146	27.7636	55.161	45.0092	30.9121	17.0795	39.5615	51.1305	18.6461	48.1287	28.6646	46.4407	30.0948	78.6416	39.9232	7.62979	8.80159	21.6008	46.7291	6.09144	8.3154	24.3526	38.4102	39.8215	1.72813	17.7506	179.533	19.9849	59.7007	-8.44972	77.5845	45.6062	8.89652	11.1588		-0.685204	85.1257	-3.6024	43.044	56.7872	8.31401	6.34806	67.4389	79.8625
UCUUG	27.5657	43.574	31.8521	6.78706	59.3794	45.5675	17.0762	77.0919	59.7203	8.82551	13.2338	22.9063	18.4544	10.669	32.3027	9.51162	35.9458	31.5045	53.283	12.7042	-0.60663	2.75114	34.4226	29.3387	6.63073	33.4588	42.6157	16.7238	20.2726	7.33226	6.83376	86.3321	8.96633	22.0217	-3.31178	14.5558	-3.75826	64.026	19.4299	10.7753	11.2247	38.0858	-8.36591	39.1438	39.8496	3.64282	6.3899	40.2525	19.4344
UCUUU	49.7492	60.669	104.112	14.3489	122.804	124.386	65.8121	188.559	59.4712	1.77024	53.8425	55.3905	30.2158	17.304	58.4038	34.3187	65.0668	38.084	86.4836	15.4604	-2.93102	1.43193	37.79	53.028	8.73682	73.0386	74.2471	21.6611	40.1897	1.86212	6.11984	150.481	23.4903	78.7727	140.024	22.8606	64.1013	45.1495	53.9197	21.778	25.5087	54.7462	3.6386	186.273	92.4214	2.98846	7.61399	90.7492	113.639
UGAAA	4.17094	0.753779	12.3442	1.26754	72.4282	2.51585	0.373837	4.75249			1.79561	5.12333	-7.39014	3.71695	1.45922	2.5686	-9.04834	-7.98692	-5.52176	4.65699	-3.57819	1.21748		2.64243	-0.439875	17.0124	10.1076	27.4561	16.4345	-6.22696	5.98602	27.1787	-11.1675	19.5089					8.77449	14.4569	-0.821999	2.40697		48.7765	6.32682	4.54531	14.416	1.99312
UGAAC	15.5494	9.38336	14.4973	1.10915	56.0306	19.8922	6.93341	6.44444	-1.58779	0.0875981	6.34983	10.6993	3.78059	3.67684	9.89361	5.02544	5.72977	0.00781091	19.2428	19.0634	2.39971	7.13995	-1.70807	17.1371	2.4047	10.9565	14.7846	25.8997	23.9878	1.97355	8.20372	58.6266	-3.29421	19.5857	-8.61017		-4.94416	-1.27514	6.10593	-2.92091	-0.209335	20.5469		24.9506	19.4038	6.53862	12.4216	17.1255
UGAAG	36.6999	4.77502	33.5045	2.91164	122.555	37.7836	9.15987	2.2202	0.0862104	1.16969	2.89037	9.50682	-0.598369	7.34795	11.5711	10.2402	11.0828	1.60818	33.0272	29.9782	-1.34855	6.91372	0.0668095	24.9399	2.33213	10.2901	16.9222	49.8016	49.1827	3.51509	13.228	126.487	0.462258	43.4505	-3.05029			7.52712	12.8708	41.5888	19.3892	4.27762		10.3087	17.9915	10.0265	49.427	25.9353
UGAAU	2.4185	2.93968	7.33051	2.12136	46.7797	3.08555	3.0412	26.3795	3.86383	-3.64154	1.23124	9.95041	-3.86735	5.00942	1.69391	2.87595	-1.02863	-4.0695	5.79874	5.10677	16.7085	-0.589978	3.4367	6.60205	0.488305	29.8602	15.1503	12.0138	11.9419	-1.97303	2.35753	19.6679	-2.05831	11.4973		-3.9367		17.2266	10.2032	18.2016	8.07624	17.7431		59.4739	11.4328		19.8816	10.4228	-8.0129
UGACA	3.53105	3.44641	19.4037	2.45472	40.6645	15.0722	3.16934	-0.602583	2.21926		-1.08309	4.76517	-1.66228	3.76129	1.52497	4.23206	1.54011	-0.763096	7.28694	15.0592	-0.139723	1.03351	-4.70127	8.65234	2.37624	3.57692	8.77841	25.0632	20.2288	0.640169	3.90662	47.1828	-1.45129	10.7704	-6.80101		11.8045	3.18396	4.24532	10.3586	2.06033	11.6023		17.2626	5.46649	6.34932	24.957	8.31112
UGACC	17.1109	35.3399	39.5075	-1.75459	50.1797	46.253	16.3403	8.75094	33.1443	12.8839	14.5853	18.506	17.5043	11.3858	23.6419	12.5679	32.0745	7.71323	48.7037	26.5632	14.3293	6.81366	6.45748	31.5557	4.93792	4.29091	30.1353	24.117	44.4285	9.93319	13.0426	79.63	5.07228	24.3361	1.16101	22.1016	-0.997723	3.69335	11.5235	0.491036	12.6929	23.9731		16.0603	39.9616	9.36849	27.3664	34.7818
UGACG	14.756	16.5948	17.6759	11.9849	30.531	30.059	19.4009	7.91782	38.7517		8.45653	9.75915	4.2398	10.4812	21.8018	9.97951	27.2536		36.4587	24.6746	14.4752	6.9276	12.8873	23.7015	8.88617	2.67181	30.5536	17.4831	23.7557	13.7234	14.2545	76.9018	10.4403	12.8175	-1.28178			17.2481	7.10672	3.00525	9.061	15.3756		5.48911	20.7393	3.84304	22.1393	31.3071
UGACU	3.12472	16.5839	27.7251	3.43847	31.5146	25.6559	7.03694	24.6264	9.24003	0.534103	3.61106	9.73818	3.13991	2.90267	6.77982	4.07684	6.31119	2.85288	18.1986	13.0328	16.02	2.89017	3.79569	13.8133	-0.79661	11.5412	10.359	18.7306	21.0585	2.48978	2.32483	39.1005		8.17335	-6.50998			18.3216	5.35564		1.00527	20.1471		29.0664	16.4095	4.83667	11.8497	16.0682
UGAGA	6.69481	1.59713	9.75582	3.91729	33.379	7.45069	5.8212	-4.48763	7.7204	-0.59035	2.70237	3.96777	-1.36528	3.60684	4.45405	4.01006	3.61145	5.08133	8.82959	8.42425	5.67567	5.26302	-1.45942	9.04755	0.116598	8.12917	18.6912	20.1342	19.4421	0.554869	5.54137	29.9835	-1.78438	5.54339	3.54166			1.31812	10.4163	61.8628	28.0976	4.66625	-15.0559	-4.40039	4.73213	4.23066	33.9933	7.27224
UGAGC	18.1304	22.3911	24.6793	3.01419	27.1974	24.0558	11.6014	8.44807	34.5998	24.1545	13.323	13.5337	4.79535	10.8343	24.6523	9.6112	26.789	16.1401	40.4208	36.0767	12.4293	7.46664	13.6174	24.8869	5.96033	3.83838	35.2815	20.6006	34.9932	6.99095	8.14368	69.9172	4.20986	22.0733	3.29867	-0.704097		22.9228	22.0547	45.7618	33.6394	14.8425	-14.3728	-0.271896	22.5052	6.49583	26.1634	31.0018
UGAGG	42.762	24.8386	19.2424	41.7067	40.6436	34.9851	29.4967	21.9054	120.849	17.4099	17.3899	12.2952	7.25438	7.67477	43.1672	8.77007	45.1242	50.226	65.0201	31.0648	8.08114	14.3737	80.8971	41.2067	27.7685	1.53975	88.7447	21.8018	29.8676	34.0367	8.21969	73.5301	41.9171	22.7457	5.87101			61.5621	29.5519	138.616	84.7571	17.411	-11.1609	9.96167	32.1494	3.85945	32.9955	51.9012	-3.33529
UGAGU	8.48184	7.84263	34.8193	10.5597	12.5938	8.75337	11.9104	31.1593	38.2513	5.26711	4.97845	3.97834	1.15809	2.38609	4.73884	3.25457	12.9948	10.602	17.3739	7.34787	33.8123	3.50205	13.98	10.4945	6.74795	14.9528	40.8765	8.76158	28.6899	6.51506	1.71136	17.7065	-0.671571	1.82884		-1.41514		31.7048	14.1703	64.8598	19.7851	11.9602		7.45091	8.16924	6.02444	24.4009	13.8067
UGAUA	-2.89686	0.725498	10.4802	-0.386995	43.0744	1.58285	-0.157369	3.15151		-5.08169	1.26848	5.54912	-6.02857	3.50542	-2.41889	0.229836	-5.18804	-3.15865	-1.57136	2.85738	-1.73138	1.57474	-1.5607	1.0644	-0.865349	22.8823	4.29541	11.1509	14.2704	-1.80951	2.05526	14.4465	-4.99979	7.30898				3.03766	4.17065	29.2568	9.93384	3.59141		50.0354	1.34152	5.07494	53.6519	-0.0635525
UGAUC	11.9556	13.4976	21.526	3.95487	45.9242	20.9649	5.36212	10.7822	2.60433	9.33816	3.74447	14.0807	5.15878	6.98006	6.53442	7.76765	9.3918	1.41815	20.3463	15.0411	0.284258	4.48982	0.987915	13.199	3.00487	13.1715	8.02873	20.9912	23.3361	3.50926	7.35001	61.935	-0.879521	11.3603	-2.94825	9.48893		2.16926	10.0035	2.68	1.67508	15.251		13.0436	16.3434	6.76283	23.5253	12.0124
UGAUG	26.9651	12.5005	27.8771	16.1956	112.428	39.2596	12.8646	12.7117	22.3375	-0.0125892	10.5796	11.4779	1.76422	7.10078	13.0856	8.28058	15.9185	5.14901	38.9346	31.5585	12.2873	12.8937	19.9948	33.4634	5.01815	28.5223	27.5656	41.2513	52.7289	9.80812	11.953	91.0705	5.06334	28.8995	-3.51462			46.5511	11.7125	18.7087	20.3394	9.56359		29.798	17.6467	17.6468	90.459	31.4694
UGAUU	19.4095	27.3055	27.4921	5.32355	81.968	26.6089	17.1996	57.8599	13.6181	-3.61922	16.5458	29.1158	0.594207	14.9919	16.8045	13.8638	17.1905	0.330987	31.1845	10.4111	1.88009	3.24227	8.05245	19.4975	2.19787	53.3856	37.0967	23.2406	40.5279	1.33074	5.01817	73.1779	-0.88503	27.9401	31.5379	-3.00285	2.05841	51.6921	23.6551	26.4273	13.2579	13.7885	-8.03029	118.694	33.3335	7.46232	49.6824	28.91	-3.12731
UGCAA	4.05969	2.22151	5.37949	1.89922	48.9431	4.2146	1.72905	2.6779		-0.879417	4.0505	10.55	-2.6194	8.92189	3.04983	10.5603	8.00107	0.149555	8.5902	9.27343	0.0545899	4.2979		10.2577	1.80538	15.9679	5.18026	14.9705	18.5571	-2.01477	3.83718	44.6063		16.0573	-5.3794		-6.29825		5.6582	1.77558	1.7474	15.7882		29.1946	10.3044	5.51219	17.2655	7.62298
UGCAC	57.0632	18.9705	9.62306	0.544026	13.944	11.3182	12.8529	13.8201	21.3346	3.50437	-0.50669	11.8416	8.7441	20.6475	17.2662	6.80104	35.9399	5.68549	26.2009	15.7479	20.4018	4.75641	4.44382	12.741	1.96995	11.2779	10.0268	10.5246	15.1249	8.49416	2.86334	45.4545	14.918	13.3407	-0.230167	4.31033	128.717	2.22821	14.6428		3.97788	32.688		12.2729	34.2943	7.12258	13.1495	18.685
UGCAG	30.2689	19.1577	49.1327	7.4541	66.018	69.2428	22.058	22.6405	46.719	17.5145	10.6816	11.3536	5.72961	7.44551	39.7137	10.431	46.3661	37.3705	65.515	39.8856	11.1526	8.62093	21.2115	32.2927	10.247	8.54352	60.9598	24.1652	41.9439	16.0481	4.9837	90.2387	9.90162	37.2158	0.521716		-4.05412	35.2819	24.9625	64.7654	30.4595	19.3317	-12.3757	27.0126	36.4228	3.71818	29.755	40.8828	-7.02323
UGCAU	9.60895	9.40985	5.26747	5.57688	11.3635	6.44283	3.01134	15.1382	20.4971	-1.78967	-0.937893	8.68241	-0.533158	27.3762	3.85452	0.194087	35.3292	1.80573	4.98276	3.38008	38.9165	0.0444181	6.2543	3.70346	0.921702	25.9467	9.75064	0.964353	4.30883	2.4177	0.203974	22.7777	-2.93641	-0.491297	-7.15561	0.798193	18.2356	10.8015	3.92383	1.42488	5.97363	30.647		55.6323	10.0178	2.46605	8.94531	10.5702
UGCCA	15.0663	29.1674	16.9659		62.2919	32.2273	11.2864	13.568	8.94037	5.56726	12.2581	15.762	10.9616	11.6803	17.8928	10.9152	30.2546	11.1968	45.963	31.7262	2.04914	6.94367	-0.988606	26.6728	2.42681	13.6555	22.1151	31.3216	42.0138	1.93993	5.71322	72.3632	-2.08926	34.1789	3.47531	12.327	4.77209	6.33742	10.7784	7.4292	13.982	23.8979		26.9807	28.3501	9.22919	37.5379	30.2725
UGCCC	30.9332	69.5948	44.4248	-0.0786417	35.0736	58.1486	29.2446	17.362	103.261	37.4649	22.41	30.8492	59.2387	18.7983	58.913	22.6639	64.8997	42.1319	77.7389	39.8886	7.65887	10.5259	29.1213	59.3585	6.29511	5.99466	55.7779	27.3899	46.4756	6.73299	9.87167	78.5641	11.1812	42.6724	8.15881	170.222	8.33369	12.2566	13.979	6.71468	24.0781	42.2943	-14.4034	7.25713	66.1749	3.22209	21.6507	65.4332	-0.402231
UGCCG	29.6608	31.7079	18.676	18.7802	34.242	59.9805	29.6376	26.4864	96.3415	97.5666	20.6827	20.0969	28.2705	19.2745	61.8007	25.2852	54.6701	42.703	85.7748	54.0153	12.2056	19.3797	45.5654	52.1015	24.5507	2.72288	52.2082	20.77	28.0097	27.3153	23.1774	94.6018	37.1668	35.7838	4.47309	12.2741	-2.15541	41.6957	21.4307	11.3516	21.0211	27.3478	-6.0221	17.9355	54.2185	4.45698	27.2386	47.1229	-1.58989
UGCCU	11.8568	56.7892	29.2774		27.1098	33.5465	22.7266	35.6162	9.46497	12.6943	12.9646	21.339	17.5607	16.965	26.9497	10.0146	53.1714	22.8069	52.0308	21.7965	10.7532	4.87302	7.99578	21.5928	2.57609	14.7209	28.9754	11.6532	21.3723	8.41445	3.3312	43.8263	3.03841	20.7379	5.0842	14.9683	-1.62491	24.4633	16.8058		10.0202	27.0225		39.7982	43.7871	3.35339	14.6606	39.425	-0.307882
UGCGA	18.62	6.06175	8.61994	10.4802	35.517	25.7557	10.0106	12.3364	23.772	23.2144	10.1187	9.1387	9.79918	9.83304	39.0869	12.3137	27.0203	5.59357	40.9694	32.0003	14.8493	10.5398	17.1176	34.8057	11.5668	3.50156	25.9168	12.5693	19.1628	17.514	16.0622	60.181	15.2132	20.1619	1.6418			12.5043	13.0902	11.5055	11.726	5.23335		9.70505	20.9312	7.86446	19.6347	22.6283
UGCGC	23.1826	19.5457	17.6987	17.2086	15.4053	46.868	26.5977	23.8705	52.9853	60.4442	19.7863	21.1451	12.1797	16.7177	54.5237	26.4969	50.5037	18.7692	73.1052	39.1601	19.9972	23.597	31.2897	48.0917	13.8793	3.3306	41.6736	21.1383	25.0945	26.0289	25.8625	83.2554	33.8196	27.8803		3.00291	8.64789	16.1345	11.726	3.69527	7.80212	14.3654		7.89771	44.3696	9.35251	14.083	41.2234
UGCGG	38.2597	17.9844	19.3279	43.1338	28.5899	52.3122	30.315	30.6234	151.921	90.6103	21.5137	11.598	9.38228	16.3091	68.5276	19.2492	64.5182	60.4832	95.8232	56.9264	12.7118	18.445	95.8865	62.9446	33.7818	4.41577	67.8643	14.4424	25.921	48.7205	21.0368	102.198	58.787	31.3402	2.92092	1.06697	-0.903483	42.4623	23.6224	16.8733	27.7413	20.1148	-3.14554	15.5527	44.5539	4.29942	27.1996	45.5387	-1.16403
UGCGU	15.7579	22.2557	15.1799	12.0935	15.5771	20.7258	22.7767	45.5103	46.2059	24.3824	15.9589	15.858	11.8455	18.897	33.7243	14.2526	48.2098	24.5617	53.2062	21.6297	49.6139	10.4684	24.4856	32.5971	11.5651	9.47542	47.931	6.54619	14.7784	20.8366	8.91341	46.297	11.2851	12.4654				34.4765	15.2311	3.50141	8.82588	22.9915	-0.107018	17.6051	27.1409	3.87306	9.38136	31.522	-1.14701
UGCUA	2.01212	10.2017	9.14487	1.76541	24.1781	9.84855	4.93947	7.16452	-5.54045	3.77059	5.36633	12.1329	2.0729	8.97096	0.141666	6.6228	3.49749	3.5706	3.23918	4.59983	-0.157315	1.44826	1.45426	4.84186	1.42834	22.8523	6.8097	9.29687	13.8158	-0.0394952	4.53485	19.4774	-2.36873	4.09778	-4.33359			5.65934	4.16483	17.0816	5.67197	12.6309		44.1616	11.4838	6.80568	10.2162	8.80727
UGCUC	16.402	42.3667	23.3912		27.3881	22.9449	15.4703	15.0599	9.13249	23.47	7.2695	15.6401	12.615	9.32965	23.992	10.0998	33.4103	14.5999	42.0399	25.7489	2.90135	7.98014	5.53567	26.897		2.85282	21.4818	9.44114	20.7858	3.08981	9.49907	45.1168	4.25699	13.1349	3.35888	16.9485	2.55212	6.80597	11.0776		4.5029	19.9884		16.4806	34.7619	3.06201	5.54062	25.9362	1.05877
UGCUG	28.1305	49.1332	21.4497	13.6977	67.8847	54.4738	26.4339	34.5643	30.014	50.5679	21.2919	34.2692	14.4753	32.6408	47.6327	19.1859	79.6137	33.552	84.4754	48.4728	10.9439	12.9661	21.5371	50.5732	8.59866	31.152	38.7231	20.5868	52.7034	27.2228	15.6601	114.991	13.7337	32.4648	3.45396			58.9768	28.8652		21.9527	22.9707	-15.4753	39.4566	58.4843	11.5809	44.0038	62.6957	-8.17978
UGCUU	19.0839	35.9901	39.7704	9.64031	44.5866	53.3143	24.2424	52.75	46.8106	12.7037	18.1598	35.7595	14.8	19.491	30.1254	13.8634	38.919	20.9292	48.3239	12.5339	4.14032	1.61715	21.2386	28.8135	8.66327	41.8315	42.1104	13.9743	27.0645	1.62578	4.54707	76.1473	4.86165	24.8975	4.789	8.50893	-3.19141	51.7712	21.2861	0.856476	12.5747	28.58		58.5922	45.3509	5.53419	3.02288	48.9531	15.1635
UGGAA	13.3067	-2.91207	9.71315	2.67056	83.8317	13.1282	3.11666	-7.94476	13.0149	-4.53001	-0.00066363	3.08315	-1.26323	1.57743	3.69764	2.89159	1.8683	2.27818	11.2282	15.9416	-1.56537	1.90657	4.53164	16.1073	1.03525		19.4396	25.4802	22.9437	2.52614	5.51168	66.7518	2.78461	19.608	-2.5969			8.72413	11.1691	18.9037	14.6621	-1.44118		-4.91079	5.15437	7.26208	33.2504	16.7673
UGGAC	24.0238	18.9551	14.794	10.0715	78.6097	43.2648	15.9159	12.3258	53.4474	12.6244	12.9986	13.4176	9.54259	7.2966	32.1386	13.4325	37.01	13.6849	68.1416	46.6807	4.94589	11.1934	24.0307	44.5222	9.70996	7.30157	20.9621	29.269	38.4877	18.9401	11.3296	126.283	13.7465	32.8639	0.165811	-1.00832	-7.09768	24.5114	14.8413	14.6408	17.7634	25.1909	-10.0761	1.91512	44.6168	7.42425	31.0941	50.4785
UGGAG	50.9705	14.5565	13.9699	49.8189	83.9175	52.7229	36.7455	24.7676	130.847	17.954	21.7883	13.6616	4.56728	8.75902	47.9481	16.8975	46.5278	40.8288	71.8364	55.7796	7.21827	14.0325	76.8322	51.3931	29.5612	0.49384	82.545	37.0529	57.0837	28.3196	11.4653	138.349	50.7077	40.943	5.4654			79.5886	33.8609	95.2251	82.2744	10.9184	-14.7043	-5.68877	32.3754	5.733	67.5726	64.1259
UGGAU	16.9262	7.60628	11.7413	13.9712	71.1704	22.4881	13.7431	10.6615	39.5254	2.55211	8.44013	10.2585	2.17974	3.51742	18.9002	8.14923	21.0512	12.4231	30.8988	22.8646	16.2781	4.50878	23.4129	23.0119	10.2668	14.1459	39.7467	25.4535	40.4278	11.4506	7.17209	89.53	10.1749	24.4701				29.055	16.7926	12.0488	15.1526	12.6807		4.30629	19.6362	4.84242	38.1751	25.9844
UGGCA	12.5911	8.24941	11.3759	6.34695	54.7448	25.2706	14.4312	14.0573	36.3432	0.146467	9.72294	7.46796	0.934317	2.19301	22.3891	4.80227	25.0694	17.8258	36.3299	26.6129	-0.0606319	5.77696	9.88985	19.1372	8.3221	8.08145	28.4217	17.9986	27.1215	9.50181	4.69736	52.4799	8.2307	21.3082	0.412389			46.1545	20.7689	35.5695	24.204	12.8125		13.743	16.8807	5.62627	24.807	31.4222
UGGCC	37.4785	50.2443	20.5098	10.6879	45.8232	61.9941	28.5127	27.518	115.365	40.3659	24.8915	24.6521	25.2529	20.6122	61.1709	25.2935	70.2966	57.1948	90.2403	52.1102	9.13385	13.8549	57.8568	60.3357	27.9999	-0.82228	66.7133	22.6643	50.7472	27.098	13.1209	101.83	32.5887	39.1818	8.46721	34.7091		67.0458	30.8147	34.6872	43.2854	40.4151	-15.1405	0.762291	62.6608	6.50977	40.8631	63.9043	-9.72316
UGGCG	27.4204	19.6071	15.1428	39.775	24.3995	41.7857	24.2166	19.6904	107.146	88.6519	15.7817	14.6233	7.48196	13.4118	65.6602	16.136	62.3674	35.7302	86.7977	43.1141	11.965	22.1817	91.341	49.4117	27.9093	2.03114	55.9595	15.6107	28.4147	49.1233	20.1148	81.5007	55.6663	27.3173	3.5669			59.5545	20.7046	16.4095	25.5403	15.2507		11.7284	31.4397	4.38861	27.5483	39.4011	0.519972
UGGCU	17.9749	25.0696	14.3466	6.50559	33.6166	31.5463	20.0567	30.146	28.7264	19.1936	13.4875	16.0183	3.2501	20.1548	34.3811	12.6919	47.8753	28.9502	55.682	24.1558	10.5788	5.93978	19.5966	35.848	8.63145	10.819	31.1179	9.76269	24.9449	15.4116	5.62325	56.4244	12.4205	13.2377	8.41253			67.2838	25.2106	28.4446	26.6132	11.0899		12.7879	32.3215	4.28863	29.4204	39.4017
UGGGA	36.2637	21.0479	6.93664	46.1439	39.2303	26.2934	40.3006	31.8729	228.484	10.7648	21.94	11.2737	9.3184	10.9863	72.2429	11.3427	75.9025	72.2276	64.3843	19.3054	7.54078	8.40619	158.488	43.8891	43.6133	7.9731	105.163	4.36873	11.9491	59.6269	4.63307	47.0524	94.3693	18.5261	-4.71135	-9.30893	-14.483	43.8	38.0871	73.5455	108.885	20.8355	-12.1611	6.20976	35.1251	5.58003	30.3111	56.0691	-11.0605
UGGGC	46.8682	45.4143	18.2397	37.5191	28.434	50.9546	42.6431	47.8048	198.099	40.1241	26.8548	25.7585	28.54	14.8747	95.4456	21.7166	95.6652	83.4528	97.6989	42.9208	9.56148	12.9044	121.419	64.6939	47.0499	-2.56882	85.2745	12.3854	26.2162	57.7022	11.1123	71.8014	84.8991	39.6424	3.07854	9.47815	-10.7661	87.1584	31.1773	57.0976	72.1139	37.0935	-12.5044	1.38491	55.1316	1.94419	41.1061	77.347	-5.67656
UGGGG	99.5797	51.5921	17.5248	115.511	18.3579	83.1565	102.191	88.4539	479.686	28.9724	58.0928	35.4257	35.7259	29.7039	163.699	34.2947	187.179	200.215	162.598	43.4601	10.5754	10.8122	325.029	116.206	99.563	13.2666	190.626	3.47194	14.1375	137.448	4.4517	52.6169	222.323	44.4429	26.0496	-1.30938	-16.6473	97.7284	73.9858	111.589	140.296	68.455	-10.7582	6.04047	76.6896	0.0965558	37.754	106.181	-14.2409
UGGGU	45.2624	28.5371	12.4039	38.4404	5.73766	38.684	72.4518	52.5374	168.169	10.7477	33.7474	17.549	26.0802	14.8769	77.9727	15.116	88.8149	80.2131	78.3512	9.71917	18.585	10.4675	148.632	50.7175	39.6841	10.3409	129.467	0.965336	6.78987	75.8583	2.91521	11.999	107.577	11.4728	-0.0598037	2.09606	-7.32641	59.1779	47.1485	30.5103	71.4553	13.2363	-10.7702	12.7103	39.8001	3.45121	20.3885	59.307	-6.24261
UGGUA	-0.676812	0.365116	0.199731	7.16968	13.2439	3.76597	4.38391	13.4992	13.7349	-1.86685	2.82597	5.29291	-1.18374	1.77881	-2.63904	2.416	3.85787	3.82999	2.79902	3.39186	-0.0483129	6.76215	5.58618	3.53178	1.57343	22.138	29.0235	6.57418	10.6197	4.07135	0.341936	6.76149	0.953605	3.97018	2.47603			24.2045	14.2533	29.1037	19.7919	1.5719		26.2434	3.22954	2.92227	14.3943	2.56935	-11.2444
UGGUC	9.36275	21.082	10.1342	4.49648	23.155	21.5721	13.4303	29.365	38.89	16.3865	10.475	14.4274	9.98582	6.78492	25.5827	8.54739	31.8409	16.4189	32.4595	19.5605	3.38884	8.07391	19.0818	20.6765	10.2296	2.33247	26.6447	9.99442	16.8689	15.7677	6.56838	29.7758	12.8205	15.133	6.79766	8.7105	-8.85136	45.4915	18.629	10.3589	17.1393	8.89347	-8.20132	12.3472	20.547	7.85521	20.7855	26.5945	-1.266
UGGUG	40.066	24.3348	13.7505	36.092	46.7008	41.3503	39.7054	37.7281	149.65	24.1769	22.6001	17.3513	9.7008	10.8793	54.6825	16.9411	64.2313	42.4919	77.5488	33.1659	21.5962	17.1891	92.6612	39.2462	23.258	20.6967	98.0651	14.252	40.6827	54.4063	8.01847	59.074	72.75	25.5126	16.8595			122.835	41.0713	29.4951	60.7528	16.2324	-15.5257	10.9029	40.6735	4.3668	63.924	59.169	-5.48546
UGGUU	17.5715	16.071	15.5645	21.8843	39.3258	32.6283	23.7318	58.258	71.5883	4.11929	16.9195	15.0613	8.48375	9.1013	22.8398	6.31299	39.6654	29.3886	44.1993	10.8655	4.06257	7.82179	40.2705	21.9727	11.8334	27.6783	85.7402	7.31432	16.2131	15.9471	1.96593	42.6708	15.5008	18.777	1.14428	-0.416091	-7.00274	72.5483	30.5473	16.3849	22.1036	15.2575		44.3601	24.5546	3.5695	17.3459	28.0814	-1.6087
UGUAA	-4.53383	17.1341	4.50246		16.7789	-1.79092	8.1186	18.8964			2.31771	28.8786	-1.17214	9.65444	3.9466	8.85562	2.82961	-3.72296	-1.9921	-2.07202	-1.87312	-0.164918		0.606236		87.16	16.0721	2.9866	1.30746	-2.25148		-2.85663		5.74483				1.53337	15.8991	11.2576	9.94994			133.123	26.5743	4.94272	14.5784	11.0761
UGUAC	14.1628	15.4217	6.76448	1.59325	32.8085	15.4894	10.3683	21.4473	8.24493	1.69379	6.43747	24.2498	7.01464	8.95084	9.04217	10.9533	12.2267	-1.57866	15.6299	11.4763	9.4107	3.00653	5.80029	13.6991	1.23922	67.5158	17.3272	9.51377	13.9651	2.69291	2.92752	35.4317	-0.448208	14.915	-7.25751	3.47671	18.5276	3.17113	6.67323	0.167903	4.44991	22.2083		72.7779	35.4993	6.19959	16.4868	23.9122
UGUAG	-0.923211	10.7451	9.57754	4.23819	8.82068	9.05759	7.61936	19.5686	15.9334	-3.04505	2.89893	15.1068	-1.08873	7.29375	4.84735	2.11845	11.3804	2.33432	7.51919	0.605222	2.59401	-0.346416	10.8251	3.12975	2.94114	44.5046	28.6219	-0.281613	4.24985	-2.31293	-2.26931	5.15449	-0.502437	0.305513	0.83079	-6.54539	-7.00587	22.092	12.6074	118.097	26.3032	4.8874	-10.6882	50.5016	14.9928	0.351536	11.4943	11.7691	-10.8728
UGUAU	4.20103	23.6744	8.97488	5.03783	27.0848	13.3977	16.8931	71.0317	-3.72225	-6.9265	8.29505	38.5616	-3.04065	13.1169	6.38468	9.91486	9.28238	-6.11935	4.34729	4.0584	28.0786	1.15039	10.1716	7.88459	-0.150849	139.913	26.9143	5.93975	8.59395	-0.0637431	-0.132954	15.0628	-3.31213	10.1274	0.50377	-2.63612	4.06756	23.1554	24.0701	30.5864	14.0867	26.7059		181.639	48.7262	2.4988	33.8594	29.1182	-6.80279
UGUCA	6.02526	18.5371	10.7588	2.28504	27.8043	12.2152	8.1497	33.2644	9.14652	-2.16327	1.85601	11.3929	5.12828	4.90273	7.32297	6.88914	9.17978	3.04771	14.8948	9.72114	2.75965	4.56292	2.22585	9.46687	-0.848469	19.4032	13.287	14.3575	17.0657	-0.155301	8.10422	26.7442	-0.635642	9.7967	-7.24756	23.3145	15.9692	10.0974	10.6733	16.8591	4.22435	17.3756		35.7315	11.0602	6.07281	7.99324	13.6007
UGUCC	18.0708	57.9189	35.2016	-0.285629	33.2932	39.7791	23.1546	27.2805	64.5662	25.4056	15.2218	25.5167	47.9194	23.8305	36.3196	15.9284	53.0714	29.5019	44.2243	33.3808	9.79043	6.9617	21.9785	31.1767	5.28312	13.8375	34.2481	10.285	17.181	6.02456	5.18453	57.7199	7.39106	23.6722	5.39578	125.046	2.56375	19.3229	15.0392		3.47498	21.8677	-5.4551	22.8021	50.7621	8.01311	16.0827	38.9583	-0.628038
UGUCG	12.2723	9.93576	9.27042	13.3044	21.3718	20.5324	18.1933	27.6816	43.6189	33.6756	10.1746	8.46984	4.54241	8.08444	23.9613	13.74	29.403	15.0322	43.7876	21.3059	8.65928	5.75149	25.5989	29.3648	4.79227	11.5304	23.5202	11.0307	15.7133	14.8241	10.1691	58.2131	18.7246	13.2694	0.527108			41.8878	14.3675	5.13373	5.31143	9.61337		15.9328	21.1666	6.0691	17.0401	16.2597	-0.613471
UGUCU	16.935	31.1811	50.543	3.80649	24.2158	51.6861	16.3406	91.6219	47.3374	7.74191	8.17425	21.0978	11.8159	17.188	18.5459	8.68335	29.3112	23.2365	42.4018	11.4585	19.53	4.521	20.0024	16.8142	6.08236	35.4353	32.6678	8.14543	10.5448	4.65724	0.515434	54.0076	3.15376	12.3189	-5.52277	13.6167		78.7416	20.8671		5.78364	36.0435		54.6476	31.3756	6.15772	3.14124	35.3565	9.99012
UGUGA	13.4706	18.9168	13.0352	11.1192	36.1733	14.4252	16.6665	32.491	32.0496	6.77402	10.1058	16.448	6.76653	8.6911	10.6424	5.24708	16.9519	9.99897	33.7535	22.6341	65.8004	5.50386	16.527	21.6789	5.1931	49.9993	42.3052	15.159	20.686	11.8059	4.81209	36.1128	3.20038	11.7384				52.362	14.705	29.1156	16.8325	21.9938		44.7115	23.4632	3.47398	41.4182	28.2551
UGUGC	24.7211	39.2581	20.9445	5.18657	34.2621	38.5221	33.566	50.2963	57.9408	35.3562	21.2493	27.2044	22.9659	30.5414	35.5976	17.8065	78.2013	33.956	70.1981	30.4838	78.1381	10.8739	27.2802	38.213	9.55537	38.147	61.6748	13.0625	27.5572	20.1945	8.01096	51.495	10.451	16.4212	4.05403	8.69821	-3.83828	58.8963	22.6408	-1.37655	11.4352	29.9414	-9.88445	44.2657	43.068	6.03343	29.5384	52.4141	-3.72074
UGUGG	40.1392	30.8558	13.8462	42.2269	56.4795	37.8697	43.3091	44.1219	183.249	20.692	26.2163	26.4155	8.61412	13.8637	57.3647	16.0252	85.9612	62.7222	88.8186	32.7577	31.7846	11.5523	120.435	50.9409	30.3033	29.9626	102.546	15.7707	34.7243	47.7275	6.85956	59.1438	66.9708	31.7133	11.2898	-6.13263		117.251	46.0716	33.0786	66.2685	29.9063	-11.0655	29.0993	50.2489	3.28438	46.9345	58.4813	-10.822
UGUGU	25.1869	35.7555	24.555	28.1632	26.465	36.7963	46.4047	160.283	131.59	8.32102	24.4804	34.1069	13.4543	31.234	32.9558	12.7245	67.1714	30.4324	66.3482	18.3214	135.278	15.4375	56.7017	32.0541	15.0062	90.7276	118.159	6.35549	16.477	21.3427	0.74383	42.6341	16.5838	14.2732		5.61864		116.687	35.4624	18.5765	31.5462	64.9947	-4.98799	103.909	44.5789	1.013	22.5086	55.5955	-5.82219
UGUUA	3.46552	8.10669	8.91394	4.22854	41.452	3.97679	8.10269	42.3329	-1.14018	-3.36183	3.32218	17.9456	-2.95025	10.1541	4.59886	4.6278	-1.85256	-3.52974	0.256314	0.829917	-0.498131	3.25851	5.1013	4.0201	-1.07109	68.5974	24.6165	16.3642	9.89885	-2.12549	0.895531	15.5561	-2.70847	12.492		-2.98544	-4.31583	19.5299	18.2832	49.9716	12.7637	7.61788	-8.09025	135.785	16.0113	3.98139	18.0639	12.366
UGUUC	17.7829	34.9271	36.3167	1.81999	41.2896	47.1905	19.6722	51.741	30.3624	19.8706	9.17834	23.8602	17.2041	13.4614	27.7261	8.73455	28.2924	16.8418	40.8736	15.4043	4.62983	2.69187	17.3051	23.8538	2.81824	31.7277	31.2182	16.8821	26.3157	2.21961	7.40274	80.3451	6.40579	22.8061		27.1047	17.0512	42.3331	12.5171	3.41378	2.32425	25.091	-6.80708	39.5277	39.0542	4.50439	10.2517	41.7597	6.43704
UGUUG	30.0656	30.8466	17.584	26.8996	63.3692	31.5558	24.7482	69.3323	62.8862	12.5679	14.246	22.0004	5.79485	24.2241	24.972	11.8248	40.1857	20.7201	54.625	19.1964	12.2264	12.1148	33.9864	23.2778	10.2202	85.5599	63.7955	16.8651	33.063	10.8849	6.32779	66.8953	10.9314	27.3171	-10.5017	-3.52124	-9.06851	138.32	26.4338	31.9156	27.1448	15.3301	-8.9103	83.5713	36.2169	5.03898	23.882	35.1659	-4.24268
UGUUU	41.1183	56.5261	66.389	22.6857	82.4441	78.4923	55.8279	237.155	70.3525	-5.12694	53.8669	59.7948	16.534	21.1146	52.1118	28.7984	58.1025	16.0575	77.7192	8.52252	8.52583	5.34951	40.3215	43.8416	11.7765	136.379	97.4271	18.965	26.1075	3.15198	0.880604	87.0168	17.5305	73.87	130.017	1.53915	17.0436	124.043	66.8145	36.9159	34.2806	36.3588	0.969562	258.578	85.5886	2.16393	22.534	81.7052	34.6679
UUAAA	6.57674	12.6503	10.6152		64.191	0.96523	11.8719	82.6563	-23.997	-12.9863	11.7941	17.6973	1.25679	6.32222	12.2805	9.90984	1.79116	-12.4661	12.9299	-4.29857	-5.94558	-4.88992	-3.17461	13.3283	-4.88709	73.506	33.5248	16.3891	13.5511	-8.15716	-3.55304	18.3445	-11.4704	29.5506	20.7102		-9.84934		32.0776	-1.57012	10.2846		26.9155	181.841	20.8785	0.931774	9.28862	19.3052	-19.8729
UUAAC	6.9062	16.8957	22.9799		45.5659	18.1439	14.3581	36.085	-5.50552	-9.94759	12.7515	21.2036	6.91806	12.1074	14.3068	10.3621	15.1603	-2.02793	19.9998	2.08455	-4.74901	-1.58964	3.01004	13.9895	-3.96147	37.6786	35.0289	14.7762	11.3176	-1.8892	0.129312	30.1986	-1.56433	37.8717	23.1674	-5.06269	21.5379		17.5977	1.20235	8.37812	24.1111	-6.1399	78.7343	24.615	1.577	13.4633	20.7129	-8.33641
UUAAG	5.07138	14.5114	9.97608	2.52482	33.3668	2.35493	8.67286	37.5949	-8.95808	-6.92181	16.3836	16.7889	-1.14287	5.54005	10.1506	8.46492	9.86067	-4.48991	15.7786	-1.47549	-7.91731	-0.741018	5.651	7.06442	-1.92473	42.4205	19.1779	15.3579	15.878	-4.00843	-0.308656	19.5759	-3.60118	24.149	30.3434	-7.41426	-8.37876	-1.92198	18.6434	50.0105	17.7398	11.2343	-4.10301	72.6391	17.7147	1.59137	17.2857	22.9207	-13.4238
UUAAU	-1.04762	27.2295	20.9053	-0.247226	46.9739	12.4993	20.7465	84.3563		-9.30105	13.482	40.9298	-6.77475	14.9906	5.02765	14.0306	5.17341	-12.712	0.845964	-1.13209	-6.15676	-1.49505	-0.294512	3.76081	-5.1467	91.3791	29.5602	11.5101	10.0208	-8.56544	-1.47255	18.1266	-12.0671	32.3353	10.0548	-5.16182	0.800806		32.0131	9.25539	3.66085	8.27762		199.438	37.4554	1.51399	12.3731	18.4059	-9.46172
UUACA	13.9377	7.63721	23.4714	-0.608733	56.7892	26.1092	10.4486	30.7567	-1.64914	-7.31354	7.74962	9.77934	3.27782	2.01785	16.1612	9.43103	7.37754	-4.4994	13.9815	7.11	-4.87168	2.25187	4.19445	14.7549	-1.28469	15.4937	24.8459	18.3425	18.7956	-3.72991	4.28399	45.5918	0.730432	40.8434	-1.43393	-1.89856	82.2134		7.84684	13.4919	8.30644	39.9375	-9.16421	64.1728	12.6423	6.02235	21.3597	23.4031	-14.3977
UUACC	19.8219	24.8664	15.513	-0.644045	58.14	22.1436	15.726	27.0864	30.6742	1.26023	15.1176	20.7518	16.4587	6.88945	19.6615	13.5076	16.2953	4.82501	34.8374	11.824	-1.05418	2.29295	19.4133	21.1945	2.33251	17.9395	29.5481	21.9863	25.778	0.138374	3.33221	52.3491	3.96608	30.1256	24.3993	19.4335	32.3909	0.0873939	9.74716	4.52805	9.01146	42.2495	-8.75818	58.5316	36.827	3.82629	20.9947	34.3084	5.78573
UUACG	12.2066	7.38825	10.5105	9.17152	32.3141	15.8252	8.95136	18.6011	26.2609	5.7725	5.04864	7.79743	7.16981	5.92045	16.0564	5.49105	14.221	5.18551	21.8254	10.2403	2.66568	7.81215	13.741	17.2632	6.23484	10.4431	15.9972	16.3165	14.9245	4.98712	10.0406	41.7019	4.55379	19.1521	2.67813	-0.0801906	-2.04069	8.54075	10.8628	9.4819	8.08661	18.2137	-2.66268	22.9866	16.0536	9.42983	17.941	13.1743
UUACU	8.44761	17.9523	21.2497	-0.24801	61.8899	14.9262	12.5769	59.4994	-10.0109	-5.59178	9.03924	22.4276	5.24331	10.1972	10.2692	9.77469	8.73814	-0.328005	23.5891	5.70853	-4.40104	2.83988	1.44835	13.9156	0.324145	38.729	22.3196	15.8399	21.1656	-2.39567	5.34559	53.283	-3.86504	25.8317	2.19373	0.833578	10.8127	5.12365	16.3417	8.27057	7.25845	32.3828	-7.97362	97.6319	27.2967	7.38195	17.9299	21.2993	3.28194
UUAGA	4.41704	-1.43933	7.39903	-2.9545	34.7987	3.63701	0.538202	10.26	-3.7085	-10.0339	0.0560077	4.859	-4.40281	1.16685	2.73043	0.36851	-4.8145	-6.51048	-1.72975	-0.391585	-7.22668	-2.26167	-0.889027	1.48759	-3.09502	18.3414	14.1614	13.994	8.06483	-5.76689	-3.20352	15.7244	-7.8293	14.837	-15.9713	-6.74284	-7.18056	3.72959	11.7646	93.7711	17.6095	5.35793	-10.8393	46.307	-0.736565	2.23601	5.7701	1.81818	-12.6079
UUAGC	7.81709	18.4262	10.9213	0.824391	19.6844	9.12962	8.29769	24.7386	9.77793	-3.14806	9.32071	10.7999	1.16779	6.71261	12.4593	5.90607	14.0556	3.22951	24.0783	3.7659	-5.49861	-1.08728	6.8378	7.40091	2.80237	22.6127	22.0882	10.1619	12.5936	-1.57265	1.01146	24.0463	-1.06601	22.0196	9.45949	1.26598	11.4049	2.9299	13.5652	71.7256	17.4139	15.3056	-7.13983	44.0259	15.4276	1.89351	6.94945	15.0116	-0.605087
UUAGG	5.15417	9.69025	19.4867	14.6931	8.14033	24.7677	8.94529	20.9567	33.8068	-3.65812	5.6398	6.76294	0.15431	2.77387	8.43969	5.10793	16.0969	5.00872	13.831	-6.30477	-5.6227	0.230396	16.3903	1.60053	4.78441	10.1607	36.6182	0.990996	2.27479	0.491208	-1.29388	0.724053	-0.0294648	8.73775	1.36739	-5.35731	-2.03833	19.7818	23.6158	148.448	44.2781	13.2981	-8.05106	42.6378	8.19732	1.86322	5.58356	13.742	-10.9803
UUAGU	-0.411473	4.62237	1.18075	1.02852	17.698	-0.56246	4.44704	38.1342	-7.58322	-9.17828	0.884341	8.90375	-5.62296	5.27498	-1.57263	0.139661	-1.18163	-9.15554	-2.03692	-0.856734	-7.93494	-0.209178	-0.048165	-0.429757	-3.62284	40.1505	19.4009	4.87416	5.17867	-3.81851	-0.747725	4.8993	-8.48586	10.2237	-10.6355	-2.77959	-3.8317	18.5252	21.0359	143.798	16.688	5.20151	-8.50909	74.6704	10.7991	1.19988	4.59311	5.84793	-7.29452
UUAUA	-1.93035	5.14903	10.0845	-4.23661	38.2035	5.06919	3.25026	46.2093	-19.2821	-8.29446	2.05293	30.1376	-6.92321	4.47547	-3.2949	3.17022	-10.5345	-10.5943	-2.77973	-2.73442	-7.50432	-2.77323	-5.07479	4.68185	-4.25137	64.3853	16.9238	7.00874	9.24895	-6.1327	0.44196	12.0585	-8.84823	12.8625	-1.60493		5.1923		17.1069	23.3234	5.28229	11.4132	-6.51086	192.873	20.6896	0.545874	27.3078	6.21341	-9.98724
UUAUC	7.03582	12.3848	22.4512	0.298548	59.1059	18.5517	9.24151	35.6531	-2.2584	-5.11071	3.80792	15.3247	4.35089	3.03931	7.54376	4.25396	3.3865	-1.71455	16.8527	5.85841	-3.88972	-0.645477	3.78492	10.9812	-2.49192	21.2289	23.675	20.6755	20.6544	-2.56925	1.70333	51.7862	-3.19152	25.8033	7.63601	7.02607	22.2534	-0.826062	12.6136	15.0277	7.10622	25.3089	-4.33292	71.4357	14.1467	5.73752	20.5447	18.0569	6.23092
UUAUG	15.684	9.82083	10.9552	5.17392	74.9325	16.9392	15.2347	52.4111	-0.190707	-5.45455	8.28683	19.6292	1.1894	9.15609	13.4236	5.95452	8.99437	2.13876	17.2192	10.6119	-0.0940942	3.0191	7.039	17.7373	-1.98677	54.2128	27.1198	25.5826	26.6115	2.81397	4.29411	70.0034	0.145205	33.8144	11.0947	-4.12406	-2.78051	15.0379	20.4793	38.4809	21.4391	11.924	-10.7731	119.388	25.8358	2.05002	38.5362	18.7121	-9.85456
UUAUU	10.3315	39.9143	36.5578	2.86187	82.4142	38.7527	42.2426	201.952	-17.3474	-18.0503	38.131	55.6192	6.33105	18.3037	22.7502	17.9175	26.4404	-9.64603	40.9127	1.21813	-13.0171	-3.30303	13.5257	21.9679	-4.34125	112.661	69.4996	19.5325	18.7418	-5.87939	-0.655554	58.2887	-5.51294	61.977	88.9834	-9.64751	47.5305	19.6297	62.1355	47.1302	17.0269	28.6122	3.87519	287.881	68.4244	-0.058689	40.819	47.541	7.38572
UUCAA	9.84864	12.1808	22.7844	-1.19364	56.6202	26.9096	7.96291	37.4194	-12.0124	-5.24976	7.77424	9.99049	3.41868	4.45895	12.6707	10.8087	8.72006	-4.56032	15.536	11.4785	-2.67909	4.20286	-4.53617	14.9476	-1.44482	14.2151	13.6253	25.9081	27.2878	-3.87595	7.82547	85.8586	-6.15969	36.9946	8.61271		50.7313	-5.14485	11.3527	-1.68703	1.96011	36.5709		49.7536	15.296	5.27844	10.3216	19.5108	-7.48019
UUCAC	26.013	18.1457	18.964	3.00228	33.7582	27.1909	14.1472	41.7123	19.2468	-2.45416	8.45199	11.8318	18.519	9.00194	21.1786	9.77661	20.3567	7.95567	25.7208	10.7541	-0.31197	2.41423	7.49143	17.5518	3.55692	6.55586	18.5583	11.6255	19.286	-2.74004	3.85122	65.7255	9.63456	33.0019	15.6445	32.6673	152.257	-0.573942	9.73827	-2.62952	4.65815	53.8195	-8.83354	35.5039	23.0629	6.27441	9.86105	31.3403	8.70184
UUCAG	11.1523	15.6034	43.9472	5.0243	48.6868	45.118	12.2131	30.2093	26.7853	-1.30703	8.347	11.09	3.72469	0.348105	20.1195	7.14614	17.2985	5.75171	30.7119	16.6	-3.98568	1.21148	8.25315	16.3201	4.61912	6.68496	22.395	19.2308	24.1413	-3.77178	2.49922	72.8145	-2.0634	37.4201	31.5381	-3.35846	14.9567	15.887	14.1665	102.048	18.1161	34.9295		31.7897	19.3323	5.76602	14.3411	21.9208	-4.76239
UUCAU	12.1822	12.2784	36.8252	0.984965	53.6257	28.8484	11.3603	75.1223	-3.72661	-5.37788	3.42492	16.0178	5.27265	4.99104	11.8957	6.44469	11.1282	-0.25629	14.8295	7.44283	-4.56342	1.75225	-1.11324	13.3896	-4.00561	37.4344	15.4748	15.0219	17.463	-5.17226	4.50772	70.1024	-3.0753	26.3682	9.81862	5.2313	102.555	6.26962	14.7282	7.4908	7.51647	45.1217		91.329	23.2876	7.11251	6.84621	23.0723	15.3956
UUCCA	25.5353	35.4471	41.9915	2.17235	58.9009	72.3517	22.4918	47.5337	39.3471	3.35597	19.4	21.2293	32.2034	11.3204	35.4981	14.5714	36.1868	16.0463	48.9103	21.7244	3.38325	7.93661	16.435	29.6999	7.10685	10.7897	39.9741	21.1604	29.5116	1.11754	10.159	113.72	7.43075	44.3016	28.7676	37.3921	68.635	-0.251905	14.8522	4.95337	8.96486	49.8726		45.4721	42.7838	11.2383	10.0794	47.0575	12.7308
UUCCC	35.0461	80.3572	53.0423	6.07592	46.3634	69.3209	39.9676	60.167	113.165	44.8071	31.5075	42.0655	92.0607	18.9899	75.0137	28.064	77.5708	54.5318	110.798	33.7005	2.99026	1.45398	52.9029	47.9978	8.83758	14.1724	64.1589	17.9244	29.3004	2.26859	9.81289	113.671	28.7549	56.785	79.3919	175.427	53.4624	-4.36099	18.7857	-3.15479	10.333	42.698	5.14655	61.8861	75.6881	6.13499	3.15237	70.1679	41.3111
UUCCG	19.4633	25.9276	15.4733	16.2836	26.6337	36.4349	15.559	29.815	68.6524	60.5494	13.1586	23.1461	26.6913	9.73095	47.9521	17.2864	41.2551	20.5387	68.9177	34.4817	7.86838	11.7381	41.3423	40.9297	14.1138	8.19972	30.6588	14.3912	23.6907	15.5947	15.5139	94.9444	23.5269	24.6106	26.3677	14.5001	-0.714327	22.8611	14.6474	6.86565	6.22062	25.3299	-2.99375	20.6908	44.0192	10.1076	21.1399	32.8789	10.2339
UUCCU	28.1569	69.1258	59.1487	1.48038	52.6192	75.656	34.1457	60.7691	77.8	23.3043	22.1811	44.2344	54.7816	18.8399	51.8679	22.2471	59.0941	39.8399	84.4588	24.1764	1.17335	0.772296	29.3026	45.3354	10.4113	29.6844	44.1346	17.3052	28.8964	-0.0131017	6.78175	114.017	16.9818	38.1578	33.1703	88.1581	38.828	8.98187	16.5102		6.04832	57.2678	-2.95314	45.6543	75.9083	2.71124	6.28624	62.3735	64.2141
UUCGA	17.2072	8.71962	16.1602	7.37131	67.1848	37.1454	12.3963	11.5181	18.5712	22.6732	6.69482	9.98385	7.09633	9.74494	27.9674	13.8697	24.2809	9.79403	45.4979	25.2284	6.10052	7.69593	8.71508	34.1844	7.80096	3.50818	12.1387	24.8379	26.4892	5.63563	16.5058	114.451	8.97514	26.2048	4.73688	-0.745597	-2.57049	7.79102	7.12172	8.95195	4.56429	13.402	-2.80265	4.64106	20.7996	9.6733	21.4339	24.9032	0.0891367
UUCGC	10.1635	11.5977	11.679	11.1459	20.0468	30.6592	9.7594	13.6386	44.2011	66.6353	7.28696	10.7825	18.456	11.6593	42.1527	12.5943	41.9975	19.4566	54.4259	24.6504	3.42263	8.54877	18.4984	31.1795	12.5622	0.986103	12.3383	12.3237	20.6231	8.20244	13.5564	85.0139	10.6183	20.2373	13.7172	8.97449	-0.335226	13.748	6.35478	2.26565	2.85814	12.7029	-2.07285	4.38795	24.0382	7.06786	13.1606	24.3975	2.48092
UUCGG	20.0421	14.2147	14.4545	30.9679	28.6215	35.8259	17.86	13.455	85.2767	51.1548	10.8477	10.9216	9.54166	12.7756	43.77	18.3791	40.7583	22.6824	58.9018	33.3074	5.31899	12.2828	44.7888	41.0131	17.7941	7.62522	27.8921	13.6978	27.02	22.4217	16.4552	66.004	29.049	24.4745	18.8923	1.10783		32.3154	15.664	10.0338	13.301	16.9587		2.38398	31.0691	5.90722	19.9778	24.8106	-0.231652
UUCGU	21.298	17.9356	23.5578	16.8497	45.7973	43.429	14.3233	38.336	39.372	46.6463	14.3872	23.9018	14.0528	13.063	31.7039	16.6966	36.9196	16.6874	54.7985	26.7471	10.5416	7.72502	15.4752	29.7809	11.7557	13.5486	24.1744	16.2067	25.3862	14.6469	17.0411	103.019	16.2701	26.1543	7.04336	12.3895	1.85934	42.753	14.9434	4.46822	5.83239	14.5374	-1.94997	24.2582	30.6725	7.91225	12.3907	35.5353	4.49798
UUCUA	12.8702	21.4077	35.9788	-2.06803	56.9712	44.7145	14.8826	52.1178	3.02456	-4.14041	9.22417	20.8535	5.29816	8.15117	16.0805	7.63762	18.4854	2.60842	37.7328	9.35336	-4.05071	0.0928505	6.2676	23.1914	-2.54823	29.3881	28.9708	14.1762	14.1895	-3.33568	3.05247	76.7508	-0.0652638	33.7265	9.79134	-1.3156	16.2024	2.46991	12.2854	21.6351	10.2697	37.0748	-9.11619	89.6697	29.8401	2.63406	9.86871	31.576	12.0122
UUCUC	45.0177	57.7698	78.4019	0.733761	51.8191	91.789	29.1871	61.2554	39.5456	25.4387	21.8004	33.8119	54.9679	16.6288	47.3284	23.568	48.8617	41.9958	76.2517	23.0044	1.49348	2.16002	16.5901	43.7985	7.19585	14.2193	41.7017	16.7192	30.111	1.14677	6.74206	115.242	16.4677	43.7147	34.3667	65.1533	58.5639	20.5189	17.0704		5.49581	66.9304	-3.57642	44.8113	65.1307	4.95422	5.0239	62.5342	85.9029
UUCUG	43.5555	56.0097	46.9468	12.9841	72.4175	63.2311	36.7731	91.1826	82.0424	15.1661	22.1571	30.3797	29.0592	11.4869	45.3399	13.6853	51.1392	32.7856	90.2606	31.5924	0.48425	1.99052	41.2537	49.3318	11.6619	32.5099	67.0935	21.0536	36.6786	5.34529	4.47384	143.722	15.4021	49.8774	55.0632	16.6745	-0.934625	72.1995	31.2431	11.3081	24.6927	50.3823	-14.8276	64.9256	48.5281	2.974	16.034	61.4417	27.0352
UUCUU	43.465	58.9506	104.903	8.97829	114.167	126.894	56.5624	169.703	38.9424	2.80842	45.1073	52.6718	33.6922	19.5779	56.9501	34.7755	54.832	33.8159	76.8864	19.2146	-1.66844	2.00501	30.3623	65.0731	3.66491	71.3644	70.9887	26.8836	33.1852	1.99676	9.31709	166.738	21.5247	76.2963	102.158	18.4833	57.8909	48.598	42.9703	15.0531	15.4084	53.8295	1.78393	182.238	87.8416	3.44495	14.9267	83.1671	116.451
UUGAA	27.4518	13.8492	21.1261	-4.16771	85.7139	19.2737	13.0431	41.4215	-19.0733	-11.2354	14.2094	15.4141	2.38925	7.97112	23.3652	8.79958	15.5954	-2.2526	27.6849	14.0378	-6.64995	2.18783	-1.53087	20.8718	-0.0524371	42.4606	31.6661	39.3759	33.9018	-3.89961	8.91252	57.1592	-2.22775	48.1715	21.6158		-17.8994	12.7795	21.3719	19.2236	6.59787	2.77993	-11.5116	90.9842	20.8098	3.10788	18.6185	24.7797	-19.2056
UUGAC	17.0174	22.5321	22.47	1.15039	58.7912	37.4526	18.4127	31.3542	15.0162	2.01179	13.6135	18.3774	10.3949	9.75197	22.8645	7.64296	22.6487	6.11314	39.0487	17.7743	1.52756	6.68967	9.11312	26.1073	2.61655	13.6134	31.8691	31.4332	30.2326	3.2701	8.54398	70.4021	2.21551	37.3248	25.8835	1.37704	8.89323	19.8564	11.4488	3.92754	8.48852	16.68	-8.95935	44.3071	24.9779	4.82172	16.341	34.1521	-4.94397
UUGAG	24.5803	19.7048	15.1037	14.1308	47.6095	20.9716	16.0417	30.2035	49.8067	-0.216163	15.4965	11.3992	7.36864	2.87421	22.8393	10.7245	31.5725	21.1053	40.9587	21.9094	1.61239	7.6714	30.4913	25.1655	9.67114	18.5328	45.4033	20.8977	31.3604	5.33307	7.62334	58.7508	11.4778	29.7876	61.4764	-6.32792	-14.7037	38.492	27.5041	103.079	39.7353	16.6797	-8.57646	32.1176	21.5563	2.01335	26.9137	37.828	-10.626
UUGAU	21.8345	16.9437	21.4947	4.48103	96.0564	24.0932	16.0491	47.2114	0.160447	-7.39364	13.1582	19.7885	2.30446	8.69325	16.3789	12.9943	14.1071	-1.07364	25.3439	15.2592	-2.62465	7.69997	3.5818	20.3402	-0.799346	56.5103	28.4356	32.5048	38.2837	0.234052	9.06906	62.5129	-3.14629	29.0998	9.55055	-0.966587	-9.05684	38.0115	23.2701	17.5604	9.87932	4.41648		94.9719	33.7757	1.15031	41.2264	26.0986	-7.78791
UUGCA	18.6461	20.3979	36.0723	6.94825	50.7379	45.4912	14.4414	37.421	30.1899	1.67087	11.3078	15.6416	8.0928	11.5014	34.0574	9.44994	35.6782	18.3084	40.3379	15.2839	-0.0330407	6.00566	15.846	22.8511	4.30093	33.0452	33.6106	21.0942	26.2715	2.7036	5.80506	56.9185	0.945034	33.9532	26.5199	-5.2408	15.8385	19.5471	20.3486	31.529	13.6091	22.1529	-6.44988	58.6536	25.7455	3.82096	11.6021	30.0889	-4.16527
UUGCC	34.0817	45.6235	30.2065	5.08361	71.0747	55.3449	30.7795	47.2652	59.1019	34.8352	24.8213	27.1477	35.1751	18.3097	47.4358	18.8296	53.4649	34.8149	83.6694	35.9323	6.33775	7.82129	31.0193	41.3167	7.40048	17.5913	53.6075	30.3651	44.3418	7.46113	14.2128	93.1265	13.1129	44.5939	59.8072	36.4752	11.9879	32.9176	19.7431	1.69465	11.5923	27.7142	-7.99949	52.2822	47.2513	7.67694	19.7951	60.5384	13.7672
UUGCG	19.3174	17.7041	16.5236	22.1409	23.5834	22.2811	16.0102	49.1757	65.5501	48.4741	13.4962	13.1491	9.64724	10.3046	45.7249	13.3704	37.6686	25.8062	55.1941	22.9744	11.8362	6.21675	46.0623	34.5467	14.8991	16.261	40.4705	8.81611	16.0823	20.197	9.20518	60.397	26.5071	20.5269	24.0934	0.709396	-0.752695	36.0394	19.9461	7.44251	10.4443	13.8231	-3.25943	24.6855	28.1167	3.892	13.3991	23.7863	3.92864
UUGCU	28.3229	35.9634	29.5645	5.10827	65.2032	39.1331	24.2315	53.6248	22.7269	12.683	19.2984	30.4226	17.7901	16.0822	34.4558	13.3628	42.9324	23.5981	62.9496	25.3946	-0.877811	5.75502	14.8679	34.5719	9.14681	50.6354	51.2852	19.9264	43.5661	4.42831	7.72209	100.359	6.3599	34.4298	31.7744	0.54759	0.311445	57.3108	22.7444	0.333521	9.90836	17.1074	-9.4077	77.1907	46.3286	6.67004	11.7744	45.4888	19.999
UUGGA	25.2662	18.0752	15.4934	20.1313	86.72	30.5754	16.059	24.4204	75.0043	7.67825	12.0376	13.9418	9.86979	6.2208	31.1865	12.4004	31.3992	16.5911	52.4946	25.9368	0.693759	5.68389	34.8272	31.8685	10.3379	12.11	40.0445	26.9059	31.3383	8.46153	8.30714	82.133	18.5083	44.0344	31.1609	-9.32503	-13.5515	54.4253	27.2809	39.118	32.691	13.9334	-13.344	18.6815	26.0502	2.09667	31.0467	36.8604	-14.0206
UUGGC	22.8591	27.7989	15.4025	15.4945	41.5525	32.3214	17.9471	36.0173	60.8205	27.9037	15.2142	15.4508	14.3065	14.6891	34.717	11.5547	47.336	32.5528	60.2388	25.9646	2.69957	8.18096	32.6312	31.4925	12.2607	9.54801	44.4654	18.2642	28.1222	7.92004	10.3762	74.1339	14.108	28.2897	54.5507	2.50851	-11.7988	58.9502	25.1391	8.68984	21.5824	19.1826	-6.39858	16.7028	32.8037	5.52519	17.3533	32.3899	-2.51017
UUGGG	48.784	40.9099	11.9834	60.5747	28.3124	40.125	53.3495	58.2665	279.067	27.3747	30.1634	28.897	19.6662	15.0905	90.0979	16.217	93.5553	99.7157	93.6275	23.0431	10.148	8.41897	158.18	58.0964	52.0343	21.1625	122.582	11.6584	23.0975	62.5658	7.98422	73.2107	113.299	33.0678	67.6359	-0.123322	-8.83294	91.0045	50.2003	57.5429	95.5776	41.4405	-4.6548	21.8154	45.7515	2.7707	26.2462	67.3796	-0.574436
UUGGU	18.4052	22.9263	11.9732	25.3408	39.7211	24.627	23.5366	60.8068	66.4246	7.48344	13.843	14.2583	8.01268	6.04838	28.2814	9.54313	38.9521	23.8077	40.8061	14.0585	2.82721	6.68728	38.6173	20.4937	12.2037	33.0345	69.9544	10.8011	21.8609	19.8355	2.79189	44.3941	16.5516	21.5456	48.1624	-2.8709	-7.3596	84.4867	31.3448	22.7511	24.9532	13.3731	-6.11416	45.8209	28.9133	1.39771	19.4719	31.6634	2.01566
UUGUA	8.7504	31.5095	15.106	1.45861	53.0525	17.0759	17.8515	69.002	-2.82052	-8.5204	10.8251	48.2711	4.76358	16.299	18.2077	11.4395	13.7259	-2.151	19.9377	1.30018	-2.72131	-0.600416	8.43178	14.4931	-1.09492	120.889	29.5674	10.4732	16.3263	-1.38067	-0.67801	22.5293	-2.52984	20.2404	14.1399		-1.97162	26.3856	28.8129	44.1435	9.33332	7.79115	-4.4009	171.76	52.2058	2.98249	25.6017	30.6318	-9.90546
UUGUC	32.0884	38.7692	38.4028	2.3684	53.5445	49.242	19.0105	97.8283	37.1612	8.42999	18.8467	25.0978	30.2852	9.4509	32.7095	15.3033	31.2478	28.3793	53.3283	16.5673	1.83658	4.48505	23.7653	27.6036	2.67681	34.7914	46.2272	17.7354	22.6154	0.532457	5.92983	80.602	9.98456	25.7998	37.3688	43.5248	24.0443	53.4834	18.0157	4.22434	8.13894	24.8736	-4.33796	43.8348	35.2506	3.06292	10.7413	41.3	18.6414
UUGUG	34.8738	39.2268	24.5498	26.0107	67.3458	34.7403	34.2863	108.352	109.371	14.8072	24.8411	32.3525	13.0981	15.704	45.3354	12.8026	51.4051	33.3995	72.1851	29.7446	19.8248	9.81757	51.5258	36.3749	14.479	82.7863	74.7478	29.8653	45.5881	15.5782	7.52336	106.967	21.5279	41.102	63.6977	-3.83467	-12.6536	134.784	42.1448	34.8284	34.2178	23.7677	-8.31835	95.6194	53.5756	2.34716	40.4193	53.3046	2.32184
UUGUU	33.1879	44.6204	64.7269	11.2342	71.7026	72.4133	57.9067	178.556	25.2266	-4.0261	44.4794	59.7545	18.2026	28.1292	41.9073	27.0831	49.2725	11.7865	66.2975	3.37102	-5.05321	2.37717	28.4766	37.8728	5.15068	133.948	85.2128	17.9697	22.2853	0.875303	1.84912	69.5966	10.6561	66.5888	115.303	1.43033	8.16792	117.05	59.0331	34.6839	25.142	23.1217	1.75369	237.211	77.9355	0.275048	19.4945	61.2169	25.5561
UUUAA	16.6479	30.2732	21.7309	-5.42121	81.1254	17.7249	30.528	117.968	-20.0164	-23.6768	27.8543	43.8133	1.77735	14.3608	16.3522	16.3078	19.9269	-6.78204	25.4589	-1.90229	-11.0781	-5.13377	9.53865	22.4994	-3.86356	114.21	57.9926	18.6871	21.9389	-5.89303	-4.95453	44.595	-2.37871	65.775	88.3343		14.7248		54.0445	20.8657	15.4502	12.7388	20.5911	226.112	47.7308	1.30747	19.4567	42.2422	-15.8415
UUUAC	25.1626	20.5847	25.5874	2.81951	85.8178	32.0869	22.2093	74.0304	15.896	-8.47348	18.4428	25.8787	11.8512	5.67497	28.4984	17.2396	20.8321	4.61212	35.5323	11.0226	-4.08692	0.675427	14.4028	27.6349	2.57269	50.3965	45.7944	28.5202	28.1459	-1.37434	5.88198	79.32	8.27092	44.3427	38.2311	4.63297	61.4093	4.48448	21.886	13.7859	14.0461	44.2758	-3.68499	116.121	35.5555	5.67006	29.6179	36.1084	10.0607
UUUAG	14.3532	14.4163	25.5991	8.41446	38.8962	32.3658	13.5802	58.1103	8.60787	-14.1463	11.0564	15.1319	1.49634	5.41521	20.435	7.2154	18.5422	2.23978	22.5996	0.59899	-9.23912	-2.84852	14.1978	13.2371	2.22897	49.8511	43.647	12.5208	11.9674	-4.11913	-4.04665	25.7609	0.338032	32.5947	54.6492	-7.03995	19.6729	11.2932	37.9826	164.949	34.2151	17.0699	-8.78261	91.6173	19.0331	0.558628	12.6043	20.9158	-0.335865
UUUAU	14.7149	42.0127	43.2259	-0.662517	99.0682	37.988	44.6459	183.033	-14.2182	-14.7427	38.1245	63.1291	5.50135	20.5566	23.3971	24.5234	24.7983	-7.51137	34.9258	-1.02946	-12.7218	-3.40162	9.49755	26.102	-6.4926	127.204	77.6377	24.2602	22.0038	-4.64652	-1.04542	58.5703	-4.14094	67.0403	83.1166	-7.80386	38.0516	12.0006	63.6055	47.0109	15.6577	25.8165	-3.60736	325.653	79.9572	0.853086	35.3317	55.7549	2.64503
UUUCA	21.4176	23.6003	45.3401	1.9561	71.4995	47.7872	16.064	91.182	15.7032	-15.3559	14.1697	18.2034	13.3102	4.82014	32.031	11.724	24.4852	8.77925	37.6696	8.38413	-6.72606	-0.557948	8.04013	23.8992	1.41363	31.0064	37.499	21.8515	24.7422	-5.01405	1.05041	95.9837	2.3932	46.6118	61.9241	-2.18003	110.66	15.3346	22.6597	33.7742	18.1142	47.9368	-10.0323	97.3619	23.1527	2.60052	11.8878	34.7614	24.8891
UUUCC	64.5703	77.3474	68.8221	13.3872	78.0466	90.3298	56.2573	104.342	96.7834	24.9624	40.365	53.2893	61.2528	23.3894	72.9508	28.8524	72.1539	46.7936	124.201	27.303	2.69051	3.62223	53.8736	58.6009	16.0873	46.7738	86.615	29.7526	36.5059	6.82807	10.9788	134.809	35.3549	63.5765	115.628	98.0741	79.2763	18.3115	32.8196	3.46253	25.4089	52.8957	4.88304	96.6	79.5241	6.65033	10.931	85.329	82.1922
UUUCG	18.4628	16.5497	26.0537	21.5393	36.9517	36.3949	19.3411	49.6081	74.3969	37.1748	14.3817	14.9149	15.2869	11.2696	46.7131	12.3229	41.1069	22.2844	66.3309	28.7579	5.6772	3.60734	39.3497	33.0517	20.8936	15.674	31.3213	17.3088	21.9285	13.1272	10.2355	83.3967	22.8805	31.9106	47.1005	7.31026	2.40533	44.5173	19.4809	9.16314	10.9535	14.4465	-1.93154	31.97	34.2772	3.70042	21.4222	32.0269	11.2972
UUUCU	55.6668	81.2521	123.546	10.7841	107.453	144.673	71.2875	196.952	58.8086	-1.07578	55.6301	62.3985	41.2379	25.8663	73.6799	33.0823	79.521	37.8304	111.345	17.078	-5.22773	-0.765583	38.5251	60.0276	6.56005	87.7395	115.337	20.4661	28.5736	1.73131	4.56115	152.505	27.6023	78.6551	144.484	25.7316	76.0788	62.8317	61.1401	15.9279	21.9821	63.476	1.53294	211.957	96.6441	2.21225	16.1189	92.4814	130.669
UUUGA	52.319	34.361	29.0304	13.1259	144	42.7814	27.6106	74.4763	23.6122	-6.8146	24.2898	28.7596	17.6844	14.0403	39.6557	17.1695	37.3347	13.0485	69.243	32.6248	-0.718813	12.6366	22.6508	46.0041	9.95811	54.2025	62.2895	47.2489	73.0764	2.27625	13.5326	121.727	12.2212	64.9595	99.5845	-12.6632	2.5436	37.4568	40.102	47.6115	27.5207	15.8681	0.351753	114.97	43.8943	1.82057	36.1797	56.0266	-1.72292
UUUGC	49.5811	48.9727	44.5819	15.8669	94.904	66.9336	34.856	85.5318	78.4027	15.7996	34.9175	40.2187	35.5442	22.3934	71.8451	20.1017	73.3227	40.3352	100.78	33.7489	4.06286	8.70459	32.9572	54.3781	12.8064	45.7258	76.7417	31.4144	59.6967	7.36204	11.2567	118.907	20.3131	72.199	97.1159	14.4201	27.8103	59.447	41.9173	24.6293	24.7	30.6865	-2.98524	87.5195	54.6513	5.71309	24.6772	76.7826	31.2521
UUUGG	48.4958	39.5592	22.4639	61.1009	89.3569	48.688	47.1348	113.364	174.379	13.0958	27.5807	31.7796	25.8503	13.249	54.1539	19.3889	76.1674	41.9132	92.2573	30.8094	5.86702	8.61761	86.8104	47.1861	34.9526	44.3708	107.106	30.7569	46.9003	25.0155	11.3281	109.538	49.3974	68.2998	174.532	-0.234238	0.312057	105.99	49.85	60.2364	69.3549	40.1029	2.1801	73.8835	53.357	2.57779	27.5548	72.815	12.6181
UUUGU	42.5256	58.3831	57.5915	16.6149	93.2206	91.4038	56.0208	192.753	48.4894	-0.619711	53.8087	79.2296	24.1547	26.0362	59.6112	32.0144	69.4989	24.9689	99.1954	14.3728	0.157806	3.87019	44.1044	53.6927	5.75538	160.991	83.8213	22.1869	40.5112	5.0068	5.93061	109.977	17.8056	72.0975	138.325	5.35038	19.2251	122.273	74.1444	41.1746	36.5863	26.3108	1.51039	301.417	110.617	1.86181	27.2329	100.529	28.0679
UUUUA	26.3495	54.7753	46.2903	7.54413	97.3182	47.1361	65.3368	216.6	-1.82378	-22.5937	66.5597	83.474	9.01888	17.1476	35.1	30.6178	46.9454	-5.01675	48.683	-4.90872	-12.687	-2.19325	14.0589	32.0176	-3.26877	146.828	83.534	21.1651	26.1233	-10.4956	-3.67932	68.4552	-2.47608	87.2572	210.836	-12.7457	53.6634	7.03142	83.1376	69.5082	18.6919	24.5249	18.3115	326.008	77.6708	1.76509	36.5675	69.6963	8.89397
UUUUC	65.3833	79.6608	117.561	24.5483	106.365	141.978	88.9394	224.671	61.252	-1.19684	73.1809	77.9357	49.2407	26.0347	89.2386	40.7243	88.1628	36.8109	122.701	17.6567	-5.31345	-0.240024	43.0345	67.0796	12.7571	107.428	101.765	21.9109	28.1721	3.37377	6.41358	145.415	28.8565	128.207	319.435	30.7506	134.156	56.2394	69.7469	16.3263	31.812	59.728	20.9309	221.73	139.085	3.13827	20.4771	98.4382	121.537
UUUUG	74.4193	58.1603	59.8491	46.6011	154.207	82.0637	76.7141	225.751	73.2566	-1.12873	72.4992	76.91	35.8367	29.4719	82.9604	35.4853	79.7791	24.2413	130.573	24.8853	-2.85007	4.98135	57.249	66.9295	25.0142	184.779	107.339	40.7159	52.7046	10.723	6.89142	146.249	33.8274	111.018	341.984	-3.25782	44.8063	120.736	83.8259	60.8376	54.7149	35.9042	30.4807	252.019	118.314	0.965721	41.8962	118.35	37.8136
UUUUU	81.0374	81.0253	102.66	34.7505	99.4711	101.286	127.805	318.97	23.9868	-11.0419	127.245	113.46	63.5391	46.9041	94.6039	57.6477	114.747	18.1878	180.268	10.1637	-3.47075	2.41004	40.6419	75.7883	9.67099	165.37	134.471	16.119	28.6875	11.4044	-1.62155	123.971	30.991	149.547	590.238	-3.45047	100.676	50.7909	106.957	29.8396	46.1352	41.3161	73.2773	336.2	147.289	1.41403	24.9604	148.568	74.6847
[truncated: 174 more columns]

## Sheet: eCLIP_narrowPeaks
	HepG2-IGF2BP1	HepG2-U2AF1	HepG2-HNRNPA1	K562-SLBP	K562-HNRNPK	HepG2-AKAP1	HepG2-EIF3H	K562-NSUN2	HepG2-FUS	HepG2-SF3A3	K562-NOLC1	K562-YWHAG	K562-HNRNPU	K562-DDX6	K562-DDX55	K562-FASTKD2	K562-SAFB	K562-ZC3H11A	K562-PABPC4	HepG2-UCHL5	HepG2-SAFB	K562-IGF2BP1	HepG2-SRSF1	HepG2-ZNF800	K562-EFTUD2	K562-FUS	HepG2-TIA1	HepG2-PRPF4	HepG2-SUPV3L1	K562-EIF4G2	HepG2-DDX6	HepG2-XPO5	K562-LIN28B	K562-PRPF8	HepG2-EXOSC5	K562-UCHL5	HepG2-STAU2	HepG2-CSTF2T	HepG2-DROSHA	HepG2-SF3B4	K562-APOBEC3C	K562-PTBP1	K562-PCBP1	HepG2-PCBP1	K562-HNRNPUL1	HepG2-SLTM	HepG2-UPF1	K562-AKAP1	HepG2-RBM15
AAAAA			1.14701	1.15157				-2.55712						3.1968	4.38176			7.44205	37.1466						-1.44457				-3.48876							24.3519					7.06165				-4.00894
AAAAC			1.32807	4.77899				-2.35164	-1.65273			1.26112	0.494081		5.14921			2.19662	6.34274	4.18632		23.1656		6.10785					-3.95114					1.38375	-0.240975	24.6347					1.86253				-0.237942
AAAAG			1.96034	9.75988				-3.1763	-0.643798				0.0531028		1.76612		1.88539	2.72618	10.5668	10.9511			0.687668	15.8434	-2.41849				-4.36021				2.55304	1.23642		79.822					3.7114				-4.21772				0.805716
AAAAU			1.27943	-2.09881				-3.40904	-0.308106	-1.47181		-0.232163	-1.19337					0.69658	6.03127			3.8995			-3.07207				-5.40221					-0.946252		9.08886									-3.47706				-0.475189
AAACA			2.24789	-1.00513			1.14092	-2.10233	-0.765388			1.1205	-0.349824		1.51765	-0.0560993			0.526313	5.55226	2.49515	28.7275		7.58129					-3.81747					2.1203		26.5085					3.60981				-1.16599				0.0098751
AAACC	20.9272	1.60965	3.04657	8.77908	6.22339		3.25962	-2.33349	1.16155	0.844641			4.88735		8.09922	1.66226		7.60046	5.6917	11.1748	1.78647	36.1228		14.5471	1.31281				-2.36194					2.09999	0.320503	23.9332					6.67528		3.17079		0.00777999			3.67964	1.4641
AAACG	8.91849	3.15731	4.22264	14.546		0.442036	5.25482	-1.17707		2.86636	2.01537	5.33529	2.26609	2.53083	3.4898	3.56007	2.97178	3.93716	5.93073	14.9697	1.99341	1.07051	5.99944	12.1183	2.02877				-2.11428	0.924648	1.73221		7.07452	5.81001	2.95883	38.1294	6.29069		0.577522		5.4292			1.15844	-1.14777	6.22332		1.17037
AAACU	8.1414		1.18925	-0.832335	-1.08061	-2.0553	4.39427	-2.55997	0.111448		6.95733	1.81109		0.728202	2.10771				2.69588	6.71198		31.1219		11.938	-0.852067		4.60854		-4.73775				2.50137	3.8886	0.698486	19.6165	-1.23787		-2.87228		6.51751				1.59366		-1.86643	1.44015	0.866683
AAAGA			4.51343	10.2581			2.25872	-3.1789	-0.248392						1.26612	-0.0506289		2.73749	2.59276	21.3202			0.775242	34.214	-0.974888				-4.8297		0.754997		11.635			109.409					2.26749				-2.41326				0.817237
AAAGC			2.36005	5.22275				-2.61472	0.380453		5.22649	4.09847	0.966282		3.05127	0.0191162		1.60199	3.16719	11.6475		10.4153	1.38597	16.7299	2.25613				1.77312				-0.13825	4.3703		45.5022	1.33504				2.98241				1.7789
AAAGG			3.87099	32.4364		-0.81702	8.00597	3.31719	14.1548		0.801537	4.47167		4.84457	2.52946		3.05601	6.59236	3.85603	11.252	4.00529		0.276179	9.19793	6.33818	2.45111			0.696581		-0.0173893		24.9347	5.72711	3.37209	80.3097	0.398864	-1.46187			4.8229				6.55174	2.52973	-0.72829	0.926221	2.35506
AAAGU			8.67495	2.04904			1.0884	-1.70707	-0.449519		10.8718	2.77174			2.07895			4.40031	2.001	5.15283	0.788531				-0.992058	-4.29265			-4.23023				4.64387	6.21242		18.605	0.452802				2.65769				-1.22996
AAAUA			1.12775	-2.67686				-2.85769	-2.32854	-0.743499		-1.31571		0.685575	-0.258315		1.05024	2.06512	7.54945			8.06357			-1.31473				-5.29222					-1.38933		1.52275					5.76593				-1.70077
AAAUC	6.09347	2.51811	3.76857	3.73557	-0.403937		1.99548	-2.702	-0.0604612		1.90375	0.610413	-0.0974841	-0.17245	0.677444			3.71828	2.79944	6.41688		29.0988		10.6023	-1.23438		2.84488		-2.33133					4.10579		15.195	1.17976				3.42966				-3.43754
AAAUG			3.37473	-0.922818		-3.46587	2.37577	-3.14152	0.75946		11.6569	3.69821	0.771974	-0.573429	-0.120103			11.1794	6.70306	4.25515		0.578932		3.08539	-2.00539	-5.06237			-5.41427				2.59492	7.64329	1.12943	21.5291			-2.79114		2.55708				4.16966		-4.34925
AAAUU		2.08417	7.76074	-2.23426		-8.18371	-1.25627	-3.68932	-3.39814		-1.45883	-2.27257	-0.934781	-4.17601	-5.26873	-0.997651		8.86695	-7.04828	0.233805	-2.09475	4.01421		4.16958	-4.58748	-11.5041	6.87342		-4.90977				-3.87038	3.50757		3.29037			-8.85154		-2.12172				-4.73566		-11.9799		-2.70807
AACAA	7.38739		2.16676	-1.53942				-2.26135				1.09557	1.6098		0.395268	-0.710713		2.77425	0.00148434	11.5083		42.0993		16.7075					-2.95331						-0.355627	36.712	2.02444				3.67358				-1.47172
AACAC	33.6823	3.28528	3.0487	4.17337	1.23276		2.88064	-0.935113	0.83682	1.05135		1.55896	2.52211		2.50002	0.731743	3.41559	1.47336	1.23361	5.13216	3.71985	12.2264		10.3725					-1.74241		5.87577			1.91217		10.4982	4.57994							1.71357	-2.55083				2.83457
AACAG	16.7485	6.8211	3.52645	-1.02156			6.35663	-2.62609	4.57581	1.64659	2.59276	1.47808	1.72739	-0.29086	3.38032	1.0113		4.17689	5.34198	17.2336	2.78716	25.834	1.11376	22.0117	0.816645	1.17698			-3.62041				8.25096	1.42824		45.3405	0.361635				6.73084				8.11308		0.119281	-1.03554	1.66104
AACAU	17.5301		2.01972	15.6901	-2.20113	-2.82997	3.74474	-2.37085	-0.817737	1.39599		0.976747			1.34519			3.53131	-0.567677	6.25667	1.43125	27.3052	0.624759	13.9479	1.06513				-1.86798		0.633023			3.37097		10.6992			-2.70862		4.09235			-1.31852	-1.74975	0.964411	-2.2899		0.197364
AACCA	26.2292		1.96013	10.1466	3.52444		1.70969	-1.8346	0.721734	1.03192			3.91013		4.22425	1.34562		5.9622	7.26741	10.8403	3.5155	38.9467	-0.878439	19.4694					-3.46985				4.80873	3.29517		26.1376	1.50474				4.89591			0.974391	4.86276			2.02027	4.88537
AACCC	31.9011	9.59435	0.685994	13.2596	31.9186	4.00151	4.45528	-2.19191	2.31575	7.0351		2.20868		5.84964	5.05665	2.98805		6.31144	10.4064	7.27036	2.87349	20.9742	1.65072	9.04229	4.44206		1.36381		-3.08524		16.5799	1.36215		6.15358	-1.41738	11.7628	9.83438	-1.68659	5.77918	0.431166	5.45589		19.1221	5.46498	-1.45357	0.908469	3.98806	7.59335	3.46546
AACCG	13.8229	1.51975	-0.468521	0.45663	3.08824	7.87302	6.5913	-1.05662	10.3812	2.61204	5.13636	7.94195	7.73526	5.37108	8.22712	8.82917	2.53038	4.91295	6.49077	17.7098	2.75722	7.32322	11.5562	9.06806	3.13187		5.35738		-0.664929		1.40028		11.9986	4.76468	3.66021	26.2373	5.62168	10.112	1.90054		7.47535			2.2188	4.05769	1.16599	0.814281	1.18219	5.55986
AACCU	18.2194	6.53921	1.43525	5.30205	10.6442	6.52752	8.1717	-1.99949	1.81145	5.89405	5.54655	1.25325	1.71649	1.12149	3.85906	1.32928	0.94905	0.387455	1.9799	21.0809	0.0628811	30.9157	1.58176	13.3275	4.00238		4.25497		0.216765		6.00571		5.04105	8.35859	-0.437955	15.7814	3.58716		1.58532					0.893033	0.890506		3.02316	3.94997	1.26717
AACGA	7.76055	0.982893	-0.561951	-0.702557	2.508	0.0616626	7.68717	-0.932055	1.91942	1.83288		3.25598	2.93917	2.22519	1.15202	3.4042	7.23207	4.89541	1.01717	20.9415	4.0903		7.76836	16.698	3.18936				3.1195	0.870388	0.469469		8.16996	2.22456	0.373632	38.3223	5.22272		3.98657		3.89867				-1.97648	2.11207		3.05329	6.7397
AACGC	11.078	5.50847	4.16563	6.32541	2.56676	3.93649	2.12596	-0.814152	7.27962	4.402	2.90486			3.17695	4.13622	5.45113	5.03914	0.123051	14.876	8.54008	4.07437	1.18262	11.4285	10.6502			8.68896		-0.448769		3.60203		6.95638	3.74837	1.32791	31.234	6.08723	1.9089	6.487		7.91216			3.96812	-1.68518	5.68396	3.5455	3.61392	7.15124
AACGG	6.21132	5.18326	11.6852	-0.748858	1.65444	2.51187	8.82812	-0.97533	4.63639	8.53073	2.60163	11.1972	10.4261	3.64083	9.68766	6.08252		4.36909	5.95224	26.2011	7.36221	2.91485	30.8489	7.86386	7.24298			7.21755	-0.591198	2.45739	1.12642		9.50119	1.60519	1.49805	54.3374	11.1766	11.871			3.88522			1.26342	1.61961	7.91093	2.4837	3.47275	4.30878
AACGU	2.56776	2.49004	-0.80909	20.3411	0.958638	2.72591	5.79295	4.8247	2.87759	3.175	5.49505	4.78714		2.47306	3.07638	2.27247	1.24873	2.72916	2.76574	17.1114	4.33477	0.925394	10.8327	10.1162	2.47207	3.99308	2.78587		0.998511		1.08598	1.92553	6.2944	6.6544		25.3571	7.57432		0.77934		1.39013		0.181126	0.873231	1.33341	9.11562	-0.656664	4.75377	1.86379
AACUA	13.9615		2.44523	-1.47855	0.218413	-1.09054	1.24808	-1.89855	-0.890929	1.55293		-0.454662	3.22908	-0.62905	0.0690389	-1.16528	2.12465	1.92267	0.109411	5.1737	-1.85805	11.8144	-0.0764719	9.63619	1.16512	-5.1209			-3.61556					2.60522		8.71235	0.560313		-0.95401		0.611554				3.61605		-1.54568	-0.590853	0.763057
AACUC	27.7645	5.26145	5.20431	-1.5022	14.5271		5.7293	-2.22677	1.8579	6.94836	3.40993	2.15035	2.37877		3.71293	-0.0885615	1.76652	2.54883	3.56045	8.56288	1.04112	45.1338	1.8573	7.35102	1.06054	-0.553845	5.38593		-2.30828		2.54196		2.24468	3.44796	0.252777	13.7268	2.56344		0.226779	3.85444	3.22704		5.14323		-2.44529		2.93769		4.60134
AACUG	9.06587	0.885044	2.58288	-0.775165		4.56599	6.21148	-2.592	0.880923	5.75274	16.4852	1.60371	4.64342	1.62961	2.96964	0.941343	2.31815	5.58017	6.10772	11.073	3.40758	20.0909	2.99744	17.3485	0.950493	0.342135	7.56416		-3.40708		1.65833	-1.84854	5.05634	6.3556	0.900201	34.7471	1.18108		-0.803864	0.521773	4.52181				-0.0467223	1.36319	1.50372	1.4649	0.201125
AACUU	5.78532	5.07396	2.61904	-1.12657	-0.838411	-4.79956	7.93682	-2.8153	-1.70693	4.59123	7.52084	-0.655596		1.94416	-0.76076		0.745658	0.564303	1.22659	5.64729		26.3129		7.77309	0.510672	-4.90499	14.4543		-2.96952		0.368341		-1.95689	9.52323		7.42692	0.0495796		-4.53189		5.09954	-3.93193	-2.87319		-0.694631		-7.68865		2.65766
AAGAA			4.30707	15.7309			2.81078	-3.68851	-0.599065						1.01599				1.0962	58.232			13.4264	59.5642	1.41979				-0.190213				23.8759	1.16889		182.3					8.88746				-5.64479				2.37647
AAGAC	1.81998		3.2915	24.6739			4.84174	-1.93006	1.16959		3.22362	3.8933					2.54189	1.11966	0.334058	24.308			2.7822	39.9442	1.16078				-2.49096			-0.288162	9.74646	3.03386		73.6858	1.712		0.469028		1.16643				-1.44462			1.47238	1.95048
AAGAG			4.75058	6.89167			7.83144	-2.62777	4.07642		2.32564			1.65141	2.58367			2.76823	2.53428	32.5729	2.38574		26.5894	40.9198	3.14961				-3.33743	-1.99401			38.0666	4.49515		141.386	1.03179	-10.1014			4.82056				2.41757	0.30807
AAGAU			4.04555	0.658145			2.9074	-2.87032	0.00958222		3.63776	3.8991	3.35837	-0.127123		-0.607085		0.0501402	-0.145252	32.8775			6.67841	35.1474					-4.76974		1.29196		37.773	4.26375	1.54444	98.9623	1.3725				2.97089				-1.62271		-3.07228		1.81568
AAGCA	4.32536		2.52363	11.2707			6.30685	-2.85238	0.610159		4.48733	1.94453	6.13696	0.761118	1.997	0.207271		3.67779	1.05945	19.3573		15.9163	2.23846	24.4637	-0.839629				-2.62246				13.0208	1.23747		59.8235		-5.46065	0.991302		4.65454				5.1311	-0.200417	-0.685133	0.022387	2.47134
AAGCC	8.92347	0.780244	3.49192	20.7586	7.59617		8.75481	-2.05012	4.18261		3.55188	2.20784		1.77813	2.93246		5.76845	2.48335	8.26611	18.707	2.5489	10.9242	1.76884	20.6922	7.08781	4.22852			4.04537		-0.665999		5.47796	4.40721		58.8881	3.4195		3.73744						-0.252784	2.61083	5.1244	4.50707	6.12818
AAGCG	1.87944	6.72481	1.47955	48.2493		3.60127	10.4617	-1.23718	9.47138		4.23799	7.45266		5.15709	7.25388		3.19092	2.50618	6.53076	32.0349	5.83843	-0.958572	18.3548	11.2692	15.9019	5.6265			7.3876	1.84992	1.57696		18.3222	7.30724	2.42572	75.8243	2.21915	16.2812	12.1339	0.451604	5.2397			0.350527	0.342518	7.97595	0.578671	2.35694
AAGCU		2.85664	1.83796	2.72657		2.01525	6.8817	-2.30194	1.01793		4.34376	3.44862			1.00965		2.44354	7.77446	1.1136	20.286		1.03061	3.05089	16.8531	2.07442		6.58505		-3.61077		1.54973		15.0899	7.21439		50.4996	0.90393		1.12024		8.19744				-1.10079		2.15578	0.0678215	3.88599
AAGGA		3.28835	4.82833	10.1563			8.01759	-3.31008	5.01094		2.63349	3.23159		2.70676	1.40898	0.595718		7.14385	3.64009	36.1933			18.3272	29.8581	5.29633	2.51044			-3.77094				49.6327	2.72268	6.43394	126.768	2.15961	-2.66914			5.48893				-1.33128	0.420935			2.54122
AAGGC	3.48333	5.57271	4.25532	58.103		6.11002	16.3319	5.55186	6.0492	2.46298	4.92464	7.31718	8.05726	3.45085	3.35841		8.21716	5.25562	3.21559	17.7335	7.26682	0.54722	6.11199	21.8972	3.37604	9.43201			-0.808371	-2.92506	0.430297		25.1596	0.95929	0.967473	70.0756	3.30087	4.7912	0.876048	-1.05157	4.39019				1.09691	5.59859	7.0648	3.40815	6.17786
AAGGG	-5.72505	0.00640776	6.86397	9.27892		9.08937	9.188	-2.91104	33.0744	7.33283	2.85524	10.4815	21.4851	27.2337	12.8569	6.04135		9.86766	10.2293	13.3125	3.59252	-0.689872	-0.11254	4.0494	34.9622	28.1743	0.286998	66.684	13.0618	-1.83709	4.07087		29.9932	8.74062	4.37318	45.8849	3.39342	38.2402	9.50301	-1.88694	11.6843				0.885764	16.5107	27.5995		2.58114
AAGGU		4.94886	5.23773	18.7176		1.46774	9.4741	-1.00148	23.8163		4.741	6.32195	2.54523	1.06292	2.79043		7.57042	2.03175	1.49191	9.0184					9.35921	10.7822	5.13038		0.111497		0.470369		32.8632	41.9795		23.1974		3.44682	-0.255354		2.39451				10.8347	12.3586	0.955725	2.57606	1.30176
AAGUA			6.02681	9.58731			2.63889	-2.50711	-0.691011		9.36656	0.229759		-1.58047	-1.22837			4.54006	-0.363797	2.44245	0.710428	3.17569			3.57315	-5.46188	8.84761		-3.95525		0.704413		10.3795	26.3591	1.25903	8.73773					2.20053				-5.28741			-1.66645	0.529511
AAGUC		3.06724	6.96849	0.739751	5.59608	3.40841	9.45852	-1.95797	-0.101493		3.0485	3.72606		1.59498	3.90806			3.11255	3.82278	13.3679	1.93578	6.20672		8.06425	1.349		2.18797		1.63789		0.110999		4.5228	5.58564		26.414	0.692265		-1.18852		4.363			-0.155901	3.77093		1.34085		2.82273
AAGUG			-1.29993	12.8176		1.05132	7.81116	-2.92903	6.74466	2.60904	26.7118	1.22239	6.63433	0.924074	3.24497		4.27775	5.89233	0.640595	15.8587	1.75845			7.90511	6.6555	6.47954		-1.30066	0.858568				25.5965	16.7059		34.1459			0.398975		5.56338				2.70569	4.62581	2.54191
AAGUU			8.24982	-0.99316	-2.75736	-4.1206	3.16534	-2.0919	3.48182		12.7832	2.43534	0.276477				0.653803	7.22181	-0.628995	5.04374	1.86274	2.85082		10.4515	0.946278	-2.18502	15.2545		-4.01355				5.62877	12.9218	2.86104	13.4344	-0.659164		-4.03802		1.34873				4.74166		-4.19777	-0.923368	-0.436377
AAUAA			0.859815	-2.71093				-2.71048	-2.00292	-1.15583		-1.28635					1.05288		8.82307			10.1968			-1.83071	-11.7214			-2.36532					-0.162298		2.19896					6.03237				1.35946				-1.61846
AAUAC	12.0584		2.26711	-1.65237	-2.48514			3.57238	-0.45884			-0.189845	-1.3092	-0.379354	-1.27925	-0.478254		3.48576	-0.0201459	2.50074		22.8817			-0.80905		1.52898		-3.66451				-1.17386	3.50611	1.22159	3.99173					1.78859		-0.906819	-1.24045	-2.26401		-3.59132	-1.27778	0.828244
AAUAG			9.00315	-1.95302	-1.9455		-0.399656	-2.65289	-0.399111	-1.8851	0.752865	-0.316809	0.913633	-0.840619	0.787588	-0.0159333	1.93284	3.59072	-1.79454	1.27024		7.94413			-4.41416	-6.62145	5.38322		6.151					2.60777			0.447744			-5.44337	2.79918			-0.691164	0.0399899		-2.00424
AAUAU			0.879065	0.520775	-5.08117	-6.87354	-0.472348	-2.98168	-6.32102	-4.89223		-2.29011	-0.0141492	-1.40227	-1.82495		0.313616	3.89989	7.96107	-0.83389	-1.13461	12.3412			-5.01982	-10.7238			-4.58557				4.39879	2.26117	1.42043	0.391419	-0.451739				5.86773				-5.01536	-1.3536	-7.75515		-1.67215
AAUCA	12.0113		0.0477543	-0.500383			5.04261	-2.50172	-0.895647			0.733918	1.78054		1.16189	0.524927	2.00298	2.04037	1.53518	2.30616		41.7007	0.261144	6.62906	-1.26264	-4.9682	0.990868		2.36449							10.9579	-0.341625		-0.470118		2.55277			-0.706687	0.826554		0.124649	-0.629	-0.477334
AAUCC	15.7411	5.14127	-0.116006	9.46266	14.13	5.74805	2.62046	-2.03578	0.323087	1.94925	1.33918		0.318498		2.94285	0.687903	2.06896	10.3589	7.4707	6.36944		25.0501		10.9266	0.572221		4.83827		0.251978		1.67294		5.82512	5.84979	1.14149	9.64265	3.42937		2.25919	3.26386	6.11261		6.09094	0.990802	-2.45169		1.95246	3.73626	4.04269
AAUCG	2.7433	4.89318	-0.611593	-0.648886		4.89598	10.5988	-0.996082	10.9157	2.19974	5.39969	2.60158	3.71868	1.12827	4.07428			7.63828	1.38667	22.5316	3.71079	5.34102	8.03213	16.6015	1.41497	2.13733	6.98546		2.17322	0.714613	3.35078	2.16539	13.758	9.01787	2.57861	33.3944	5.80432		1.91104		7.84925			-0.225913	1.82132	1.83475	3.42498	3.81302	3.65017
AAUCU	11.7174	6.83067	6.71919	-0.354207	0.0281305	-2.6573		-2.72661	-0.905658	0.145029	8.56056	0.827925		0.321024	2.1337		1.41586	5.82555	5.71338	4.57214	-1.14527	29.1431	-1.02666	7.9901	-0.57099		7.77487		1.36868		0.14567		-1.2843	12.4284		7.20989	0.777017		-3.55625	0.00220487	4.14981				-0.870179		-0.41742		-0.60764
AAUGA			3.30096	0.115247		-2.6098	3.51657	-2.68648	-0.312776	0.154013	2.03396	0.856854	0.438053	-1.17264	0.334729			2.80902	-1.48924	20.2672		-1.2929		12.2955	0.307546	-3.2968			-1.12031	0.591544	0.02471		17.2389	4.22551	0.403624	36.8257	1.14646				-0.740143				7.3214	-0.196648	-2.80761		-0.720942
AAUGC	4.26645	3.15572	-0.310086	0.530554		-0.230355	5.21334	9.39103	2.23725	4.87127	7.64892	5.2363	0.212829	3.05835	4.86364	-0.655521		10.0871	9.87031	5.36002	2.20737	6.81616		14.5308	0.55991				-3.0271		5.63777	-0.849261	3.52341	9.18475		15.7308			1.54843	1.26369	7.20622		1.20402		4.6122		0.04614		2.32453
AAUGG	-0.286728		1.92236	-0.0422896		-2.65015	13.8943	-2.99126	7.40693	2.6924	6.18024	5.38046	2.96315	1.46778	3.44746	0.155441	1.21021	9.06907	0.424775	12.2652		2.09386	-0.295329	9.37821	12.122	1.39676	3.62875	2.64324	-0.05797	0.252392	6.39041	-2.67746	12.5094	7.81937	0.917792	25.1523	-0.189546	3.242	-0.528648	-3.77365	3.31976				9.77078	0.243298	-0.569323	0.779199	2.24142
AAUGU			2.9668	0.0459296	-1.93718	-1.47357	5.10533	-2.79031	2.47092	-0.0106389	32.1961	2.06757	0.141667	9.37621	5.76372		5.48076	16.0967	11.1937	0.593165	0.816209	3.74715			-0.753043	-0.475131			-4.29925	4.17279	3.28185		5.84898	12.7316		6.53729			-1.69906		4.44855				-0.302052	1.91259	-4.0489	-0.465381	-1.3325
AAUUA			4.2003	-2.19413		-11.7561		-3.45198	-2.66569		1.65403	-0.486866	-0.403253	0.538642	-2.19622	-2.0283	-0.825879	3.89935	-4.62177		-1.08962	3.07729		5.09506	-6.27339	-10.5533	-1.959		-0.248834		4.2497		-1.5732	2.33484	0.538095	2.69013	-0.76121		-4.64753		0.966747				-6.15784		-10.9817	-3.21141	-1.01308
AAUUC	10.4647	2.7616	7.11525	-0.734443	-2.80015	-1.85361	1.46187	-2.41641	-0.154263	0.196015	3.20271	0.400752	0.580557	-1.00769	1.86224	-0.307354	-0.155624	5.61413	-0.690459	2.8379	2.52742	32.1695		6.54779	-0.23559		2.92841		-1.22989				-2.10478	7.20949		6.72166	-0.299144		-3.41533		0.723283		-1.95237		-1.69638		-4.00936	-0.531041	-0.233611
[truncated: 962 more rows]
[truncated: 166 more columns]

## Sheet: PAR-CLIP
	AGO1	AGO2	AGO3	CAPRIN1	CPSF1	CPSF2	CPSF3	CPSF4	CPSF6	CPSF7	ATXN2	EIF3G	HNRNPC	NOP56	PAPD5	RBM20	CSTF2T	CSTF2	DICER1	DND1	EIF3A	EIF3B	EIF3D	ELAVL1	ELAVL2	ELAVL3	ELAVL4	EWSR1	FBL	FIP1L1	FUS	FXR1	FXR2	HNRNPD	IGF2BP1	IGF2BP2	IGF2BP3	L1RE1	LIN28A	LIN28B	MBNL1	MOV10	NONO	NOP58	NUDT21	ORF1	PUM2	QKI	RBM10
[truncated: 1,024 more rows]
[truncated: 10 more columns]

[truncated: 1 more sheets: iCLIP]
