# Supplementary material for: Positional motif analysis reveals the extent of specificity of protein-RNA interactions observed by CLIP
Source: Genome Biol. 2022 Sep 9;23:191. doi: 10.1186/s13059-022-02755-2 (PMC9461102; doi:10.1186/s13059-022-02755-2)
Supplement: Supplementary file 6 — Additional file 6: Table S5, which lists 5-mer ranks for all datasets used in this study, i.e. eCLIP datasets analysed with PEKA (using Clippy peaks or narrowPeaks), eCLIP datasets analysed with mCross, eCLIP and PAR-CLIP datasets analysed with ‘local’ approach, as well as iCLIP, PAR-CLIP, RBNS and RNAC datasets. For RBNS, RNAC and mCross, additional data are available, which are not shown in the Figures. [file 13059_2022_2755_MOESM6_ESM.xlsx]

## Sheet: Legend
Data Type	Column name structure	Method	Peaks
CLIP datasets processed with PEKA	Dataset_eCLIP_Clippy	eCLIP	Clippy
	Dataset_eCLIP_narrowPeaks	eCLIP	narrowPeaks
	Dataset_PARCLIP_Clippy	PARCLIP	Clippy
	Dataset_iCLIP_Clippy	iCLIP	Clippy
CLIP data ranked by local approach	Dataset_eCLIP_Local_Clippy	eCLIP	Clippy
	Dataset_PARCLIP_Local_Clippy	PARCLIP	Clippy
	Dataset_iCLIP_Local_Clippy	iCLIP	Clippy
eCLIP data processed with mCross	Dataset_rawmCross	eCLIP	/
	Dataset_normmCross	eCLIP	/
in vitro data	Dataset_RBNS	RNA-Bind-N-Seq	/
	Dataset_RNAC	RNAcompete	/

## Sheet: AllDatasetsRanks
	HepG2-AGGF1_eCLIP_Clippy	HepG2-AKAP1_eCLIP_Clippy	HepG2-AQR_eCLIP_Clippy	HepG2-BCCIP_eCLIP_Clippy	HepG2-BCLAF1_eCLIP_Clippy	HepG2-BUD13_eCLIP_Clippy	HepG2-CDC40_eCLIP_Clippy	HepG2-CSTF2_eCLIP_Clippy	HepG2-CSTF2T_eCLIP_Clippy	HepG2-DDX3X_eCLIP_Clippy	HepG2-DDX52_eCLIP_Clippy	HepG2-DDX55_eCLIP_Clippy	HepG2-DDX59_eCLIP_Clippy	HepG2-DDX6_eCLIP_Clippy	HepG2-DGCR8_eCLIP_Clippy	HepG2-DHX30_eCLIP_Clippy	HepG2-DROSHA_eCLIP_Clippy	HepG2-EFTUD2_eCLIP_Clippy	HepG2-EIF3D_eCLIP_Clippy	HepG2-EIF3H_eCLIP_Clippy	HepG2-DKC1_eCLIP_Clippy	HepG2-EXOSC5_eCLIP_Clippy	HepG2-FAM120A_eCLIP_Clippy	HepG2-FASTKD2_eCLIP_Clippy	HepG2-FKBP4_eCLIP_Clippy	HepG2-FUBP3_eCLIP_Clippy	HepG2-FUS_eCLIP_Clippy	HepG2-FXR2_eCLIP_Clippy	HepG2-G3BP1_eCLIP_Clippy	HepG2-GRSF1_eCLIP_Clippy	HepG2-FTO_eCLIP_Clippy	HepG2-GRWD1_eCLIP_Clippy	HepG2-GTF2F1_eCLIP_Clippy	HepG2-HLTF_eCLIP_Clippy	HepG2-HNRNPC_eCLIP_Clippy	HepG2-HNRNPK_eCLIP_Clippy	HepG2-HNRNPL_eCLIP_Clippy	HepG2-HNRNPM_eCLIP_Clippy	HepG2-HNRNPUL1_eCLIP_Clippy	HepG2-HNRNPA1_eCLIP_Clippy	HepG2-HNRNPU_eCLIP_Clippy	HepG2-IGF2BP1_eCLIP_Clippy	HepG2-ILF3_eCLIP_Clippy	HepG2-KHSRP_eCLIP_Clippy	HepG2-LARP4_eCLIP_Clippy	HepG2-LARP7_eCLIP_Clippy	HepG2-LIN28B_eCLIP_Clippy	HepG2-LSM11_eCLIP_Clippy	HepG2-MATR3_eCLIP_Clippy
AAAAA	943	963	949	985	599	1015	1022.5	131	957	892	1009.5	815	989	1020.5	1017.5	981	1015	970	1012	1016.5	926.5	910	975	1018	878	987	983	679	1001	970	769	1011.5	958	732	105	878.5	882.5	893	944	852	1011	1017	4	261	952	1016	956	1020.5	709
AAAAC	951	875	669	985	367	968	973	220	957	892	817	881	831	991	989	1002	965	970	984	940	926.5	894	975	965	986.5	627	838	414	842	970	610	839	958	643	779	878.5	295	893	991	972.5	993	376	653.5	232	934	695	1012.5	938	709
AAAAG	780	959	376	858	79	981	915	323	957	892	928	942	938	851	956	919	969	970	978	886	926.5	760	975	966	747	406	814	123	729	858	434	766	874	458	779	878.5	882.5	893	898	440	984	1017	653.5	223	948	813	748	940	709
AAAAU	995	1014	847	985	427	1001	1017	110	957	892	1009.5	950	932	931	1010	1019	982	970	989	956	926.5	958	839	1006	986.5	159	1013	752	986	970	877	949	958	647	779	878.5	882.5	893	799	821	997	973	25	62	1004	620	343	1015	709
AAACA	923	956	821	832	373	961	1008	347	957	892	1009.5	967	917	1020.5	1001	991	946	970	1012	917	926.5	908	975	986	789	987	912	589	906	970	722	885	958	724	779	878.5	89	893	969	746	996	518	653.5	412	985	1016	974	983	709
AAACC	768	461	777	727	256	878	802	728	805	892	636	502	603	572	739	430	763	767	807	760	536	542	860	776	986.5	987	674	243	505	658	400	729	747	362	779	245	451	893	868	972.5	952	295	653.5	300	590	434	967	789	709
AAACG	699	816	390	546	424	733	800	626	719	892	598	806	631	747	679	788	724	970	695	761	429	632	627	656	468	465	630	449	667	525	358	566	561	669	779	878.5	882.5	634	849	876	844	790	653.5	415	699	195	805	814	709
AAACU	933	909	635	985	250	833	950	288	957	892	838	668	834	736	911	729	957	970	955	859	926.5	692	975	913	627	322	975	497	867	970	499	830	958	691	779	878.5	882.5	893	945	972.5	909	283	653.5	238	920	426	987	916	709
AAAGA	441	951	62	907	14	847	1006	578	957	892	981	989	918	929	988	917	1015	970	913	669	926.5	846	975	807	872	648	976	18	389	970	261	558	958	126	779	878.5	882.5	893	971	370	693	965	653.5	685	994	847	253	972	709
AAAGC	793	721	650	718	176	848	806	734	829	892	722	860	867	926	780	763	865	705	811	830	926.5	741	866	826	813	359	758	171	504	780	527	641	806	447	450	878.5	882.5	893	735	496	980	856	653.5	323	864	708	889	826	709
AAAGG	713	775	830	583	273	914	665	546	854	892	479	828	851	889	813	833	762	749	860	737	752	734	801	801	855	472	294	173	656	486	607	836	699	519	509	878.5	648	893	419	166	202	992	653.5	252	799	877	432	816	709
AAAGU	987	1001	974	764	416	1015	977	320	860	626	809	979	989	828	867	961	973	840	953	907	666	862	975	942	719	289	869	580	845	818	829	845	958	794	779	678	882.5	591	593	226	749	960	653.5	133	979	812	511	989	709
AAAUA	988	997	967	882	946	1015	1015	178	957	892	1009.5	898	937	890	1017.5	1004	1015	909	1012	1016.5	926.5	991	975	1018	986.5	147	1022	973	1013	970	941	1011.5	958	966	779	878.5	882.5	893	839	564	867	941	124	88	984	919	570	1020.5	709
AAAUC	1011.5	912	791	985	540	948	964	482	957	892	918	890	807	818	1017.5	988	978	970	976	876	926.5	919	975	940	799	492	932	702	934	823	749	859	958	758	779	483	373	893	916	810	1011	300	653.5	374	937	312	1012.5	982	709
AAAUG	997	946	961	834	589	1002	972	236	774	727	992	764	949	864	984	880	1004	897	998	866	749	877	975	1009	820	128	873	810	972	904	898	998	958	971	779	878.5	882.5	669	797	851	971	987	653.5	87	891	885	659	1002	709
AAAUU	675	746	517	927	40	866	619	80	885	730	734	230	943	456	683	456	925	908	830	855	810	981	771	804	942	52	746	234	545	909	636	675	884	104	76	697	438	759	133	684	869	579	30	34	534	676	154	808	387
AACAA	849	1022.5	398	985	173	828	889	652	957	892	912	977	989	1020.5	939	916	1015	970	873	738	926.5	725	975	898	775	987	940	203	685	970	416	602	958	720	779	878.5	379	893	994	726	994	429	653.5	631	988	873	755	970	709
AACAC	366	820	788	700	563	837	890	777	957	892	963	966	644	644	844	728	895	970	885	748	926.5	771	975	861	690	677	882	353	736	970	596	714	733	722	779	429	13	893	1016	972.5	987	237	653.5	558	886	1016	852	779	709
AACAG	804	894	316	831	97	673	788	959	823	892	925	931	864	1008	883	794	818	970	845	584	926.5	817	975	793	734	741	590	183	474	794	688	431	958	408	779	878.5	590	893	844	419	807	583	653.5	251	888	903	677	857	709
AACAU	879	1003	770	902	488	804	920	399	957	892	969	877	854	995	967	1001	984	838	944	722	926.5	818	819	904	917	571	1002	742	848	752	746	720	833	706	241	628	67	893	913	855	967	327	653.5	340	957	576	742	904	709
AACCA	816	601	520	787	161	623	793	943	957	892	658	667	667	610	777	579	799	970	786	724	926.5	543	975	711	779	679	726	112	332	609	379	461	958	342	779	878.5	273	893	900	737	941	240	653.5	303	715	365	886	741	709
AACCC	563	255	549	833	261	476	343	870	435	892	277	211	140	158	515	325	474	510	529	456	590	598	561	507	395	421	446	297	241	583	577	571	593	223	353	67	207	893	655	848	727	161	653.5	325	348	161	850	405	709
AACCG	322	717	419	454	276	406	470	646	447	892	345	368	371	630	422	279	500	537	467	344	146	238	488	440	398	490	489	265	157	396	190	386	308	375	779	438	448	667	594	695	559	467	653.5	508	426	92	544	388	709
AACCU	874	517	536	819	327	674	735	833	957	495	684	542	552	601	732	485	734	970	707	576	926.5	605	975	627	759	581	813	319	407	629	346	509	958	430	414	246	882.5	893	891	972.5	932	92	653.5	331	616	98	868	606	709
AACGA	532	821	238	437	189	435	716	872	739	892	492	731	657	685	628	479	702	970	620	567	387	337	759	564	452	645	759	273	271	439	183	326	552	377	779	878.5	882.5	893	882	718	717	806	653.5	696	752	268	505	669	709
AACGC	603	670	413	615	664	531	438	738	545	892	624	567	417	340	433	557	511	553	522	583	382	481	610	515	404	658	572	595	587	483	363	339	426	652	779	475	394	893	759	859	849	744	653.5	609	553	229	771	640	709
AACGG	355	728	247	277	353	296	386	543	413	892	508	601	426	413	386	201	562	417	444	302	306	336	366	327	296	781	376	272	277	240	250	334	229	382	260	878.5	882.5	541	585	484	297	442	653.5	683	485	17	633	471	709
AACGU	733	722	545	482	459	666	757	519	640	448	718	684	679	669	724	571	685	619	719	648	349	335	749	705	551	282	750	373	696	477	368	611	958	725	779	498	882.5	529	911	804	961	819	653.5	333	696	466	729	673	709
AACUA	1011.5	935	721	856	787	842	1001	1019.5	957	605	1009.5	878	989	908	1017.5	770	891	848	1012	900	690	843	975	903	767	515	999	837	936	783	679	895	958	967	779	878.5	882.5	893	958	656	933	464	653.5	324	939	571	949	963	709
AACUC	901	709	623	707	564	708	811	946	957	892	694	775	487	672	820	661	824	751	823	828	926.5	656	975	841	650	732	879	534	832	970	644	673	958	715	779	237	328	893	877	972.5	1011	122	653.5	573	775	354	954	850	709
AACUG	898	723	443	574	274	745	723	573	678	524	835	727	810	590	769	693	860	787	858	703	729	621	975	819	699	137	780	357	657	813	592	723	714	774	404	878.5	882.5	615	761	972.5	958	551	653.5	147	658	95	848	766	709
AACUU	576	489	165	522	187	436	545	204	642	507	359	189	608	490	554	404	591	679	606	497	715	426	568	491	548	139	628	303	415	769	324	350	701	213	85	548	334	637	321	734	743	140	653.5	125	427	797	917	439	284
AAGAA	47	952	14	734	4	313	878	799	957	892	823	875	989	670	819	746	1015	970	712	303	926.5	374	838	513	986.5	987	978	2	32	672	53	31	958	31	779	878.5	882.5	893	1013	310	768	970	653.5	1016.5	832	422	124	855	709
AAGAC	368	764	174	639	57	488	767	876	836	892	703	851	776	845	710	539	782	970	652	408	926.5	437	975	540	760	987	761	41	237	732	135	186	793	127	779	878.5	882.5	893	840	441	694	885	653.5	687	849	510	526	775	709
AAGAG	185	893	73	649	59	586	858	1008	865	892	884	953	989	981	885	813	856	667	718	366	926.5	473	918	698	886	731	488	11	213	621	249	191	732	289	779	878.5	882.5	893	399	118	116	1009	653.5	867	954	556	125	749	709
AAGAU	273	942	81	783	33	434	760	742	957	500	806	590	860	653	788	666	854	818	779	359	701	535	855	574	835	491	910	13	88	800	142	169	958	89	779	878.5	882.5	697	851	283	624	841	653.5	444	827	64	25	676	709
AAGCA	667	795	295	826	171	821	914	862	842	892	803	858	989	927	856	808	837	802	794	557	926.5	601	859	834	893	624	777	138	511	542	496	435	790	498	779	878.5	882.5	893	741	222	581	734	653.5	429	823	628	566	794	709
AAGCC	362	331	417	913	224	458	556	702	566	892	450	580	342	514	478	629	553	451	459	299	543	289	619	473	684	564	348	73	144	516	247	270	607	212	332	259	440	893	525	253	368	603	653.5	404	452	179	541	323	709
AAGCG	264	756	340	240	450	306	476	536	381	892	397	790	619	618	289	342	423	370	362	256	280	224	375	351	257	604	359	132	301	174	154	245	268	403	319	878.5	882.5	554	410	374	306	933	653.5	735	634	512	275	575	224
AAGCU	745	767	477	711	158	694	792	885	957	531	690	730	728	729	662	759	791	676	723	598	926.5	640	975	725	986.5	330	840	155	312	577	393	415	762	547	779	878.5	882.5	648	756	461	698	931	653.5	454	750	310	380	660	709
AAGGA	386	969	186	516	18	545	696	994	812	892	721	919	857	795	707	709	729	729	705	380	926.5	417	924	553	807	845	400	23	26	575	165	104	744	310	779	878.5	882.5	893	584	50	139	994	653.5	506	830	278	107	670	709
AAGGC	402	562	698	390	275	524	478	520	406	892	375	607	576	583	460	437	472	490	465	244	517	227	428	462	325	888	303	61	73	254	187	489	362	359	310	878.5	609	487	278	109	102	671	653.5	601	508	225	194	432	709
AAGGG	297	455	943	178	603	688	155	339	137	892	267	370	578	441	316	512	267	148	445	506	598	765	113	361	188	417	60	539	550	86	735	737	116	571	516	658	736	436	143	33	37	458	653.5	634	361	935	121	342	709
AAGGU	914	895	105	394	878	816	640	791	530	892	593	915	830	975	729	796	759	591	802	796	926.5	750	462	854	562	331	224	793	829	315	903	940	546	892	779	878.5	882.5	625	342	285	254	1017	653.5	378	852	651	317	783	709
AAGUA	1011.5	1006	933	802	724	1015	1003	879	957	634	973	1010	989	932	895	1007	1015	765	940	899	926.5	602	904	949	885	288	1018	885	926	742	758	916	958	951	779	878.5	882.5	893	927	257	786	939	653.5	196	1001	825	438	994	709
AAGUC	868	855	778	985	484	870	837	842	957	892	699	801	814	787	803	614	810	706	850	711	926.5	695	975	795	986.5	610	849	590	730	970	489	743	958	766	779	335	533	893	656	246	817	923	653.5	460	870	123	757	851	709
AAGUG	822	915	937	419	343	851	502	406	519	463	639	776	868	708	870	694	732	713	813	713	582	578	485	754	662	176	474	434	683	641	819	825	705	801	482	878.5	882.5	391	451	221	295	986	653.5	227	820	333	241	757	709
AAGUU	661	828	815	444	152	695	582	185	726	587	541	499	775	683	613	597	681	669	654	696	762	604	670	578	748	163	570	133	290	717	415	564	755	317	439	664	673	288	382	127	455	782	653.5	115	677	376	269	607	709
AAUAA	985	1022.5	997	985	1019	970	1011	117	957	892	1009.5	1021	989	996	1007	1024	1015	898	1012	1016.5	926.5	1014	975	1018	986.5	987	1012	1017	1013	970	1013.5	1011.5	958	993	779	878.5	882.5	893	981	834	781	972	653.5	131	1024	1016	948	1020.5	709
AAUAC	955	974	953	985	885	972	976	488	843	892	964	976	878	920	986	935	952	970	952	904	926.5	927	837	987	986.5	412	991	971	971	970	928	957	958	984	779	639	185	893	1005	839	914	569	653.5	266	944	560	715	976	709
AAUAG	998	1017	1016	926	1000	993	1012	925	839	719	974	993	927	1010	1008	1016	988	896	993	973	926.5	986	899	1010	914	311	984	1017	1013	970	865	1011.5	853	1007	779	878.5	882.5	675	843	198	512	962	235	263	1013	960	990	993	709
AAUAU	980	989	796	843	313	978	982	241	877	742	977	391	948	751	975	904	997	915	982	959	780	987	921	939	918	71	928	798	919	906	878	904	889	604	365	709	333	893	420	521	760	562	653.5	35	803	678	75	953	709
AAUCA	1011.5	868	963	794	504	957	956	834	957	892	935	941	989	900	962	892	936	970	1012	930	926.5	916	753	962	829	455	934	808	945	970	929	912	958	837	779	878.5	250	893	970	548	908	416	653.5	642	935	531	966	977	709
AAUCC	927	625	750	688	487	883	773	894	957	892	743	652	599	912	743	831	819	758	798	838	926.5	873	975	839	769	591	844	676	795	781	783	818	722	710	779	225	485	893	751	972.5	1011	406	653.5	416	836	501	950	863	709
AAUCG	578	685	631	484	454	736	583	601	599	892	660	582	588	415	597	533	645	566	663	556	511	288	557	671	475	283	706	266	672	520	282	661	625	607	779	878.5	882.5	472	691	739	788	910	653.5	623	730	585	604	841	709
AAUCU	900	758	591	854	530	857	830	459	807	616	939	771	794	835	886	902	881	805	843	884	723	905	779	845	812	305	913	748	853	970	760	747	830	746	779	496	664	690	827	856	963	238	653.5	275	858	760	863	908	709
AAUGA	940	945	754	730	303	876	980	855	828	699	983	909	923	933	999	966	993	857	927	854	463	831	894	946	825	316	893	340	598	879	576	758	852	839	779	878.5	882.5	893	989	517	835	855	653.5	280	968	34	108	1004	709
AAUGC	859	850	781	701	508	839	786	518	761	599	934	671	895	725	865	772	811	752	835	861	602	668	789	828	986.5	169	711	530	751	841	732	852	786	649	779	673	882.5	735	723	891	975	791	653.5	120	740	608	813	806	709
AAUGG	800	904	982	414	248	818	699	746	479	598	657	797	913	731	825	883	735	593	808	765	657	714	490	743	745	268	478	608	708	398	717	780	633	827	481	878.5	882.5	712	600	680	448	851	259	436	841	299	410	790	709
AAUGU	921	761	920	621	559	835	844	129	822	718	887	284	885	449	900	948	890	856	877	778	262	822	781	865	827	35	732	858	890	789	951	901	834	840	779	595	882.5	345	450	470	641	828	653.5	37	619	702	424	742	709
AAUUA	956	978	926	920	244	975	989	262	857	734	986	483	935	660	985	900	999	882	980	980	736	982	770	977	892	118	924	640	859	890	945	902	858	655	779	878.5	662	893	473	445	566	768	71	66	829	974	294	996	709
AAUUC	878	616	735	830	315	849	901	404	856	633	905	489	842	709	864	805	940	827	844	804	761	874	724	885	840	325	897	639	823	771	850	738	857	361	779	420	177	726	819	773	892	314	653.5	215	791	468	689	880	709
AAUUG	783	731	738	852	299	807	703	274	768	662	920	397	861	446	787	675	822	820	847	754	751	915	699	815	735	111	710	318	662	775	516	827	784	745	779	691	715	365	442	648	726	918	176	92	702	957	427	875	367
AAUUU	403	256	122	805	11	546	121	19	886	755	100	29	848	234	480	167	550	889	526	843	820	1000	544	517	929	17	333	209	276	908	624	407	881	33	20	704	166	330	30	343	508	543	26	12	164	814	81	289	383
ACAAA	1011.5	1022.5	764	985	302	1015	1022.5	744	957	892	1009.5	1021	989	1020.5	1017.5	970	1015	970	1012	887	926.5	842	975	937	802	987	996	438	918	970	603	784	958	861	779	878.5	153	893	1023.5	732	995	454	653.5	1016.5	998	638	841	1020.5	709
ACAAC	610	880	402	721	98	588	809	888	957	892	784	666	482	777	718	548	771	970	651	491	554	446	975	590	714	987	908	176	420	651	372	284	678	285	779	382	88	893	940	972.5	1011	91	653.5	543	726	1016	693	721	709
ACAAG	692	907	371	684	67	561	855	945	957	892	869	673	796	800	843	583	872	970	729	448	566	263	777	542	696	703	738	69	228	595	215	184	685	287	779	878.5	312	893	860	501	771	548	653.5	737	810	165	222	690	709
ACAAU	809	987	795	748	437	865	871	822	957	612	874	975	816	959	899	787	935	970	915	812	926.5	705	975	905	814	987	961	631	913	627	541	841	958	834	779	545	201	893	922	836	960	410	653.5	777	953	721.5	504	918	709
ACACA	2	742	910	614	863	969	166	403	957	892	1009.5	1021	989	634	946	888	813	970	1012	1016.5	926.5	783	975	899	986.5	987	834	943	947	970	733	886	117	889	779	371	2	893	867	972.5	1011	310	653.5	974	718	1016	866	927	709
ACACC	12	299	442	823	494	445	340	767	534	892	745	550	255	371	580	367	528	970	541	587	529	694	784	533	658	987	549	241	182	643	276	368	261	390	779	89	6	893	705	849	686	67	653.5	906	316	492	702	515	709
ACACG	70	712	827	537	961	765	787	788	492	892	1009.5	949	583	174	595	791	630	970	731	616	248	659	579	786	620	755	683	830	850	437	704	631	349	913	779	878.5	23	893	633	844	790	424	653.5	1016.5	807	337	718	743	709
ACACU	203	579	851	643	858	897	721	749	957	580	852	845	554	560	927	889	733	748	825	807	926.5	794	975	928	986.5	987	865	944	929	970	847	868	510	903	779	389	12	893	749	972.5	1011	328	653.5	767	783	627	952	769	709
ACAGA	444	902	296	782	108	617	896	971	850	892	850	981	989	992	930	907	829	747	822	664	926.5	786	911	816	713	987	724	205	574	970	766	402	958	386	779	878.5	136	893	776	268	625	707	653.5	595	947	72	530	873	709
ACAGC	357	423	172	775	118	345	469	732	539	892	706	841	445	874	526	600	524	599	474	202	926.5	623	785	436	461	856	471	194	192	550	445	172	558	218	779	405	114	893	551	291	627	126	653.5	528	422	926	412	411	709
ACAGG	237	421	139	304	518	302	283	508	270	892	364	857	580	979	354	538	397	240	513	581	597	629	217	589	282	702	181	765	715	343	913	594	241	556	779	633	209	454	206	59	81	365	653.5	540	631	673	697	522	709
ACAGU	902	867	922	653	505	896	839	839	658	561	949	906	989	962	972	967	888	744	878	740	926.5	872	809	921	592	432	881	711	862	721	844	856	801	887	779	522	260	513	786	180	516	439	653.5	390	904	679	584	861	709
ACAUA	377	960	1006	985	1019	1015	885	686	957	694	1009.5	954	989	990	965	1008	930	860	1012	896	926.5	820	975	1018	986.5	470	1015	1017	1013	970	918	1011.5	754	1021	779	878.5	11	893	1023.5	721	856	683	653.5	606	1010	884	937	997	709
ACAUC	271	797	288	550	323	529	841	878	957	892	871	879	685	802	738	707	792	970	687	372	926.5	453	975	602	986.5	987	927	335	308	624	197	192	958	477	779	283	35	893	938	972.5	905	223	653.5	866	741	304	611	608	709
ACAUG	308	934	893	580	707	772	882	717	667	584	993	997	899	716	960	852	859	743	912	659	381	650	793	887	986.5	321	943	754	793	767	728	817	605	973	779	515	26	893	1014	918	942	821	653.5	259	960	871	411	892	709
ACAUU	476	648	705	770	246	796	635	203	753	739	747	608	759	1004	733	838	736	799	740	735	764	622	764	756	891	190	655	277	583	802	744	577	829	325	69	543	15	717	563	679	549	159	653.5	132	729	546	536	622	347
ACCAA	753	719	369	641	119	619	776	962	957	892	576	699	664	770	807	311	731	970	777	586	440	396	975	641	986.5	987	826	60	158	970	270	273	958	323	779	451	276	893	853	972.5	1011	207	653.5	464	818	204	506	705	709
ACCAC	285	434	410	857	333	419	532	770	690	892	617	635	200	689	589	440	584	970	518	386	926.5	422	857	490	654	987	681	181	154	657	285	225	537	290	779	115	40	893	624	972.5	878	21	653.5	524	447	24	654	508	709
ACCAG	358	345	239	810	72	264	376	687	417	892	314	413	414	654	425	381	377	443	342	193	484	347	613	269	456	774	332	48	13	346	245	79	502	114	779	403	294	682	368	240	273	84	653.5	473	484	233	286	219	709
ACCAU	511	691	751	698	426	592	825	1019.5	957	537	761	703	738	642	798	739	867	709	743	596	470	613	975	745	702	488	954	390	457	661	502	604	958	627	779	316	105	893	919	972.5	988	221	653.5	435	723	428	688	692	709
ACCCA	242	239	502	937	270	481	361	740	359	892	368	556	190	455	472	338	473	466	500	457	585	689	551	501	483	790	486	161	203	597	638	375	480	210	328	74	63	893	602	463	419	52	653.5	569	247	564	662	503	709
ACCCC	106	48	119	881	398	120	134	386	92	892	111	57	7	61	225	57	188	191	136	246	300	266	171	202	184	526	203	64	54	473	208	293	260	125	210	6	64	744	328	490	261	1	653.5	536	45	379	819	126	133
ACCCG	101	332	548	221	625	173	307	349	139	121	252	528	107	80	232	275	239	270	216	199	206	216	194	230	150	801	283	421	216	359	161	248	250	282	214	101	237	617	432	528	407	206	653.5	703	279	660	716	292	709
ACCCU	490	104	289	847	720	428	415	773	376	892	457	215	76	179	378	449	387	441	549	585	561	624	527	557	474	987	540	467	368	586	691	530	421	619	779	42	167	893	582	807	563	250	653.5	510	214	363	922	345	709
ACCGA	176	486	486	305	282	256	362	633	401	300	490	536	304	454	397	313	535	520	380	224	277	186	418	311	385	576	517	55	151	436	117	171	282	351	276	482	307	721	378	503	398	478	653.5	658	505	462	285	483	709
ACCGC	376	390	483	261	613	170	421	632	257	127	366	275	159	131	270	93	282	366	189	100	182	56	301	162	293	799	358	139	130	162	54	111	206	308	185	152	284	610	474	668	465	256	653.5	729	192	26	386	294	194
ACCGG	181	473	415	194	422	135	299	476	149	168	197	348	289	499	229	290	285	276	203	151	217	169	165	142	145	769	285	196	124	144	122	190	140	133	204	326	437	438	499	410	276	169	653.5	752	290	220	180	242	709
ACCGU	513	511	726	534	595	601	441	510	538	346	331	360	299	744	521	470	467	491	423	483	43	220	516	482	430	501	577	527	536	406	293	542	392	674	199	300	310	505	489	733	778	355	653.5	421	355	82	620	494	709
ACCUA	873	903	837	824	735	888	835	883	957	892	893	957	766	756	947	806	870	970	931	813	625	736	975	923	646	669	937	733	822	700	615	880	958	950	779	388	179	893	998	802	938	265	653.5	320	851	508	964	914	709
ACCUC	479	226	380	985	345	372	602	789	607	892	659	320	99	593	484	316	443	970	363	400	926.5	855	812	461	986.5	987	654	498	501	970	469	343	622	305	779	64	143	893	733	972.5	945	69	653.5	620	268	346	830	282	709
ACCUG	294	221	249	705	223	217	358	596	608	302	285	233	329	363	330	185	300	452	324	194	315	87	639	276	508	429	389	72	105	334	181	128	438	298	412	276	368	649	516	480	324	243	653.5	352	257	15	174	216	709
ACCUU	518	190	133	616	284	373	523	654	416	417	499	254	188	418	496	506	513	426	388	385	633	838	481	356	525	434	582	260	350	770	314	241	556	261	88	128	184	736	689	892	874	139	653.5	637	323	380	981	299	160
ACGAA	560	798	454	569	268	633	862	936	957	892	739	868	691	778	755	514	1015	970	734	645	428	600	654	651	539	987	714	409	753	549	403	469	598	497	779	878.5	414	893	887	708	824	852	653.5	903	873	711	747	838	709
ACGAC	614	809	163	431	502	243	726	907	710	892	597	882	377	440	461	649	595	970	577	347	362	318	701	385	485	578	795	487	500	441	146	125	958	530	779	878.5	325	893	821	867	828	713	653.5	898	640	178	431	595	709
ACGAG	209	771	298	188	180	127	458	854	414	892	324	571	358	365	323	184	379	477	248	182	167	109	403	240	353	766	408	34	77	268	58	73	283	224	779	878.5	487	586	573	384	283	605	653.5	911	370	97	103	364	709
ACGAU	555	794	563	405	524	685	697	884	957	455	569	908	633	760	620	592	725	629	653	542	457	387	600	643	455	665	776	355	697	558	252	591	627	639	779	452	399	544	902	764	889	831	653.5	816	692	223	321	795	709
ACGCA	66	605	733	528	725	657	539	663	424	892	1009.5	654	643	160	565	638	481	535	618	615	368	294	537	691	597	721	557	703	727	428	621	662	273	815	779	447	47	893	683	612	664	521	653.5	793	555	632	780	763	709
ACGCC	348	341	482	357	795	266	399	639	247	892	619	411	133	249	240	293	332	501	315	225	223	248	296	301	355	785	372	502	384	297	115	188	205	425	779	147	208	893	630	788	571	287	653.5	945	218	86	501	423	709
ACGCG	489	687	804	177	981	410	467	745	201	892	630	835	561	188	250	558	331	970	451	619	73	403	235	394	247	802	424	879	874	345	529	601	242	877	779	878.5	157	558	614	782	750	771	653.5	860	575	369	844	653	709
ACGCU	1011.5	638	771	401	882	700	641	928	587	327	1009.5	508	572	247	524	630	648	970	609	552	224	314	626	575	986.5	743	698	878	794	293	354	603	500	876	779	878.5	335	626	716	972.5	862	732	653.5	959	611	257	617	664	709
ACGGA	253	619	338	230	293	390	727	845	345	414	406	760	621	597	427	326	532	488	414	227	252	332	311	342	294	693	487	169	248	387	315	196	306	358	104	878.5	882.5	450	409	429	248	545	42	935	626	18	240	529	709
ACGGC	373	573	447	252	471	241	448	659	224	213	460	441	305	335	207	165	301	351	292	165	173	147	256	251	157	840	374	214	190	243	91	135	184	374	779	414	882.5	484	539	570	406	380	653.5	961	420	497	355	301	709
ACGGG	111	296	475	63	604	152	159	424	84	170	243	440	318	238	144	188	128	119	194	240	143	313	65	197	75	857	153	567	325	74	212	358	54	409	453	565	419	233	250	382	163	317	85	956	283	406	402	166	709
ACGGU	662	651	534	325	734	624	515	548	373	372	475	809	505	607	481	603	544	467	534	527	426	455	330	536	426	543	316	694	722	330	671	716	310	675	779	878.5	423	299	547	558	418	564	653.5	622	625	719	647	610	709
ACGUA	844	759	935	556	979	942	938	811	957	498	876	847	668	692	815	811	845	724	868	834	499	490	827	813	678	302	885	854	941	563	514	900	571	960	779	484	147	582	942	693	732	849	653.5	363	884	318	907	835	709
ACGUC	666	439	667	298	667	431	412	648	957	892	737	547	306	396	525	394	631	970	479	377	120	355	676	485	512	589	649	443	700	411	320	147	958	595	779	188	300	594	833	775	885	430	653.5	818	604	352	707	531	709
ACGUG	330	622	587	228	727	461	636	472	502	311	455	518	582	417	517	364	396	570	514	321	33	258	472	498	251	240	415	545	422	242	313	450	380	701	779	878.5	418	297	496	776	501	664	653.5	419	457	113	296	551	709
ACGUU	654	479	524	575	685	697	667	421	456	389	720	553	494	722	645	703	614	508	638	714	601	702	546	603	741	453	639	614	754	521	646	728	595	673	150	471	449	284	857	626	873	710	653.5	393	643	276	864	629	709
ACUAA	950	861	401	809	983	750	923	953	957	892	1009.5	861	989	886	1017.5	837	1015	970	1012	941	926.5	1014	975	952	762	599	992	982	1013	970	873	1011.5	958	1014	779	878.5	355	893	931	814	900	631	653.5	332	955	657	1012.5	1020.5	709
ACUAC	854	853	479	598	352	629	908	901	783	384	727	639	630	613	837	704	773	693	725	564	558	628	853	637	716	456	985	536	541	970	390	398	718	785	779	461	129	893	939	972.5	989	106	653.5	534	754	536	679	685	709
ACUAG	978	985	1017	870	999	984	984	923	738	595	900	1003	914	1009	981	1020	932	836	977	997	926.5	912	919	1005	773	493	900	986	1013	655	973	988	819	992	779	605	252	672	1007	318	719	833	653.5	381	986	681	1012.5	978	709
ACUAU	744	766	762	654	375	744	975	867	841	555	848	478	811	435	839	766	912	762	790	729	629	759	843	784	822	206	955	488	779	829	593	755	713	754	314	630	298	893	897	651	723	491	653.5	203	757	266	466	822	709
ACUCA	314	845	684	985	779	838	887	779	957	892	1009.5	943	656	771	905	886	711	970	875	893	926.5	683	975	960	986.5	987	876	860	922	970	859	826	583	885	779	346	27	893	914	748	1011	292	653.5	919	876	519	924	920	709
ACUCC	370	159	305	985	280	265	296	580	680	892	420	314	50	243	419	403	434	418	410	484	509	423	656	472	634	756	495	396	406	970	417	442	549	217	779	52	86	893	533	972.5	762	80	653.5	615	199	75	721	421	709
ACUCG	352	603	643	473	728	450	464	552	524	315	551	688	382	458	381	531	466	434	393	449	455	416	479	381	286	616	542	668	678	327	355	465	402	630	779	878.5	264	537	469	702	720	632	653.5	769	513	325	710	603	709
ACUCU	723	387	314	985	745	706	826	705	654	425	950	634	514	358	747	819	705	530	760	794	926.5	778	727	803	675	676	979	794	882	786	895	717	697	915	779	211	173	737	935	972.5	888	227	653.5	817	769	424	1012.5	777	84
ACUGA	908	804	498	648	663	761	946	924	957	550	833	796	989	812	891	797	851	782	930	767	663	746	975	907	688	503	962	473	849	970	840	810	958	893	779	878.5	275	893	972	588	903	754	653.5	485	882	93	836	915	709
ACUGC	647	319	699	693	565	547	462	358	718	335	663	488	424	309	519	491	432	610	521	422	518	360	815	576	579	357	565	562	434	431	485	498	572	537	779	302	211	893	509	853	654	277	653.5	254	390	249	443	420	709
ACUGG	427	359	848	368	285	569	280	353	320	415	326	285	559	520	447	487	371	362	407	426	535	414	265	340	339	447	301	261	265	198	562	491	352	417	379	878.5	441	350	276	271	155	513	653.5	535	338	155	146	347	709
ACUGU	757	416	644	490	739	712	765	312	616	432	883	287	675	393	786	647	737	672	759	674	178	511	664	812	470	73	753	817	801	673	792	787	958	985	779	275	475	336	806	864	757	456	653.5	85	478	40	638	602	709
ACUUA	886	827	776	985	775	926	985	837	804	653	967	785	832	838	840	938	964	825	910	871	926.5	946	732	906	896	375	944	708	871	870	939	862	850	799	779	550	221	893	885	465	709	479	653.5	206	941	1016	940	881	709
ACUUC	652	383	200	481	349	368	744	980	596	260	794	266	346	638	551	513	603	479	537	269	469	526	609	470	756	987	894	431	433	736	255	98	635	579	779	157	124	749	982	972.5	1011	40	653.5	989	411	12	913	377	709
ACUUG	645	568	628	581	597	741	694	499	418	362	627	420	712	484	723	598	638	498	657	569	678	644	466	694	427	200	624	598	698	504	627	761	610	784	779	443	616	318	566	875	886	485	653.5	643	550	474	896	680	338
ACUUU	127	203	74	284	16	234	164	47	412	553	71	46	225	320	295	134	347	397	183	287	767	627	334	208	402	38	271	44	27	723	228	55	386	32	23	286	90	316	107	535	400	181	50	57	115	499	727	130	48
AGAAA	636	953	147	884	25	904	981	929	957	892	1009.5	1002	989	964	1017.5	956	1015	970	924	841	926.5	897	975	886	986.5	987	1009	24	645	970	600	520	958	368	779	878.5	882.5	893	986	224	841	966	653.5	1016.5	982	1016	483	992	709
AGAAC	500	838	137	661	80	505	852	973	957	892	832	899	989	785	818	678	833	970	742	462	665	495	975	624	986.5	723	779	53	175	614	203	180	669	295	779	878.5	592	893	896	442	650	769	653.5	625	847	392	639	736	709
AGAAG	19	965	28	524	3	72	595	976	879	892	495	824	989	533	540	547	667	582	422	71	926.5	120	923	242	743	987	375	3	5	503	34	2	663	39	779	878.5	882.5	893	422	51	133	1002	653.5	659	772	84	9	496	709
AGAAU	869	982	956	917	141	971	997	949	868	708	958	984	915	968	992	913	975	852	914	818	667	821	922	897	856	555	980	338	774	785	740	696	958	635	779	878.5	882.5	656	1018	247	805	919	653.5	414	1008	796	274	966	709
AGACA	340	837	515	756	265	754	824	893	834	892	831	973	989	952	811	887	701	699	716	642	926.5	541	865	747	785	987	596	202	551	970	486	517	637	349	779	878.5	82	643	575	134	349	658	653.5	877	907	646	563	744	709
AGACC	244	297	189	562	83	272	349	708	304	429	506	408	252	674	366	300	424	363	374	209	473	185	445	304	321	848	326	49	76	443	173	108	384	188	779	187	459	686	218	218	200	373	653.5	629	385	327	354	303	709
AGACG	324	553	278	226	342	369	578	807	317	892	514	789	499	536	382	411	459	459	370	351	405	342	346	313	250	810	346	245	466	373	262	141	263	541	137	878.5	882.5	538	627	344	274	759	40	859	688	418	517	477	709
AGACU	778	647	702	672	179	757	807	951	802	513	742	646	731	878	712	653	781	738	736	672	697	655	975	724	624	575	874	367	624	970	684	552	664	599	779	878.5	882.5	715	804	330	629	761	653.5	587	785	408	523	718	709
AGAGA	315	885	474	784	127	829	804	997	649	892	751	1006	989	977	913	849	768	596	713	479	490	596	794	782	860	987	430	42	353	714	630	451	703	412	779	878.5	882.5	893	370	42	82	1008	653.5	655	961	773	74	843	709
AGAGC	302	484	319	235	415	396	472	830	209	892	448	808	541	739	436	696	442	298	397	208	395	588	285	477	212	872	242	137	233	282	423	336	331	405	458	600	882.5	386	267	63	78	681	653.5	983	605	362	326	346	709
AGAGG	79	346	217	96	218	393	217	338	75	892	240	602	627	703	228	360	325	113	392	234	612	192	94	372	142	816	70	118	218	158	477	313	118	296	513	728	882.5	191	72	10	24	550	653.5	901	568	692	85	230	709
AGAGU	885	917	978	668	571	902	742	931	699	475	779	990	989	999	868	932	803	675	758	789	150	710	698	796	563	457	394	570	616	517	834	798	645	859	779	652	882.5	496	562	135	243	991	653.5	707	999	605	336	888	709
AGAUA	834	1016	1001	909	351	976	1010	995	957	687	984	996	901	1015	987	1013	944	859	983	935	702	878	889	980	833	385	1021	672	920	749	821	925	958	884	779	878.5	495	893	952	138	595	818	653.5	431	1019	368	149	1014	709
AGAUC	556	781	155	571	102	433	712	934	957	892	570	636	596	746	695	536	783	970	585	489	531	418	975	527	425	573	799	79	86	584	199	193	657	376	779	431	426	893	638	390	638	588	653.5	568	693	146	245	620	709
AGAUG	240	896	325	441	30	442	706	989	636	518	744	853	824	603	793	691	728	701	680	316	540	518	658	559	588	284	667	31	90	601	452	250	729	394	779	878.5	882.5	425	813	206	278	984	653.5	810	805	382	8	699	709
AGAUU	541	629	661	587	82	722	591	334	782	681	543	587	753	629	610	676	682	723	591	492	797	722	715	634	770	165	637	144	170	882	412	430	804	122	106	680	430	335	414	150	347	763	653.5	192	680	351	52	567	353
AGCAA	777	863	352	511	132	671	918	922	957	892	889	927	989	758	861	830	847	970	766	411	926.5	586	975	798	689	987	822	158	395	493	305	436	958	344	779	878.5	882.5	893	848	242	764	420	653.5	721	869	488	498	842	709
AGCAC	507	593	687	676	570	679	692	831	488	892	738	893	989	841	602	812	651	970	600	488	491	583	686	689	543	987	595	406	311	970	583	401	609	605	356	383	123	652	396	255	374	165	653.5	878	594	624	734	637	709
AGCAG	241	497	263	290	75	315	471	541	221	892	510	759	678	872	322	582	337	306	296	74	609	435	332	244	314	771	227	14	29	388	233	17	364	115	510	668	552	382	155	27	97	266	653.5	611	448	770	106	263	709
AGCAU	848	835	927	657	706	920	943	990	717	596	840	988	989	796	871	964	769	812	861	734	208	835	828	817	836	987	914	705	865	816	890	750	958	944	779	608	600	673	910	346	556	649	653.5	648	966	715	599	833	709
AGCCA	255	234	432	928	220	405	482	678	337	892	473	497	368	814	463	354	420	356	309	187	513	516	484	499	454	789	307	86	101	482	457	295	557	161	385	390	319	651	363	119	197	143	653.5	424	386	451	425	363	709
AGCCC	137	38	224	521	385	145	225	359	91	171	224	169	29	279	131	157	165	155	104	85	926.5	277	151	101	126	886	164	66	81	286	188	45	189	38	402	29	433	493	135	181	157	39	653.5	868	78	648	574	46	709
AGCCG	128	195	276	126	577	63	147	382	99	28	116	290	152	119	97	121	129	109	58	39	198	54	137	63	134	765	180	208	107	104	45	71	98	152	288	359	619	353	163	243	203	367	653.5	449	138	631	200	153	709
AGCCU	505	161	566	723	556	353	453	676	313	319	351	343	286	582	370	524	361	262	299	338	926.5	525	446	367	330	567	350	604	427	467	672	428	497	411	200	257	415	390	325	209	269	377	653.5	442	286	621	653	293	709
AGCGA	229	762	183	157	331	252	410	607	311	892	283	774	589	551	377	499	395	374	307	154	255	212	303	246	229	820	344	58	199	201	133	143	195	253	286	878.5	488	461	466	234	257	872	653.5	822	629	563	133	376	709
AGCGC	384	481	503	174	601	174	443	365	169	45	362	637	298	352	167	162	222	322	176	69	190	165	198	195	155	868	281	232	239	204	60	78	136	331	377	400	467	412	376	388	338	568	653.5	852	261	43	439	430	709
AGCGG	84	482	210	56	405	96	142	314	104	37	104	389	268	213	66	112	117	104	53	32	184	68	64	58	43	876	98	117	91	34	26	23	72	71	420	509	594	261	226	182	135	408	653.5	711	229	682	264	149	231
AGCGU	466	663	710	199	723	489	403	429	346	225	432	704	553	420	360	462	422	482	351	384	52	243	387	357	317	461	309	543	615	218	351	483	416	593	779	878.5	882.5	263	517	395	453	784	653.5	695	479	848	495	516	709
AGCUA	915	936	944	820	801	955	892	983	821	497	766	958	744	947	908	954	823	755	932	824	926.5	597	910	932	784	481	930	795	851	689	794	846	958	931	779	878.5	564	694	943	239	613	789	653.5	394	925	756	920	890	709
AGCUC	469	236	435	726	445	452	319	824	433	892	556	430	185	359	349	576	463	454	424	185	926.5	506	502	508	523	987	392	274	379	463	375	447	411	329	779	198	503	531	387	452	514	474	653.5	807	357	827	347	276	709
AGCUG	221	337	318	196	150	123	252	442	319	223	253	376	477	290	185	482	243	220	213	92	616	282	300	204	232	430	247	85	55	152	283	144	197	185	443	878.5	882.5	230	172	133	111	743	653.5	469	248	335	47	147	709
AGCUU	590	325	596	549	414	656	567	468	443	338	502	272	324	494	572	515	502	392	496	530	739	807	553	577	436	376	586	627	565	690	528	384	647	445	342	327	651	398	692	210	420	505	653.5	715	475	684	872	464	293
AGGAA	413	977	149	470	81	669	910	1012	689	892	933	995	875	953	914	958	904	659	834	580	926.5	847	823	778	639	987	381	120	288	726	414	352	694	395	779	878.5	882.5	893	698	29	70	1004	653.5	564	981	747	529	831	709
AGGAC	274	548	229	352	240	218	309	558	240	476	354	650	351	679	373	375	447	297	327	131	478	445	288	306	409	853	240	59	217	322	356	47	295	304	779	878.5	550	388	308	94	98	445	653.5	619	393	107	184	212	709
AGGAG	30	368	83	36	45	76	89	280	53	892	99	459	504	289	174	195	132	103	177	18	377	96	78	110	77	940	59	22	7	149	90	29	91	56	528	720	678	135	54	6	14	487	653.5	805	358	478	15	131	709
AGGAU	638	871	468	281	131	594	724	1004	604	530	775	969	819	958	697	850	613	515	721	640	658	152	590	655	660	704	526	445	425	372	557	455	590	587	779	878.5	882.5	503	520	202	198	995	653.5	514	928	419	96	691	709
AGGCA	256	448	493	236	586	538	385	268	196	892	294	732	705	646	446	526	398	293	323	454	546	546	230	525	213	847	220	544	553	246	710	585	249	311	502	717	336	203	212	17	44	446	653.5	549	610	442	564	428	709
AGGCC	99	93	128	106	370	81	52	263	61	217	75	146	127	264	86	150	154	56	101	58	227	38	90	129	62	943	75	124	56	120	104	120	115	65	397	155	447	133	117	67	42	157	653.5	574	79	432	139	39	281
AGGCG	93	429	158	29	592	131	171	261	59	199	206	496	270	229	115	135	137	127	109	62	240	59	91	88	52	901	113	216	148	65	33	204	77	216	389	481	579	206	213	241	96	498	73	577	295	294	379	249	239
AGGCU	321	285	559	279	606	375	336	475	207	395	334	494	462	437	273	584	343	190	365	453	417	470	190	401	244	800	239	696	652	197	712	690	194	516	457	408	631	140	201	116	84	753	653.5	667	408	906	309	264	249
AGGGA	125	318	883	46	857	451	92	227	41	892	124	738	348	743	173	556	125	44	220	548	639	699	31	224	48	948	35	894	744	66	931	785	45	575	533	732	689	209	66	1	4	385	252	953	473	969	304	199	386
AGGGC	142	130	286	68	796	160	95	153	37	892	165	392	198	390	110	321	113	48	117	167	488	368	37	128	46	930	27	772	479	80	633	367	88	269	465	290	506	76	115	15	16	141	653.5	657	205	939	186	55	336
AGGGG	20	124	640	16	841	124	21	91	12	892	31	172	183	143	24	87	17	14	96	152	177	334	16	36	13	574	8	857	659	15	511	612	16	268	345	613	720	85	24	12	7	45	653.5	913	128	988	231	28	384
AGGGU	160	248	833	53	1005	554	73	193	79	436	129	455	385	532	94	475	81	49	366	756	294	389	49	245	57	508	29	1002	950	47	699	938	43	763	503	715	682	101	52	57	35	802	116	803	368	862	590	186	320
AGGUA	910	906	22	342	1019	1015	674	952	741	892	719	982	989	1001	889	860	785	555	1012	1016.5	926.5	1014	733	1018	707	337	336	1017	1013	970	654	1011.5	958	1021	779	878.5	580	893	394	113	241	1017	653.5	328	1003	1016	1012.5	932	709
AGGUC	524	490	582	237	823	449	321	562	389	892	572	823	502	910	401	626	426	287	536	601	599	306	313	605	292	780	260	746	843	384	904	744	325	589	430	293	581	178	386	152	171	907	653.5	487	642	520	728	600	709
AGGUG	270	618	70	82	653	284	172	256	165	344	191	596	544	710	303	423	232	135	282	329	188	322	87	450	143	544	72	847	701	93	875	695	96	661	494	878.5	683	77	69	76	50	739	653.5	495	455	720	77	434	709
AGGUU	689	610	860	385	843	770	466	571	379	462	620	780	658	956	568	668	505	369	587	810	699	615	282	736	408	275	196	853	846	332	888	811	376	820	474	623	672	221	174	184	188	976	653.5	452	844	587	631	604	334
AGUAA	1011.5	1010	919	985	1019	922	979	987	957	892	956	1021	989	985	1017.5	1011	1015	847	1012	1016.5	926.5	1014	975	1018	986.5	531	997	1017	1013	970	1013.5	1011.5	958	1021	779	878.5	882.5	893	974	258	592	1017	653.5	243	1014	900	980	985	709
AGUAC	871	990	736	588	623	840	872	816	779	466	764	937	820	727	907	681	843	970	876	673	617	329	832	818	805	394	993	525	671	708	525	655	728	831	779	571	259	893	878	483	741	495	653.5	273	883	528	534	853	709
AGUAG	996	1013	991	612	990	1015	1004	979	848	582	968	1015	849	1003	996	1012	921	809	986	989	744	841	856	985	913	287	851	978	992	695	937	1011.5	843	1010	779	878.5	618	604	702	68	320	1007	274	302	1018	838	818	1007	709
AGUAU	897	967	1005	750	638	945	891	484	872	693	936	757	876	843	904	908	941	868	896	842	571	654	905	862	928	148	839	510	609	869	894	832	862	807	476	682	629	546	711	145	505	571	653.5	114	863	727	141	860	709
AGUCA	913	958	1002	754	780	988	941	985	957	892	944	1001	989	1005	963	995	909	970	898	870	926.5	914	975	951	986.5	556	960	813	869	970	1013.5	897	958	882	779	401	413	893	928	104	644	900	653.5	590	987	459	901	987	709
AGUCC	508	330	439	836	579	552	512	712	568	281	414	425	292	399	406	244	479	428	565	424	578	252	608	560	564	626	525	424	589	385	482	632	518	532	363	73	356	893	427	293	484	527	653.5	628	442	77	706	527	709
AGUCG	472	706	568	375	519	377	457	527	505	172	489	627	989	278	469	390	495	456	394	337	412	209	382	373	338	607	482	528	623	339	275	479	360	419	779	563	509	448	369	315	554	836	653.5	706	654	436	695	547	709
AGUCU	875	556	906	714	829	846	847	335	548	454	863	816	686	895	801	927	727	562	720	792	732	735	756	842	780	425	765	728	872	681	866	842	745	881	779	379	657	356	708	96	688	449	653.5	597	796	917	825	791	709
AGUGA	851	972	828	492	561	862	659	996	641	541	772	959	989	940	959	975	805	715	894	758	247	740	641	773	652	427	657	715	690	707	886	763	958	899	779	878.5	882.5	376	601	106	225	990	653.5	500	975	359	173	847	709
AGUGC	693	401	528	541	575	597	425	374	563	279	405	395	548	199	504	402	417	544	550	405	245	523	583	550	369	277	378	558	520	488	802	691	521	552	307	568	599	360	289	186	303	863	653.5	258	537	226	384	476	709
AGUGG	281	654	917	125	374	526	192	340	157	361	313	723	653	825	358	578	342	141	339	459	394	290	130	294	153	579	124	609	514	142	770	618	95	645	489	878.5	667	170	98	89	74	838	273	552	558	765	137	272	709
AGUGU	774	485	932	229	852	861	276	107	329	441	388	421	634	519	668	608	585	531	599	661	22	324	326	669	407	95	230	815	738	352	827	853	575	936	779	450	882.5	83	249	117	250	609	653.5	184	662	259	251	624	709
AGUUA	895	1000	989	801	702	973	1002	895	789	704	988	1009	906	984	958	1022	974	829	925	944	756	937	748	950	910	292	829	785	782	851	920	890	808	932	779	878.5	661	645	734	48	442	882	219	183	1009	776	812	935	709
AGUUC	760	596	841	717	542	652	702	804	543	282	866	606	469	720	690	634	697	702	613	500	565	799	637	591	547	717	785	451	410	634	472	457	695	727	779	234	353	532	954	142	791	320	653.5	892	748	29	480	619	709
AGUUG	772	751	996	323	627	880	749	641	398	367	707	887	709	719	649	912	761	624	767	607	725	712	396	727	359	157	404	621	610	528	814	820	564	928	779	677	730	120	608	126	313	959	233	362	861	552	279	844	365
AGUUU	378	451	752	315	73	687	205	45	452	642	207	131	478	404	327	389	418	506	430	691	786	603	377	396	447	87	207	141	103	836	536	247	551	55	52	612	229	148	74	23	224	379	102	51	220	933	196	197	189
AUAAA	941	970	977	985	938	1015	986	89	957	892	1009.5	1021	989	957	1002	1006	1015	905	1012	1016.5	926.5	966	975	1003	986.5	987	946	958	990	970	936	1011.5	958	914	779	878.5	882.5	893	976	910	823	1017	653.5	109	990	993	705	1020.5	709
AUAAC	1011.5	954	859	720	931	910	948	778	957	892	858	928	846	976	977	866	907	851	943	954	926.5	913	975	975	848	265	925	901	943	970	839	955	958	986	779	564	228	893	855	913	973	524	653.5	219	931	588	622	980	709
AUAAG	979	995	993	766	953	990	991	948	830	683	919	895	919	916	993	960	933	831	974	933	926.5	895	909	1008	792	297	933	947	949	855	810	994	838	961	779	878.5	882.5	893	1006	322	348	938	254	321	971	649	423	988	709
AUAAU	991	1004	955	985	824	958	1016	379	957	729	994	562	952	721	1004	962	1003	850	995	992	926.5	969	912	1007	925	142	1007	977	967	970	985	1011.5	958	858	779	878.5	520	893	701	793	940	812	653.5	46	911	945	367	1012	709
AUACA	98	975	994	821	944	1015	720	525	852	690	1009.5	1011	887	1006	994	928	1015	867	1012	958	926.5	857	876	992	986.5	577	981	1004	996	970	812	979	425	996	779	878.5	10	893	1022	742	753	587	653.5	516	893	527	732	1003	709
AUACC	863	755	882	904	642	867	974	863	778	603	704	713	654	901	917	744	910	815	909	799	670	631	786	869	771	641	896	723	838	827	604	882	668	830	779	239	109	893	1008	905	910	340	653.5	346	881	112	471	902	709
AUACG	718	911	908	565	791	855	783	796	694	517	792	834	783	853	772	911	796	603	817	867	552	721	631	836	623	458	755	883	881	572	822	877	621	922	779	878.5	202	641	886	754	780	745	653.5	532	860	555	461	882	709
AUACU	957	957	877	850	838	963	1000	703	957	892	891	678	912	915	980	983	976	879	959	934	926.5	956	854	997	866	179	987	915	977	751	970	928	958	927	779	604	223	893	995	774	978	480	653.5	216	918	737	567	960	709
AUAGA	992	983	1015	864	966	997	996	986	867	723	897	1000	920	1007	995	974	971	874	981	985	735	942	907	1002	857	409	1019	975	997	970	889	985	866	1009	779	878.5	501	893	1017	266	538	989	248	327	1017	943	783	1008	709
AUAGC	970	884	923	923	939	928	917	603	835	619	906	955	841	1000	971	941	900	797	920	946	757	943	887	970	853	435	887	969	988	970	960	963	795	890	456	625	290	893	752	411	733	880	653.5	277	959	822	856	954	277
AUAGG	977	888	823	767	987	801	797	757	780	678	793	980	907	1011	941	977	938	789	926	1006	792	971	702	998	888	342	623	1009	998	653	968	992	818	1004	448	679	510	718	484	81	207	940	207	245	943	973	826	913	342
AUAGU	990	1020	1009	890	1019	1015	1019	859	824	700	991	956	947	989	1009	1021	994	875	991	974	766	963	880	1001	923	186	1008	1017	989	871	961	1011.5	861	1017	779	646	882.5	498	837	91	603	957	653.5	160	1020	769	629	1016	709
AUAUA	730	971	1004	985	921	1015	939	443	957	715	990	313	921	829	998	987	1001	904	1012	994	711	997	872	994	898	80	1017	992	993	808	986	1011.5	823	938	779	878.5	98	893	829	552	752	840	653.5	82	622	815	392	1001	709
AUAUC	922	943	870	985	865	886	944	927	957	606	909	814	853	575	897	827	967	808	941	890	686	728	778	927	870	382	971	936	924	809	797	915	766	953	779	430	170	893	946	813	784	330	135	292	930	580	401	933	709
AUAUG	731	991	948	849	714	894	962	982	864	665	976	734	928	726	991	896	991	821	958	823	324	839	833	936	909	146	886	768	797	801	726	923	817	948	779	683	561	753	856	457	394	655	182	106	906	823	111	979	709
AUAUU	829	737	567	944	113	810	538	84	884	749	709	155	945	580	656	690	931	914	803	984	823	999	862	719	946	26	685	582	725	914	978	725	891	175	72	724	103	756	158	375	461	494	134	20	258	929	20	649	385
AUCAA	812	955	585	740	126	705	898	1019.5	957	892	1009.5	592	742	810	862	551	899	970	809	632	581	561	975	717	768	987	970	114	449	674	333	453	958	560	779	534	344	893	953	765	939	397	653.5	1016.5	833	300	543	849	709
AUCAC	436	826	717	808	644	825	777	710	792	892	1009.5	842	699	831	794	714	835	970	795	732	524	625	975	824	700	560	915	594	780	693	680	679	585	772	779	240	39	893	814	972.5	964	176	653.5	653	865	125	861	865	709
AUCAG	842	877	805	742	318	836	869	939	720	892	948	962	826	983	887	891	902	970	864	727	926.5	608	745	856	986.5	805	827	351	704	650	751	605	769	569	779	878.5	390	893	817	281	716	667	653.5	456	965	445	671	925	709
AUCAU	696	932	688	845	457	710	931	736	820	597	910	781	781	876	845	851	942	811	789	715	660	763	867	810	841	374	942	671	723	768	605	410	825	711	372	560	128	893	904	698	801	200	653.5	233	843	73	571	785	709
AUCCA	506	679	521	655	117	743	661	851	957	538	615	778	515	782	783	660	706	970	683	629	926.5	758	975	680	676	709	831	383	387	691	537	383	588	502	779	220	83	893	760	972.5	877	375	653.5	512	670	232	484	747	709
AUCCC	629	182	271	985	618	507	435	592	384	892	530	269	52	431	563	433	476	427	539	519	483	709	493	487	986.5	510	508	399	359	591	598	541	566	352	289	31	190	893	637	972.5	896	261	653.5	775	344	203	763	555	100
AUCCG	385	503	481	507	516	364	439	522	529	250	305	464	244	470	371	448	439	398	359	313	189	265	528	314	396	700	481	267	347	295	119	323	315	512	293	299	436	609	488	607	651	503	46	610	329	324	223	372	709
AUCCU	920	329	441	786	421	620	748	954	584	397	748	517	360	507	678	713	654	623	665	545	593	612	741	686	626	730	977	674	597	585	531	324	958	810	779	134	349	893	964	972.5	986	276	653.5	586	528	589	648	586	181
AUCGA	391	699	360	334	231	308	643	787	703	892	501	611	518	574	574	245	623	970	509	277	291	241	659	411	556	559	767	153	259	333	105	174	508	330	779	878.5	882.5	616	680	753	769	794	653.5	947	706	5	195	654	709
AUCGC	589	660	423	372	511	467	437	828	570	377	623	506	412	541	492	336	521	970	382	410	310	240	622	403	390	572	718	459	361	368	246	246	460	492	779	322	401	633	713	840	917	628	653.5	753	579	175	421	458	162
AUCGG	414	658	672	208	620	456	488	868	404	285	348	718	519	543	435	230	517	513	462	397	344	295	328	383	231	557	531	385	452	228	273	406	302	544	358	497	882.5	427	418	523	425	625	653.5	870	586	630	230	601	218
AUCGU	607	537	349	438	403	430	480	532	560	298	476	487	439	462	626	421	582	606	545	379	137	394	559	442	522	304	682	341	492	472	392	337	580	636	779	386	882.5	433	679	675	813	585	653.5	411	494	159	292	568	709
AUCUA	741	787	849	892	713	805	894	1007	817	625	966	692	797	922	949	942	949	813	880	819	693	595	885	876	834	408	966	824	868	750	518	748	770	872	779	528	381	893	1020	556	845	285	653.5	305	867	786	923	912	709
AUCUC	828	534	258	695	807	587	881	864	957	480	844	709	529	866	847	871	770	970	814	773	926.5	852	975	879	718	711	931	724	837	970	791	492	958	911	779	107	163	893	895	972.5	1011	180	653.5	881	768	582	983	818	709
AUCUG	855	507	624	480	661	749	731	905	555	511	760	687	602	636	789	789	691	552	770	680	369	150	602	825	622	259	769	789	830	648	714	674	756	862	779	477	685	490	631	901	922	381	653.5	380	770	96	784	784	709
AUCUU	325	232	86	445	43	227	311	114	672	519	365	137	353	331	452	312	545	432	463	444	728	638	549	434	647	129	521	197	303	685	344	133	649	177	83	256	175	430	333	602	695	110	125	108	299	134	508	204	35
AUGAA	608	1002	324	803	32	771	942	906	957	689	985	960	903	837	915	979	883	866	856	689	572	681	890	723	809	340	945	108	373	822	426	496	958	564	779	878.5	882.5	893	1012	543	855	904	653.5	557	916	768	190	926	709
AUGAC	761	833	499	709	147	638	851	899	758	591	938	786	800	763	842	757	800	970	787	446	389	587	893	683	679	566	888	77	280	739	237	405	776	640	779	878.5	882.5	893	984	911	947	693	653.5	295	821	130	88	787	709
AUGAG	626	892	802	319	330	648	687	942	630	499	689	946	856	803	792	834	745	635	748	460	144	177	623	662	544	445	591	165	210	505	473	499	671	760	779	878.5	882.5	722	687	193	212	871	281	710	862	80	31	724	709
AUGAU	512	783	335	517	54	563	728	733	808	631	662	452	835	367	828	569	841	783	746	520	242	312	836	620	643	182	842	51	42	626	180	303	826	468	779	878.5	882.5	511	732	476	730	748	653.5	139	681	1	2	761	709
AUGCA	155	754	892	816	419	893	663	534	765	660	854	886	989	101	882	898	634	780	888	793	235	713	868	888	729	299	870	470	706	698	823	774	540	874	779	878.5	56	893	794	578	838	483	653.5	158	898	221	372	884	709
AUGCC	588	432	578	901	230	565	586	635	547	426	466	453	448	426	616	537	577	547	601	472	317	421	640	547	758	320	569	76	219	451	441	466	700	379	325	172	345	689	766	727	607	405	653.5	208	571	889	156	435	709
AUGCG	527	678	845	436	673	621	549	517	393	316	600	724	659	386	457	591	520	518	558	554	36	564	392	510	375	466	503	762	518	337	484	610	351	665	779	530	256	469	564	845	569	788	653.5	427	638	377	385	682	709
AUGCU	695	565	491	568	335	659	834	684	957	529	932	384	750	447	764	720	700	605	810	622	322	579	690	696	986.5	172	859	515	418	828	468	726	702	924	779	878.5	882.5	445	825	915	981	604	653.5	209	592	246	374	703	709
AUGGA	520	968	790	280	52	713	710	1011	473	523	672	1005	845	741	736	910	802	550	699	463	304	556	422	581	586	594	646	190	343	465	652	340	493	508	779	878.5	882.5	677	780	367	258	879	261	1002	868	328	58	737	709
AUGGC	625	627	737	682	317	583	618	490	493	381	526	659	696	651	527	496	533	521	488	273	476	320	563	465	530	583	547	280	99	356	343	360	490	554	426	570	882.5	452	522	563	422	650	653.5	385	523	413	93	425	709
AUGGG	222	443	987	122	499	600	103	282	125	400	220	416	585	215	251	383	153	94	409	518	204	319	80	284	105	362	84	861	564	72	683	694	74	590	501	681	724	352	200	185	48	457	229	891	281	839	130	284	351
AUGGU	751	908	900	346	658	715	573	572	383	508	631	772	697	873	873	895	669	468	775	656	156	377	373	720	514	227	322	771	649	258	755	848	543	901	779	878.5	882.5	273	561	609	414	861	227	517	822	398	144	739	709
AUGUA	929	825	980	874	927	992	884	815	957	666	828	193	894	405	928	698	922	846	950	909	399	802	788	954	986.5	27	866	968	944	796	1013.5	977	958	1002	779	878.5	882.5	683	720	262	623	778	653.5	55	596	680	363	876	709
AUGUC	845	623	655	712	767	774	781	582	957	554	818	552	639	339	850	689	747	704	855	646	323	441	688	840	724	221	850	747	806	804	775	792	764	956	779	136	515	502	858	801	937	509	653.5	179	717	272	460	836	709
AUGUG	572	577	901	330	578	683	452	190	352	496	601	246	740	292	713	876	493	480	634	504	10	671	356	710	536	64	302	426	566	394	798	847	547	811	779	878.5	882.5	159	424	522	266	554	251	95	519	622	65	582	709
AUGUU	624	466	339	465	144	513	606	112	652	724	583	240	736	376	605	751	643	795	649	811	669	665	584	598	881	44	462	278	439	852	779	494	827	384	129	626	378	154	214	402	601	638	653.5	38	480	809	170	413	326
AUUAA	937	800	783	985	423	956	919	245	957	735	961	490	930	781	821	771	1000	865	987	945	763	970	826	901	908	94	828	654	826	885	953	936	859	822	779	878.5	641	893	349	701	568	887	151	56	781	731	592	943	709
AUUAC	769	849	686	774	183	742	866	454	853	640	853	558	804	584	778	769	923	761	882	719	674	540	807	783	766	250	862	549	575	810	385	757	792	663	779	576	193	893	850	725	746	241	147	136	738	42	332	799	709
AUUAG	976	1011	1019	897	926	1005	1014	992	849	702	975	999	931	987	1006	1009	987	853	990	964	926.5	979	877	1000	837	383	938	912	946	861	957	984	875	974	779	698	326	893	826	87	376	908	194	222	1015	942	871	1006	709
AUUAU	865	914	838	943	123	858	673	73	888	746	914	223	946	823	876	955	990	906	837	955	791	980	916	850	948	56	675	458	635	913	835	753	888	501	470	706	240	727	241	358	541	601	104	22	628	1003	19	846	298
AUUCA	623	939	864	844	382	898	921	400	816	667	982	947	890	972	943	897	953	843	897	839	926.5	883	869	872	842	497	949	626	804	970	861	802	835	522	779	606	38	739	889	436	812	336	653.5	268	950	635	576	930	709
AUUCC	732	247	638	900	401	643	729	507	572	437	805	194	194	461	609	644	622	541	645	649	673	669	477	654	596	454	702	584	488	811	503	616	683	472	779	94	122	755	742	894	843	152	653.5	312	459	94	486	584	709
AUUCG	621	785	820	389	464	677	812	783	536	219	768	900	508	599	536	636	672	499	605	593	452	553	501	588	553	696	774	610	532	448	303	614	600	676	779	552	546	404	775	736	765	878	653.5	874	713	126	586	770	709
AUUCU	540	291	113	887	177	502	579	138	707	691	693	276	563	539	619	552	628	609	616	698	795	953	696	609	877	180	580	522	620	886	885	429	815	193	525	325	174	301	568	672	582	172	653.5	110	490	904	430	454	76
AUUGA	584	753	484	673	90	636	775	563	763	656	915	740	873	858	630	768	875	768	785	647	712	742	678	667	755	184	748	46	196	776	326	539	842	520	779	878.5	696	465	503	363	682	901	185	118	711	864	109	714	709
AUUGC	642	527	572	696	229	651	693	465	635	424	550	388	636	448	642	672	588	549	595	431	551	682	666	585	831	133	731	411	390	741	432	654	779	576	779	416	343	429	641	654	890	493	188	151	497	694	497	593	296
AUUGG	746	633	911	239	266	738	566	346	357	398	679	537	764	779	571	749	604	422	588	533	416	477	314	613	388	341	419	496	470	252	571	745	458	612	394	710	702	241	454	397	318	738	196	353	576	799	189	598	357
AUUGU	643	419	440	475	192	611	558	62	646	568	555	97	754	304	559	700	680	722	590	663	504	827	519	567	889	29	420	344	328	745	678	633	810	524	245	488	443	107	182	405	596	715	178	36	308	785	66	550	307
AUUUA	735	370	538	911	87	831	513	54	873	747	596	49	936	419	615	414	937	910	842	885	821	1003	594	739	936	43	399	167	636	907	971	733	869	272	532	708	137	893	78	157	353	438	63	19	303	961	187	542	390
AUUUC	545	209	141	867	167	317	407	66	550	583	410	139	350	432	395	509	448	533	412	635	783	960	468	506	781	124	341	248	432	845	632	299	812	148	531	213	62	394	265	486	614	121	122	64	321	707	409	313	50
AUUUG	339	357	537	459	20	527	444	60	475	711	408	140	509	488	392	489	486	446	506	609	778	599	383	448	638	48	246	81	72	712	483	304	573	79	526	700	380	123	63	248	319	627	262	42	387	882	98	414	379
AUUUU	131	64	20	192	6	111	20	2	732	759	4	7	259	30	182	48	138	841	156	872	828	990	367	179	725	4	64	109	208	891	832	207	606	3	4	718	36	131	6	220	181	164	5	1	8	944	11	10	52
CAAAA	1011.5	891	834	985	215	1015	1022.5	1019.5	957	892	1009.5	884	989	1020.5	1017.5	836	1015	970	1012	910	926.5	860	975	934	986.5	987	1001	305	840	970	590	829	958	704	779	878.5	536	893	990	778	1011	324	653.5	1016.5	1000	794	758	1020.5	709
CAAAC	858	813	747	733	288	924	854	961	957	892	857	871	720	846	879	802	1015	970	848	769	926.5	690	975	838	986.5	987	956	387	732	970	508	684	958	558	779	236	76	893	960	972.5	991	215	653.5	600	878	891	909	944	709
CAAAG	811	745	599	752	110	841	912	1006	957	892	921	925	791	948	872	761	827	970	804	637	926.5	738	975	755	986.5	987	825	43	291	590	575	485	958	373	779	878.5	375	893	999	450	710	800	653.5	788	899	320	324	807	709
CAAAU	909	860	971	799	452	986	999	914	957	892	1009.5	923	802	794	983	747	911	970	979	825	707	845	975	925	986.5	987	1016	690	873	782	579	899	958	679	779	583	385	893	996	882	982	297	653.5	1016.5	951	404	737	949	709
CAACA	596	876	320	800	71	525	886	918	957	892	771	880	606	824	875	573	726	970	643	354	926.5	384	975	630	728	639	895	125	184	970	299	200	958	242	779	457	57	893	915	761	992	149	653.5	720	798	506	521	759	709
CAACC	577	381	395	763	178	395	557	900	773	892	371	337	178	567	528	226	579	970	458	345	385	251	908	408	465	987	721	82	95	970	240	216	958	164	779	83	127	893	847	972.5	923	27	653.5	612	360	164	735	393	709
CAACG	620	547	218	403	387	215	522	881	716	892	442	378	374	342	497	179	552	970	443	257	180	115	810	371	386	751	673	212	262	412	111	84	513	255	779	434	427	893	757	735	691	419	653.5	894	496	44	396	504	709
CAACU	861	675	649	579	237	641	803	891	674	345	661	612	460	475	702	365	744	970	619	510	500	343	737	674	640	987	972	369	604	970	269	527	958	318	779	231	342	893	822	972.5	901	76	653.5	555	653	7	960	588	709
CAAGA	360	803	64	449	36	379	817	926	957	892	687	681	989	808	757	699	764	970	596	290	926.5	111	975	505	606	987	772	16	60	970	89	34	958	106	779	878.5	528	893	852	380	588	563	653.5	808	721	65	54	563	709
CAAGC	646	382	260	478	143	447	511	810	957	892	544	393	493	452	514	425	519	597	442	228	401	303	975	389	778	675	515	128	145	526	198	70	613	231	459	221	271	893	545	472	872	364	653.5	676	373	22	352	450	709
CAAGG	485	470	561	582	134	299	344	598	513	892	439	534	490	558	417	283	370	475	371	191	494	448	570	335	473	918	254	83	40	199	141	159	407	227	490	562	511	680	331	179	117	421	653.5	738	363	374	46	262	709
CAAGU	843	747	812	623	258	728	739	693	721	427	757	531	650	694	734	438	742	740	694	496	595	325	687	642	567	348	816	225	467	429	347	533	958	730	779	558	602	570	727	260	642	447	653.5	621	739	13	370	674	709
CAAUA	932	944	959	853	822	962	913	750	957	892	890	1021	989	921	944	925	927	863	1012	895	926.5	907	798	919	808	987	1004	870	973	970	826	932	958	916	779	611	281	893	965	676	819	337	653.5	704	991	483	656	948	709
CAAUC	739	705	819	759	386	844	828	972	957	892	750	751	607	842	827	623	830	970	784	762	926.5	731	975	789	694	649	967	612	733	677	642	768	958	660	779	243	186	893	926	806	1011	216	653.5	963	819	513	891	867	709
CAAUG	819	872	794	404	201	650	819	968	644	484	789	471	751	467	848	631	751	745	772	516	596	196	797	701	611	318	939	230	330	480	410	580	958	659	779	437	417	692	1001	783	906	502	653.5	383	664	4	226	668	709
CAAUU	726	773	694	886	359	797	734	321	806	675	648	700	617	914	706	586	748	816	733	755	738	792	806	681	879	238	684	435	646	747	520	688	803	433	91	459	191	748	694	641	591	290	653.5	193	801	740	481	730	316
CACAA	755	834	857	585	432	872	905	871	957	892	1009.5	992	989	1020.5	942	814	886	970	866	725	926.5	573	975	864	740	987	965	681	863	970	685	689	958	699	779	364	25	893	920	972.5	1011	229	653.5	941	932	550	815	894	709
CACAC	1	398	858	620	985	923	81	291	638	892	756	952	332	257	680	679	541	970	737	903	926.5	829	719	874	986.5	718	625	946	825	970	556	875	87	749	779	97	1	893	483	972.5	943	105	653.5	917	418	1016	914	823	709
CACAG	177	516	179	924	583	409	631	772	476	892	685	948	522	903	552	680	522	410	538	623	926.5	1014	780	712	486	818	440	652	517	970	914	525	506	543	779	415	28	693	440	238	392	195	653.5	828	630	230	613	511	709
CACAU	26	684	960	690	880	881	638	817	695	657	861	918	798	750	931	934	877	763	841	777	631	450	874	858	577	987	994	932	914	970	540	865	367	964	779	284	3	893	956	972.5	772	187	653.5	1016.5	831	388	887	845	709
CACCA	112	353	444	660	226	334	460	766	662	892	494	442	273	641	502	202	465	970	472	163	926.5	456	743	281	986.5	987	613	96	41	620	259	194	443	145	779	113	30	893	502	740	827	17	653.5	666	439	47	515	329	709
CACCC	36	35	207	899	687	270	264	427	144	892	352	132	21	210	241	171	307	319	273	274	353	700	263	291	287	860	278	269	98	539	544	327	316	165	322	10	21	734	362	598	399	10	653.5	978	110	762	971	304	146
CACCG	211	425	497	293	596	219	371	491	215	180	427	437	121	223	269	143	217	354	208	174	308	157	287	220	303	786	456	111	120	314	84	121	244	337	219	110	160	540	317	586	417	101	653.5	930	367	201	437	312	709
CACCU	349	147	265	985	523	454	553	731	562	393	669	414	147	362	500	378	384	616	403	297	594	533	681	453	986.5	987	612	380	367	970	561	390	520	341	779	63	61	893	715	972.5	678	30	653.5	885	314	387	840	384	709
CACGA	1011.5	824	728	495	743	640	747	843	651	892	1009.5	897	432	508	553	565	636	970	682	614	926.5	382	677	660	986.5	987	723	630	670	540	430	482	542	797	779	878.5	187	893	596	719	721	706	653.5	977	774	241	441	804	709
CACGC	92	320	876	398	965	466	367	798	266	892	1009.5	769	261	38	388	821	441	970	542	512	74	316	385	530	599	819	555	755	655	407	359	544	257	759	779	170	43	580	560	755	673	280	653.5	950	489	471	667	625	709
CACGG	437	563	700	249	864	438	581	670	183	892	656	670	379	330	259	483	394	324	346	206	218	486	236	358	233	834	370	552	392	220	366	354	220	509	779	310	257	351	365	502	256	247	653.5	1016.5	588	515	327	406	709
CACGU	627	420	813	358	949	778	753	655	957	390	1009.5	680	472	648	617	641	597	660	741	589	59	478	668	619	644	586	806	840	852	501	800	693	958	850	779	333	87	358	678	843	822	391	653.5	865	665	453	843	708	709
CACUA	892	846	862	795	924	927	924	801	957	521	908	783	724	537	924	959	862	764	938	822	672	787	850	889	720	411	974	933	970	970	807	914	648	955	779	428	45	893	894	771	796	352	653.5	645	825	455	945	891	709
CACUC	130	198	446	985	898	667	380	523	663	892	741	574	85	259	587	734	512	611	641	802	926.5	751	766	713	986.5	851	728	948	861	970	776	759	412	567	779	70	7	893	642	972.5	893	184	653.5	928	417	1016	963	675	74
CACUG	671	313	693	825	760	764	489	419	650	447	647	424	624	281	577	606	480	602	569	650	926.5	626	695	706	682	345	665	729	605	476	786	692	618	581	779	355	78	530	456	493	383	252	653.5	375	343	9	463	453	709
CACUU	399	184	346	576	444	572	596	448	378	406	646	251	191	535	466	520	464	458	402	441	647	861	376	479	618	397	587	464	494	662	588	413	539	491	175	148	48	751	768	872	565	107	180	855	384	289	999	368	127
CAGAA	354	940	125	692	19	453	875	786	957	892	819	968	989	938	800	783	850	970	714	402	926.5	513	975	648	986.5	987	662	6	137	701	287	126	958	151	779	878.5	882.5	893	748	296	631	619	653.5	455	910	397	185	751	709
CAGAC	342	384	266	664	168	371	500	751	532	892	613	763	277	793	487	621	458	411	456	364	584	567	707	471	570	987	362	105	255	596	565	283	452	207	779	261	101	893	470	244	359	214	653.5	694	522	111	623	408	709
CAGAG	249	328	232	339	188	319	389	535	189	892	425	770	476	740	372	507	352	233	331	241	400	474	223	441	185	878	128	80	143	331	658	300	319	194	514	670	663	324	116	35	63	440	653.5	897	547	170	168	252	709
CAGAU	575	799	357	659	122	599	695	848	684	588	746	792	684	830	816	859	849	785	692	537	926.5	724	975	649	686	547	883	68	336	705	692	389	676	423	779	587	460	564	876	254	597	418	653.5	477	815	59	349	764	709
CAGCA	353	528	170	760	77	261	479	696	428	892	654	924	671	954	475	717	445	598	276	77	606	508	831	323	527	987	338	26	16	613	279	48	958	116	779	454	204	733	356	178	457	99	653.5	727	462	738	298	422	709
CAGCC	143	33	244	658	214	73	129	385	116	200	193	86	36	173	123	72	140	112	60	21	460	197	213	83	147	987	159	39	9	223	113	24	168	25	431	39	230	676	183	169	193	5	653.5	819	39	963	318	36	173
CAGCG	184	290	123	148	298	53	285	337	174	43	158	323	330	224	149	164	180	214	49	30	105	35	185	67	164	826	231	70	82	112	49	12	130	75	277	374	491	334	268	269	299	313	653.5	835	201	218	123	187	709
CAGCU	435	163	290	866	225	251	304	658	468	366	413	366	234	561	355	505	351	419	265	128	555	432	473	425	435	987	369	195	164	495	389	221	357	232	779	288	450	500	293	252	391	234	653.5	728	269	572	311	184	709
CAGGA	171	363	68	282	109	142	295	494	178	556	323	817	550	980	352	534	338	172	317	138	533	577	212	285	182	932	177	187	110	392	493	124	256	140	396	656	635	275	194	36	54	506	653.5	649	540	386	99	268	709
CAGGC	64	95	126	151	456	71	116	302	74	249	134	205	176	283	155	174	141	75	103	52	335	259	121	130	78	939	91	365	209	161	243	239	134	101	491	141	251	183	105	71	91	146	653.5	922	139	634	360	52	299
CAGGG	67	54	171	72	788	126	49	151	26	433	108	244	149	337	81	319	91	21	95	284	241	373	30	89	26	945	18	908	673	29	640	472	63	191	505	229	636	44	55	9	22	171	653.5	916	132	805	202	59	366
CAGGU	458	501	32	253	897	248	240	393	306	892	426	707	989	919	459	667	374	250	457	733	926.5	643	225	688	208	796	121	979	962	393	980	870	393	770	779	537	553	139	144	124	144	747	653.5	446	682	954	916	589	709
CAGUA	1011.5	937	965	677	737	991	968	880	814	593	954	965	989	960	935	969	929	823	964	850	926.5	686	886	933	986.5	391	1000	778	903	733	922	910	958	954	779	878.5	382	664	838	204	482	444	653.5	230	983	697	445	951	709
CAGUC	684	462	861	791	537	693	611	755	633	373	665	741	535	748	631	773	564	657	594	522	926.5	536	830	685	695	660	781	575	679	532	673	676	958	456	779	98	196	567	591	164	748	208	653.5	656	487	162	834	636	709
CAGUG	708	433	703	393	253	615	524	389	588	408	315	485	610	573	582	563	378	442	477	343	530	327	503	523	382	372	411	516	292	470	870	639	577	496	779	618	622	201	334	115	296	773	653.5	310	530	454	138	426	709
CAGUU	630	453	931	456	361	752	761	396	459	422	856	722	446	904	601	822	650	633	570	549	740	804	478	554	479	634	571	469	476	835	705	562	739	542	485	324	321	310	754	82	384	185	653.5	373	646	811	682	474	308
CAUAA	1011.5	993	983	985	1019	1015	960	856	957	892	1009.5	1012	989	950	1017.5	990	1015	876	1012	1016.5	926.5	924	975	1018	858	602	998	997	1013	970	1013.5	1011.5	821	1021	779	878.5	169	893	1003	890	821	816	653.5	316	1006	835	882	1020.5	709
CAUAC	89	899	969	835	958	977	725	707	790	615	945	850	782	971	937	906	966	784	965	902	926.5	811	804	974	787	562	986	972	978	729	639	980	475	969	779	292	9	893	997	917	865	386	653.5	474	915	431	936	990	709
CAUAG	948	879	914	908	1011	915	951	932	799	645	892	867	828	942	884	835	955	796	948	966	926.5	816	879	968	986.5	516	963	1007	1013	970	965	986	958	1005	779	663	200	893	961	325	573	915	213	284	972	840	947	998	709
CAUAU	593	999	964	918	831	911	994	782	855	725	989	963	909	936	950	986	985	871	962	938	713	934	884	972	907	263	948	981	957	864	969	933	796	895	366	533	51	893	951	606	658	360	653.5	212	945	886	774	964	709
CAUCA	220	928	388	561	175	540	831	865	957	892	882	934	660	821	763	742	861	970	625	357	926.5	391	975	690	605	987	952	193	388	970	286	203	958	406	779	309	46	893	949	682	870	113	653.5	936	828	152	810	623	709
CAUCC	316	156	156	472	473	357	360	698	957	430	370	283	71	326	510	351	485	569	471	283	419	390	975	398	986.5	869	687	304	129	594	206	217	488	391	779	27	50	893	681	972.5	970	175	653.5	880	172	235	553	371	41
CAUCG	550	669	350	322	404	203	533	836	655	371	437	386	413	702	556	234	462	970	312	133	162	211	683	238	442	682	1023.5	143	128	389	150	63	958	313	779	361	548	729	653	972.5	850	557	653.5	981	466	118	198	344	138
CAUCU	396	306	284	457	364	329	700	841	497	421	644	468	337	761	590	550	617	489	533	374	359	528	572	569	693	733	787	557	592	740	274	173	592	446	779	118	112	745	925	972.5	974	34	653.5	997	544	54	982	369	66
CAUGA	946	950	884	765	477	854	902	978	957	527	923	938	822	769	901	840	874	970	889	641	336	498	975	827	705	424	995	521	650	753	601	668	958	978	779	878.5	280	893	959	581	911	751	653.5	513	921	174	220	871	709
CAUGC	121	436	671	650	605	781	653	539	697	483	811	578	758	32	675	803	366	681	708	568	126	593	840	748	986.5	520	803	684	547	580	694	739	487	806	779	205	33	752	830	972.5	976	372	653.5	260	674	537	766	683	709
CAUGG	632	599	981	453	469	630	536	625	374	428	538	530	790	349	547	473	368	401	480	432	199	575	413	528	521	638	475	564	513	169	718	518	469	623	779	617	291	396	549	622	302	639	279	718	583	558	290	381	709
CAUGU	688	444	832	452	907	802	745	371	498	558	799	426	669	114	765	870	556	643	698	695	19	559	506	760	576	106	720	826	821	617	911	803	958	987	779	200	172	309	764	714	622	362	653.5	159	572	275	802	559	709
CAUUA	836	996	970	929	545	965	990	417	810	696	955	964	862	986	855	985	959	777	887	883	760	881	774	915	869	373	968	763	831	798	825	896	813	848	779	599	126	893	880	458	487	462	242	167	977	757	719	941	709
CAUUC	420	426	612	827	771	684	864	718	558	486	943	615	285	809	687	665	689	492	660	605	731	779	648	721	615	655	858	783	663	970	813	771	601	756	779	111	17	681	975	972.5	662	112	653.5	991	585	578	930	702	709
CAUUG	549	571	581	446	212	553	718	466	510	404	691	500	584	652	639	776	684	436	610	355	269	379	513	563	710	213	680	149	231	453	257	653	693	753	779	413	242	347	747	689	747	463	221	270	607	597	365	480	349
CAUUU	345	196	213	399	63	471	290	26	426	698	166	105	325	578	310	572	408	497	302	746	812	976	381	492	581	76	234	148	446	857	804	280	640	72	22	228	24	274	79	352	184	72	181	45	233	880	673	165	59
CCAAA	866	399	648	985	111	874	859	920	957	892	770	721	666	820	805	620	876	970	800	726	926.5	584	975	734	670	651	815	99	339	970	501	638	958	372	779	238	421	893	979	711	1011	235	653.5	405	764	601	493	745	709
CCAAC	509	347	392	638	149	376	498	858	706	892	394	304	136	433	543	163	534	970	497	237	363	284	975	444	986.5	722	666	97	89	600	121	220	579	180	779	78	119	893	834	972.5	1011	46	653.5	491	328	256	685	366	709
CCAAG	465	280	129	600	62	255	394	647	709	892	339	238	269	421	403	350	454	970	345	162	479	232	842	296	667	715	273	10	14	522	125	57	523	121	779	173	444	893	443	354	271	363	653.5	518	311	10	78	206	709
CCAAU	823	655	836	985	278	763	778	937	957	892	680	516	365	735	721	502	757	970	774	570	926.5	619	704	672	727	319	921	416	412	646	512	650	958	570	779	214	398	893	881	972.5	935	170	653.5	507	690	11	582	792	709
CCACA	188	244	254	773	528	472	552	661	576	892	612	807	172	516	576	624	496	556	544	536	926.5	685	769	679	659	831	650	537	453	656	693	503	512	484	779	82	18	893	556	640	777	32	653.5	910	395	772	790	513	709
CCACC	167	56	194	933	332	197	213	553	141	892	284	121	20	240	213	94	329	384	227	109	926.5	348	342	163	387	824	337	29	22	551	227	118	459	74	195	14	65	893	323	841	424	2	653.5	778	72	303	789	211	709
CCACG	406	298	670	450	754	343	598	716	235	892	532	332	160	197	271	455	355	371	340	296	270	278	315	364	242	777	388	616	366	374	353	297	347	407	779	112	243	542	465	623	445	188	653.5	1001	337	191	451	461	709
CCACU	616	132	557	751	721	559	535	594	515	401	584	342	92	513	611	580	567	604	524	558	926.5	733	675	596	986.5	630	653	737	487	970	720	642	958	610	779	53	75	893	612	825	731	63	653.5	563	274	168	921	457	709
CCAGA	206	229	91	931	28	183	337	483	364	892	279	643	228	285	380	249	438	337	268	170	502	341	550	325	411	811	290	4	10	442	152	123	476	184	361	165	393	687	336	163	145	260	653.5	484	351	45	97	291	709
CCAGC	132	41	176	903	156	68	130	509	150	255	169	96	45	242	134	89	127	175	69	33	430	174	241	124	162	896	192	38	6	557	139	9	255	34	321	38	258	678	219	251	217	9	653.5	939	44	652	284	34	156
CCAGG	78	50	21	172	310	23	70	184	42	262	47	126	101	299	85	243	52	35	73	40	340	235	98	75	69	944	38	356	117	110	340	53	120	51	460	90	522	166	47	72	47	42	653.5	888	104	542	142	23	280
CCAGU	826	274	826	877	365	716	617	857	581	388	487	479	404	521	603	605	509	655	555	420	926.5	491	760	534	614	527	626	349	326	555	734	506	958	534	779	120	557	434	536	321	553	194	653.5	356	509	261	416	489	709
CCAUA	1011.5	779	928	749	947	934	947	969	957	609	930	876	989	791	954	674	945	793	936	916	926.5	753	795	973	708	623	1011	956	933	725	759	983	958	1008	779	373	115	893	962	666	666	399	653.5	319	914	240	884	974	709
CCAUC	344	170	220	429	383	286	431	814	648	892	401	390	51	594	454	282	470	528	357	305	475	328	975	457	545	987	856	256	112	970	308	145	958	324	779	30	72	893	652	972.5	1011	81	653.5	899	241	200	893	373	53
CCAUG	738	300	742	491	394	602	560	631	514	380	435	288	565	445	538	484	431	694	486	438	630	461	601	537	986.5	358	671	389	263	408	784	573	958	577	779	138	253	893	674	657	779	500	653.5	359	431	78	362	412	709
CCAUU	473	227	463	533	297	519	561	372	371	379	415	257	196	621	412	553	546	416	453	535	523	824	400	386	526	226	636	247	450	660	411	497	612	327	75	104	120	740	553	792	397	127	189	342	288	947	935	335	152
CCCAA	481	201	436	985	190	477	390	574	610	892	374	369	113	671	464	339	515	970	512	419	562	607	776	438	733	507	414	25	70	628	352	353	608	128	779	55	206	893	693	837	689	102	653.5	437	287	262	625	354	709
CCCAC	201	32	130	921	782	356	330	589	126	892	381	122	15	151	301	155	253	400	258	461	926.5	1014	325	319	416	839	371	504	235	970	542	504	461	189	336	9	34	893	330	826	443	6	653.5	998	97	599	1012.5	256	709
CCCAG	110	21	49	814	301	77	61	232	55	892	61	89	33	172	109	98	135	71	94	49	334	297	127	65	117	923	105	37	8	160	302	65	209	58	225	18	305	495	96	161	86	7	653.5	791	41	549	237	51	236
CCCAU	583	105	445	815	848	612	497	640	436	488	517	350	61	700	477	504	482	580	531	544	926.5	867	509	594	488	530	751	617	593	598	689	686	958	613	433	25	116	893	646	972.5	684	116	653.5	604	197	592	915	429	118
CCCCA	158	5	40	938	372	86	71	293	78	892	54	27	8	81	125	46	93	100	129	196	467	457	167	125	210	593	134	52	28	970	369	223	398	27	123	4	84	761	203	444	267	4	653.5	584	25	353	1012.5	44	113
CCCCC	85	19	58	499	744	87	96	172	77	892	41	24	2	17	100	9	25	121	62	119	282	160	141	97	124	355	176	151	80	312	94	253	293	37	43	2	100	738	170	717	340	8	653.5	256	16	38	1012.5	42	64
CCCCG	82	67	115	102	751	38	87	197	39	53	42	76	13	22	54	6	35	36	9	51	91	16	111	26	45	745	102	102	84	176	20	67	124	42	182	23	350	476	154	533	309	38	20	498	31	138	595	70	147
CCCCU	162	2	39	797	789	119	82	324	98	274	88	21	3	51	62	62	59	98	63	265	926.5	676	160	102	221	353	186	417	268	370	696	424	281	54	71	1	151	742	175	731	358	19	16	463	10	736	1012.5	62	32
CCCGA	208	237	418	285	481	138	273	446	181	84	189	322	65	200	113	92	185	186	210	132	160	89	229	111	181	871	229	211	180	210	88	82	165	179	309	85	359	557	272	467	362	353	653.5	614	200	196	428	164	191
CCCGC	129	98	118	163	764	89	126	311	52	892	84	201	23	18	51	7	86	74	18	66	325	74	134	62	101	707	188	270	134	364	17	131	219	44	196	26	247	517	287	720	476	93	653.5	751	60	334	644	129	709
CCCGG	42	111	144	22	631	9	43	191	35	8	45	109	31	50	26	12	20	29	17	1	53	4	48	11	23	935	62	166	153	36	12	30	52	43	440	50	612	337	197	443	185	64	34	671	67	263	436	91	193
CCCGU	313	127	427	388	773	225	270	313	223	154	164	174	38	163	140	91	162	283	167	251	135	114	283	227	266	540	312	556	413	397	137	403	294	322	122	45	404	431	364	662	545	251	653.5	722	99	260	692	191	709
CCCUA	781	272	542	985	906	664	671	739	665	515	578	477	145	643	624	619	560	658	702	846	926.5	891	703	811	604	538	735	926	885	682	933	860	596	690	256	61	183	893	841	716	931	489	653.5	448	450	921	859	725	122
CCCUC	199	8	46	686	819	97	102	411	148	892	92	31	4	37	171	45	118	165	222	289	926.5	443	278	186	226	512	232	384	400	970	402	385	303	73	112	7	134	706	217	972.5	502	41	653.5	641	13	808	943	122	31
CCCUG	73	4	71	703	460	80	77	198	95	177	113	51	22	53	65	97	53	86	39	95	464	352	149	68	128	842	123	263	69	214	487	296	163	87	165	21	540	292	141	392	104	155	653.5	826	18	258	316	35	709
CCCUU	299	29	48	510	418	182	179	373	160	191	202	22	9	171	119	124	134	129	168	300	671	879	175	176	209	381	351	239	174	754	465	91	221	202	156	19	220	758	519	972.5	567	103	35	678	38	890	1012.5	60	39
CCGAA	213	586	351	355	198	346	487	668	528	892	412	746	328	489	429	271	444	485	447	292	358	213	523	324	363	613	523	172	365	430	170	266	427	333	248	282	519	646	618	524	434	689	653.5	548	472	156	447	577	709
CCGAC	311	295	543	335	587	190	310	611	308	204	361	402	89	246	234	246	279	380	264	195	161	126	393	234	413	694	530	345	321	378	99	206	214	267	779	114	262	665	390	590	492	294	653.5	797	342	439	626	261	709
CCGAG	62	230	399	119	320	42	161	332	100	27	109	225	110	141	88	108	88	124	82	25	176	29	125	45	68	917	167	89	46	99	46	56	89	90	384	183	577	276	171	264	168	384	653.5	624	143	76	49	87	709
CCGAU	497	496	706	381	449	589	445	759	511	364	503	543	326	687	455	445	566	542	515	458	316	392	533	422	378	545	691	382	440	367	265	578	442	455	271	199	411	623	654	632	656	797	653.5	763	606	402	550	591	186
CCGCA	235	261	146	392	619	157	347	471	212	892	280	259	106	112	205	86	231	334	225	150	286	148	302	267	177	832	343	192	152	264	120	140	202	156	201	109	235	543	375	540	366	291	653.5	882	267	355	280	297	175
CCGCC	102	82	114	155	704	37	78	259	76	14	66	118	17	8	34	10	61	62	19	15	101	1	123	29	97	865	195	45	67	132	4	25	170	24	152	41	470	527	319	692	491	59	653.5	537	22	139	614	113	131
CCGCG	265	281	312	61	912	102	123	253	89	5	83	329	124	99	22	14	48	60	48	41	134	31	105	31	91	883	131	490	540	68	5	163	73	100	779	197	643	372	355	874	520	530	653.5	418	83	305	588	306	176
CCGCU	334	220	331	328	861	141	231	644	239	50	192	149	57	27	138	106	216	218	61	127	259	44	295	169	217	695	310	333	245	205	22	101	225	319	327	145	372	428	296	730	339	302	653.5	771	92	378	538	259	709
CCGGA	108	406	248	140	238	112	220	415	97	51	59	347	177	182	99	85	169	192	112	55	166	47	133	71	114	844	199	177	66	106	64	15	114	118	228	233	543	226	316	393	232	275	653.5	757	184	222	257	194	709
CCGGC	156	175	175	93	665	34	104	305	46	13	98	183	70	130	49	26	58	70	15	6	149	22	63	28	51	911	166	154	136	82	25	21	75	48	311	91	554	314	263	499	270	108	653.5	792	69	504	420	104	709
CCGGG	32	117	181	25	672	13	38	176	21	15	39	110	84	66	17	13	26	18	35	5	47	24	17	15	17	928	40	237	133	18	14	112	24	82	428	102	645	180	92	355	134	78	41	530	73	562	235	78	257
CCGGU	475	267	396	205	777	365	332	470	246	143	295	245	189	258	248	113	283	231	255	318	318	207	191	257	186	582	293	821	595	200	291	568	217	483	133	146	477	197	327	566	377	409	653.5	725	330	403	649	397	709
CCGUA	770	702	865	483	845	823	705	622	647	360	559	630	344	493	607	688	620	651	691	766	275	515	689	729	481	332	638	732	769	471	628	816	958	826	779	279	351	552	648	613	699	765	653.5	399	747	187	711	719	709
CCGUC	338	171	322	292	755	244	274	285	288	88	235	298	43	237	217	59	271	315	147	198	84	112	306	141	216	712	454	471	477	269	155	244	236	294	198	43	314	521	335	749	616	123	29	764	80	227	820	271	110
CCGUG	262	185	494	258	634	210	195	239	254	81	112	166	271	65	221	217	144	242	131	122	30	52	222	233	176	661	211	441	122	150	128	278	169	301	184	201	494	156	295	532	355	437	653.5	502	144	147	239	167	709
CCGUU	495	294	594	379	717	533	461	286	324	102	299	344	129	589	262	329	348	313	243	501	492	331	298	334	215	308	330	591	699	344	192	547	328	528	96	153	559	317	415	803	552	378	68	432	315	609	782	350	240
CCUAA	1011.5	808	614	985	940	817	983	935	957	892	894	894	702	871	1017.5	931	834	769	1012	1016.5	926.5	1014	975	1018	986.5	541	964	891	958	734	1013.5	971	958	990	779	328	882.5	893	950	972.5	969	774	653.5	290	969	1016	874	984	709
CCUAC	681	495	407	678	439	468	676	651	759	442	677	669	180	628	653	498	538	970	579	467	655	545	846	526	528	671	854	476	465	635	442	329	603	634	779	77	71	893	890	972.5	990	163	653.5	347	428	295	781	536	709
CCUAG	888	400	500	611	968	691	621	529	639	492	712	837	419	861	681	799	639	420	666	906	926.5	823	775	860	505	719	480	987	1013	704	1013.5	922	562	897	779	209	331	596	725	265	429	822	653.5	296	660	826	989	727	205
CCUAU	719	552	972	895	662	758	737	838	615	552	825	435	421	661	728	750	777	648	776	684	643	806	653	753	633	272	926	710	734	799	761	840	639	835	192	215	299	893	1019	762	808	342	653.5	475	603	298	610	638	709
CCUCA	371	136	227	985	379	394	372	583	613	892	467	297	100	459	486	416	406	457	416	450	926.5	775	975	399	986.5	742	552	477	428	970	721	357	532	236	779	71	94	893	621	972.5	962	70	653.5	647	266	181	835	380	107
CCUCC	246	7	65	985	607	75	109	439	187	892	144	41	5	25	136	44	87	140	122	158	926.5	225	350	116	986.5	784	274	285	215	970	304	251	388	60	144	8	144	893	243	972.5	504	14	653.5	692	14	755	873	132	38
CCUCG	341	152	428	353	615	268	256	434	202	115	251	277	82	159	122	75	171	187	164	99	296	80	215	175	199	775	317	405	352	233	69	290	275	229	224	88	524	383	346	798	608	321	653.5	712	153	342	587	311	709
CCUCU	640	25	34	985	833	133	267	665	325	248	635	77	37	202	235	133	276	331	304	473	507	870	404	413	529	654	705	689	552	970	773	346	619	568	779	36	324	655	649	972.5	755	90	653.5	811	70	833	1012.5	189	24
CCUGA	337	167	202	985	251	312	314	566	518	351	373	263	321	398	364	361	365	368	401	356	926.5	660	567	412	565	554	494	75	230	497	490	286	479	279	779	159	882.5	644	392	454	298	682	653.5	441	291	323	306	399	709
CCUGC	135	17	76	708	629	74	146	309	222	87	151	54	34	10	106	101	64	116	68	111	341	144	284	94	331	884	200	235	123	279	201	76	203	172	401	37	244	407	393	685	251	114	653.5	744	40	338	532	61	99
CCUGG	59	22	178	166	368	52	46	194	54	79	38	88	68	109	39	60	46	38	37	35	103	33	93	57	58	838	61	296	57	105	144	151	104	88	94	81	655	69	75	190	46	138	653.5	999	55	71	113	20	709
CCUGU	609	27	89	985	705	366	258	343	297	283	186	55	120	206	286	256	235	345	335	429	165	720	340	395	354	178	559	796	580	536	617	666	958	642	779	72	882.5	264	359	713	464	316	653.5	169	117	414	557	146	709
CCUUA	817	351	718	932	765	887	930	921	554	590	931	409	449	647	730	839	775	685	783	781	926.5	819	534	808	783	328	867	688	742	970	757	778	751	880	779	179	473	893	937	629	661	289	239	371	561	754	979	731	709
CCUUC	553	40	42	545	533	148	288	725	192	134	781	75	18	355	281	206	247	247	178	177	458	717	290	211	524	759	807	301	299	970	335	50	379	339	779	20	150	893	773	972.5	1011	26	653.5	993	54	115	908	136	40
CCUUG	591	87	166	792	683	551	563	604	268	229	421	165	230	662	402	570	327	255	448	435	577	798	353	481	323	301	588	542	548	605	586	536	465	791	291	129	707	435	676	885	636	602	208	492	178	810	804	395	291
CCUUU	104	20	31	259	35	24	60	55	143	253	49	18	39	95	83	56	75	84	44	260	604	789	150	52	172	108	136	71	36	659	450	42	180	28	26	60	117	270	112	738	222	94	17	135	28	976	985	30	11
CGAAA	565	864	541	543	271	681	733	756	957	892	655	826	989	681	634	632	703	970	647	639	544	465	674	532	410	740	773	244	525	970	497	443	958	383	779	501	496	654	883	671	871	712	653.5	942	806	306	636	809	709
CGAAC	544	740	683	380	451	618	751	650	957	892	575	825	440	562	465	426	600	970	578	447	268	609	975	548	392	652	686	538	752	454	338	583	434	684	779	340	320	691	802	745	795	728	653.5	794	766	157	876	773	709
CGAAG	146	637	127	313	121	311	544	769	567	892	372	744	457	416	329	257	497	440	379	211	402	178	465	292	391	692	441	199	394	311	100	150	341	187	779	542	882.5	534	707	417	352	916	653.5	799	552	85	328	521	709
CGAAU	717	782	839	629	396	748	738	780	517	394	621	866	523	817	632	625	644	688	632	699	313	630	578	635	571	680	699	343	674	513	599	609	641	757	779	473	882.5	565	746	747	745	830	653.5	798	756	517	475	740	709
CGACA	380	682	344	506	393	294	662	721	575	892	586	676	317	742	489	310	548	970	441	264	299	307	597	414	496	633	703	342	486	970	222	110	368	434	779	391	205	893	675	637	712	507	653.5	806	598	522	477	472	709
CGACC	431	446	378	303	628	177	510	806	302	892	481	418	135	235	274	277	312	453	318	261	192	256	329	258	302	760	543	388	244	341	116	162	258	300	779	105	468	684	472	704	564	357	653.5	920	362	487	462	348	709
CGACG	335	704	283	138	541	130	312	689	305	85	246	419	241	113	244	296	278	970	272	169	124	116	335	145	194	747	373	395	421	302	51	185	192	357	779	878.5	882.5	589	639	770	761	825	653.5	693	320	68	581	403	159
CGACU	309	393	464	320	380	323	348	637	553	263	291	632	212	346	362	268	388	970	277	239	174	260	657	243	264	728	642	240	399	320	118	205	338	463	779	319	466	647	481	763	593	529	653.5	929	410	358	531	418	709
CGAGA	114	611	221	210	69	222	447	840	348	892	281	446	395	383	268	418	344	404	245	123	328	156	426	214	290	716	331	65	39	248	70	54	288	146	324	455	882.5	628	341	327	260	808	653.5	730	379	180	34	305	709
CGAGC	207	510	460	130	529	151	282	531	166	33	290	614	184	270	151	172	234	244	141	54	195	66	188	158	156	867	269	253	162	140	38	90	146	238	305	262	882.5	456	391	471	287	607	653.5	869	276	244	260	356	174
CGAGG	57	392	362	83	286	82	120	240	80	71	78	330	171	100	61	52	78	83	120	20	132	19	74	48	72	905	79	63	53	39	21	28	82	105	399	406	615	204	162	171	99	414	653.5	616	151	49	38	96	221
CGAGU	394	653	711	231	506	360	397	474	372	144	250	742	420	487	363	358	381	577	285	253	138	201	456	259	399	814	423	218	337	208	295	282	327	594	279	444	516	328	457	385	456	703	653.5	756	492	280	205	417	709
CGAUA	734	736	863	501	708	785	752	908	659	443	702	729	577	695	664	677	750	644	706	759	496	531	711	657	448	537	841	722	803	424	449	786	554	838	779	478	384	523	871	655	839	854	653.5	734	817	120	539	848	709
CGAUC	519	652	580	400	486	672	420	610	586	892	552	737	288	614	405	417	510	496	464	494	350	276	496	469	422	726	634	483	581	450	159	554	366	539	779	189	377	607	445	688	611	813	653.5	739	567	144	773	709	158
CGAUG	409	683	530	336	355	503	604	748	549	307	453	693	700	517	462	291	477	639	499	365	246	267	432	250	352	640	603	170	260	358	132	318	313	393	779	878.5	882.5	403	717	712	612	889	653.5	848	597	36	161	449	709
CGAUU	517	620	740	332	417	584	551	500	445	309	512	752	380	765	453	542	599	476	454	610	439	494	470	419	350	539	550	448	495	461	585	637	400	563	145	349	389	339	703	636	671	718	653.5	527	613	31	499	695	250
CGCAA	568	535	616	440	526	440	707	821	686	892	391	529	367	323	507	128	523	970	530	387	287	133	714	555	362	681	695	201	287	371	329	378	420	585	779	372	354	893	779	694	692	481	653.5	829	407	243	435	528	709
CGCAC	25	467	741	351	916	432	356	542	265	892	637	674	275	269	326	431	372	405	389	382	194	410	414	375	373	837	548	606	596	336	219	486	164	628	779	176	29	581	515	805	659	404	653.5	926	345	594	765	661	709
CGCAG	365	335	138	147	763	134	227	369	146	162	254	403	195	140	156	151	252	160	137	103	230	166	196	182	119	863	206	284	252	155	182	176	138	299	287	255	327	305	270	342	205	388	653.5	719	334	339	378	315	709
CGCAU	470	588	810	532	785	537	613	666	525	308	605	779	479	149	522	599	412	618	519	526	112	459	617	529	322	600	743	725	493	507	260	439	576	667	779	306	182	585	798	809	831	580	653.5	932	535	457	455	526	709
CGCCA	263	342	406	218	392	146	242	451	200	145	273	357	102	83	257	132	255	970	119	84	108	43	286	98	265	764	364	140	61	309	28	94	223	129	329	154	306	578	569	544	507	97	653.5	770	250	87	371	229	161
CGCCC	282	91	192	156	860	84	182	410	63	892	302	338	19	123	50	22	100	93	66	140	281	46	108	96	113	849	183	226	185	301	23	138	166	92	779	32	383	613	459	699	509	117	653.5	895	81	214	892	168	709
CGCCG	139	233	332	98	859	50	145	243	105	2	80	331	117	28	25	15	23	76	6	8	75	6	92	19	74	921	174	233	205	60	3	39	40	46	779	267	596	506	223	861	441	335	653.5	402	53	90	799	215	201
CGCCU	288	177	300	331	740	150	249	456	199	98	185	167	80	73	176	36	158	216	180	75	232	95	261	100	336	812	265	378	229	316	42	146	271	264	779	130	365	477	320	790	560	306	653.5	834	180	67	489	280	116
CGCGA	680	765	850	207	975	484	477	835	245	892	393	864	390	444	298	137	359	285	252	403	260	236	239	359	260	859	288	787	747	267	147	399	149	591	779	411	489	515	428	829	634	955	653.5	773	549	313	794	679	170
CGCGC	398	435	609	101	989	175	156	345	179	73	194	482	243	111	48	42	110	85	144	135	27	76	136	85	197	873	208	675	775	113	35	351	97	457	779	330	194	486	354	972.5	685	647	653.5	461	162	50	857	445	145
CGCGG	190	500	212	34	918	60	143	237	60	3	101	583	279	144	15	27	50	46	40	34	77	49	42	38	37	913	111	637	423	32	11	170	27	173	779	367	593	290	285	796	452	475	653.5	488	152	553	741	343	213
CGCGU	571	536	798	201	954	427	196	299	280	161	403	541	415	85	163	216	123	280	132	306	39	153	264	249	236	736	324	851	858	203	207	477	152	641	202	441	303	323	433	866	605	755	653.5	632	327	518	722	484	169
CGCUA	669	639	871	383	804	590	526	790	687	222	634	467	447	46	537	270	559	615	493	578	292	222	593	478	503	500	757	650	613	318	176	540	374	693	779	396	309	524	744	700	818	720	653.5	644	502	430	492	605	709
CGCUC	1011.5	412	734	509	982	494	402	802	331	892	504	299	87	250	211	182	410	302	320	555	370	75	354	341	458	735	573	673	634	227	40	376	958	781	779	244	434	602	541	972.5	916	533	653.5	934	243	800	821	576	709
CGCUG	287	327	470	171	736	139	260	620	227	23	266	237	138	76	96	138	133	232	182	108	131	41	178	103	192	734	267	507	274	116	48	132	151	309	779	341	882.5	267	353	661	321	396	653.5	772	240	425	270	207	709
CGCUU	501	214	269	268	641	263	334	501	296	38	358	234	169	194	224	261	212	316	197	259	212	176	358	235	272	513	367	533	549	432	217	134	297	288	254	217	542	375	524	897	934	584	96	746	253	89	775	277	134
CGGAA	153	726	190	278	166	258	527	792	390	892	318	743	511	637	375	235	433	447	460	266	357	254	442	262	393	685	382	78	135	409	158	102	403	201	213	878.5	882.5	463	495	451	317	795	653.5	815	591	28	273	438	709
CGGAC	250	440	467	144	527	186	328	605	211	231	258	579	322	293	287	213	308	294	261	76	231	131	200	231	160	813	412	408	351	191	95	122	161	345	300	297	341	483	385	582	474	303	653.5	857	353	254	579	400	185
CGGAG	76	408	381	47	433	147	193	362	57	25	93	305	282	134	69	104	120	107	70	14	76	60	76	42	50	808	120	320	104	84	55	43	59	190	130	440	882.5	181	145	272	121	346	45	731	181	479	126	169	709
CGGAU	424	666	448	338	340	413	600	823	434	287	379	745	453	577	440	521	539	461	344	332	258	388	421	349	417	705	574	444	391	338	310	321	346	511	779	878.5	882.5	377	682	681	558	724	653.5	931	685	189	404	574	709
CGGCA	346	585	437	107	399	163	418	460	163	126	259	533	272	554	243	260	298	241	172	63	228	173	158	190	141	854	327	217	207	202	77	88	153	286	263	280	525	254	326	418	196	211	653.5	951	359	698	164	298	167
CGGCC	214	200	180	92	700	36	115	318	47	10	173	185	88	191	35	32	74	58	36	45	121	25	68	30	54	900	146	152	191	83	29	32	64	77	383	99	882.5	331	274	631	275	120	653.5	714	126	389	331	128	709
CGGCG	212	544	393	44	820	54	222	441	71	7	133	568	989	226	60	11	70	73	28	7	154	7	53	39	63	987	152	268	314	31	2	66	29	112	779	878.5	882.5	381	337	800	437	516	653.5	591	224	575	482	492	709
CGGCU	173	277	507	136	668	100	235	420	136	21	119	249	154	153	133	127	157	209	89	22	279	37	145	53	92	899	266	328	183	79	43	85	126	215	236	273	882.5	248	350	525	421	366	653.5	946	159	153	255	208	709
CGGGA	60	396	211	24	357	99	74	234	36	75	52	219	240	170	40	74	67	28	91	31	123	18	28	25	35	787	52	254	109	50	39	49	17	141	395	320	569	220	95	287	110	312	653.5	726	175	372	135	120	709
CGGGC	63	179	201	27	718	15	72	233	30	9	128	335	130	60	23	21	30	24	30	17	96	13	24	41	27	910	85	454	193	35	15	109	41	169	455	190	551	202	153	508	189	222	653.5	681	142	535	308	80	237
CGGGG	17	153	313	14	811	19	19	125	13	29	25	163	192	41	8	3	5	7	29	11	56	11	13	7	15	893	12	494	169	3	18	232	10	78	452	253	713	176	40	270	43	168	653.5	523	63	732	301	71	330
CGGGU	123	375	589	54	875	238	64	272	56	80	110	438	201	272	47	194	47	45	135	175	110	139	39	64	44	772	99	892	631	59	156	596	20	545	237	307	574	188	176	492	131	528	90	768	231	461	514	217	209
CGGUA	686	842	412	347	909	803	603	846	573	323	529	903	556	754	676	356	592	505	686	763	541	364	508	653	420	674	536	874	772	377	491	858	456	853	779	495	483	400	603	571	555	817	653.5	662	746	759	807	753	196
CGGUC	442	499	766	191	888	492	547	588	262	113	496	663	224	380	256	503	284	266	244	330	329	376	242	288	180	690	406	790	660	193	420	510	186	402	320	158	500	315	372	536	373	512	653.5	972	441	438	777	446	709
CGGUG	329	409	262	94	774	205	211	383	134	66	225	410	369	176	141	114	192	179	246	114	197	130	104	172	138	686	182	618	380	101	162	449	86	418	350	433	547	98	306	389	219	692	653.5	650	336	644	348	245	709
CGGUU	504	352	662	247	695	465	395	381	347	95	234	324	258	414	255	241	293	256	308	358	436	429	233	331	238	334	214	700	712	209	298	620	215	494	294	365	529	199	301	686	493	691	60	482	339	484	618	361	214
CGUAA	1011.5	886	824	647	945	1015	888	812	957	892	813	961	989	762	796	753	795	647	883	860	926.5	653	975	831	722	393	871	917	875	604	567	917	958	957	779	878.5	882.5	893	909	858	766	945	653.5	400	917	525	890	893	709
CGUAC	548	776	874	566	756	792	654	586	688	370	582	658	471	550	693	593	611	970	642	675	347	361	758	678	582	495	788	572	582	491	418	746	484	728	779	380	142	679	796	794	829	722	653.5	511	790	199	796	796	709
CGUAG	779	566	806	295	937	782	701	765	598	321	625	777	467	524	567	682	641	587	650	764	408	503	589	726	431	398	562	920	880	415	739	873	541	844	779	546	388	422	669	306	626	968	118	565	808	252	897	762	199
CGUAU	566	768	902	349	738	806	774	560	577	410	773	822	665	504	699	826	690	588	696	736	237	658	548	737	500	395	707	812	841	502	620	805	553	851	264	385	283	457	785	667	725	767	653.5	286	795	496	554	706	709
CGUCA	393	509	676	474	431	493	562	380	531	892	470	523	303	682	562	353	557	970	408	404	448	245	665	493	424	662	627	474	523	523	323	281	468	459	779	175	241	571	697	634	832	593	653.5	774	463	236	608	500	709
CGUCC	359	155	365	286	879	237	315	422	264	132	319	327	47	162	172	130	178	268	191	164	93	127	248	180	225	788	496	603	555	328	124	255	290	438	779	35	513	480	471	729	668	253	653.5	787	158	566	776	307	709
CGUCG	375	502	668	219	652	339	417	431	344	96	221	527	207	168	212	129	257	379	126	186	290	247	357	139	348	763	452	379	531	181	76	213	190	256	779	419	572	344	477	758	854	661	653.5	760	216	277	686	502	709
CGUCU	448	284	311	327	742	295	253	207	289	99	518	356	156	389	267	242	281	403	234	308	99	408	349	253	345	642	460	677	714	278	284	222	344	422	779	196	407	357	527	799	816	326	653.5	853	277	669	895	309	202
CGUGA	451	591	361	294	475	457	684	793	594	333	604	604	989	518	550	435	516	970	437	363	111	229	603	437	258	514	466	360	305	369	235	521	958	789	779	878.5	882.5	401	647	592	575	829	653.5	553	529	269	169	537	709
CGUGC	290	302	636	276	746	310	255	303	323	117	241	334	296	117	253	251	194	320	240	157	25	55	291	279	283	536	402	455	405	287	109	440	237	429	222	345	224	236	351	624	388	608	653.5	598	307	69	397	321	709
CGUGG	107	311	583	76	551	166	176	206	119	131	79	209	320	150	93	117	150	157	171	121	57	39	101	114	89	827	148	500	227	42	110	215	109	233	231	491	882.5	81	184	422	213	371	653.5	890	161	317	120	112	709
CGUGU	383	240	519	162	741	403	183	96	230	120	135	147	310	118	245	315	147	264	249	281	4	86	224	265	207	222	245	784	590	206	440	502	322	475	779	356	882.5	63	261	784	544	217	653.5	387	217	143	518	228	709
CGUUA	792	748	930	745	853	811	846	690	605	337	710	655	551	883	696	873	746	590	635	877	355	592	628	791	578	419	611	811	897	668	674	864	602	909	779	472	523	455	836	469	687	847	653.5	372	794	533	724	862	709
CGUUC	558	391	354	378	781	516	589	537	354	106	515	507	231	397	398	391	494	349	334	324	348	223	398	382	341	550	648	666	681	349	225	480	437	718	779	181	248	453	782	972.5	806	559	653.5	837	425	141	832	549	709
CGUUG	534	477	674	345	747	514	473	325	356	110	428	449	452	356	394	396	376	292	390	468	404	301	317	475	268	315	432	648	691	244	248	707	377	644	779	417	882.5	152	636	766	628	868	84	580	578	583	547	618	263
CGUUU	303	176	230	255	283	235	178	72	237	220	145	123	141	563	208	320	275	238	174	455	534	547	268	221	261	188	243	323	460	487	398	279	280	111	41	303	374	160	204	545	481	515	31	145	137	696	801	200	103
CUAAA	968	847	617	985	815	845	929	866	957	892	1009.5	920	891	1020.5	973	999	924	858	1012	1016.5	926.5	866	975	976	801	987	947	792	954	970	831	939	958	907	779	878.5	882.5	893	875	832	956	804	653.5	417	949	475	944	955	709
CUAAC	1011.5	615	204	789	1006	662	785	853	957	892	798	739	629	374	812	721	779	600	905	1016.5	926.5	1014	765	920	754	987	907	939	953	970	703	960	958	942	779	294	266	893	978	972.5	985	422	653.5	336	859	742	1012.5	896	709
CUAAG	960	739	743	879	950	941	935	970	742	572	767	933	771	867	945	882	898	760	937	924	926.5	889	821	917	824	587	852	890	935	735	782	952	797	977	779	643	882.5	629	934	366	539	714	653.5	408	903	806	881	937	709
CUAAU	952	752	358	985	929	720	934	882	957	648	924	515	837	898	951	869	916	822	928	943	926.5	1014	975	943	815	239	957	970	948	970	966	968	958	883	779	631	882.5	893	917	862	875	731	653.5	146	848	876	969	946	709
CUACA	795	890	431	679	304	655	810	743	826	525	782	754	707	274	841	719	723	970	744	655	644	505	900	697	750	987	958	578	628	642	504	249	958	650	779	453	53	893	921	868	921	100	653.5	664	672	591	476	687	709
CUACC	698	238	408	813	435	404	599	570	685	317	573	354	163	262	637	398	506	532	510	477	569	480	717	380	666	563	884	363	281	553	306	388	536	450	779	84	158	893	828	972.5	977	47	653.5	420	285	516	739	440	83
CUACG	494	757	525	463	395	361	672	680	713	194	407	454	399	483	449	198	436	970	321	279	256	199	669	320	437	518	740	453	496	410	175	99	481	499	779	527	322	632	866	838	918	435	653.5	670	405	331	405	459	709
CUACU	864	612	646	716	560	625	857	768	748	334	820	415	450	773	746	549	831	682	727	534	560	645	835	631	736	360	990	693	695	710	510	488	706	817	779	266	395	893	1009	972.5	983	128	653.5	396	574	177	797	579	171
CUAGA	993	898	843	885	964	946	988	974	813	614	868	985	799	998	982	992	915	781	934	957	926.5	893	792	993	709	637	917	961	951	970	940	961	765	1006	779	535	514	603	955	313	518	874	653.5	308	992	753	972	929	709
CUAGC	894	512	872	739	933	786	815	724	701	412	777	859	498	913	719	949	699	493	677	772	926.5	848	739	866	704	666	716	935	979	737	868	930	628	843	403	272	278	703	778	371	846	799	653.5	351	762	767	988	768	125
CUAGG	825	358	240	544	988	556	516	356	457	420	472	656	637	832	583	798	531	318	628	939	926.5	747	379	806	549	670	261	1017	1013	365	1013.5	947	323	968	473	685	432	279	448	62	175	723	243	317	645	907	929	641	253
CUAGU	973	818	988	777	1012	983	992	896	656	471	965	830	805	860	925	930	892	770	929	951	754	925.5	721	959	839	264	929	998	974	716	956	958	760	981	779	442	570	387	941	177	440	857	653.5	355	902	964	977	958	709
CUAUA	893	910	998	916	902	906	949	915	794	611	881	788	881	896	964	936	917	833	963	905	926.5	850	878	912	804	262	1003	828	931	838	879	920	674	941	779	596	370	893	1015	584	737	499	653.5	276	845	761	714	899	709
CUAUC	799	720	757	888	832	756	867	774	725	456	845	624	530	801	869	784	836	641	869	697	573	795	734	802	730	438	935	922	889	692	849	813	623	919	779	216	222	662	992	912	919	315	653.5	669	793	142	858	820	709
CUAUG	537	592	907	409	235	566	690	966	612	385	645	341	495	482	667	560	621	584	667	423	305	228	586	439	609	194	818	250	258	499	396	473	519	712	779	399	882.5	575	901	595	515	400	653.5	360	527	53	116	553	709
CUAUU	749	407	422	597	208	632	548	150	744	621	483	135	557	450	586	589	692	728	656	816	796	931	692	682	753	79	601	450	621	832	863	579	727	369	65	397	212	592	388	456	486	331	83	75	433	977	597	498	137
CUCAA	887	889	724	757	517	808	863	902	957	892	1009.5	854	649	839	823	865	816	970	827	621	926.5	844	975	859	986.5	701	953	551	759	970	580	592	958	696	779	315	203	893	924	972.5	1011	154	653.5	850	824	636	725	825	709
CUCAC	113	305	150	985	884	605	451	645	957	892	762	865	197	479	677	702	451	557	658	831	926.5	1014	750	765	986.5	987	741	805	870	970	864	767	422	782	779	75	8	893	659	972.5	1011	130	653.5	955	564	616	1012.5	746	709
CUCAG	408	174	403	985	377	444	465	679	580	892	477	309	256	586	421	453	391	391	356	383	926.5	727	633	495	630	758	328	565	436	478	788	493	486	219	779	439	289	619	453	282	426	338	653.5	854	377	548	546	290	709
CUCAU	619	540	209	715	821	571	877	455	557	545	729	569	542	888	716	825	846	663	685	662	675	767	615	787	661	890	890	776	815	970	737	635	654	747	355	156	68	893	1010	972.5	887	166	653.5	990	744	659	946	599	709
CUCCA	323	131	124	985	233	260	308	656	619	892	562	197	63	457	411	377	357	445	385	326	926.5	281	655	363	986.5	987	527	252	232	506	256	218	528	170	779	68	139	893	366	972.5	895	60	653.5	864	222	311	745	337	709
CUCCC	149	3	35	985	732	79	62	306	129	892	137	33	6	58	84	23	68	65	105	219	926.5	326	227	157	550	656	215	517	429	970	507	381	369	81	103	5	118	699	146	972.5	447	29	653.5	661	12	766	1012.5	106	29
CUCCG	336	192	275	391	490	129	229	426	281	40	208	265	67	82	147	111	155	168	142	160	261	110	273	148	276	882	258	282	318	173	52	136	201	186	169	137	396	501	235	795	570	278	653.5	758	167	70	678	302	709
CUCCU	503	24	69	985	645	196	237	699	333	173	524	71	25	87	209	90	181	282	247	236	926.5	590	480	300	986.5	757	605	546	669	970	612	467	958	398	779	40	282	893	514	972.5	804	79	653.5	933	64	375	934	196	44
CUCGA	450	674	459	515	312	462	584	672	957	892	485	773	429	512	476	640	478	526	368	327	462	409	635	352	412	752	599	391	562	466	231	462	527	482	779	357	456	606	574	697	787	696	653.5	783	589	121	454	580	709
CUCGC	464	258	632	985	816	338	331	540	368	892	264	300	98	146	168	95	259	339	214	238	926.5	206	417	283	429	779	428	587	572	326	82	347	958	414	138	131	371	584	404	972.5	738	637	653.5	801	309	357	829	407	104
CUCGG	219	251	430	131	699	232	277	391	168	47	132	278	165	317	117	131	97	177	80	101	346	53	154	69	82	776	217	429	220	98	66	228	181	241	779	260	882.5	225	258	611	380	368	653.5	960	193	399	519	144	709
CUCGU	429	367	397	367	808	464	708	377	400	216	599	387	213	566	384	522	405	516	350	394	443	428	482	435	501	603	713	802	720	445	463	589	958	682	779	186	882.5	304	818	972.5	880	740	653.5	786	461	395	875	543	709
CUCUA	867	587	421	862	874	727	899	849	660	445	827	532	536	480	814	732	787	568	828	844	592	748	772	848	726	987	969	931	847	970	891	783	660	937	779	277	403	893	966	786	774	264	653.5	589	792	959	837	819	117
CUCUC	598	86	15	985	992	201	281	722	957	210	505	286	46	196	520	299	409	352	548	833	926.5	1014	740	618	986.5	987	764	1017	1013	970	852	698	958	803	779	62	96	893	686	972.5	1011	87	653.5	823	256	593	1012.5	560	17
CUCUG	587	69	96	776	830	485	354	528	467	183	558	235	314	297	292	347	321	277	347	529	926.5	1014	457	494	986.5	551	664	849	857	773	882	599	472	814	446	194	882.5	354	383	715	436	267	653.5	750	275	538	738	254	60
CUCUU	236	84	10	458	197	46	202	101	271	212	245	95	78	303	195	199	240	211	195	406	485	875	262	209	438	343	356	325	335	793	519	74	371	134	120	86	155	378	487	909	663	49	105	376	113	857	1012.5	89	15
CUGAA	649	810	315	636	136	604	861	1019.5	957	892	849	661	989	585	775	656	793	970	806	603	926.5	648	975	670	986.5	511	1006	94	386	970	388	379	958	586	779	878.5	882.5	893	803	760	848	573	653.5	717	755	108	192	758	709
CUGAC	665	249	72	985	659	350	456	715	957	892	557	609	283	632	451	323	551	540	598	602	926.5	716	975	616	674	532	645	348	397	970	708	588	584	681	779	212	232	893	640	827	579	511	653.5	651	381	228	749	523	709
CUGAG	332	241	642	366	622	398	339	673	338	203	272	351	500	392	332	362	339	221	341	315	414	163	320	366	280	595	249	430	512	245	364	551	326	523	441	878.5	505	249	233	172	129	775	653.5	790	346	296	252	286	709
CUGAU	697	418	93	610	239	378	763	775	606	485	778	293	722	559	826	684	739	630	672	633	926.5	639	632	636	561	244	805	376	357	633	793	515	958	798	779	464	508	447	905	870	767	665	653.5	663	673	158	356	556	709
CUGCA	259	276	132	796	356	176	322	361	450	336	399	451	491	220	320	355	220	296	259	120	205	398	521	330	703	620	296	401	163	277	526	182	373	174	779	463	216	556	345	647	423	356	653.5	490	271	302	256	246	709
CUGCC	202	15	82	863	532	64	163	244	259	72	171	106	27	42	114	76	104	128	59	96	373	180	280	91	239	746	236	231	156	335	232	214	311	138	262	34	267	444	313	658	216	96	653.5	509	58	366	552	79	71
CUGCG	223	215	386	110	635	106	139	192	177	18	183	241	254	13	98	102	119	156	54	57	102	10	183	86	84	714	221	317	249	91	30	161	108	247	779	404	526	251	452	670	333	536	653.5	672	122	308	334	141	142
CUGCU	525	36	142	577	384	187	301	524	601	67	416	80	349	7	290	149	205	299	286	161	493	412	505	183	518	338	709	491	202	285	251	261	958	514	299	304	882.5	384	572	972.5	497	298	653.5	354	85	210	341	139	709
CUGGA	164	293	518	264	61	105	335	671	310	314	249	258	564	591	297	324	317	260	256	67	528	145	371	188	288	720	251	12	31	219	160	38	339	214	308	878.5	882.5	174	166	228	147	582	653.5	716	312	205	35	116	709
CUGGC	186	66	304	296	461	118	133	228	138	86	94	141	179	207	80	84	122	82	107	105	221	172	152	107	79	866	154	330	121	138	307	316	159	260	109	126	621	72	103	284	94	213	653.5	966	109	100	193	53	132
CUGGG	37	30	434	26	617	153	26	93	16	70	40	87	83	86	19	115	16	16	31	88	236	90	18	23	18	861	28	896	447	17	459	355	22	163	174	204	727	31	39	100	27	205	275	1007	76	473	87	13	372
CUGGU	433	202	756	227	466	425	265	278	294	214	270	220	442	313	296	343	290	308	338	375	288	257	210	391	237	440	172	566	261	168	566	624	382	677	160	519	882.5	80	160	477	263	622	653.5	451	260	242	143	170	709
CUGUA	1011.5	518	936	985	976	907	762	820	626	510	888	222	566	718	896	607	754	741	818	776	515	864	555	882	591	60	832	963	899	970	947	905	958	1012	779	421	882.5	605	663	396	458	590	653.5	98	401	780	542	723	709
CUGUC	759	118	66	985	903	391	419	394	957	288	336	162	157	105	399	432	318	396	508	685	303	732	565	615	986.5	267	846	913	824	361	789	709	958	773	779	49	361	467	367	972.5	704	348	653.5	297	332	182	862	383	54
CUGUG	418	101	255	267	474	384	114	133	198	201	210	78	295	36	345	263	109	226	212	249	23	221	208	266	285	104	276	880	485	159	548	606	413	736	338	264	882.5	52	230	567	332	526	267	173	195	524	94	133	709
CUGUU	328	109	56	300	154	164	303	67	275	267	248	61	247	74	305	344	277	291	241	560	379	452	309	484	340	62	277	436	385	518	551	328	511	291	107	191	435	47	257	603	454	296	149	105	189	336	694	156	61
CUUAA	935	560	504	985	600	929	911	402	957	688	978	486	818	620	851	785	954	826	904	952	926.5	964	751	916	986.5	155	782	764	908	970	964	909	831	842	779	665	653	893	772	816	863	711	653.5	124	691	932	939	827	709
CUUAC	660	546	449	935	546	721	823	493	624	533	870	629	492	332	684	711	749	661	762	710	745	726	574	746	680	474	797	619	762	743	676	731	707	783	779	219	125	893	988	902	736	129	653.5	426	724	315	867	734	252
CUUAG	938	609	853	811	967	815	953	981	583	522	972	912	760	775	781	918	853	673	826	858	771	949	614	918	851	428	752	873	911	837	908	931	836	979	779	517	588	516	777	112	330	687	256	430	946	675	995	856	183
CUUAU	727	504	257	875	196	575	574	141	712	692	715	433	593	705	740	779	842	710	700	803	482	965	585	742	875	126	663	577	491	703	927	623	785	533	346	337	261	714	609	420	513	359	653.5	91	562	642	744	648	129
CUUCA	653	458	187	423	252	354	698	567	546	354	717	311	290	534	539	352	652	578	543	368	403	502	662	418	635	936	880	257	198	784	204	72	632	444	779	144	85	743	892	691	883	35	653.5	918	409	23	646	424	709
CUUCC	456	23	27	570	582	109	212	215	252	101	390	39	26	265	178	96	191	180	185	293	409	651	277	206	466	916	597	347	212	970	325	36	365	355	154	17	148	760	823	972.5	1011	37	53	785	37	103	1012.5	127	21
CUUCG	395	494	394	215	428	216	507	669	358	74	478	319	238	218	261	158	291	365	163	142	164	129	459	104	445	644	837	346	165	284	56	14	410	209	779	321	882.5	424	729	972.5	884	532	653.5	1000	211	63	357	320	228
CUUCU	252	39	24	418	64	17	224	115	229	119	320	53	56	211	181	125	228	164	149	107	332	510	297	166	406	922	391	156	83	531	210	8	304	59	519	80	227	332	629	972.5	718	20	653.5	377	77	122	998	76	14
CUUGA	687	515	593	817	544	746	758	897	565	473	651	628	670	588	688	820	693	546	640	643	726	791	621	702	683	384	660	519	668	664	560	730	730	805	779	540	699	367	832	511	881	660	653.5	691	727	415	953	698	332
CUUGC	599	158	90	769	701	333	426	341	403	202	456	159	242	311	448	516	402	271	501	485	635	803	438	579	509	352	659	760	584	564	549	501	524	717	239	166	454	443	690	914	949	450	205	388	272	718	932	495	97
CUUGG	410	145	712	241	671	460	233	247	155	182	227	221	263	427	282	410	210	151	314	505	508	618	147	409	152	523	210	651	497	170	535	532	238	692	177	395	732	109	190	833	238	383	206	996	208	819	342	260	258
CUUGU	397	62	94	555	329	332	306	63	321	264	297	59	226	145	324	305	401	311	369	624	243	715	321	447	446	58	315	636	529	510	809	444	451	555	779	163	630	48	291	709	472	415	107	130	169	918	904	253	130
CUUUA	659	326	264	871	100	522	393	92	535	670	402	100	443	344	561	269	609	612	540	731	794	989	461	512	821	68	451	276	333	859	741	528	687	84	527	449	246	723	188	298	459	248	129	59	376	859	753	382	78
CUUUC	133	52	11	540	103	35	107	79	170	190	216	56	54	334	166	136	176	118	100	407	627	900	216	138	328	313	228	402	225	611	521	87	230	85	493	66	74	326	357	888	524	74	94	204	91	804	996	85	6
CUUUG	72	78	63	203	42	45	80	69	154	234	73	47	118	138	91	139	101	126	55	126	266	168	140	95	167	88	141	21	4	323	136	35	207	11	98	208	482	29	91	531	229	174	146	117	89	373	577	37	30
CUUUU	33	10	3	100	10	3	12	9	204	571	5	6	44	89	42	18	32	114	22	466	813	899	173	43	183	16	56	135	147	788	618	6	179	4	5	135	54	88	19	414	151	28	6	18	6	699	973	2	2
GAAAA	767	1022.5	199	812	38	916	1022.5	1019.5	957	892	1009.5	930	989	768	1017.5	951	1015	970	899	856	926.5	813	975	877	838	987	1010	100	719	843	476	656	958	274	779	878.5	882.5	893	980	428	951	1017	653.5	884	1007	444	655	961	709
GAAAC	631	874	508	605	146	784	754	938	957	892	837	907	755	905	822	695	798	970	851	668	557	657	975	766	515	987	717	129	607	582	362	561	724	479	779	878.5	416	893	993	514	899	787	653.5	635	880	51	854	903	709
GAAAG	570	929	487	592	142	856	959	1003	875	892	804	1014	869	943	779	994	784	830	832	670	926.5	865	863	764	657	821	528	127	611	579	666	660	731	495	779	878.5	882.5	893	718	110	233	1017	653.5	690	1005	958	408	945	709
GAAAU	835	964	880	781	137	949	1005	852	787	892	860	889	847	884	894	940	951	886	939	829	926.5	890	891	931	876	326	909	358	757	848	623	822	958	685	779	878.5	882.5	709	801	433	729	860	653.5	214	924	690	242	995	709
GAACA	694	973	308	728	112	732	926	1001	957	892	971	972	989	973	898	937	866	970	870	611	926.5	558	975	780	738	987	903	175	442	687	422	420	723	561	779	878.5	254	893	874	455	809	793	653.5	1016.5	978	482	583	832	709
GAACC	356	530	526	619	193	275	429	800	461	892	474	555	287	542	532	330	487	478	504	278	472	509	547	429	450	689	497	246	85	305	319	269	440	258	779	289	882.5	893	537	359	408	514	653.5	680	516	137	444	401	709
GAACG	228	635	215	337	236	340	450	691	439	892	507	694	575	606	385	588	429	423	428	304	210	433	448	339	333	632	468	207	304	262	244	267	350	436	779	878.5	882.5	550	607	400	360	884	653.5	689	621	124	469	452	709
GAACU	790	774	552	559	243	725	933	1019.5	711	478	705	839	762	897	749	658	766	677	751	573	661	521	709	622	546	312	877	306	643	671	455	543	958	719	779	878.5	882.5	630	870	674	950	549	653.5	665	749	184	786	771	709
GAAGA	3	805	8	455	1	90	501	998	870	892	554	736	688	564	501	407	608	572	411	42	652	271	920	307	732	987	532	1	2	484	31	1	620	8	779	878.5	882.5	893	444	111	152	1017	653.5	849	651	288	10	448	709
GAAGC	147	641	99	369	41	257	660	912	388	892	539	748	989	688	396	500	488	377	398	117	550	272	460	302	379	687	305	36	68	288	126	100	415	132	779	878.5	882.5	624	380	114	143	866	653.5	813	541	238	67	267	709
GAAGG	40	646	400	127	89	326	221	683	108	892	222	644	641	391	230	374	272	171	233	184	461	296	88	226	136	748	58	50	48	119	189	166	110	276	495	878.5	882.5	250	106	11	17	842	653.5	940	414	469	45	340	709
GAAGU	557	916	759	424	93	703	713	944	629	465	676	921	748	822	700	856	715	592	668	571	704	386	569	606	575	293	620	337	430	474	380	481	653	598	779	878.5	882.5	269	684	102	323	997	653.5	1016.5	897	104	102	671	709
GAAUA	972	984	1013	891	759	989	958	844	957	892	885	998	989	967	990	971	926	883	954	931	926.5	896	906	989	986.5	987	1005	918	960	777	883	969	958	972	779	878.5	882.5	893	968	336	590	953	653.5	329	1012	937	287	1005	709
GAAUC	883	784	866	633	307	890	952	977	957	892	867	904	786	906	802	828	825	970	753	797	575	646	700	779	642	713	902	457	770	970	663	687	958	654	779	490	614	642	854	599	912	690	653.5	1016.5	912	567	785	898	709
GAAUG	787	927	985	500	290	891	652	916	440	622	740	810	855	624	857	944	675	484	717	805	63	737	474	751	572	219	546	620	694	400	785	789	597	841	779	878.5	882.5	481	579	453	292	803	234	272	908	724	247	800	348
GAAUU	634	710	588	665	49	707	681	270	754	672	666	631	858	764	646	824	695	800	639	743	787	930	651	715	788	195	578	122	464	821	597	555	847	277	115	671	674	268	494	340	427	809	141	134	714	971	162	631	360
GACAA	673	865	309	586	105	606	907	999	957	892	841	791	989	745	835	645	797	970	739	376	926.5	670	975	566	648	987	875	54	307	667	185	268	958	449	779	878.5	882.5	893	903	559	754	786	653.5	821	857	370	209	774	709
GACAC	195	574	621	564	649	521	711	825	446	892	776	873	989	848	573	670	629	514	624	705	926.5	761	582	732	589	794	592	573	578	970	655	441	447	629	779	878.5	58	893	542	378	356	484	653.5	937	647	449	600	573	709
GACAG	275	514	527	371	262	441	483	477	214	892	392	862	586	917	467	652	468	333	481	310	435	663	252	420	357	852	212	311	327	298	614	370	296	350	226	878.5	463	479	195	49	100	666	653.5	682	641	610	234	396	709
GACAU	562	873	685	601	334	660	843	956	743	543	859	936	756	815	809	843	821	678	710	469	926.5	444	799	601	656	473	868	200	341	970	443	487	646	795	779	555	132	704	859	538	534	700	653.5	1016.5	933	807	277	697	709
GACCA	432	364	153	651	115	314	564	861	438	892	521	561	545	757	468	322	450	554	439	336	431	299	512	459	460	549	499	92	62	422	214	164	463	246	779	580	882.5	710	480	201	272	262	653.5	489	474	32	228	442	709
GACCC	197	135	160	407	314	107	206	430	83	206	213	208	59	214	175	159	168	162	198	176	392	305	157	149	144	797	193	142	50	276	209	202	147	222	273	59	479	659	297	232	142	115	653.5	923	112	573	390	123	709
GACCG	205	385	372	161	295	180	250	621	159	93	188	382	236	336	190	253	248	258	157	93	38	71	161	217	179	825	219	136	187	92	72	127	119	239	203	462	469	406	262	383	231	402	653.5	638	210	491	165	248	709
GACCU	502	279	268	508	277	254	366	694	501	369	424	361	355	385	347	376	457	381	349	252	356	132	539	377	464	698	524	180	250	348	241	137	361	471	779	410	882.5	507	434	357	308	560	653.5	525	364	6	322	281	709
GACGA	191	807	109	158	153	137	455	763	423	359	438	756	411	348	333	254	383	970	328	155	265	179	408	189	281	761	407	119	138	329	74	40	292	196	779	878.5	882.5	572	731	406	325	894	653.5	912	378	343	199	456	709
GACGC	618	377	604	143	867	316	404	889	195	892	563	498	294	212	204	345	268	444	293	317	450	188	202	297	259	738	342	664	573	215	163	315	234	698	779	878.5	882.5	574	498	743	527	644	653.5	973	424	206	572	517	709
GACGG	115	310	282	55	436	94	197	423	110	104	150	407	357	239	104	161	136	181	146	87	145	167	71	133	86	835	150	221	240	103	83	157	50	237	124	588	532	252	240	286	140	412	33	705	319	427	217	152	709
GACGU	488	508	627	250	748	518	254	723	431	330	626	598	484	509	498	544	491	512	503	451	155	291	406	445	291	565	431	586	677	178	384	392	332	700	779	878.5	882.5	333	658	551	517	721	653.5	839	648	91	703	558	709
GACUA	918	854	868	435	814	789	937	940	957	482	783	940	778	882	919	901	884	739	852	814	926.5	666	975	833	751	525	982	818	864	970	723	754	958	976	779	878.5	882.5	653	977	576	799	705	653.5	618	894	416	696	919	709
GACUC	606	389	307	753	521	374	588	803	521	892	579	519	333	529	471	441	542	413	562	440	495	582	624	452	400	724	621	568	728	535	447	394	441	615	779	446	442	660	598	516	379	646	653.5	827	559	247	607	587	709
GACUG	492	371	645	348	354	399	313	401	399	332	350	586	761	619	415	463	411	341	435	443	106	436	359	449	377	389	403	362	502	263	670	548	334	584	779	878.5	882.5	346	292	290	158	741	653.5	291	517	615	233	374	709
GACUU	268	317	148	333	163	355	449	213	411	271	231	168	425	478	336	281	483	372	348	288	553	530	449	336	295	339	405	84	173	568	311	154	389	249	218	487	650	308	479	530	469	392	653.5	603	436	132	650	243	261
GAGAA	230	976	116	637	27	499	770	963	880	892	675	991	801	715	722	639	707	970	726	267	926.5	330	925	595	744	987	511	15	106	631	167	195	684	192	779	878.5	882.5	893	688	80	132	1017	653.5	639	929	116	48	755	709
GAGAC	292	492	619	274	245	446	446	711	231	892	422	581	513	569	409	392	428	338	413	268	365	292	253	384	262	803	349	134	221	380	330	264	266	432	84	878.5	882.5	536	181	97	92	694	38	748	507	321	150	416	709
GAGAG	152	525	767	103	371	548	262	606	103	892	181	758	677	699	376	412	262	144	353	271	69	239	131	370	175	877	112	287	293	190	552	458	156	420	515	703	882.5	182	108	7	26	779	653.5	872	650	901	73	389	709
GAGAU	637	869	745	428	139	634	746	1002	734	468	682	888	772	840	745	777	673	666	637	503	512	367	673	584	691	483	618	126	159	593	406	422	614	686	779	878.5	882.5	451	661	212	255	1000	653.5	925	909	148	4	712	709
GAGCA	239	693	540	170	338	534	577	512	186	892	522	849	989	797	491	650	471	409	478	136	263	469	251	430	235	809	319	228	142	360	436	234	348	367	454	878.5	882.5	294	189	46	89	541	653.5	949	720	507	70	473	709
GAGCC	86	122	253	182	491	158	189	354	50	42	138	264	221	261	169	212	143	97	114	37	225	205	99	87	85	892	133	146	75	133	86	130	132	159	392	210	882.5	186	68	86	55	231	653.5	965	133	778	248	188	709
GAGCG	100	570	245	42	483	59	201	298	87	22	105	665	308	228	76	110	105	92	110	43	61	124	69	40	55	914	125	271	108	94	24	77	60	136	449	554	493	207	209	237	120	566	653.5	842	280	643	171	237	279
GAGCU	304	428	654	183	501	330	355	685	299	207	353	461	989	305	249	357	340	248	326	171	503	293	226	260	195	663	314	185	167	167	322	219	210	515	343	619	882.5	205	202	122	103	757	653.5	969	374	437	41	145	709
GAGGA	31	621	80	30	23	61	154	516	68	349	126	691	510	263	186	177	189	110	140	19	361	30	82	59	88	889	76	5	3	122	57	3	69	97	520	878.5	882.5	151	120	24	15	688	653.5	924	397	163	27	183	709
GAGGC	46	189	306	28	458	56	69	188	29	151	81	270	280	169	58	152	69	50	72	47	158	21	45	80	39	941	47	159	119	49	92	179	38	69	468	567	882.5	53	67	28	23	258	653.5	686	171	539	69	83	255
GAGGG	16	115	708	11	911	22	14	75	5	892	21	200	182	88	16	100	15	17	57	106	185	118	4	16	11	706	4	843	601	11	397	630	14	203	409	714	738	55	16	3	3	77	236	915	94	972	178	31	380
GAGGU	276	589	235	52	757	509	135	505	142	310	215	726	989	495	222	359	241	90	381	286	244	88	67	298	139	684	94	735	563	114	853	699	47	742	425	878.5	882.5	91	89	53	49	881	653.5	876	580	843	140	319	709
GAGUA	903	1007	822	593	956	936	865	898	838	461	875	983	989	974	838	832	840	731	903	837	465	557	800	894	816	356	745	791	633	619	747	903	716	1001	779	878.5	882.5	631	738	216	335	996	653.5	476	976	194	429	969	709
GAGUC	707	688	663	448	753	644	496	602	490	278	459	811	635	827	490	664	540	364	494	495	570	551	402	604	439	588	467	657	718	405	815	710	417	735	140	384	882.5	370	439	146	307	888	653.5	909	703	723	594	628	709
GAGUG	279	659	601	133	692	528	85	260	191	296	161	820	441	587	351	546	274	201	250	514	9	434	129	271	151	361	95	884	527	111	772	703	139	780	779	878.5	882.5	149	88	79	45	746	237	893	678	641	82	317	709
GAGUU	496	584	678	341	319	506	534	186	343	339	486	813	605	598	438	692	554	388	466	412	587	482	352	544	304	448	255	419	267	492	480	433	439	460	506	634	719	173	281	73	227	969	653.5	503	695	685	110	539	313
GAUAA	899	998	886	746	468	917	993	1019.5	957	654	873	945	916	847	968	968	919	839	921	888	926.5	885	975	953	864	314	973	720	827	760	681	913	799	970	779	878.5	882.5	893	907	482	703	958	653.5	294	1011	212	112	1009	709
GAUAC	831	979	890	851	493	905	906	991	767	551	839	935	840	939	910	973	939	803	906	827	622	696	710	930	786	506	936	780	902	618	857	878	642	926	779	878.5	263	696	987	677	793	815	653.5	640	936	245	145	936	709
GAUAG	994	1012	1021	652	842	999	995	1009	831	635	959	1016	893	1016	1000	1017	956	832	985	978	741	871	897	996	867	509	729	962	930	819	963	987	816	1003	779	878.5	882.5	573	781	105	311	998	653.5	496	1022	896	467	1000	709
GAUAU	658	980	879	694	206	819	893	877	796	726	843	843	883	893	761	943	878	810	833	817	734	932	735	763	868	164	855	432	521	834	715	769	845	651	339	674	555	620	672	351	467	760	653.5	165	840	633	26	869	709
GAUCA	724	900	489	628	227	704	849	964	957	892	830	803	989	881	770	718	844	970	791	679	926.5	661	975	741	986.5	485	950	222	398	647	458	421	656	653	779	878.5	410	671	769	439	897	811	653.5	759	892	712	288	866	709
GAUCC	392	465	375	683	174	341	504	729	491	312	443	429	297	645	505	458	490	430	432	367	501	576	554	369	557	631	598	298	146	421	258	257	424	440	779	151	882.5	893	467	487	490	685	653.5	784	495	133	163	506	709
GAUCG	318	662	385	190	306	298	433	827	429	270	317	662	464	430	374	295	414	970	376	362	62	125	289	247	270	618	455	258	181	187	234	224	193	401	779	878.5	882.5	414	401	473	363	758	653.5	607	481	41	157	478	204
GAUCU	522	417	329	270	254	581	605	764	645	391	533	565	587	282	671	459	612	522	617	588	559	42	599	617	487	477	678	375	482	458	360	559	658	614	779	377	882.5	437	511	596	542	469	653.5	684	687	106	513	612	709
GAUGA	103	919	85	287	7	240	666	1019.5	727	520	650	840	739	767	669	686	674	628	567	197	220	244	768	254	472	502	672	9	23	355	148	44	574	206	779	878.5	882.5	518	800	292	326	993	653.5	1016.5	804	3	3	645	709
GAUGC	493	554	513	505	125	400	570	720	420	348	566	701	714	544	506	474	536	573	546	333	314	484	390	410	459	363	560	116	171	250	453	258	448	504	779	878.5	882.5	485	634	401	288	827	653.5	605	637	274	23	512	709
GAUGG	140	668	610	109	129	359	230	485	184	405	148	575	648	505	311	567	302	145	378	285	127	171	109	198	140	598	139	386	139	102	331	332	79	416	779	878.5	882.5	218	244	197	76	873	226	1008	412	290	18	269	362
GAUGU	471	598	746	306	130	593	430	398	453	505	534	450	600	600	621	587	587	500	574	475	172	616	388	561	612	100	318	103	131	438	634	514	473	603	779	585	882.5	115	570	339	341	848	653.5	200	595	472	13	475	709
GAUUA	782	843	896	724	441	901	966	913	781	632	940	766	833	766	829	845	901	798	881	788	695	739	829	761	847	211	790	569	396	779	431	790	667	856	779	878.5	882.5	569	712	203	587	893	145	166	872	102	100	956	709
GAUUC	648	424	539	669	204	698	791	829	561	357	970	821	598	612	599	764	659	455	603	590	706	729	538	607	585	584	836	447	522	676	500	560	611	583	779	339	285	380	948	579	840	539	653.5	1003	763	322	197	728	709
GAUUG	498	595	634	263	211	535	555	576	397	363	542	591	601	714	557	543	607	412	520	511	222	338	308	504	307	197	433	423	188	291	467	505	399	620	779	629	716	162	462	387	375	867	127	278	536	361	72	565	294
GAUUU	289	211	167	266	37	420	158	35	448	673	44	64	496	189	328	200	336	558	253	480	807	708	372	329	443	40	147	56	51	500	553	330	423	23	28	688	297	100	45	188	187	662	81	49	140	639	36	161	295
GCAAA	905	947	695	625	199	953	965	869	957	892	673	939	719	734	918	701	806	970	854	718	926.5	703	975	855	482	987	800	279	543	615	478	711	958	469	779	878.5	882.5	893	912	565	1011	725	653.5	439	927	734	502	910	709
GCAAC	776	789	647	626	260	439	779	795	700	892	589	622	628	570	647	400	615	670	586	312	624	304	782	552	520	546	749	224	346	552	395	345	569	315	779	878.5	301	893	670	573	763	271	653.5	542	655	287	713	621	709
GCAAG	455	711	342	363	120	475	529	545	564	892	537	648	689	460	518	519	501	564	482	221	384	215	605	393	506	619	398	182	197	294	200	238	453	263	427	878.5	882.5	688	446	121	173	752	653.5	544	600	193	129	532	709
GCAAU	856	836	954	656	552	921	916	909	705	586	862	846	989	656	853	743	801	652	865	774	605	801	802	775	698	426	904	769	834	756	729	796	958	809	779	878.5	882.5	705	929	541	800	488	653.5	592	839	544	472	754	709
GCACA	21	676	787	590	731	812	664	590	472	892	667	1021	989	855	627	842	525	970	604	694	926.5	539	646	822	423	739	529	788	748	970	606	657	337	775	779	492	16	590	309	316	395	322	653.5	825	709	407	720	713	709
GCACC	200	270	514	502	669	367	442	554	210	892	458	377	364	472	314	285	261	394	267	217	278	308	269	338	271	987	354	292	160	354	405	308	342	283	267	106	164	470	302	373	215	98	653.5	980	300	495	603	257	709
GCACG	459	694	873	217	970	609	614	630	226	892	731	767	989	301	408	612	489	408	498	434	20	467	275	486	297	836	507	738	787	195	289	565	254	744	779	878.5	156	246	482	555	412	472	653.5	988	780	541	548	639	709
GCACU	664	539	744	691	812	690	568	538	541	355	815	522	567	167	549	736	484	583	644	547	926.5	840	540	693	540	286	670	799	784	444	742	713	534	748	207	362	234	413	526	426	428	466	653.5	596	392	480	606	534	709
GCAGA	159	602	104	344	53	247	352	492	220	892	363	787	595	887	368	722	326	284	298	178	620	458	276	315	240	754	216	19	38	299	446	152	299	166	471	878.5	545	338	149	66	93	717	653.5	547	601	603	158	339	709
GCAGC	126	197	112	176	133	30	188	297	132	52	199	282	170	183	111	178	152	123	41	12	321	91	192	47	112	902	144	32	17	127	68	11	103	40	374	426	632	216	138	92	138	95	653.5	800	130	667	104	92	709
GCAGG	87	208	88	41	550	103	90	154	40	892	140	358	388	388	132	301	84	43	90	97	104	141	41	131	32	949	33	581	298	73	370	262	76	135	508	640	701	35	99	19	32	230	253	832	263	883	259	57	370
GCAGU	827	695	947	365	539	718	615	503	508	318	525	804	717	894	584	737	529	613	487	425	446	279	441	673	381	402	450	641	632	459	824	645	548	741	398	593	882.5	214	246	74	218	642	653.5	457	725	477	289	566	709
GCAUA	1011.5	994	1023	771	1019	1015	978	809	815	630	946	1007	989	970	976	1015	962	804	951	937	506	797	849	1018	803	294	989	1017	1013	731	1013.5	1011.5	958	1016	779	878.5	287	893	947	462	697	839	653.5	255	1016	898	853	999	709
GCAUC	704	506	544	430	568	490	639	890	590	419	616	559	989	640	673	708	594	665	584	471	211	431	691	687	511	533	794	466	455	645	328	305	958	638	779	369	265	893	552	560	679	394	653.5	736	728	217	560	488	709
GCAUG	701	714	986	489	892	869	658	634	499	514	701	929	767	4	655	862	121	402	662	723	14	859	494	744	405	261	567	835	796	283	905	850	581	908	779	878.5	338	343	604	416	385	698	653.5	236	782	829	446	693	709
GCAUU	581	471	784	382	443	663	634	370	430	490	614	406	581	531	581	872	572	486	551	572	645	634	483	626	516	253	477	605	577	541	661	704	617	606	126	551	317	280	528	408	343	652	653.5	197	599	860	391	564	311
GCCAA	428	388	281	785	88	381	508	657	670	892	488	431	394	469	513	317	575	561	395	255	427	285	752	427	462	475	437	33	25	462	97	235	503	250	779	532	462	893	763	311	409	319	653.5	309	577	33	42	352	709
GCCAC	361	222	653	822	567	189	257	363	241	892	387	404	105	201	304	248	292	259	271	134	301	311	318	333	273	846	353	223	111	353	371	292	356	144	189	142	168	593	311	328	259	44	653.5	845	305	173	366	221	709
GCCAG	61	99	193	234	151	121	153	235	70	235	87	301	161	280	139	183	170	80	93	81	309	203	118	151	100	920	74	157	44	213	177	175	142	86	416	298	571	147	147	55	58	68	653.5	520	136	197	90	114	314
GCCAU	818	445	729	359	453	568	625	794	537	251	523	476	455	481	651	471	563	614	516	445	567	249	697	463	566	349	762	475	257	498	339	380	958	565	779	301	504	535	791	620	610	369	653.5	315	438	267	307	378	709
GCCCA	178	107	225	542	472	229	226	375	90	892	321	398	96	501	180	145	249	183	160	183	432	218	180	199	170	874	187	40	63	180	239	229	208	176	283	56	302	415	186	183	115	75	653.5	875	150	446	227	124	238
GCCCC	75	6	75	256	611	51	88	208	24	892	86	81	11	68	45	31	95	51	21	79	274	184	77	34	95	879	63	93	34	186	103	117	158	29	364	11	337	525	168	381	156	12	653.5	979	5	915	624	43	120
GCCCG	120	143	152	73	609	16	111	310	45	12	76	120	72	43	37	16	51	55	34	36	83	17	60	24	40	903	163	164	132	78	16	46	53	57	297	100	518	223	227	394	183	177	653.5	674	59	557	375	73	709
GCCCU	238	61	131	461	752	206	151	342	123	245	178	92	64	225	183	224	206	131	158	210	520	404	182	153	159	708	190	313	177	272	488	309	185	150	280	47	628	222	299	338	159	219	653.5	833	100	748	359	101	119
GCCGA	119	235	363	132	442	159	204	366	153	39	174	345	214	204	150	142	225	174	128	53	207	48	143	90	120	697	202	242	179	107	67	103	121	142	340	466	882.5	260	232	332	160	470	653.5	541	174	183	131	210	709
GCCGC	74	164	250	85	730	21	54	250	51	1	62	179	86	12	21	19	38	53	2	2	71	3	73	18	60	908	122	95	114	57	1	10	34	18	275	278	604	306	150	510	268	160	653.5	413	21	672	470	143	222
GCCGG	48	183	185	23	758	27	76	211	19	11	51	128	125	64	28	40	45	34	12	13	159	9	26	13	30	929	69	315	155	26	19	96	37	61	360	269	527	122	84	329	125	198	51	608	68	792	268	103	235
GCCGU	447	260	592	164	783	212	317	316	284	54	200	436	331	135	264	189	218	219	196	229	171	93	195	196	125	650	287	706	401	153	112	311	176	387	244	360	587	195	305	542	393	492	653.5	571	236	665	329	275	709
GCCUA	806	643	800	762	847	793	780	667	679	450	723	761	725	723	727	885	660	571	715	739	576	522	754	676	631	379	770	806	651	678	701	777	570	875	212	486	315	568	787	386	775	678	653.5	242	704	502	555	704	709
GCCUC	227	77	205	578	715	253	185	413	261	892	179	188	69	166	148	153	130	154	204	212	926.5	162	292	191	274	864	256	574	370	313	272	454	301	178	284	116	332	405	314	438	334	182	653.5	732	129	569	709	175	87
GCCUG	117	65	135	187	485	115	57	132	111	69	63	94	132	108	108	99	79	78	76	89	58	77	117	118	80	673	89	327	102	97	184	243	112	124	180	235	429	41	64	176	69	209	653.5	440	84	291	117	33	164
GCCUU	438	79	159	464	480	358	530	289	269	149	516	204	202	553	346	370	303	196	283	335	574	649	310	280	312	336	512	484	313	603	574	325	432	427	373	184	669	293	595	678	536	263	653.5	465	187	213	760	222	140
GCGAA	387	780	457	350	438	560	607	737	523	892	346	856	594	616	350	368	543	525	561	428	410	268	514	468	289	678	492	374	614	275	264	459	279	453	779	518	478	494	666	475	390	947	653.5	723	716	440	665	663	709
GCGAC	363	538	341	142	566	233	383	662	295	230	383	605	266	209	280	233	314	303	284	159	147	104	271	193	174	767	340	293	317	179	73	183	174	348	779	878.5	490	598	458	614	498	785	653.5	745	434	345	417	365	709
GCGAG	134	744	425	60	348	108	219	230	120	892	160	625	434	268	157	144	204	188	125	28	128	78	95	79	131	987	103	229	150	62	61	212	78	248	418	539	642	224	148	233	126	668	653.5	493	304	314	134	238	226
GCGAU	615	749	816	254	637	649	540	642	483	236	531	645	625	576	439	466	514	519	431	541	284	399	384	407	301	770	541	623	490	260	194	626	248	617	779	878.5	882.5	374	623	575	525	942	653.5	809	661	186	302	659	709
GCGCA	350	561	606	146	818	309	279	425	197	892	275	589	410	219	206	118	341	393	260	231	94	121	205	289	149	817	321	163	414	189	81	287	143	648	779	445	231	363	405	435	284	542	653.5	724	396	452	491	481	709
GCGCC	175	162	173	88	761	62	131	249	64	16	153	310	77	62	43	29	76	57	56	26	51	23	112	37	66	880	96	236	195	89	9	115	65	83	779	182	558	397	318	589	247	274	653.5	583	102	202	657	177	197
GCGCG	333	557	485	59	972	132	98	275	93	46	247	564	989	193	30	66	34	42	74	90	26	92	55	61	67	870	138	707	739	54	27	387	33	334	779	878.5	198	371	273	817	413	633	653.5	450	190	167	869	394	163
GCGCU	716	551	769	206	962	303	365	643	250	97	564	560	459	276	145	225	203	358	215	166	200	58	228	207	371	807	368	622	579	143	93	242	171	600	779	878.5	882.5	322	589	812	586	820	653.5	904	331	448	598	519	709
GCGGA	189	661	323	43	389	122	259	432	102	892	149	657	386	373	137	186	96	106	150	48	295	138	61	81	59	881	244	368	211	115	50	95	71	228	351	538	595	232	294	297	172	565	653.5	652	366	441	314	255	709
GCGGC	95	395	236	17	660	32	138	267	44	4	60	281	174	126	33	8	49	31	27	3	107	5	40	17	31	931	143	251	234	16	8	27	25	66	429	418	597	237	161	488	199	349	653.5	567	114	561	160	138	709
GCGGG	22	188	145	15	778	10	24	124	14	59	29	316	316	31	1	5	12	10	10	4	54	8	12	5	10	898	13	518	149	8	10	97	11	63	480	407	691	185	38	267	57	273	160	391	75	752	335	77	324
GCGGU	251	582	495	79	877	236	190	464	128	48	162	642	423	377	79	148	142	105	201	147	191	191	97	160	107	727	135	825	544	100	202	423	81	461	298	536	882.5	124	275	424	208	777	653.5	713	306	623	442	300	709
GCGUA	797	814	894	272	871	830	677	713	507	305	595	872	730	530	661	562	596	579	646	613	179	499	491	709	432	522	604	832	756	382	462	833	489	923	779	494	461	548	810	583	735	949	653.5	479	788	514	661	797	709
GCGUC	412	613	595	223	890	287	396	271	279	139	446	712	989	244	219	196	197	335	162	242	331	369	247	255	223	822	447	683	603	221	238	361	188	633	779	265	882.5	265	429	630	530	846	653.5	841	460	751	687	447	709
GCGUG	179	464	615	86	839	305	117	181	172	169	187	484	435	98	191	292	103	161	184	181	7	26	86	92	103	611	115	713	641	81	164	417	157	485	371	878.5	392	111	167	474	221	293	109	599	207	790	333	181	269
GCGUU	445	340	720	212	694	422	272	196	248	89	298	539	248	436	258	446	297	235	262	436	542	226	243	400	205	378	235	661	600	308	408	625	264	454	132	480	605	167	534	568	462	911	62	566	454	746	712	514	179
GCUAA	1011.5	918	680	689	941	850	961	930	957	892	899	902	741	755	938	780	896	772	1012	920	926.5	869	975	948	776	390	959	881	910	608	589	981	958	1021	779	878.5	882.5	893	884	650	847	944	653.5	345	967	650	931	939	709
GCUAC	702	730	689	685	347	497	565	719	715	329	519	400	501	59	623	602	569	543	623	427	545	242	787	535	552	365	792	452	456	494	263	404	491	588	779	878.5	293	650	789	750	907	497	653.5	386	543	447	383	578	709
GCUAG	880	645	995	553	984	947	656	593	617	343	567	708	774	631	633	816	626	429	670	892	650	769	464	832	533	405	416	957	937	391	912	919	444	945	316	878.5	556	298	507	84	236	977	653.5	389	736	866	894	780	248
GCUAU	775	878	924	530	612	759	808	1005	673	431	758	618	706	834	741	741	828	727	799	720	580	675	612	704	692	209	823	804	665	644	724	791	591	819	258	590	882.5	588	793	491	532	535	653.5	366	745	248	418	707	709
GCUCA	523	555	532	631	598	676	514	623	496	892	697	728	474	568	531	523	499	524	491	508	926.5	570	507	599	531	635	505	678	533	565	543	553	429	632	779	878.5	323	510	530	421	460	629	653.5	766	587	741	573	590	709
GCUCC	233	70	367	513	594	179	177	360	251	227	340	182	73	222	116	239	166	158	170	104	926.5	149	259	210	255	897	201	400	269	216	151	288	251	167	318	79	397	421	180	561	327	282	653.5	971	127	629	663	173	709
GCUCG	351	422	533	168	690	347	363	453	205	129	325	365	206	353	218	220	186	228	211	137	302	143	220	140	161	792	252	524	376	163	79	298	211	336	779	448	537	255	402	633	475	764	653.5	762	383	421	494	392	709
GCUCU	743	150	279	525	881	613	411	933	444	156	686	417	343	310	428	590	407	359	426	604	926.5	1014	427	531	453	987	736	842	639	547	545	646	414	854	779	353	882.5	393	580	768	510	482	653.5	761	458	735	762	460	709
GCUGA	216	447	143	310	205	230	353	433	387	254	347	448	540	316	319	297	322	225	352	213	926.5	200	453	232	298	371	393	168	113	249	166	256	277	473	367	878.5	882.5	321	282	199	154	903	653.5	504	444	81	118	359	709
GCUGC	165	120	237	185	232	58	113	222	185	24	68	103	187	19	90	77	71	89	79	29	100	34	168	44	133	484	185	67	37	90	44	62	129	64	188	317	565	163	164	364	180	323	653.5	538	62	110	71	99	153
GCUGG	55	85	366	38	408	114	67	175	33	57	53	116	354	231	71	156	36	26	50	44	234	128	23	46	38	875	48	370	49	28	296	75	48	109	313	636	882.5	25	42	101	41	270	280	976	96	396	24	45	709
GCUGU	622	225	547	243	712	482	241	266	314	138	430	210	632	2	441	387	172	314	336	416	68	273	257	428	370	90	360	910	585	125	437	664	457	849	369	878.5	882.5	64	298	495	312	709	653.5	210	340	686	204	154	709
GCUUA	788	811	758	645	784	868	936	892	714	469	800	926	710	604	806	877	882	687	840	826	682	810	705	814	655	207	796	839	737	696	748	894	720	910	779	644	882.5	561	788	280	494	810	653.5	237	895	798	788	854	709
GCUUC	650	212	285	547	691	226	541	575	405	108	594	170	253	236	340	223	354	323	360	349	451	483	487	278	495	553	766	628	356	514	267	231	504	714	779	195	620	491	668	728	802	307	653.5	742	186	509	684	283	709
GCUUG	703	334	605	309	844	614	269	319	292	165	357	199	431	271	426	622	304	249	473	628	183	673	219	524	315	228	418	852	608	225	625	760	318	879	238	878.5	723	86	256	466	370	832	191	364	380	845	616	419	301
GCUUU	145	76	54	173	76	125	157	51	193	257	56	45	126	221	126	203	114	159	97	371	548	424	179	218	219	92	160	326	168	489	550	60	246	52	39	314	352	89	104	423	242	224	74	96	90	543	879	54	27
GGAAA	683	966	725	563	140	899	832	850	851	892	810	794	889	902	808	635	753	779	839	721	926.5	770	881	835	619	987	461	291	647	416	524	701	771	486	779	878.5	882.5	893	651	187	310	1017	653.5	357	913	384	353	877	709
GGAAC	301	778	512	520	209	478	525	704	386	892	548	799	614	930	560	618	561	395	559	319	926.5	580	425	402	334	672	435	321	322	290	454	342	286	431	779	878.5	882.5	731	398	263	206	896	653.5	630	710	61	419	501	709
GGAAG	41	636	208	116	74	285	275	813	109	892	304	829	769	811	254	442	260	147	396	200	563	574	84	261	102	830	93	57	74	126	218	177	101	225	504	878.5	734	228	82	8	10	733	653.5	907	437	787	105	234	709
GGAAU	857	926	990	504	291	882	842	957	592	610	922	974	888	717	774	950	717	567	764	815	720	882	463	823	499	615	583	759	749	350	727	775	560	816	779	878.5	882.5	562	767	377	328	978	653.5	526	926	618	527	834	709
GGACA	215	727	472	324	217	289	350	502	180	892	429	717	640	724	474	472	373	325	367	201	547	566	186	318	200	795	304	334	236	236	401	114	227	487	432	878.5	366	504	259	107	107	581	653.5	838	542	586	148	223	709
GGACC	105	165	327	139	172	88	108	376	81	163	152	173	114	232	130	140	151	122	86	70	249	108	128	108	110	804	155	62	87	123	143	26	105	197	434	226	530	295	142	131	85	158	653.5	700	119	8	244	108	245
GGACG	124	373	359	50	574	113	200	408	82	103	260	443	218	255	92	122	111	136	159	83	141	72	57	78	64	798	101	415	256	67	85	107	62	354	451	878.5	882.5	242	159	309	118	468	653.5	938	209	307	188	180	709
GGACU	474	366	675	244	447	362	320	585	272	277	312	557	620	500	308	517	400	254	275	301	510	454	240	305	196	596	413	520	539	154	505	365	253	582	779	572	882.5	311	343	207	130	586	653.5	677	471	293	305	295	709
GGAGA	35	677	197	81	70	161	165	326	62	892	190	512	570	579	242	237	195	167	232	91	352	105	89	147	115	906	109	28	12	139	230	59	94	137	517	878.5	882.5	171	90	20	20	684	653.5	843	510	151	6	171	709
GGAGC	43	210	233	19	272	48	63	217	34	35	70	239	334	208	55	107	63	68	47	10	238	97	33	32	49	925	87	115	21	51	80	7	42	76	497	581	610	67	49	30	29	134	653.5	883	87	931	30	67	709
GGAGG	4	242	195	1	195	12	13	83	2	892	14	177	186	56	11	53	14	11	8	23	79	15	11	10	7	924	10	210	30	19	63	105	9	110	354	719	737	28	14	4	1	88	270	984	61	733	37	27	389
GGAGU	224	614	780	111	448	321	187	352	171	276	168	750	645	546	265	510	258	117	287	323	168	359	102	264	154	529	68	663	382	147	569	366	99	670	257	878.5	882.5	145	80	41	68	892	653.5	796	515	887	86	296	709
GGAUA	963	1009	976	609	476	964	969	965	749	602	901	970	877	934	881	984	871	607	893	923	685	854	650	868	844	467	697	827	817	554	828	884	691	980	779	878.5	882.5	893	792	334	402	983	653.5	472	993	856	281	981	709
GGAUC	331	580	416	197	216	480	268	608	366	352	233	613	520	443	410	373	375	387	433	392	374	106	323	432	366	548	463	381	371	234	407	322	259	381	178	513	882.5	369	269	294	211	796	653.5	701	615	30	282	433	709
GGAUG	91	700	480	117	101	269	208	473	161	416	130	595	543	676	216	511	250	146	294	204	50	375	110	223	137	387	129	131	71	61	495	260	100	380	779	878.5	882.5	245	156	167	71	850	244	802	456	655	22	218	709
GGAUU	372	430	570	246	148	515	423	315	336	378	337	584	451	753	389	559	360	327	311	543	603	440	327	326	256	243	178	336	253	226	376	452	233	160	253	637	705	215	224	372	190	814	133	344	476	523	246	451	305
GGCAA	722	817	714	426	263	595	620	409	533	892	536	782	616	759	509	464	537	464	592	417	926.5	380	498	502	415	585	479	281	176	255	342	476	445	338	444	878.5	882.5	668	521	155	148	686	653.5	546	771	231	300	545	709
GGCAC	277	454	677	238	886	426	338	463	135	892	461	697	574	650	299	424	380	237	386	398	391	548	169	464	165	833	284	803	426	256	546	546	199	480	295	338	199	187	225	174	113	242	653.5	987	539	273	450	322	709
GGCAG	49	157	177	37	344	154	79	126	23	247	74	229	203	438	68	255	90	39	38	86	226	99	36	117	20	946	31	397	178	70	172	167	58	123	304	702	687	33	33	14	18	118	653.5	820	212	927	183	100	369
GGCAU	794	750	975	297	851	760	559	556	482	477	568	702	721	677	594	758	555	378	615	600	438	381	471	703	493	517	558	753	599	266	568	779	505	808	317	642	882.5	282	430	360	290	914	653.5	521	779	350	395	520	709
GGCCA	150	129	391	186	321	136	99	277	85	892	139	198	142	360	152	190	223	87	113	73	215	187	124	167	73	885	118	174	35	136	220	165	141	154	216	227	535	146	139	64	59	89	653.5	804	170	281	43	66	254
GGCCC	45	11	101	115	562	18	42	147	27	20	46	38	41	78	44	41	22	32	16	27	130	69	50	33	25	942	41	104	64	48	59	68	68	49	464	58	658	127	118	136	64	53	653.5	948	20	494	59	40	184
GGCCG	44	205	110	18	651	31	55	162	20	6	67	178	119	29	18	25	19	37	23	16	151	2	25	22	29	934	51	188	126	24	6	61	21	50	466	308	652	62	58	279	122	183	653.5	593	49	867	151	90	268
GGCCU	168	106	242	159	817	259	94	221	94	137	154	152	115	379	120	218	148	67	166	205	283	135	107	155	99	912	126	719	315	129	479	408	122	278	135	230	497	65	136	159	75	226	653.5	873	135	500	210	68	232
GGCGA	163	567	355	89	412	140	261	292	118	238	203	593	356	307	188	141	199	170	187	110	216	50	114	137	104	858	168	299	270	117	47	210	93	275	407	514	512	244	245	274	146	670	58	515	389	255	243	336	709
GGCGC	225	314	272	33	917	93	140	351	43	26	195	447	267	122	27	69	37	47	81	65	70	45	47	54	24	919	104	350	475	45	13	168	28	130	779	343	882.5	234	389	601	201	345	653.5	559	188	700	668	240	180
GGCGG	34	322	136	6	681	6	37	168	15	17	30	364	264	77	9	4	10	15	14	9	97	20	15	9	14	987	19	468	194	10	7	139	13	47	348	507	704	165	43	345	53	201	82	438	51	726	229	115	310
GGCGU	319	650	574	87	895	293	263	367	130	221	271	812	549	434	164	340	156	198	223	353	129	70	81	225	106	768	151	727	576	95	186	507	133	596	419	468	882.5	113	312	434	264	659	653.5	886	402	739	382	353	709
GGCUA	837	839	962	642	786	767	704	530	620	411	607	798	638	403	644	760	581	481	711	795	608	687	489	731	602	444	629	900	746	420	629	814	494	904	274	878.5	882.5	373	587	215	305	843	653.5	505	734	688	310	652	709
GGCUC	198	160	453	169	557	231	180	258	151	275	276	458	274	252	184	265	161	137	130	216	926.5	350	126	171	130	862	205	699	538	175	316	374	137	302	415	203	882.5	129	216	214	149	382	653.5	995	215	664	452	235	151
GGCUG	51	119	317	45	639	116	59	148	28	41	48	112	336	21	52	109	33	22	52	78	98	81	27	51	33	806	50	625	238	20	224	341	39	259	161	469	670	22	41	78	28	246	653.5	952	116	443	44	49	267
GGCUU	405	206	505	275	656	327	234	322	213	152	255	273	300	528	200	341	238	130	270	499	466	468	162	236	191	377	204	656	284	207	664	508	183	662	472	586	700	142	310	333	192	792	653.5	863	284	930	640	174	102
GGGAA	192	664	895	113	411	564	152	388	101	892	244	474	732	547	237	397	190	125	461	563	611	711	62	365	93	460	73	739	454	43	700	700	80	462	507	878.5	882.5	408	93	38	34	598	653.5	443	464	801	299	316	709
GGGAC	77	253	461	39	581	184	58	209	25	892	85	312	151	157	63	219	66	52	121	118	312	317	32	66	21	904	36	655	363	25	266	411	30	389	492	456	584	198	57	69	36	259	653.5	902	120	626	172	102	270
GGGAG	8	292	660	3	679	57	9	49	1	301	23	207	155	54	12	51	4	5	7	61	87	122	7	12	6	915	9	820	369	12	268	468	3	113	518	726	710	42	9	2	2	24	268	962	65	985	95	14	393
GGGAU	310	550	909	112	682	512	93	350	115	383	136	715	503	545	220	501	211	79	325	617	380	550	56	203	129	415	83	911	654	69	795	752	66	689	388	878.5	882.5	312	97	149	62	770	168	921	512	458	122	360	709
GGGCA	68	187	465	35	762	223	75	134	32	386	146	306	220	439	77	272	102	54	139	180	219	255	35	159	22	855	32	756	295	46	301	432	55	273	194	632	659	57	61	40	25	147	255	914	227	851	249	58	359
GGGCC	24	34	120	31	555	28	40	118	17	19	55	66	60	127	20	39	24	19	26	24	113	51	20	21	19	938	17	428	161	21	65	155	31	53	413	117	656	36	83	54	33	50	653.5	905	47	989	57	18	304
GGGCG	28	316	162	12	866	11	34	149	18	892	57	521	199	121	7	20	9	13	51	72	90	12	14	20	8	909	16	701	393	14	32	314	12	107	445	423	714	150	65	361	77	137	126	425	93	878	394	159	339
GGGCU	71	138	387	48	915	194	50	139	31	118	72	196	208	96	29	146	21	20	85	230	505	372	19	113	34	744	39	980	710	22	582	615	23	503	331	347	684	34	70	75	30	225	653.5	986	166	784	224	81	321
GGGGA	9	216	723	8	543	78	10	57	6	892	22	125	204	45	13	54	13	9	42	64	214	270	8	27	16	324	11	698	403	13	280	570	7	96	131	716	740	95	4	16	5	57	258	602	106	966	191	29	391
GGGGC	15	88	206	9	891	33	18	100	3	65	33	70	79	72	4	30	11	6	11	38	82	61	10	14	4	947	14	809	510	5	71	160	15	67	211	252	709	40	29	56	21	23	653.5	851	46	922	136	16	331
GGGGG	5	68	273	7	794	14	3	41	10	116	16	37	66	3	2	2	2	2	5	60	60	65	1	2	2	204	3	767	358	2	41	572	1	45	38	291	731	66	5	85	13	13	75	218	27	998	272	15	352
GGGGU	10	71	294	10	948	43	7	46	8	185	17	72	62	33	14	47	6	8	20	250	95	237	9	4	9	281	5	974	860	6	367	800	5	199	87	412	718	58	17	137	11	202	143	519	52	1006	377	24	368
GGGUA	633	475	803	189	1010	800	175	328	243	446	263	594	591	471	413	568	289	224	580	898	441	611	116	580	198	463	169	993	980	77	915	982	113	963	410	878.5	638	262	196	196	123	845	110	468	667	952	759	596	709
GGGUC	138	194	602	69	980	349	48	226	67	160	147	267	175	203	59	208	43	25	179	413	345	204	46	127	56	895	77	916	879	33	471	742	44	625	162	223	671	99	81	108	67	504	65	970	223	670	535	239	217
GGGUG	7	75	291	13	951	40	4	32	7	208	18	79	112	24	5	67	8	4	24	189	16	84	3	1	3	437	2	983	878	7	429	772	2	181	266	607	728	24	13	83	8	135	246	561	43	911	212	19	378
GGGUU	65	207	488	67	835	200	35	97	69	232	58	134	164	314	46	276	29	27	78	653	376	472	34	121	53	193	20	882	771	38	594	665	35	388	408	489	611	212	34	323	61	781	98	299	183	955	751	97	206
GGUAA	1011.5	992	36	622	1019	1015	756	919	735	892	872	987	989	1020.5	1017.5	857	1015	431	1012	1016.5	926.5	1014	671	1018	668	386	335	1017	1013	366	1013.5	1011.5	958	1021	779	878.5	882.5	893	628	659	446	1017	653.5	282	970	1016	1012.5	962	709
GGUAC	685	788	535	471	790	769	593	595	460	403	565	896	622	713	660	715	498	450	735	800	526	393	416	805	484	404	445	863	788	257	848	883	430	891	779	878.5	387	611	513	597	496	883	653.5	434	834	779	621	798	709
GGUAG	752	559	831	120	986	859	329	584	298	439	328	795	763	665	575	733	461	305	630	936	656	181	166	695	253	451	140	966	987	185	851	1011.5	178	940	417	878.5	639	117	131	32	80	974	210	467	797	910	816	722	276
GGUAU	810	822	925	373	963	852	554	727	600	562	749	800	716	880	756	778	712	470	780	889	556	280	437	837	580	236	357	941	923	310	884	959	495	921	779	878.5	882.5	440	426	479	331	886	653.5	271	879	946	339	810	709
GGUCA	715	713	957	395	800	711	569	481	350	892	603	892	615	945	548	706	504	375	572	591	648	479	344	639	342	668	298	833	773	296	754	794	276	750	386	582	644	210	344	144	161	844	653.5	679	802	251	675	616	709
GGUCC	284	213	347	216	776	283	266	283	167	124	167	274	128	341	128	288	164	132	173	280	480	497	135	219	122	891	191	638	570	96	595	622	125	328	406	93	613	193	134	277	137	520	653.5	958	219	683	433	178	709
GGUCG	182	498	584	57	793	279	137	344	122	68	182	641	311	425	101	211	85	40	230	291	293	73	59	119	70	843	161	659	557	87	226	575	49	578	233	493	541	128	284	407	177	626	653.5	749	413	489	615	274	182
GGUCU	452	252	558	141	971	539	210	287	278	224	444	405	427	345	260	429	160	96	391	676	525	274	170	404	187	519	194	893	820	121	799	838	187	813	116	526	882.5	119	229	314	176	594	55	708	394	192	524	287	198
GGUGA	298	532	25	165	591	543	186	428	236	331	228	706	989	696	569	561	330	272	560	595	338	425	119	638	222	489	97	859	618	118	466	843	123	836	779	878.5	882.5	168	157	132	83	948	653.5	698	618	951	51	497	709
GGUGC	170	268	516	95	647	245	132	157	117	107	217	524	378	308	158	262	94	72	206	112	140	142	79	152	111	528	106	845	441	71	564	563	61	360	421	520	634	59	121	173	95	651	653.5	673	232	617	167	137	709
GGUGG	13	113	241	4	514	20	5	68	9	142	15	74	146	44	6	61	7	12	4	59	80	14	5	8	12	471	1	766	204	9	221	414	8	68	113	692	733	19	10	60	6	148	80	581	35	837	68	12	381
GGUGU	374	452	818	70	901	423	36	78	107	197	102	428	375	343	154	395	77	95	263	470	11	94	58	263	121	173	25	909	602	27	581	823	51	857	779	878.5	882.5	17	86	353	101	453	653.5	447	325	611	63	190	709
GGUUA	870	823	992	321	923	954	675	874	520	542	618	733	672	625	703	963	688	511	805	869	687	554	394	771	507	246	323	864	876	363	858	926	467	946	779	878.5	882.5	459	423	245	286	935	139	410	877	818	658	878	709
GGUUC	582	369	523	257	854	578	381	638	315	178	484	675	370	697	341	651	294	213	373	678	497	684	221	519	206	521	226	951	835	217	706	719	224	829	779	251	576	258	449	600	415	780	653.5	781	705	190	756	541	709
GGUUG	272	474	727	99	913	411	91	165	106	258	201	526	366	704	189	461	198	64	297	741	378	351	54	299	135	274	65	889	785	56	626	855	46	868	190	878.5	698	50	62	288	79	954	132	407	318	863	458	185	262
GGUUU	144	146	336	128	324	335	45	37	164	341	36	119	219	253	112	173	57	138	118	660	447	283	122	177	127	83	15	680	534	108	677	369	111	98	45	508	484	60	26	236	106	476	111	121	146	820	575	69	81
GUAAA	1011.5	862	984	806	977	1015	903	960	957	892	951	422	989	868	955	914	950	870	1012	1016.5	926.5	904	975	1018	986.5	66	811	965	1000	970	1013.5	1011.5	958	988	779	878.5	882.5	893	745	707	702	943	653.5	123	800	511	961	952	709
GUAAC	1011.5	840	590	702	997	787	922	875	957	892	834	685	729	706	878	829	864	720	1012	1016.5	926.5	1014	975	1018	739	175	801	1017	982	970	880	1011.5	958	983	779	878.5	882.5	893	811	863	739	930	653.5	269	751	663	951	883	709
GUAAG	1011.5	924	57	729	1019	919	743	873	728	892	865	951	989	870	1017.5	945	857	415	1012	1016.5	926.5	776	725	1018	986.5	208	472	1017	1013	623	817	1011.5	958	1021	779	878.5	882.5	893	643	192	389	1006	209	224	900	899	992	957	709
GUAAU	1011.5	733	918	985	1004	912	927	437	795	892	937	456	898	503	974	868	934	873	961	929	926.5	917	824	982	871	69	798	1000	1013	719	1013.5	1011.5	958	975	779	878.5	882.5	674	557	509	670	946	653.5	63	814	852	691	991	709
GUACA	533	680	958	560	688	939	655	785	772	892	807	480	785	596	720	712	719	750	891	782	267	210	761	853	651	110	853	855	813	666	713	857	650	906	779	878.5	95	893	815	553	648	486	653.5	293	565	640	528	812	709
GUACC	756	520	458	780	569	591	543	653	487	325	385	493	383	552	652	422	558	494	581	582	343	358	542	640	534	256	668	489	374	457	650	667	604	671	779	218	386	707	645	781	649	552	653.5	213	560	239	723	570	709
GUACG	597	772	462	364	630	639	601	627	471	303	482	617	562	523	564	467	453	551	532	540	133	269	405	551	428	285	533	596	675	270	236	557	363	729	779	878.5	422	612	664	594	645	736	653.5	478	531	600	293	650	709
GUACU	881	819	940	596	955	873	880	613	746	479	836	577	745	774	909	858	807	734	874	786	654	784	805	843	765	103	835	906	855	602	916	869	698	982	779	510	521	522	753	723	669	675	653.5	163	761	577	824	815	709
GUAGA	958	962	1003	607	930	995	904	950	723	628	926	922	884	935	936	998	879	757	946	967	579	898	716	979	830	217	651	938	939	730	938	970	768	994	779	878.5	882.5	416	709	125	293	1001	250	341	1002	716	602	975	709
GUAGC	926	531	939	531	957	864	740	615	526	306	592	619	726	496	726	790	627	589	709	852	649	614	530	846	603	247	568	953	896	452	777	945	565	939	376	591	481	449	550	158	483	927	653.5	234	719	584	803	756	709
GUAGG	766	505	639	137	1009	709	278	384	316	438	349	762	715	737	558	810	386	275	655	960	407	264	155	762	234	260	165	1017	991	265	958	975	196	918	475	878.5	568	105	130	21	73	951	174	395	760	874	968	750	292
GUAGU	975	961	1018	343	1019	985	987	452	669	503	911	819	852	833	859	982	894	788	918	908	748	777	620	963	794	150	688	999	1013	764	1013.5	978	661	1011	779	648	882.5	229	695	52	329	1003	653.5	180	923	879	833	973	709
GUAUA	889	844	1023	818	998	1015	879	624	833	661	822	213	829	659	953	716	963	862	975	942	471	911	858	983	986.5	45	892	988	981	663	954	1011.5	761	991	779	878.5	882.5	685	662	319	609	890	653.5	67	614	923	388	906	709
GUAUC	1011.5	769	913	744	883	875	816	776	691	509	903	805	812	813	832	848	780	735	863	785	607	773	649	829	752	156	793	846	895	622	790	881	688	949	779	370	486	553	816	643	740	531	653.5	306	813	842	733	886	709
GUAUG	729	701	904	225	846	731	550	462	509	549	629	554	773	592	709	726	676	503	749	677	18	119	452	730	554	86	442	635	560	351	743	849	498	869	779	878.5	665	329	475	331	346	517	249	107	707	693	254	642	323
GUAUU	712	307	697	485	337	730	413	44	769	716	356	90	747	384	640	555	616	817	678	879	784	766	515	714	906	18	308	633	721	815	955	749	719	529	78	695	458	213	178	189	463	567	59	32	254	861	32	355	319
GUCAA	841	923	889	425	406	813	856	832	957	892	754	836	733	807	921	752	873	689	792	608	628	300	975	777	986.5	296	905	302	713	610	448	678	958	778	779	878.5	586	893	845	539	851	677	653.5	497	887	48	556	837	709
GUCAC	789	449	897	535	896	826	719	674	522	892	855	696	409	928	670	673	618	625	697	687	926.5	678	644	770	737	499	775	848	792	970	682	806	555	863	779	119	138	893	588	605	815	597	653.5	646	684	654	938	696	709
GUCAG	705	642	979	529	719	790	670	513	410	892	560	891	718	857	596	782	492	390	547	702	642	562	324	728	347	558	264	807	768	434	860	812	431	678	779	878.5	589	272	231	34	162	875	653.5	556	767	662	562	647	709
GUCAU	890	802	903	719	674	773	821	294	597	575	941	683	768	955	854	924	887	726	778	747	926.5	768	684	867	671	249	737	757	844	755	660	682	740	943	779	318	296	446	862	413	577	606	653.5	228	866	645	855	802	709
GUCCA	561	324	562	536	429	500	505	479	506	464	451	333	278	498	450	610	385	437	495	276	398	356	517	451	394	494	493	480	409	446	530	550	483	415	779	139	367	563	538	468	479	591	653.5	554	521	464	537	431	709
GUCCC	280	57	95	467	828	213	198	290	158	105	141	133	16	48	95	82	131	88	165	179	383	190	184	164	163	622	223	554	519	141	229	576	226	235	375	12	455	468	236	505	300	308	44	908	103	400	669	172	126
GUCCG	300	321	564	193	750	278	292	416	188	44	196	374	237	129	165	147	179	178	133	129	37	63	189	165	158	628	263	597	622	148	108	448	135	306	205	192	492	200	307	412	282	592	653.5	627	196	172	403	324	187
GUCCU	728	154	256	476	806	437	436	449	474	241	449	367	193	411	317	386	333	229	440	550	926.5	620	410	431	513	479	564	871	765	403	711	608	514	765	779	87	882.5	368	408	642	521	546	653.5	551	293	450	634	341	709
GUCGA	390	792	651	271	440	570	491	521	470	413	431	660	528	424	443	332	507	438	469	352	372	363	429	415	389	542	519	492	503	281	300	535	267	601	215	878.5	453	471	581	437	499	899	653.5	636	657	316	496	651	709
GUCGC	486	523	666	220	868	408	405	397	293	64	338	621	257	312	226	204	263	212	138	262	276	134	274	200	224	762	384	649	726	237	131	393	177	609	250	422	507	271	491	627	652	558	653.5	754	416	264	730	490	709
GUCGG	231	542	641	64	802	277	223	469	121	153	229	698	579	328	153	192	159	108	237	226	187	83	51	144	71	657	117	514	462	76	169	460	57	467	223	512	882.5	114	254	430	253	673	653.5	879	432	625	652	470	155
GUCGU	552	403	630	410	768	459	346	195	392	209	418	321	516	322	407	363	390	347	343	370	250	246	299	416	284	354	453	593	638	259	171	478	321	538	326	427	502	189	400	587	630	798	653.5	499	371	619	490	524	709
GUCUA	852	858	887	675	905	822	874	496	696	458	846	831	701	966	858	890	855	680	890	873	634	610	643	852	706	235	847	895	900	665	836	844	673	962	779	553	882.5	551	863	304	783	572	653.5	349	871	367	828	840	709
GUCUC	639	312	111	985	974	344	493	242	957	239	609	576	359	476	533	508	469	290	505	701	926.5	1014	541	708	986.5	625	1023.5	927	952	475	801	741	462	796	173	168	408	441	500	644	734	249	653.5	740	482	234	926	656	709
GUCUG	499	262	343	184	914	573	149	128	258	242	329	294	436	155	306	380	230	234	361	523	41	98	214	390	214	203	339	921	854	157	738	715	309	771	315	394	882.5	49	73	302	220	523	653.5	369	350	892	459	310	288
GUCUU	389	168	121	396	381	191	408	36	276	313	344	148	245	185	338	476	266	257	310	630	521	560	279	397	335	168	233	529	530	419	609	335	358	435	240	274	457	103	338	317	411	236	121	161	273	381	941	213	43
GUGAA	786	922	560	466	207	740	769	1019.5	957	544	851	885	779	885	860	867	809	626	750	644	85	589	731	692	535	196	576	364	461	418	538	708	665	855	779	878.5	882.5	389	721	391	477	869	653.5	379	837	493	159	793	709
GUGAC	771	413	384	704	680	579	398	587	442	409	471	546	532	711	578	657	565	559	535	626	29	756	510	583	584	350	380	716	567	304	649	697	525	894	779	878.5	882.5	364	501	507	342	905	653.5	462	551	411	312	525	709
GUGAG	312	575	16	118	1008	603	168	504	208	269	308	686	698	423	494	755	369	317	455	452	6	520	139	621	190	436	82	888	777	131	391	929	198	925	400	878.5	882.5	106	132	43	66	801	278	954	545	1000	258	493	709
GUGAU	668	394	652	316	350	653	682	486	552	457	730	469	815	738	674	800	722	595	614	683	201	633	407	608	625	158	365	665	309	426	923	670	544	828	779	878.5	882.5	172	510	379	364	924	653.5	170	686	433	12	662	709
GUGCA	401	581	844	308	696	654	364	284	353	392	341	520	661	120	566	447	215	376	475	437	8	451	333	611	299	160	268	782	416	196	736	718	314	751	779	878.5	277	175	288	259	265	669	653.5	257	548	744	338	465	709
GUGCC	286	108	214	567	554	192	167	216	219	109	143	144	153	136	202	191	106	149	175	143	42	189	207	178	228	298	184	393	247	211	613	470	243	270	176	169	563	116	152	347	186	441	653.5	398	95	498	147	88	190
GUGCG	187	491	466	105	809	169	84	161	173	77	103	380	401	175	105	123	82	120	143	124	13	64	85	136	87	750	149	532	499	88	129	416	131	437	301	878.5	474	143	211	515	304	490	69	575	221	109	303	247	225
GUGCU	594	173	455	312	729	414	302	238	451	157	278	203	345	14	343	393	187	239	399	396	116	345	364	388	277	162	300	905	528	184	435	721	335	695	330	878.5	882.5	84	247	500	316	897	653.5	241	347	129	201	205	709
GUGGA	83	786	637	84	68	144	136	265	131	304	212	432	618	693	266	309	264	204	236	80	170	102	120	173	108	329	119	91	43	85	349	80	85	243	391	878.5	882.5	78	100	154	65	826	228	847	400	383	16	158	709
GUGGC	154	191	473	80	363	167	122	156	112	91	107	192	430	102	78	289	116	102	106	98	115	170	106	112	76	535	92	647	206	63	394	294	92	266	193	559	882.5	16	129	147	90	443	241	617	176	749	40	93	246
GUGGG	11	80	383	5	904	49	2	59	11	196	8	99	91	6	10	50	3	3	13	145	31	107	2	6	5	433	7	950	758	4	318	683	4	143	278	694	725	20	8	47	12	65	197	529	36	990	182	8	373
GUGGU	258	543	881	78	593	397	124	146	124	244	184	355	507	525	196	492	167	111	303	399	67	82	100	241	173	212	55	829	445	75	653	751	84	764	259	878.5	882.5	15	77	303	105	865	195	392	352	547	60	233	327
GUGUA	911	572	1007	413	994	950	637	169	634	567	714	218	780	491	771	662	640	692	801	851	15	697	467	849	723	33	421	990	932	508	967	941	644	998	779	878.5	882.5	247	377	165	382	623	653.5	94	554	596	561	729	709
GUGUC	714	243	219	415	855	486	218	70	309	187	322	228	406	178	444	443	242	269	485	493	32	395	351	509	593	144	279	914	812	230	753	819	454	864	779	174	882.5	90	125	569	632	679	653.5	279	341	283	465	351	709
GUGUG	193	250	665	66	834	352	25	21	72	205	32	127	222	40	239	372	28	101	88	401	1	67	70	135	109	75	23	823	483	52	635	677	106	657	349	878.5	882.5	14	56	348	127	16	148	168	198	979	89	117	309
GUGUU	326	166	377	108	390	386	209	18	233	350	121	67	405	164	272	385	251	309	306	579	34	154	163	350	248	41	37	662	509	231	687	598	245	470	159	609	697	3	124	235	164	423	142	58	235	897	262	155	150
GUUAA	814	790	905	722	689	959	853	600	803	676	814	491	866	617	810	921	920	842	919	911	721	856	783	908	846	96	658	714	877	797	843	951	783	905	779	878.5	882.5	555	352	403	519	988	138	103	922	869	808	928	709
GUUAC	802	657	912	460	553	809	794	753	582	474	878	540	682	668	705	853	814	638	756	840	691	532	455	757	817	291	610	541	745	720	781	756	636	867	779	549	445	488	906	497	714	663	653.5	326	778	714	681	817	709
GUUAG	853	981	1014	422	1002	974	870	958	485	650	952	994	865	732	846	980	760	703	872	975	626	757	497	938	538	234	390	949	917	709	991	943	624	999	779	672	882.5	362	512	31	150	981	162	348	997	865	976	907	287
GUUAU	884	832	899	443	495	843	647	99	771	663	653	268	823	623	790	909	863	714	796	849	781	652	645	752	777	67	470	613	799	680	811	837	794	683	381	666	601	348	271	205	503	726	653.5	44	666	920	278	778	273
GUUCA	762	686	809	608	693	670	814	636	574	540	826	852	652	875	752	899	720	674	752	709	589	814	587	768	610	462	635	615	687	761	665	736	651	802	779	460	178	432	774	231	635	538	653.5	743	854	119	672	716	709
GUUCC	573	133	292	554	535	380	341	555	301	122	423	191	166	230	277	304	350	274	383	414	354	427	270	417	374	443	502	644	451	440	297	418	390	738	779	96	406	482	622	751	724	370	653.5	836	262	88	690	265	709
GUUCG	635	569	719	160	576	429	494	581	256	60	433	472	444	216	275	232	310	353	313	369	202	286	245	270	189	468	444	563	437	253	145	556	216	559	779	436	882.5	219	625	665	606	891	653.5	779	453	154	485	535	709
GUUCU	477	246	87	558	400	246	284	108	307	289	491	202	352	502	391	609	389	245	406	539	610	706	341	295	440	198	311	749	626	435	780	275	406	441	779	334	607	104	583	427	557	401	653.5	225	282	559	817	182	93
GUUGA	567	707	846	434	413	768	730	754	503	585	683	719	757	854	641	727	686	487	671	757	694	698	412	700	590	152	458	418	478	485	707	781	477	787	779	878.5	882.5	132	615	200	336	980	186	423	786	745	297	688	709
GUUGC	580	287	622	326	636	536	492	252	391	159	306	373	408	273	442	481	403	300	527	486	289	202	307	522	380	140	434	634	571	273	413	658	372	733	779	485	686	112	460	506	660	902	144	267	365	79	325	533	266
GUUGG	267	493	722	75	584	418	110	187	65	166	177	371	465	233	177	436	124	61	266	524	337	214	52	248	90	220	57	819	680	64	573	770	70	580	347	676	721	39	53	227	88	862	106	480	403	956	232	250	274
GUUGU	461	343	510	175	585	532	244	43	291	382	286	175	539	154	483	581	345	342	511	625	203	430	231	565	318	46	179	797	666	395	745	712	307	761	779	594	690	12	198	278	291	621	101	72	398	775	426	398	272
GUUUA	748	604	856	595	369	701	490	90	579	721	447	271	752	701	592	659	656	646	689	922	789	888	436	735	757	49	238	404	612	766	982	788	725	426	530	659	647	327	165	90	281	600	192	31	518	855	369	562	363
GUUUC	243	92	106	370	247	204	174	25	263	237	257	143	251	251	231	495	233	288	188	442	468	594	250	290	300	143	162	446	272	515	668	372	274	147	524	232	213	94	179	399	401	339	131	150	226	704	769	176	45
GUUUG	194	231	348	91	170	195	118	40	145	272	82	145	249	296	160	314	149	194	134	381	78	161	146	205	168	53	46	255	186	171	327	289	162	183	467	621	712	4	35	148	114	540	220	83	182	817	261	119	157
GUUUU	122	42	30	134	46	69	16	6	232	738	6	8	143	55	64	35	60	332	67	784	770	476	177	201	171	8	24	398	375	376	871	187	235	6	6	645	161	21	7	162	108	244	11	8	9	983	225	5	20
UAAAA	965	734	945	985	425	1004	967	65	957	892	808	616	941	951	922	875	996	902	996	1016.5	926.5	1014	975	1004	986.5	141	677	786	968	895	1013.5	996	883	572	779	878.5	882.5	893	736	920	920	1017	10	53	784	1016	927	852	709
UAAAC	840	558	835	985	522	935	709	200	957	717	628	563	727	788	751	705	869	844	857	961	926.5	925.5	892	767	890	192	594	856	904	872	984	898	867	424	270	878.5	239	893	740	916	836	762	231	156	636	948	957	700	709
UAAAG	862	770	808	807	341	940	801	201	863	892	591	514	905	924	874	844	820	887	871	991	765	880	914	896	926	171	708	366	808	887	901	911	868	574	164	878.5	882.5	893	508	460	585	985	200	162	787	777	565	887	709
UAAAU	964	698	950	985	826	994	798	155	957	892	879	171	950	626	929	809	995	900	992	996	926.5	967	834	964	911	47	821	976	1013	853	944	1011.5	877	687	779	878.5	882.5	893	205	895	948	909	653.5	39	520	940	838	889	709
UAACA	959	793	550	985	797	753	895	629	957	892	801	710	838	806	912	861	914	849	966	949	926.5	1014	913	922	986.5	307	693	777	907	846	887	966	855	734	462	878.5	121	893	918	883	929	519	653.5	198	835	965	806	901	709
UAACC	758	415	188	936	507	696	518	440	708	548	382	352	428	284	672	697	601	697	693	864	664	853	694	666	819	229	534	731	760	762	756	867	672	476	95	344	292	893	685	889	751	417	183	141	477	99	787	615	275
UAACG	912	741	626	985	920	747	766	660	682	892	674	585	525	468	612	767	662	575	765	915	538	662	588	785	608	306	608	925	925	509	608	889	634	870	779	878.5	882.5	893	873	873	700	906	653.5	307	623	349	919	879	709
UAACU	949	626	198	755	925	714	833	506	957	892	670	328	765	633	888	774	893	861	935	947	926.5	940	975	967	859	121	860	989	984	970	1013.5	967	807	920	362	592	882.5	893	673	900	913	403	653.5	144	656	991	888	868	265
UAAGA	969	913	681	915	887	951	928	988	847	722	829	793	902	965	932	823	961	718	960	969	926.5	928	915	969	895	323	920	660	905	863	872	954	841	852	779	878.5	882.5	893	812	326	473	961	201	281	962	530	578	895	709
UAAGC	917	583	659	922	862	930	838	609	745	623	588	705	683	680	731	841	740	649	782	891	926.5	901	723	900	986.5	295	643	899	810	649	845	927	773	703	269	614	882.5	893	592	520	576	776	204	235	675	849	846	677	709
UAAGG	924	815	656	477	889	931	646	438	623	573	528	711	839	776	890	894	694	637	838	926	727	667	558	892	746	223	490	834	901	573	862	937	787	740	89	878.5	882.5	700	605	129	169	735	179	239	737	764	559	776	709
UAAGU	966	897	368	848	1019	960	829	487	791	892	643	784	836	784	916	815	889	736	949	972	926.5	922	847	961	832	116	771	952	1013	970	1013.5	1011.5	759	912	779	547	882.5	597	548	225	589	975	653.5	129	956	895	902	950	709
UAAUA	982	1008	852	985	849	937	1013	478	957	892	902	633	944	892	978	989	981	903	967	982	926.5	973	873	995	904	122	988	985	1013	970	1013.5	1011.5	958	860	779	878.5	882.5	893	700	683	701	921	93	54	964	721.5	704	986	709
UAAUC	944	644	690	841	657	885	873	495	957	680	796	679	746	862	902	881	918	791	902	981	926.5	959	814	891	810	205	804	940	915	865	921	921	802	866	296	649	402	893	790	887	794	510	136	177	789	872	885	924	256
UAAUG	907	725	501	985	498	762	818	333	957	682	812	460	904	826	833	929	913	878	907	874	758	837	817	909	986.5	70	727	744	764	881	926	918	854	697	268	878.5	882.5	724	667	639	531	859	653.5	61	683	297	406	872	709
UAAUU	974	218	310	939	434	726	246	39	887	752	219	23	951	93	799	227	670	913	812	1003	818	992	729	884	944	21	504	866	921	911	994	924	890	371	60	693	304	711	71	550	928	708	99	17	239	992	533	644	335
UACAA	832	881	774	873	346	824	860	714	862	627	780	538	789	819	804	613	958	725	901	809	692	460	895	769	828	422	833	505	755	722	377	722	873	546	779	878.5	218	893	932	819	759	191	653.5	334	758	216	488	839	709
UACAC	23	673	946	837	836	871	414	295	764	620	904	714	663	267	776	801	709	759	821	875	926.5	688	808	830	897	580	789	929	886	778	657	782	200	824	779	432	4	893	985	919	864	203	653.5	626	608	687	726	772	709
UACAG	690	708	234	778	203	474	629	781	740	641	652	695	734	978	737	740	772	790	816	780	718	475	611	790	673	252	704	721	809	805	778	706	741	637	478	653	339	893	706	299	485	309	653.5	229	701	854	399	738	709
UACAU	725	938	929	741	749	853	925	387	801	638	942	689	910	918	920	965	989	786	970	857	422	812	975	902	986.5	201	923	919	893	806	818	824	837	933	357	602	22	893	963	884	936	301	653.5	142	875	706	627	788	709
UACCA	644	522	789	896	249	735	669	706	793	589	638	504	497	605	754	540	755	753	724	631	677	439	762	675	721	441	784	259	331	757	523	607	757	602	282	467	141	893	933	846	853	153	653.5	246	697	169	422	710	709
UACCC	467	148	529	910	465	510	422	550	369	342	236	217	90	286	555	258	460	421	557	681	449	781	435	443	451	439	566	485	469	587	474	617	516	478	127	69	97	746	677	881	580	133	108	274	242	470	660	415	200
UACCG	528	578	664	519	462	421	424	619	462	188	335	255	319	375	495	259	530	465	446	465	271	183	420	458	367	482	537	433	381	383	253	446	395	493	221	329	439	638	644	777	675	341	54	409	440	52	440	548	177
UACCU	896	438	608	859	548	661	883	692	668	451	732	492	521	663	773	748	778	716	704	752	583	832	720	718	763	233	830	642	591	702	716	680	721	800	333	247	420	893	1004	972.5	810	218	653.5	285	524	534	522	666	709
UACGA	538	882	597	518	259	574	782	887	722	324	561	848	537	485	618	518	664	662	553	464	415	340	722	488	532	636	734	290	637	545	191	348	599	557	779	878.5	882.5	728	888	787	860	654	653.5	871	679	824	203	711	709
UACGC	515	724	814	512	686	675	592	675	559	259	574	510	526	453	485	604	571	581	556	594	327	438	525	543	490	609	725	751	740	324	427	647	428	755	779	476	176	893	762	857	826	508	97	844	419	74	551	627	709
UACGG	672	732	607	307	558	544	571	860	441	326	493	525	597	657	534	434	573	449	564	606	333	194	339	460	343	524	516	602	558	292	357	516	340	597	232	878.5	882.5	545	616	593	583	459	653.5	755	582	286	344	594	709
UACGU	740	729	786	411	697	627	689	559	591	299	585	600	569	611	608	527	683	656	631	538	273	507	595	562	469	218	768	740	807	455	451	621	526	793	779	524	376	492	824	653	857	783	91	247	671	330	545	657	709
UACUA	936	949	891	985	648	827	963	752	844	581	880	672	872	941	880	863	948	824	862	848	926.5	1014	861	857	903	290	911	774	783	787	876	835	824	788	779	878.5	882.5	893	973	615	868	434	653.5	157	846	429	683	911	709
UACUC	754	696	840	838	678	798	714	445	760	502	753	626	381	368	748	818	710	707	788	791	716	815	742	809	790	601	783	726	761	758	752	801	692	812	247	281	140	893	831	886	820	156	128	337	700	393	800	717	114
UACUG	820	524	915	584	547	766	678	212	730	487	688	186	708	463	797	577	758	671	763	708	613	563	693	759	715	119	719	743	776	686	662	799	675	707	292	616	882.5	474	750	772	646	389	653.5	119	465	219	387	630	709
UACUU	815	469	280	761	267	608	608	143	784	607	509	160	743	658	704	566	718	737	611	787	788	785	738	668	845	81	614	506	617	844	702	567	840	364	67	502	192	509	381	625	852	212	653.5	68	445	476	740	552	94
UAGAA	986	1018	1010	942	869	1003	1020	1014	876	740	979	1004	933	1013	1003	1023	983	854	999	1002	926.5	975	917	1011	934	459	1014	877	975	970	1013.5	995	887	997	779	878.5	882.5	695	1002	175	617	982	282	226	1023	1016	942	1013	709
UAGAC	876	848	952	894	908	879	932	984	704	649	917	932	863	961	866	947	794	721	886	965	640	954	679	945	882	568	863	904	940	746	902	950	811	929	779	660	357	640	1000	219	522	913	217	483	938	730	933	874	709
UAGAG	891	851	934	497	928	932	805	911	631	560	696	916	879	891	782	775	812	668	895	882	621	642	652	911	601	368	553	868	883	727	842	948	742	917	422	878.5	882.5	583	540	103	194	928	263	350	995	371	389	897	709
UAGAU	983	1015	973	790	943	987	1007	904	861	664	929	914	929	859	997	1010	947	869	997	925	926.5	909	901	999	905	145	878	923	969	854	948	976	856	959	779	610	646	460	765	130	435	999	653.5	231	958	941	814	1011	709
UAGCA	971	841	968	872	978	982	970	784	770	652	962	905	880	836	923	978	905	778	911	963	926.5	941	820	978	843	380	919	928	963	640	996	956	870	958	484	878.5	362	893	665	191	431	824	653.5	370	901	793	912	959	709
UAGCC	813	301	716	880	827	739	790	618	527	375	580	749	347	749	650	920	666	507	568	790	926.5	902	660	740	711	505	606	822	802	759	874	809	746	668	155	206	269	741	722	230	478	570	172	244	633	850	898	694	128
UAGCG	798	594	855	376	973	751	610	526	458	218	546	838	612	486	523	655	526	563	563	671	477	493	355	572	329	480	429	902	888	404	686	815	333	821	208	589	405	409	671	275	444	925	653.5	588	708	668	906	665	233
UAGCU	953	672	829	706	996	903	820	805	766	563	788	638	844	780	903	879	826	776	900	995	926.5	957	852	981	764	199	824	991	955	849	943	997	820	952	437	627	562	514	719	249	619	876	653.5	262	743	656	965	859	709
UAGGA	989	760	657	384	1003	724	876	993	671	566	790	986	892	988	934	1005	774	621	908	1007	705	606	712	988	677	401	514	1005	964	763	988	993	780	1013	779	878.5	573	657	464	37	136	952	260	358	896	997	822	923	709
UAGGC	808	703	450	663	993	631	632	579	466	434	642	883	676	925	663	864	593	425	669	950	653	555	518	878	664	647	386	984	961	581	910	944	589	886	139	574	272	286	461	95	246	834	150	338	809	832	986	733	208
UAGGG	679	333	696	123	1007	645	289	330	203	460	303	511	485	556	383	427	335	189	523	881	588	719	115	612	201	399	100	1017	1013	128	1013.5	964	145	871	246	727	624	110	122	5	38	617	153	382	569	893	746	391	303
UAGGU	967	920	490	604	1013	504	680	819	683	651	795	978	882	994	940	1014	721	586	942	1004	722	887	552	991	774	242	520	1017	1013	652	1013.5	1011.5	846	1015	779	578	598	439	463	99	262	964	230	264	973	975	997	971	283
UAGUA	961	1019	1023	876	1001	996	1018	975	874	697	980	1017	926	1012	1005	1018	980	891	972	979	926.5	825	902	984	912	166	1020	1006	985	856	1013.5	991	878	995	779	878.5	882.5	622	983	93	594	971	653.5	153	1021	987	847	1010	709
UAGUC	934	901	1000	878	995	979	998	599	666	576	960	917	787	982	948	996	885	695	947	901	926.5	950	796	958	894	388	916	967	965	825	932	965	738	947	779	378	606	547	743	65	599	877	164	401	980	908	984	947	251
UAGUG	947	830	966	362	899	944	795	458	602	506	735	755	886	752	824	884	738	712	829	868	730	745	580	895	712	154	575	955	898	765	942	934	712	878	779	635	654	157	490	88	195	967	247	217	856	802	601	905	286
UAGUU	939	656	1020	603	952	998	648	152	757	710	641	339	897	492	852	933	868	892	884	998	814	962	744	929	862	115	609	1003	999	897	993	972	832	825	370	620	358	227	228	26	480	912	653.5	89	669	858	842	829	312
UAUAA	954	948	1008	985	810	1000	1009	461	957	892	864	181	925	849	966	972	970	894	994	999	926.5	918	975	947	986.5	98	951	937	938	888	946	962	864	776	779	878.5	882.5	893	704	811	707	772	193	33	722	831	351	967	709
UAUAC	381	866	1012	861	602	913	741	591	840	703	916	818	850	772	906	946	986	884	945	913	773	955	844	924	920	187	791	875	892	880	934	906	522	777	779	661	59	893	967	744	879	461	653.5	178	842	984	569	828	709
UAUAG	984	925	801	883	960	895	909	688	869	728	877	802	900	963	969	957	960	881	973	990	737	978	875	971	901	151	898	964	995	892	997	989	863	935	779	689	882.5	670	728	141	372	864	154	137	905	999	510	909	709
UAUAU	919	634	951	893	805	966	622	160	957	713	671	63	934	366	957	627	992	907	988	1000	759	984	883	957	933	28	843	945	942	896	989	974	880	752	187	878.5	108	893	421	574	834	635	653.5	29	255	980	221	821	709
UAUCA	838	812	875	919	520	777	822	569	832	618	802	651	827	879	795	817	906	794	867	798	743	920	730	821	922	392	820	592	800	862	820	773	844	786	779	622	162	893	899	649	677	332	653.5	211	853	409	448	922	709
UAUCC	710	442	709	898	513	702	645	498	637	547	608	544	372	451	689	781	713	636	728	712	568	929	634	646	796	416	633	682	778	774	763	740	616	716	469	133	219	893	835	823	637	281	120	311	659	456	635	617	227
UAUCG	736	743	888	503	489	780	528	697	589	376	632	747	623	635	600	594	632	495	629	620	375	680	492	610	478	303	763	645	741	447	534	659	545	646	220	500	882.5	392	626	690	655	716	52	533	649	145	364	760	709
UAUCU	882	606	374	865	640	541	679	264	785	695	733	412	784	799	849	923	880	773	836	880	733	677	736	881	887	161	722	898	836	795	837	735	860	658	378	398	330	560	567	549	776	279	653.5	111	777	763	630	786	108
UAUGA	601	852	760	487	186	637	683	886	846	644	571	473	704	382	711	669	815	775	768	612	285	85	825	632	800	181	760	47	127	694	337	581	631	548	779	878.5	882.5	698	784	404	367	641	198	164	694	545	5	781	709
UAUGC	460	600	761	680	430	582	642	614	657	565	713	383	646	329	682	671	655	560	684	652	89	552	680	628	749	189	656	460	480	711	361	724	568	513	779	351	329	601	635	537	600	329	171	148	602	551	449	611	341
UAUGG	663	735	938	202	287	729	406	405	408	528	545	677	795	678	666	724	642	471	674	528	193	262	380	587	418	245	551	472	594	274	725	685	550	622	142	701	706	366	611	261	179	522	224	304	624	410	153	635	337
UAUGU	807	667	854	738	580	795	715	158	809	647	692	113	911	408	892	792	808	801	781	897	49	938	647	788	921	36	585	781	735	814	924	872	809	845	779	577	549	307	277	335	450	640	653.5	30	526	925	179	715	709
UAUUA	942	829	942	925	316	943	691	109	871	720	896	379	953	877	933	893	1005	899	971	953	776	968	746	956	931	50	644	624	791	905	979	854	879	624	779	878.5	412	893	221	295	690	643	115	27	652	996	79	885	709
UAUUC	764	431	426	855	269	647	627	111	788	701	763	243	642	548	691	642	817	792	761	836	800	833	747	661	919	105	600	420	689	868	881	586	851	413	521	358	106	587	505	498	535	196	103	65	469	565	263	667	123
UAUUG	674	480	749	573	86	719	623	71	755	659	527	180	821	401	579	637	649	806	675	692	806	892	535	558	945	30	510	206	417	867	787	513	822	205	529	721	660	211	255	312	361	577	140	43	430	967	128	540	364
UAUUU	416	103	60	420	31	202	31	10	859	754	26	9	486	75	367	58	399	890	434	988	825	994	369	310	873	10	107	559	692	898	983	500	798	12	13	731	77	235	21	153	230	254	12	3	23	1007	17	65	75
UCAAA	930	930	898	985	409	933	940	533	957	892	957	913	843	944	893	953	979	970	956	919	926.5	1014	975	944	884	487	891	599	887	970	896	795	871	618	779	541	188	893	869	785	972	465	653.5	330	940	598	955	917	709
UCAAC	678	715	299	606	162	469	717	709	827	892	786	501	483	649	685	328	743	970	602	430	487	385	975	538	568	643	889	186	273	728	179	197	711	314	477	354	131	893	957	972.5	979	83	653.5	579	663	21	750	561	709
UCAAG	763	870	420	646	157	635	732	762	825	892	755	735	680	730	715	786	765	664	633	490	700	287	888	592	600	617	848	121	463	738	345	237	789	332	442	878.5	340	719	724	577	639	537	653.5	660	732	160	208	633	709
UCAAU	872	859	765	747	492	783	813	307	957	579	681	620	737	850	766	643	943	700	849	749	676	524	755	800	811	269	941	607	816	744	675	734	752	608	779	544	189	893	755	831	926	272	653.5	301	826	467	791	803	709
UCACA	180	921	707	912	936	860	722	695	737	892	987	1013	692	997	817	922	839	746	957	971	926.5	851	870	941	823	927	922	942	966	970	897	887	464	888	779	296	5	893	879	972.5	946	145	653.5	994	942	435	993	942	709
UCACC	320	228	196	772	470	416	520	681	455	892	602	253	116	395	511	267	430	504	415	341	481	514	618	474	573	829	733	407	344	570	382	277	478	385	496	48	49	893	730	972.5	955	58	653.5	782	369	207	827	469	89
UCACG	592	628	673	397	840	692	609	808	495	892	1009.5	832	403	466	493	529	589	574	622	654	926.5	275	531	600	517	699	692	736	828	560	816	634	507	672	341	287	113	533	577	818	842	553	653.5	824	632	717	609	689	709
UCACU	613	456	456	985	935	779	764	447	676	516	907	599	480	410	714	754	671	717	757	820	926.5	780	811	794	986.5	683	901	897	909	616	856	828	715	873	438	143	31	893	936	972.5	930	220	653.5	741	491	117	978	646	192
UCAGA	847	887	334	671	281	834	955	941	811	892	769	971	788	1014	831	846	858	732	819	744	926.5	788	882	880	793	823	819	394	676	683	806	613	958	626	779	878.5	623	747	726	223	647	595	653.5	780	974	554	558	900	709
UCAGC	691	275	261	634	255	351	486	726	603	297	553	399	341	712	482	601	419	472	322	173	388	529	667	379	649	841	484	213	226	697	494	271	530	343	249	305	346	750	632	301	959	190	653.5	576	324	128	549	386	178
UCAGG	526	265	259	523	610	370	384	577	351	604	434	664	571	907	473	574	449	251	387	686	681	793	322	586	337	926	171	862	814	261	869	651	353	527	359	878.5	591	259	279	44	109	433	653.5	562	563	521	651	509	290
UCAGU	877	763	792	548	893	918	957	489	551	512	791	768	793	852	863	952	852	719	820	779	709	517	636	871	653	606	809	930	912	772	907	871	788	896	779	342	471	385	805	98	537	426	653.5	688	890	709	793	805	709
UCAUA	791	986	842	985	934	952	900	549	800	655	886	1008	870	1002	979	976	968	855	969	987	926.5	983	841	990	883	396	906	959	983	790	962	953	814	902	779	569	79	893	1011	638	770	648	653.5	240	996	913	911	965	709
UCAUC	521	450	157	360	145	181	686	497	957	453	765	256	363	666	622	450	646	970	489	275	371	501	975	446	685	570	918	294	329	669	317	18	615	451	435	124	102	893	923	972.5	859	33	653.5	578	486	27	831	375	47
UCAUG	850	791	620	617	722	775	768	329	609	532	913	573	749	667	784	735	790	698	769	770	688	664	575	820	795	231	802	841	786	630	841	705	686	823	302	392	135	478	770	696	667	398	653.5	365	712	465	736	748	709
UCAUU	531	472	226	788	221	470	468	31	653	709	452	372	481	790	625	723	657	690	552	808	772	886	596	650	818	102	422	465	360	873	709	524	774	316	55	285	44	411	324	464	381	142	223	78	532	647	754	485	82
UCCAA	839	460	496	985	194	658	789	741	786	892	587	307	376	442	694	480	756	684	730	636	615	464	871	614	986.5	452	817	227	435	970	312	419	777	293	423	193	171	893	795	972.5	1011	199	653.5	531	581	140	731	597	709
UCCAC	174	217	267	630	531	385	333	514	463	435	498	250	74	595	458	497	425	517	449	439	549	413	713	433	555	597	641	550	458	636	616	349	485	281	312	57	37	893	714	972.5	1011	56	653.5	702	302	360	883	409	109
UCCAG	254	134	103	829	99	67	287	467	465	328	211	261	144	515	335	303	287	263	257	130	486	371	532	337	346	907	334	110	125	569	309	41	535	198	234	160	348	725	185	449	470	228	653.5	397	244	101	319	220	244
UCCAU	617	282	452	804	676	682	575	551	593	470	622	396	260	675	657	575	679	640	608	704	489	466	672	699	569	590	899	775	684	543	492	593	680	726	303	95	91	893	893	972.5	830	131	653.5	501	511	237	975	554	88
UCCCA	542	96	164	934	684	336	325	612	341	489	520	214	55	474	339	452	313	343	405	513	698	858	469	483	621	729	464	560	448	970	867	531	492	439	368	22	149	893	518	972.5	866	111	653.5	709	230	705	1012.5	385	139
UCCCC	166	1	18	736	538	44	39	159	96	100	35	19	1	20	56	24	41	69	46	125	342	378	148	77	230	279	156	300	214	512	168	319	204	36	40	3	111	893	119	972.5	672	11	13	207	7	188	1012.5	50	28
UCCCG	232	114	203	233	626	95	119	276	182	36	97	157	32	84	70	33	98	91	115	102	272	32	193	74	146	783	213	354	251	124	37	226	148	168	235	46	409	475	476	972.5	540	347	22	812	157	25	645	140	144
UCCCU	651	9	38	985	873	276	199	378	249	256	242	40	10	125	135	119	175	208	228	577	679	876	337	332	510	498	491	887	789	970	768	582	466	507	93	13	286	893	531	972.5	953	197	653.5	422	42	460	910	179	42
UCCGA	367	564	625	427	358	337	378	628	504	146	417	725	211	381	361	405	349	385	319	325	330	261	433	274	308	753	500	316	289	303	130	263	269	428	157	254	882.5	566	379	562	488	645	653.5	887	467	62	330	462	709
UCCGC	407	193	438	356	770	156	162	414	335	58	156	242	81	63	102	70	200	205	84	141	229	40	419	93	320	778	299	372	282	164	36	149	240	171	146	122	364	618	435	972.5	789	361	653.5	550	123	150	540	331	115
UCCGG	266	273	389	180	573	185	203	407	190	31	172	247	150	260	87	160	163	182	169	153	175	113	132	150	116	815	222	509	243	146	101	156	128	326	147	242	882.5	240	242	608	386	432	653.5	697	179	224	337	224	98
UCCGU	585	288	573	289	798	495	499	246	396	174	409	336	209	354	342	415	363	483	279	476	35	253	411	328	467	410	563	583	554	425	399	464	436	611	163	162	882.5	342	447	752	758	350	653.5	470	322	55	666	326	124
UCCUA	906	487	506	985	894	680	784	480	643	534	797	647	392	789	758	765	714	631	732	845	926.5	830	767	797	665	442	872	907	894	970	805	808	708	832	335	171	274	893	908	779	837	299	653.5	368	759	1016	849	735	86
UCCUC	543	46	45	985	675	98	238	436	957	148	343	136	24	94	263	180	245	246	239	342	926.5	679	571	374	986.5	725	715	761	559	970	461	307	482	378	118	24	159	893	590	972.5	1011	51	653.5	699	86	579	1012.5	163	22
UCCUG	417	55	140	985	391	171	170	331	334	155	204	43	111	91	203	170	145	253	154	233	364	447	386	229	376	369	483	547	302	460	404	211	370	452	79	92	400	458	264	972.5	547	239	653.5	318	71	208	500	105	57
UCCUU	234	31	41	632	165	92	194	95	216	273	157	35	49	192	187	105	213	207	199	346	618	834	249	287	316	153	313	359	378	688	643	106	291	265	80	54	180	526	215	893	438	85	56	249	57	570	1000	135	16
UCGAA	579	856	577	681	202	665	868	917	693	892	726	870	989	816	636	617	752	632	593	559	591	538	975	623	574	737	808	264	535	519	554	409	670	490	779	878.5	882.5	658	842	767	898	895	653.5	1016.5	838	105	509	813	709
UCGAC	419	630	379	451	326	328	590	747	661	293	332	363	262	361	387	240	437	970	372	223	251	400	726	368	492	629	712	238	362	464	107	178	408	340	779	375	465	595	660	904	797	576	653.5	968	382	198	637	436	215
UCGAG	204	716	333	222	242	322	409	735	469	233	376	827	560	357	278	409	456	970	305	172	367	100	443	192	349	608	377	145	116	319	106	181	345	397	227	878.5	476	419	438	432	405	870	653.5	856	584	19	114	370	709
UCGAU	535	718	611	442	328	558	624	761	595	396	540	753	438	686	530	334	598	654	571	651	413	401	562	556	504	469	754	425	569	548	292	549	533	550	779	366	882.5	420	617	710	680	699	653.5	814	676	14	525	655	709
UCGCA	546	640	713	462	813	523	594	758	675	892	611	901	456	615	508	615	576	463	490	521	297	500	661	549	537	793	679	718	707	524	381	426	515	702	779	368	313	576	699	756	915	730	653.5	964	689	356	699	686	709
UCGCC	554	266	424	468	608	250	357	435	332	49	389	248	104	275	179	78	177	330	92	139	406	195	363	170	358	791	361	463	319	317	78	208	446	254	285	121	560	639	599	972.5	858	455	653.5	861	206	83	845	357	148
UCGCG	641	690	817	149	942	412	323	457	349	140	330	682	315	315	170	209	237	265	251	294	326	117	293	194	202	887	476	844	743	166	123	456	228	525	779	470	567	296	412	879	640	936	653.5	858	488	703	899	643	165
UCGCU	656	483	579	377	772	549	475	818	957	141	716	260	235	198	348	266	324	433	291	390	418	136	607	362	471	504	689	495	627	342	213	434	958	566	141	363	882.5	423	610	972.5	803	719	653.5	944	298	481	464	410	168
UCGGA	449	607	731	273	463	448	485	903	432	266	411	720	989	319	353	222	435	406	355	190	366	349	365	275	218	552	615	371	306	362	223	198	354	551	323	878.5	882.5	359	361	585	526	898	653.5	1016.5	557	66	468	505	709
UCGGC	388	348	565	153	698	280	506	701	273	55	380	545	210	327	162	181	315	236	193	144	424	146	238	106	166	773	396	535	438	192	102	233	222	245	242	295	882.5	231	486	759	561	451	653.5	982	292	485	641	367	709
UCGGG	97	264	613	32	677	211	105	327	49	83	106	326	327	195	41	83	42	63	64	168	136	27	38	70	42	667	66	486	223	40	98	445	32	262	306	424	882.5	155	87	448	128	448	653.5	831	252	612	320	231	203
UCGGU	677	545	773	198	856	626	370	544	481	94	454	463	538	291	318	369	299	382	429	509	393	151	316	345	243	420	352	814	702	224	374	600	324	731	779	376	882.5	169	523	757	706	835	653.5	943	514	795	619	571	709
UCGUA	773	806	793	514	870	820	827	664	664	423	700	863	687	538	762	731	704	634	754	745	527	704	728	772	669	403	857	876	884	537	698	776	666	818	779	499	464	528	930	617	876	934	653.5	545	850	710	768	864	709
UCGUC	415	350	297	432	510	274	580	279	422	123	404	439	139	581	285	399	353	460	221	295	434	442	566	348	494	691	812	511	588	417	196	119	455	335	380	127	472	417	613	972.5	925	618	653.5	789	297	828	823	455	135
UCGUG	434	361	492	224	536	297	293	164	328	111	309	151	488	184	357	175	246	386	316	207	65	103	360	154	241	366	509	413	286	156	134	371	383	489	206	878.5	882.5	153	371	869	665	750	653.5	522	228	35	218	241	709
UCGUU	425	376	370	387	479	292	400	142	355	211	311	190	301	506	390	457	413	355	300	507	433	492	454	426	384	224	383	513	642	413	421	317	317	442	86	350	360	196	332	628	621	610	43	298	391	271	680	482	106
UCUAA	904	513	511	985	716	794	759	368	957	685	816	649	792	909	767	939	897	880	859	977	926.5	903	851	890	797	276	700	712	956	860	949	807	849	688	779	878.5	882.5	893	807	847	756	578	653.5	186	776	953	991	782	242
UCUAC	602	365	382	710	294	383	587	357	677	358	708	227	362	465	604	382	624	653	612	498	425	487	685	545	681	370	756	493	526	637	290	310	582	500	424	263	154	893	1021	903	944	31	653.5	406	435	602	591	468	69
UCUAG	830	590	228	793	922	463	772	730	585	600	842	597	711	949	717	905	708	502	747	932	742	884	598	844	782	478	694	1001	994	807	975	851	704	847	151	603	575	499	809	143	387	620	212	265	816	928	994	672	166
UCUAU	711	476	546	735	336	562	531	167	818	577	752	226	723	684	725	730	767	686	755	753	683	641	848	684	930	136	739	667	703	831	771	628	748	592	265	474	255	621	559	610	711	245	653.5	99	470	613	612	557	96
UCUCA	564	541	231	985	799	610	755	444	733	613	711	610	396	856	659	855	658	474	738	783	703	1014	845	749	863	933	864	831	833	812	952	619	587	694	499	177	69	663	846	741	954	54	653.5	846	731	607	970	614	80
UCUCC	327	59	23	985	590	70	112	296	394	130	230	60	14	124	279	81	208	206	186	307	522	730	475	354	559	850	535	691	586	559	572	230	387	252	74	28	152	732	373	972.5	1011	48	37	458	74	292	1012.5	201	18
UCUCG	421	303	364	283	769	407	387	281	409	61	292	423	291	609	344	250	288	340	238	373	516	527	423	360	361	653	701	669	630	289	242	484	958	506	181	313	882.5	277	506	972.5	814	436	653.5	927	333	319	798	379	112
UCUCU	364	89	7	985	710	101	239	135	382	280	377	130	108	298	334	278	334	203	354	658	662	754	451	516	598	450	622	903	790	748	906	272	496	474	352	108	145	361	696	972.5	924	82	653.5	428	194	540	1012.5	192	12
UCUGA	530	344	243	732	407	596	626	390	489	472	640	349	473	555	648	648	647	473	582	618	619	581	592	663	542	449	619	632	686	625	833	463	709	553	387	465	882.5	325	485	591	681	334	653.5	733	556	285	811	486	709
UCUGC	463	97	79	667	632	199	300	255	377	147	581	195	168	152	331	273	254	243	207	340	386	636	430	355	541	534	602	697	444	533	539	344	474	347	125	161	668	313	578	972.5	966	173	653.5	594	147	905	925	236	68
UCUGG	307	151	405	181	588	455	191	177	156	195	176	292	302	510	238	420	201	185	231	378	411	462	164	222	178	486	237	838	524	222	719	382	239	531	61	878.5	882.5	51	128	512	226	162	653.5	795	185	677	295	157	154
UCUGU	400	73	47	417	646	143	291	50	290	402	395	107	312	161	420	401	244	301	330	553	86	534	336	546	463	101	297	865	716	527	762	474	626	616	779	149	640	43	238	830	674	210	653.5	176	149	844	860	193	91
UCUUA	721	404	154	906	322	530	521	137	724	686	633	401	626	321	658	687	698	733	681	918	708	972	625	733	900	134	554	695	811	830	977	669	736	526	523	503	347	701	650	409	676	288	152	84	627	783	770	632	101
UCUUC	169	51	12	386	95	7	169	94	339	150	205	34	48	110	192	65	227	217	145	146	254	298	343	161	441	407	506	30	100	607	114	4	252	35	498	65	107	464	555	972.5	965	3	77	194	88	114	878	47	9
UCUUG	257	102	134	421	155	220	345	48	282	347	296	129	217	333	312	490	319	210	289	634	680	718	234	347	419	112	270	481	515	402	513	254	419	465	405	248	625	54	290	635	506	167	165	205	203	701	877	214	49
UCUUU	53	37	5	242	8	5	22	13	283	491	12	15	123	128	124	37	107	163	111	561	755	809	218	109	360	32	116	295	97	599	547	16	213	9	10	180	70	126	28	446	235	55	19	23	15	788	851	11	5
UGAAA	803	931	682	713	84	908	954	910	957	892	787	855	942	786	836	903	998	888	968	832	769	826	975	893	826	225	742	147	644	903	555	793	882	540	779	878.5	882.5	893	657	557	968	963	653.5	155	855	568	589	931	709
UGAAC	516	632	598	731	191	598	688	847	750	536	549	509	590	792	643	745	730	696	636	487	474	397	822	573	629	327	652	179	404	589	425	522	781	536	500	878.5	649	720	783	907	957	460	653.5	335	533	279	670	609	709
UGAAG	148	796	117	594	9	304	616	967	731	504	725	588	777	522	614	451	637	645	502	270	710	407	757	423	637	347	617	7	33	529	205	51	643	103	393	878.5	882.5	497	478	250	322	937	653.5	654	566	39	29	444	709
UGAAU	846	857	869	644	292	900	848	273	681	637	824	551	896	690	830	878	903	828	815	821	64	945	642	799	761	130	647	670	767	824	803	861	734	767	779	669	882.5	320	597	494	620	534	653.5	122	735	1016	398	767	328
UGACA	821	831	409	624	376	686	840	1000	702	892	953	874	825	783	834	795	848	730	797	574	646	849	898	758	632	605	778	198	516	670	690	627	710	779	483	878.5	270	599	861	646	891	737	653.5	459	874	301	266	811	709
UGACC	480	142	78	905	241	214	369	760	407	286	256	206	233	300	418	337	356	469	332	314	92	411	556	316	491	569	417	220	58	340	216	306	499	404	229	185	544	579	543	877	468	390	653.5	481	202	57	211	278	709
UGACG	536	410	471	291	572	424	297	797	370	892	462	570	573	338	445	465	415	970	468	348	88	406	458	456	351	664	410	456	408	271	174	331	397	723	334	878.5	882.5	319	739	828	572	611	653.5	862	503	666	323	334	709
UGACU	833	411	184	572	549	498	685	304	618	526	678	572	613	863	698	804	716	601	648	627	72	701	629	647	849	309	730	410	489	567	808	702	958	846	479	878.5	882.5	302	820	972.5	927	471	653.5	289	609	529	700	634	709
UGAGA	747	905	775	552	509	814	736	1010	632	557	736	911	817	798	753	807	786	538	771	750	320	519	813	750	791	414	589	352	537	675	587	764	726	900	167	878.5	882.5	666	586	151	204	929	271	1004	889	614	115	830	709
UGAGC	453	286	246	589	650	520	537	771	395	186	293	381	546	325	404	486	421	357	425	188	114	383	447	424	449	592	345	331	166	414	428	397	531	464	172	573	882.5	256	220	217	170	624	264	992	468	284	238	338	709
UGAGG	94	259	414	65	378	342	144	348	127	246	198	427	461	497	227	530	236	99	226	254	233	123	96	213	98	749	67	289	254	109	424	359	127	448	128	878.5	882.5	61	123	25	39	544	225	668	301	661	132	125	264
UGAGU	706	681	108	317	919	799	517	214	375	418	610	910	695	899	744	847	619	424	659	771	21	647	440	716	414	248	286	801	278	433	854	879	682	965	779	601	882.5	194	436	139	315	727	653.5	765	812	347	276	678	709
UGAUA	962	933	755	846	339	925	971	947	957	668	821	833	924	805	952	997	977	807	916	878	719	800	818	926	854	167	861	704	705	817	830	893	828	865	779	878.5	882.5	608	864	365	548	950	653.5	152	963	486	21	968	709
UGAUC	611	488	326	551	305	577	750	677	698	340	668	359	533	549	701	585	661	650	621	575	614	571	718	665	583	280	786	314	419	530	481	475	689	769	390	311	882.5	636	606	835	904	615	653.5	560	612	253	291	726	709
UGAUG	269	521	182	211	13	281	481	597	486	539	384	462	674	540	588	554	583	536	438	248	117	159	362	282	489	135	459	17	18	347	254	227	501	297	411	878.5	882.5	118	535	485	301	807	653.5	283	573	2	1	330	709
UGAUU	423	223	191	479	58	483	342	88	571	636	214	82	713	180	535	286	570	683	517	700	514	674	524	539	645	57	325	249	93	632	619	363	690	307	50	651	446	97	191	398	451	657	157	48	278	166	28	390	260
UGCAA	805	883	916	666	257	877	897	955	957	564	649	513	859	412	785	428	687	691	773	730	632	585	975	722	672	232	845	555	568	826	697	648	958	631	461	878.5	666	893	808	850	902	599	653.5	287	765	423	479	824	709
UGCAC	38	354	782	779	900	755	484	557	494	449	927	444	416	69	529	633	320	527	566	551	44	549	606	677	663	317	744	730	682	375	767	643	312	705	290	409	20	635	417	972.5	811	232	653.5	585	264	209	643	583	709
UGCAG	217	349	44	406	114	85	251	336	327	243	378	470	512	511	246	439	229	169	224	149	139	309	348	303	310	400	175	219	79	229	622	236	405	158	252	878.5	633	179	177	140	191	496	240	313	237	689	175	209	317
UGCAU	676	631	921	469	932	832	850	511	500	592	947	640	770	26	760	1000	328	642	824	863	17	923	564	873	742	149	747	996	927	571	930	831	767	1000	486	525	217	426	872	860	708	257	653.5	138	773	846	809	765	709
UGCCA	529	199	509	985	135	389	546	564	625	407	327	291	361	287	516	408	382	414	358	245	498	405	791	392	628	270	544	90	78	592	578	373	737	200	168	270	369	519	571	706	433	393	653.5	314	354	60	84	358	709
UGCCC	210	26	55	828	478	128	148	450	162	125	115	65	35	107	121	116	108	139	151	148	253	231	267	76	433	496	198	150	47	427	348	320	381	108	114	16	316	402	441	724	252	124	265	776	50	758	340	56	212
UGCCG	226	169	433	179	497	117	141	269	176	30	142	176	137	97	103	80	174	133	116	56	119	57	174	115	123	659	218	324	300	134	75	201	144	182	153	271	585	144	234	618	294	305	112	445	105	581	214	150	241
UGCCU	612	53	168	985	654	363	245	183	614	291	310	150	232	137	379	460	183	286	301	415	148	544	529	503	616	251	438	686	481	381	731	663	567	505	143	241	566	239	347	972.5	543	311	653.5	199	168	743	580	225	210
UGCGA	440	738	825	318	467	496	585	616	478	193	398	603	389	364	252	349	416	529	417	243	81	230	391	268	278	614	485	643	546	212	149	495	305	521	209	878.5	882.5	399	468	616	489	920	653.5	675	498	135	407	518	709
UGCGC	343	339	469	195	876	209	181	317	303	63	155	156	335	139	143	73	202	326	181	156	45	28	254	143	227	621	282	309	372	145	62	276	155	312	779	435	311	340	532	815	633	636	653.5	747	160	58	605	203	709
UGCGG	136	378	411	58	616	168	128	219	86	32	125	457	400	147	82	168	112	66	77	46	109	62	66	60	65	561	137	571	354	55	87	148	83	257	183	521	538	137	192	518	209	473	70	494	156	604	216	160	230
UGCGU	510	289	569	288	872	580	243	130	330	181	223	289	339	104	302	274	214	267	290	421	12	233	304	293	279	367	241	869	693	177	386	636	378	739	779	878.5	882.5	184	395	820	584	411	39	453	375	658	792	328	229
UGCUA	860	597	799	674	711	776	771	826	798	444	590	434	662	407	877	646	788	576	846	835	651	808	706	847	697	170	810	779	724	715	648	866	749	930	436	878.5	882.5	539	865	513	722	704	653.5	189	733	250	767	801	709
UGCUC	491	110	277	985	643	542	392	515	622	189	513	296	323	394	414	454	346	373	404	328	442	344	581	387	986.5	646	556	773	498	546	365	644	529	713	171	222	425	512	558	972.5	785	477	653.5	471	259	782	905	443	172
UGCUG	248	81	330	251	104	155	184	189	427	78	127	48	281	5	197	169	55	197	123	82	142	155	345	126	368	123	306	332	20	135	153	83	330	234	170	878.5	882.5	73	126	972.5	280	413	276	202	82	16	39	72	329
UGCUU	430	137	77	340	325	162	214	102	326	290	180	42	276	92	337	287	296	307	337	638	390	796	347	353	364	85	275	601	323	612	647	338	509	392	148	336	617	96	239	871	471	286	653.5	127	148	417	962	142	56
UGGAA	574	1005	779	613	51	723	845	1013	578	658	898	944	813	946	768	874	832	620	745	546	714	782	604	597	731	987	579	189	431	566	591	427	578	535	382	878.5	882.5	466	554	481	416	1005	653.5	1005	885	185	127	613	709
UGGAC	317	355	586	329	65	242	382	617	300	294	307	385	397	526	313	306	309	383	209	94	351	208	305	181	324	446	561	113	115	194	277	52	329	226	272	584	677	238	407	554	350	351	203	967	154	171	152	134	709
UGGAG	52	457	618	40	50	165	86	300	114	240	123	375	555	422	194	215	226	150	192	50	264	137	103	120	83	828	90	35	15	130	271	33	102	119	134	878.5	882.5	30	85	70	40	766	266	1006	294	391	7	63	709
UGGAU	484	692	701	248	94	550	454	682	361	467	464	535	655	804	499	564	503	399	525	393	66	569	319	476	309	258	295	191	96	306	498	240	401	400	779	878.5	882.5	208	348	604	410	702	653.5	900	525	526	80	441	709
UGGCA	595	665	715	439	200	501	428	547	385	535	419	716	703	911	437	756	440	336	470	311	638	485	495	541	372	418	449	437	320	357	637	587	435	488	261	878.5	882.5	121	252	300	249	695	653.5	539	593	405	267	332	709
UGGCC	141	74	373	314	308	110	160	251	133	112	89	111	167	70	107	79	89	77	99	68	196	140	138	72	94	894	145	262	24	137	211	153	160	139	110	132	882.5	46	113	307	124	144	272	985	66	282	61	64	343
UGGCG	261	338	571	71	703	262	216	392	152	34	226	340	454	245	89	231	126	176	108	115	122	36	75	132	96	710	197	531	285	53	96	291	90	320	166	878.5	882.5	68	253	526	234	616	653.5	613	310	590	207	227	188
UGGCU	457	254	603	433	503	402	286	225	437	228	288	279	611	79	294	333	219	227	269	361	152	471	368	256	365	333	401	758	377	241	584	545	355	709	111	878.5	882.5	45	169	376	223	756	653.5	570	296	606	181	226	709
UGGGA	151	309	878	51	402	487	65	205	38	320	120	475	402	318	74	388	73	41	229	478	257	323	21	184	41	423	44	934	766	37	641	629	26	573	447	722	726	134	59	120	19	452	238	830	251	412	166	107	358
UGGGC	69	94	451	77	621	178	53	120	48	114	69	102	134	187	31	126	27	30	75	116	181	158	43	56	36	937	80	653	345	41	288	377	36	131	179	312	708	26	111	170	51	178	245	975	98	902	56	25	300
UGGGG	6	72	478	2	825	39	6	33	4	158	9	44	94	15	3	38	1	1	3	113	153	219	6	3	1	278	6	954	711	1	659	584	6	93	58	597	735	18	12	45	9	15	214	840	32	1004	83	4	376
UGGGU	80	204	679	74	991	290	15	103	73	322	37	232	158	186	57	252	39	33	148	717	55	234	29	123	47	346	22	995	891	23	765	908	19	768	281	479	680	71	36	350	52	680	215	572	204	728	381	94	306
UGGUA	925	941	1011	412	910	889	799	565	569	594	728	844	809	937	961	915	776	565	853	862	637	415	577	875	687	177	436	867	798	511	925	935	629	934	191	878.5	882.5	243	431	369	314	979	653.5	322	919	803	593	921	361
UGGUC	682	308	763	526	733	567	463	231	367	252	386	346	384	565	393	541	358	350	507	474	421	339	374	518	311	688	473	750	629	235	522	765	343	656	121	331	693	125	304	645	365	823	161	582	506	136	368	427	234
UGGUG	118	263	633	90	296	267	68	170	88	184	114	236	391	324	142	214	115	134	153	222	40	79	72	228	132	191	53	585	92	44	438	512	56	370	73	878.5	882.5	6	50	362	72	589	277	633	191	595	14	95	297
UGGUU	468	427	551	152	397	382	228	86	238	440	209	318	422	402	431	663	286	223	377	688	397	353	204	496	263	138	78	836	653	232	838	671	298	562	230	566	675	37	114	527	277	614	653.5	185	423	713	474	404	243
UGUAA	981	397	941	985	850	980	650	412	957	892	759	84	808	378	759	525	804	819	922	986	724	933	975	935	986.5	23	631	960	976	839	1013.5	990	958	898	779	878.5	882.5	661	374	621	546	1017	653.5	41	388	505	585	752	709
UGUAC	551	441	885	687	525	678	576	355	628	493	547	114	468	409	654	406	625	754	676	666	186	693	573	652	717	39	607	770	717	562	764	732	677	664	488	425	215	600	758	880	792	425	653.5	101	246	326	503	487	709
UGUAG	928	576	785	538	959	791	668	395	540	617	724	317	803	527	742	926	633	617	793	927	459	939	476	883	587	77	443	1008	928	840	995	942	679	989	243	705	676	266	493	39	228	926	211	149	644	1001	717	732	355
UGUAU	801	269	807	496	655	717	351	58	776	707	468	36	874	254	708	468	663	864	831	847	28	836	486	774	806	6	469	886	856	718	950	892	782	792	255	638	391	253	187	349	430	318	653.5	26	124	841	119	387	315
UGUCA	765	360	739	635	633	737	649	199	621	601	785	466	534	698	692	628	665	594	688	716	445	565	682	738	852	202	676	579	625	724	433	797	681	804	487	178	236	442	576	519	798	547	653.5	220	742	340	839	684	709
UGUCC	454	47	107	842	515	273	236	254	260	176	237	104	58	49	276	238	184	222	375	218	169	402	338	322	476	266	355	741	619	449	611	534	450	421	136	33	424	291	397	972.5	833	431	100	367	118	127	516	232	223
UGUCG	600	608	797	262	766	585	318	248	342	136	396	653	558	473	416	294	392	367	384	433	209	489	294	346	497	310	522	709	664	247	334	529	262	708	251	878.5	882.5	141	425	769	742	805	653.5	486	493	341	487	626	220
UGUCU	483	178	43	557	709	172	368	28	322	365	480	158	340	132	503	535	393	281	400	667	48	568	361	582	444	107	379	816	805	490	917	569	563	743	463	258	882.5	32	251	972.5	715	192	653.5	140	313	329	959	270	73
UGUGA	569	356	658	302	455	699	359	202	415	387	400	262	475	429	629	725	574	435	492	395	5	504	397	500	477	63	272	548	506	300	631	727	559	762	779	878.5	882.5	93	413	368	371	428	653.5	182	443	725	53	402	709
UGUGC	305	125	353	486	496	291	106	113	287	133	131	91	181	11	283	197	62	193	200	263	3	217	281	237	332	93	173	629	310	183	439	597	396	621	158	332	627	75	210	896	500	268	199	188	173	344	177	121	271
UGUGG	116	180	629	62	185	301	51	136	58	215	77	98	418	227	127	236	44	59	102	232	24	198	44	122	81	127	45	526	172	58	509	511	67	251	90	696	882.5	9	37	324	60	269	222	288	121	750	33	98	354
UGUGU	295	140	251	114	670	320	44	17	113	356	95	50	307	9	307	331	99	215	217	502	2	101	144	308	203	20	30	872	640	172	909	672	284	680	779	381	882.5	11	76	489	182	22	95	60	155	978	315	111	302
UGUUA	824	671	811	539	362	884	651	140	747	629	698	224	871	351	750	762	928	814	892	921	668	672	591	863	861	37	501	501	819	833	899	891	763	737	779	650	637	289	315	195	466	858	159	40	620	637	453	720	709
UGUUC	462	144	98	670	366	207	294	106	421	226	441	117	239	241	369	532	404	344	420	562	360	723	389	455	594	120	397	478	340	578	475	302	470	443	779	164	225	138	497	824	882	354	130	201	213	574	764	198	90
UGUUG	218	181	476	121	128	401	207	61	267	295	265	142	506	47	400	366	280	310	280	482	118	182	237	466	313	24	158	479	201	321	533	425	385	321	511	662	695	1	151	337	214	612	175	86	238	490	283	273	282
UGUUU	109	58	17	145	55	47	32	3	242	671	11	12	246	67	159	64	146	360	152	742	213	512	203	185	267	7	54	403	349	544	900	252	272	14	12	504	226	5	18	289	165	189	32	9	19	875	313	22	25
UUAAA	750	519	748	985	124	938	519	42	889	748	342	231	690	602	598	469	838	911	722	1001	804	1001	864	659	941	31	366	499	731	910	999	874	885	284	68	878.5	703	893	101	898	529	1017	3	25	499	982	795	572	392
UUAAC	742	405	287	985	311	622	432	179	797	741	316	154	470	277	570	444	590	766	626	894	790	977	663	644	937	97	347	561	781	820	935	762	717	153	64	684	197	893	329	865	602	387	114	90	421	936	628	546	333
UUAAG	785	459	772	618	512	909	633	171	837	706	218	252	806	655	638	545	653	834	673	976	816	951	576	792	899	84	584	540	661	883	959	863	791	410	53	712	688	730	303	194	351	749	86	102	570	934	478	510	374
UUAAU	931	224	356	839	289	734	271	38	957	737	289	30	939	181	735	280	741	912	879	970	805	974	773	870	943	19	426	692	818	912	990	876	886	240	97	686	480	893	102	663	825	837	653.5	16	225	938	676	585	340
UUACA	559	689	274	860	182	491	572	218	751	712	500	566	609	923	544	494	696	835	701	775	793	755	616	629	874	241	498	422	556	874	669	640	638	120	337	615	52	893	710	580	604	151	187	113	698	348	350	499	377
UUACC	411	257	553	868	169	557	388	257	419	501	239	164	250	557	488	302	578	545	484	657	696	752	370	511	636	215	427	283	355	706	730	590	538	271	62	202	146	702	619	789	574	125	169	128	234	671	361	285	95
UUACG	604	697	753	354	534	668	628	418	454	399	606	690	463	627	546	710	602	534	607	706	456	357	444	571	434	344	632	503	688	481	341	681	517	549	186	556	583	473	565	660	618	525	57	361	617	56	456	701	709
UUACU	709	379	337	840	138	689	495	82	845	684	445	138	531	350	635	478	677	711	589	806	782	707	708	645	772	91	539	523	484	842	602	574	800	363	197	523	288	549	360	687	653	233	155	69	372	176	457	538	121
UUAGA	796	988	867	930	482	892	945	700	775	743	895	869	908	969	791	993	972	872	917	948	811	988	790	914	924	214	661	600	866	899	998	888	865	666	522	707	679	577	529	77	354	917	218	171	989	868	900	934	371
UUAGC	720	362	732	758	803	788	644	301	611	624	436	503	694	571	593	685	606	585	583	853	802	961	545	781	595	174	545	745	750	803	893	821	696	466	102	511	279	614	455	123	357	613	137	190	635	909	865	658	219
UUAGG	784	624	404	232	969	508	630	364	402	639	577	765	735	869	665	738	580	539	703	1008	803	906	401	910	498	351	329	994	959	684	987	973	659	833	217	690	582	283	193	18	119	676	158	195	811	912	903	681	356
UUAGU	916	801	999	737	837	967	796	166	819	736	847	623	922	673	926	1003	908	893	923	962	817	935	763	955	932	89	581	924	916	876	976	946	872	790	512	641	626	300	248	22	378	922	166	97	753	968	928	870	318
UUAUA	945	777	768	941	420	863	836	127	882	731	774	73	940	728	970	854	1002	901	933	993	815	993	903	851	939	42	616	850	839	902	919	907	876	721	344	878.5	363	893	339	425	744	742	123	21	504	995	213	858	346
UUAUC	737	526	303	798	159	616	612	182	756	669	664	308	568	844	686	793	789	756	664	801	774	948	630	707	915	183	518	329	507	847	855	595	778	365	117	352	195	716	492	547	657	344	87	104	668	390	373	592	92
UUAUG	514	617	730	488	78	646	401	104	736	679	469	187	693	400	585	683	668	627	661	693	641	691	543	568	902	54	465	184	334	556	667	396	655	208	92	675	608	355	260	276	289	729	216	47	404	888	76	581	344
UUAUU	655	121	97	599	56	288	56	8	878	756	27	14	489	116	434	193	427	895	419	914	827	996	450	497	940	14	132	377	561	900	972	526	839	30	19	725	104	285	22	211	369	284	18	7	48	1005	62	148	85
UUCAA	670	533	293	889	184	479	657	174	858	674	497	548	604	733	591	413	678	837	679	665	747	591	896	625	880	255	669	178	316	877	456	259	848	162	108	878.5	99	757	546	899	894	186	653.5	154	639	463	761	569	322
UUCAC	283	372	429	591	500	473	440	144	512	608	463	445	215	406	456	477	518	462	573	690	659	743	536	570	560	476	593	687	542	850	695	438	409	221	77	140	14	713	620	906	773	62	173	221	451	309	779	333	79
UUCAG	628	437	59	498	264	224	509	223	449	578	465	481	592	993	479	616	568	523	528	531	775	828	522	593	502	464	538	392	402	875	796	364	735	155	49	655	245	341	437	61	344	204	653.5	253	538	385	596	530	285
UUCAU	605	529	92	743	210	443	542	52	777	677	695	280	527	691	606	654	635	708	690	768	785	790	803	658	938	99	640	553	606	894	651	395	772	346	99	393	41	520	411	703	643	104	653.5	77	446	211	870	507	55
UUCCA	291	141	67	640	160	66	247	121	363	452	159	153	109	302	284	264	316	361	329	418	423	346	399	344	403	335	292	308	264	639	336	92	449	95	54	123	66	708	406	780	578	73	653.5	175	177	20	772	151	62
UUCCC	157	14	37	447	300	83	66	81	140	92	43	28	12	103	67	68	65	81	45	215	437	805	156	146	356	257	157	440	266	576	350	93	175	41	25	15	93	754	300	908	528	119	14	116	34	332	958	38	19
UUCCG	422	245	555	209	666	324	391	229	244	62	300	124	148	372	193	205	269	312	205	203	239	193	197	216	220	413	409	576	411	238	157	199	212	396	57	249	531	257	416	722	696	343	67	403	163	37	358	308	70
UUCCU	247	28	29	697	222	55	101	77	218	192	117	25	42	106	161	120	139	153	124	360	564	863	266	174	305	131	259	462	275	713	515	89	278	149	47	51	130	462	358	972.5	705	43	64	174	33	821	880	75	13
UUCGA	478	649	531	408	107	318	503	649	516	198	535	549	466	370	365	284	455	439	364	334	307	366	511	277	383	612	696	204	338	456	138	86	418	353	149	575	603	489	737	669	782	672	61	889	501	46	345	463	195
UUCGC	657	549	704	301	792	415	597	561	340	56	511	505	216	288	233	335	265	321	281	350	420	315	378	321	249	782	690	658	508	386	193	265	394	518	82	323	517	379	771	842	861	701	49	896	429	215	642	479	141
UUCGG	404	468	600	104	614	331	326	568	194	76	367	495	398	266	223	187	273	289	254	220	339	175	176	215	169	431	457	611	324	165	140	437	172	399	70	516	882.5	192	384	652	449	561	653.5	957	317	364	393	466	207
UUCGU	382	380	270	200	309	239	434	163	362	90	261	115	293	256	321	221	311	346	278	309	157	362	415	343	269	273	513	508	364	251	127	142	289	356	119	268	452	136	403	791	713	630	48	343	326	131	674	266	105
UUCUA	586	304	102	914	181	228	416	105	692	646	440	161	524	464	545	596	549	608	450	728	777	921	560	467	916	132	439	588	709	866	750	333	662	211	100	598	233	627	504	447	533	179	184	80	335	830	778	327	65
UUCUC	81	49	9	768	228	25	150	74	360	175	122	52	40	142	199	103	209	142	161	389	539	764	395	187	401	254	280	482	246	638	517	81	287	102	46	76	80	278	340	972.5	728	18	76	181	56	503	918	74	7
UUCUG	88	60	50	269	85	104	83	29	206	265	118	69	131	295	214	298	196	200	98	247	600	774	199	134	275	117	142	312	140	468	656	22	300	62	33	224	539	38	110	619	245	71	269	112	125	791	520	82	34
UUCUU	90	43	4	361	12	4	28	16	365	459	19	17	103	90	129	34	173	195	155	481	717	772	260	55	558	34	127	162	200	588	373	5	232	13	16	207	81	108	44	546	404	61	23	24	17	729	568	21	4
UUGAA	260	478	345	940	48	607	474	145	881	745	268	303	647	477	424	528	586	774	554	599	808	762	816	514	798	82	387	27	189	878	387	537	743	70	66	878.5	739	395	237	478	683	956	232	79	500	774	434	467	388
UUGAC	482	283	301	725	164	307	316	210	556	481	282	212	373	369	430	595	475	509	436	515	537	419	504	405	613	271	385	87	242	538	409	391	594	157	59	506	308	281	544	808	598	574	177	187	415	532	507	288	289
UUGAG	306	336	576	245	279	576	377	224	312	546	232	465	458	865	432	419	362	304	418	409	532	370	258	421	326	210	253	322	222	469	464	519	375	280	31	699	729	158	137	58	141	575	167	248	483	894	219	244	350
UUGAU	369	402	328	527	26	517	375	123	729	714	301	184	651	428	541	318	605	742	576	566	746	365	638	521	850	51	448	74	118	699	383	471	775	292	101	579	694	161	199	504	551	932	653.5	74	270	970	55	437	325
UUGCA	439	323	100	416	234	221	427	173	425	494	355	295	433	294	300	493	323	328	427	565	636	463	409	480	519	113	363	310	342	561	570	538	630	204	56	687	238	287	266	341	439	427	119	126	406	674	708	362	278
UUGCC	172	90	151	494	96	149	125	122	285	135	91	93	97	115	198	176	182	184	127	192	298	354	255	212	397	216	209	101	59	399	178	209	336	91	32	125	268	190	283	854	495	304	156	143	134	149	400	86	58
UUGCG	426	386	522	150	726	555	379	119	255	82	287	394	393	347	210	307	305	252	274	391	125	449	172	273	204	230	289	800	658	182	378	490	191	510	63	529	534	177	280	705	523	656	72	339	356	653	632	491	111
UUGCU	245	139	161	493	116	282	215	98	484	292	163	68	227	156	293	308	256	279	235	331	689	488	424	272	344	59	225	361	65	496	460	158	471	195	48	531	499	79	207	878	550	555	190	93	141	265	701	162	46
UUGGA	293	374	554	167	44	417	374	308	225	368	333	362	387	608	325	346	364	348	295	322	586	496	232	312	306	300	291	160	224	379	419	285	265	99	51	723	722	87	140	273	174	653	257	433	399	881	155	251	375
UUGGC	347	219	556	214	360	388	324	180	277	164	238	302	284	190	291	379	221	202	242	320	453	333	246	317	252	364	257	427	297	390	321	356	320	303	35	458	711	74	173	673	285	501	117	466	289	420	473	314	259
UUGGG	56	116	691	21	624	271	33	85	22	167	50	83	205	177	36	229	31	23	83	388	163	321	22	84	28	185	26	685	424	30	444	362	18	220	27	557	692	23	31	168	31	132	92	384	145	816	236	48	216
UUGGU	446	278	692	129	388	511	232	76	253	374	274	353	437	622	359	488	295	278	421	597	444	420	209	520	254	114	130	717	473	188	774	652	285	481	36	647	681	27	109	431	240	674	113	172	349	950	414	325	149
UUGUA	700	172	575	699	219	642	327	64	762	733	369	20	547	148	512	384	610	771	627	912	750	947	520	633	865	12	425	734	648	792	974	834	758	517	81	878.5	578	217	127	229	562	853	89	28	111	789	250	349	345
UUGUC	196	128	84	627	213	188	305	27	380	353	170	108	122	387	309	247	367	230	288	532	519	572	312	378	607	109	248	442	443	679	559	301	404	366	44	103	181	92	322	797	615	358	88	191	249	781	752	202	51
UUGUG	161	126	252	124	106	348	100	23	147	268	90	58	313	165	215	327	193	199	190	272	46	250	159	252	211	25	114	106	52	239	470	129	231	117	29	667	717	2	46	305	166	395	163	73	107	853	64	118	143
UUGUU	183	100	19	299	91	65	27	15	464	643	20	13	223	23	236	71	207	407	219	865	798	749	272	239	480	9	81	439	459	654	846	400	391	20	15	505	318	10	25	308	239	407	24	11	29	1002	413	84	36
UUUAA	487	186	321	945	60	628	127	20	883	758	64	26	673	205	542	228	527	877	575	983	822	1002	499	489	935	13	189	412	471	901	1002	649	750	21	21	878.5	249	893	27	459	403	697	8	13	131	962	415	195	382
UUUAC	296	315	223	602	47	392	248	56	542	732	175	101	338	639	356	207	508	548	476	682	779	868	431	376	617	61	250	130	296	791	563	312	433	94	42	402	73	559	222	572	432	109	79	50	245	401	176	258	72
UUUAG	547	463	222	374	410	387	459	87	627	750	360	315	681	664	470	611	547	622	597	928	819	995	434	664	641	65	262	646	763	884	1001	804	652	230	34	711	210	418	60	13	167	556	170	76	546	994	664	544	211
UUUAU	539	112	61	869	22	300	47	14	866	751	28	10	517	71	423	88	446	885	483	968	826	998	500	406	947	11	108	215	468	889	981	523	805	19	24	713	133	410	20	213	396	333	78	5	24	986	101	110	136
UUUCA	379	271	52	662	92	198	373	30	544	753	269	216	309	707	315	371	452	448	452	751	809	944	526	454	701	125	320	288	383	893	892	189	586	80	30	624	32	349	208	320	345	86	202	70	449	834	698	279	37
UUUCC	29	18	13	260	66	29	29	24	175	179	24	16	30	52	73	63	83	115	32	298	454	635	153	82	193	72	71	107	141	423	294	37	150	26	14	44	55	303	94	822	237	66	15	71	26	270	743	17	8
UUUCG	443	414	216	154	446	325	298	116	228	128	262	325	265	306	201	348	270	295	218	282	319	637	206	286	148	237	395	461	472	280	332	274	218	244	37	348	431	130	286	664	511	634	47	250	265	691	346	318	67
UUUCU	39	12	1	311	15	1	17	11	286	569	10	11	75	39	72	43	56	166	43	525	799	952	211	73	421	22	34	339	283	606	645	13	182	10	9	167	60	56	23	534	279	25	27	15	11	870	512	9	1
UUUGA	50	149	169	265	5	249	173	53	480	705	96	85	229	217	247	210	306	389	202	235	684	164	331	168	319	55	170	8	1	574	195	64	359	22	17	729	428	164	51	208	210	596	36	52	165	916	92	109	247
UUUGC	54	83	53	213	29	91	97	34	217	261	34	32	95	57	75	154	80	152	65	214	396	302	244	99	245	74	110	88	11	401	281	69	247	15	18	250	165	70	48	415	244	255	66	81	101	394	271	26	26
UUUGG	58	123	302	20	39	193	41	22	66	284	65	62	162	248	146	166	72	143	87	258	311	310	83	156	61	78	43	98	45	151	278	116	107	17	8	561	498	13	32	160	56	150	21	100	108	836	206	32	63
UUUGU	96	44	33	204	34	26	30	12	318	559	13	3	173	34	118	49	92	261	71	592	623	617	181	105	457	3	86	275	94	479	558	113	270	16	11	387	214	7	11	256	153	325	28	6	4	914	215	6	33
UUUUA	278	63	51	402	24	208	23	7	752	757	7	2	407	133	288	55	224	845	333	1005	824	985	439	309	927	5	88	307	348	915	1000	412	753	7	7	730	92	508	3	128	337	374	9	4	30	924	91	41	77
UUUUC	27	16	2	135	17	2	8	5	274	574	2	4	53	35	38	17	40	173	33	517	801	936	187	49	246	15	49	286	294	534	532	20	173	2	3	150	19	82	15	529	178	36	7	14	2	771	376	7	3
UUUUG	18	45	26	49	2	41	11	4	234	570	3	5	93	16	53	28	54	273	25	339	753	537	142	50	118	1	42	20	19	325	506	19	154	5	2	654	110	8	2	156	87	193	2	10	3	981	50	3	23
UUUUU	14	13	6	97	21	8	1	1	477	744	1	1	28	1	32	1	18	329	1	707	768	744	201	35	327	2	21	512	279	307	992	58	167	1	1	657	42	102	1	356	112	136	1	2	1	949	265	1	10
[truncated: 1,218 more columns]
