# Supplementary material for: Positional motif analysis reveals the extent of specificity of protein-RNA interactions observed by CLIP
Source: Genome Biol. 2022 Sep 9;23:191. doi: 10.1186/s13059-022-02755-2 (PMC9461102; doi:10.1186/s13059-022-02755-2)
Supplement: Supplementary file 7 — Additional file 7: Table S6, which includes data related to Fig. 6 of this manuscript, namely similarity index, recall, number of KH/RRM domains, number of IDRs, number of LCRs, log2FC eRIC, number of thresholded crosslinks in the ‘protein-coding’ region and mean PEKA score across top 50 k-mers for eCLIP datasets. (XLS 60 kb) [file 13059_2022_2755_MOESM7_ESM.xls]

## Sheet: clusteredEclips
			mean nt composition of top 50 k-mers
CLIP	Recall	Region	A	U	G	C	meanPekaScore (top 50 k-mers)	n thresholded crosslinks (n tXn)	Protein	n KH / RRM	total number of compositional biases	n IDR	similarity_score	log2FC eRIC	cluster
HepG2-HNRNPK	0.35	whole_gene	0.32	0.94	0.46	3.28	161.211	259801	HNRNPK	3	1	2	0.120901	4.79922	0
HepG2-HNRNPL	0.65	whole_gene	1.62	1.18	0.18	2.02	140.48	790266	HNRNPL	4	4	2	0.047027	4.76179	0
HepG2-HNRNPA1	0.45	whole_gene	1.44	0.62	2.64	0.3	144.584	742451	HNRNPA1	2	2	2	0.117658	4.64281	0
HepG2-MATR3	0.55	whole_gene	0.12	2.78	0.26	1.84	47.2288	509677	MATR3	2	4	4	0.183153	3.83	0
HepG2-QKI	0.5	whole_gene	1.82	2.26	0.02	0.9	125.918	379030	QKI	1	0	0	0.0965766	0	0
HepG2-SRSF7	0.4	whole_gene	0.48	0.84	2.54	1.14	42.8887	58519	SRSF7	1	3	1	0.183784	4.18044	0
HepG2-TRA2A	0.55	whole_gene	2.18	0.22	2.02	0.58	33.5893	24987	TRA2A	1	2	3	0.0889189	3.88481	0
K562-CPEB4	0.6	whole_gene	1.46	1.94	1.1	0.5	20.5699	10642	CPEB4	2	4	3	0.191441	0	0
K562-HNRNPA1	0.55	whole_gene	1.52	0.62	2.54	0.32	75.6546	214253	HNRNPA1	2	2	2	0.0992793	4.64281	0
K562-HNRNPK	0.25	whole_gene	0.44	1.18	0.22	3.16	99.7582	108830	HNRNPK	3	1	2	0.106577	4.79922	0
K562-MATR3	0.5	whole_gene	0.18	2.78	0.24	1.8	27.5006	245911	MATR3	2	4	4	0.178829	3.83	0
K562-QKI	0.4	whole_gene	1.94	1.72	0.06	1.28	63.0491	46231	QKI	1	0	0	0.0351351	0	0
K562-SRSF1	0.4	whole_gene	0.98	0.22	2.58	1.22	91.3002	147802	SRSF1	2	2	2	0.17045	5.47333	0
K562-SRSF7	0.35	whole_gene	1.64	0.52	1.78	1.06	50.825	70099	SRSF7	1	3	1	0.0979279	4.18044	0
K562-TRA2A	0.55	whole_gene	2.02	0.1	2.16	0.72	62.3318	93971	TRA2A	1	2	3	0.118919	3.88481	0
HepG2-FUBP3	0.7	whole_gene	1.02	3.18	0.66	0.14	94.2366	74594	FUBP3	4	1	1	0.151532	4.45249	1
HepG2-HNRNPC	0.95	whole_gene	0.38	3.06	0.76	0.8	109.954	1000000	HNRNPC	1	4	2	0.205495	5.03352	1
HepG2-KHSRP	0.85	whole_gene	1.26	3.18	0.42	0.14	191.887	706946	KHSRP	4	3	4	0.147928	5.19323	1
HepG2-PCBP1	0.75	whole_gene	0.18	1.18	0.46	3.18	43.9308	31895	PCBP1	3	0	0	0.143694	4.23564	1
HepG2-PCBP2	0.85	whole_gene	0.34	1.52	0.12	3.02	153.343	328933	PCBP2	3	0	0	0.121351	4.57271	1
HepG2-PTBP1	0.75	whole_gene	0.2	2.62	0.18	2	116.959	424330	PTBP1	4	0	0	0.146306	5.03734	1
HepG2-U2AF2	1	whole_gene	0.4	2.76	0.36	1.48	203.315	412966	U2AF2	3	3	1	0.195225	5.26218	1
K562-HNRNPC	0.95	whole_gene	0.76	3.18	0.46	0.6	131.235	1000000	HNRNPC	1	4	2	0.181982	5.03352	1
K562-HNRNPL	0.7	whole_gene	1.36	2.22	0.1	1.32	136.66	904641	HNRNPL	4	4	2	0.121802	4.76179	1
K562-KHDRBS1	0.75	whole_gene	2.28	2.36	0.18	0.18	199.155	759600	KHDRBS1	1	2	4	0.107748	3.63257	1
K562-KHSRP	0.95	whole_gene	1.32	3.12	0.46	0.1	243.349	1000000	KHSRP	4	3	4	0.144955	5.19323	1
K562-PCBP1	0.75	whole_gene	0.22	1.26	0.36	3.16	64.8735	38205	PCBP1	3	0	0	0.142432	4.23564	1
K562-PTBP1	0.7	whole_gene	0.24	2.58	0.14	2.04	71.3245	159313	PTBP1	4	0	0	0.139009	5.03734	1
K562-TARDBP	0.75	whole_gene	0.68	1.84	2	0.48	77.8108	155018	TARDBP	2	0	2	0.0399099	5.36917	1
K562-U2AF2	1	whole_gene	0.44	2.9	0.4	1.26	197.732	489164	U2AF2	3	3	1	0.196667	5.26218	1
HepG2-FXR2	0	whole_gene	1.96	0.6	1.44	1	42.3484	98140	FXR2	2	4	1	0.0934234	4.42424	2
HepG2-IGF2BP1	0.05	whole_gene	0.6	1.12	0.76	2.52	65.8718	263734	IGF2BP1	6	0	1	0.173423	3.79086	2
HepG2-IGF2BP3	0	whole_gene	0.26	0.5	1.84	2.4	72.191	298328	IGF2BP3	6	0	1	0.288018	4.38706	2
HepG2-PABPN1	0	whole_gene	0.4	0.4	1.86	2.34	65.4136	173037	PABPN1	1	2	1	0.23036	4.8207	2
HepG2-RBM22	0.1	whole_gene	0.24	0.32	3.12	1.32	93.8332	174331	RBM22	1	2	2	0.337838	4.12393	2
HepG2-SFPQ	0.15	whole_gene	0.12	1.14	2.92	0.82	71.2816	245924	SFPQ	2	3	2	0.254505	4.85289	2
HepG2-SRSF1	0.35	whole_gene	0.62	0.16	2.74	1.48	133.33	309692	SRSF1	2	2	2	0.230901	5.47333	2
HepG2-SRSF9	0.3	whole_gene	0.6	0.26	2.62	1.52	72.8605	119546	SRSF9	2	1	1	0.19955	4.79381	2
K562-EIF4G2	0.05	whole_gene	0.46	1.22	2.88	0.44	50.9564	103379	EIF4G2	0	1	2	0.18955	3.5138	2
K562-FMR1	0	whole_gene	0.3	0.22	2.32	2.16	56.196	140369	FMR1	2	4	2	0.241441	5.48237	2
K562-FXR1	0.15	whole_gene	1.24	0.4	1.58	1.78	67.6044	229775	FXR1	2	4	2	0.123964	4.21895	2
K562-FXR2	0.1	whole_gene	0.36	0.12	2.38	2.14	67.1906	148941	FXR2	2	4	1	0.25	4.42424	2
K562-IGF2BP1	0.05	whole_gene	0.7	3.06	0.06	1.18	79.5562	242978	IGF2BP1	6	0	1	0.159189	3.79086	2
K562-IGF2BP2	0	whole_gene	0.38	1.12	0.66	2.84	76.5337	249005	IGF2BP2	6	0	1	0.177568	4.1068	2
K562-PABPC4	0.15	whole_gene	1.12	2.74	0.24	0.9	63.2601	156958	PABPC4	4	0	1	0.190901	2.77927	2
K562-PUM1	0	whole_gene	1.54	0.08	1.98	1.4	57.1466	101889	PUM1	0	4	5	0.175135	4.60681	2
K562-RBM22	0.05	whole_gene	0.3	3.24	0.46	1	39.1979	35255	RBM22	1	2	2	0.19973	4.12393	2
HepG2-FUS	0.7	whole_gene	0.34	1.18	2.94	0.54	136.958	594570	FUS	1	4	3	0.302162	4.63497	3
HepG2-RBFOX2	0.4	whole_gene	0.42	0.76	3.04	0.78	143.737	317221	RBFOX2	1	3	1	0.257928	0	3
HepG2-RBM5	0.6	whole_gene	0.46	0.82	3.04	0.68	90.7624	221577	RBM5	2	2	3	0.324324	3.44554	3
HepG2-TIA1	0.9	whole_gene	0.58	2.8	1.2	0.42	130.657	336317	TIA1	3	1	1	0.28009	4.14155	3
HepG2-TAF15	0.6	whole_gene	0.78	1.14	2.98	0.1	115.933	565086	TAF15	1	4	4	0.217748	4.71647	3
K562-EWSR1	0.75	whole_gene	0.38	0.64	3.24	0.74	100.218	241052	EWSR1	1	6	3	0.298468	3.41981	3
K562-FUS	0.7	whole_gene	0.46	0.96	3.06	0.52	175.239	1000000	FUS	1	4	3	0.298649	4.63497	3
K562-RBFOX2	0.3	whole_gene	0.28	1.96	2.26	0.5	111.91	506432	RBFOX2	1	3	1	0.324505	0	3
K562-TAF15	0.55	whole_gene	0.78	1.48	2.64	0.1	62.5977	162546	TAF15	1	4	4	0.255495	4.71647	3
K562-TIA1	0.65	whole_gene	0.12	1.58	2.14	1.16	178.856	733996	TIA1	3	1	1	0.377387	4.14155	3
HepG2-BCLAF1		whole_gene	1.54	2.1	1.02	0.34	104.682	451510	BCLAF1	0	10	5	0.167297	2.13974	4
HepG2-DDX59		whole_gene	0.2	1.24	0.44	3.12	77.8186	142777	DDX59	0	0	2	0.162973	0	4
HepG2-DKC1		whole_gene	0.44	1.52	2.14	0.9	39.2597	60236	DKC1	0	0	1	0.0681081	2.65388	4
HepG2-G3BP1		whole_gene	1.3	0.74	1.66	1.3	53.9262	165354	G3BP1	1	4	4	0.125495	4.01135	4
HepG2-LARP7		whole_gene	1.36	0.96	1.12	1.56	11.4538	3147	LARP7	2	3	3	0.0391892	2.73679	4
HepG2-LIN28B		whole_gene	1.38	1.28	1.98	0.36	55.3336	120054	LIN28B	0	2	3	0.107838	0	4
HepG2-NIP7		whole_gene	0.5	0.6	1.58	2.32	15.3149	11088	NIP7	0	0	0	0.157838	0	4
HepG2-NOLC1		whole_gene	0.48	0.44	1.52	2.56	31.0976	36592	NOLC1	0	10	1	0.172162	3.38062	4
HepG2-SF3B4		whole_gene	0.18	1.02	2.14	1.66	50.7783	151684	SF3B4	2	2	1	0.173874	5.46506	4
HepG2-SND1		whole_gene	0.5	0.52	1.78	2.2	66.6415	116397	SND1	0	0	0	0.150541	4.21097	4
HepG2-SUB1		whole_gene	0.66	3.06	1.2	0.08	53.9132	45428	SUB1	0	3	1	0.122883	0	4
K562-AGGF1		whole_gene	1.26	1.12	0.68	1.94	64.7068	335342	AGGF1	0	6	5	0.150631	0	4
K562-DDX3X		whole_gene	0.2	0.58	2.08	2.14	109.205	102287	DDX3X	0	4	2	0.159009	4.90992	4
K562-EXOSC5		whole_gene	0.36	2.76	1.56	0.32	1.78035	363661	EXOSC5	0	0	1	0.127568	0	4
K562-GNL3		whole_gene	0.56	1.28	1.48	1.68	16.7219	9837	GNL3	0	3	3	0.168468	3.02253	4
K562-GRWD1		whole_gene	2.16	0.24	2.04	0.56	97.9335	316743	GRWD1	0	2	2	0.0940541	4.14517	4
K562-HLTF		whole_gene	2.64	0.24	1.64	0.48	85.2299	284326	HLTF	0	0	1	0.0578378	0	4
K562-LIN28B		whole_gene	1.42	1.22	2.14	0.22	65.8044	177526	LIN28B	0	2	3	0.106667	0	4
K562-NPM1		whole_gene	0.66	1.16	1.68	1.5	16.6279	7102	NPM1	0	2	1	0.14964	2.45914	4
K562-PUM2		whole_gene	1.4	2.64	0.72	0.24	100.229	90513	PUM2	0	2	3	0.0968468	4.29749	4
K562-SBDS		whole_gene	0.32	0.66	1.64	2.38	16.6968	4615	SBDS	0	0	0	0.131171	0	4
K562-SERBP1		whole_gene	0.58	0.8	1.48	2.14	9.22215	2376	SERBP1	0	6	2	0.0726126	4.0171	4
K562-SLBP		whole_gene	1.08	0.52	1.18	2.22	23.2396	1600	SLBP	0	3	2	0.0545946	0	4
K562-SUPV3L1		whole_gene	0.88	1.38	2.2	0.54	10.6709	954	SUPV3L1	0	2	2	0.134775	2.29925	4
K562-UCHL5		whole_gene	1.74	0.82	1.86	0.58	94.7873	458960	UCHL5	0	0	0	0.158378	0	4
K562-YBX3		whole_gene	1.16	2.38	0.12	1.34	116.568	601713	YBX3	0	1	2	0.122613	3.46001	4
K562-ZNF622		whole_gene	1.86	0.64	1.54	0.96	86.994	368415	ZNF622	0	1	1	0.106667	2.61454	4
K562-ZNF800		whole_gene	2.38	0.12	1.74	0.76	57.7209	67175	ZNF800	0	6	5	0.0968468	0	4
HepG2-AKAP1		whole_gene	0.18	1.76	0.54	2.52	71.9643	166480	AKAP1	1	2	5	0.2	3.76349	5
HepG2-AQR		whole_gene	0.44	2.32	0.6	1.64	65.9162	212003	AQR	0	2	1	0.19	4.17346	5
HepG2-CSTF2		whole_gene	0.48	3.06	1.08	0.38	131.607	809446	CSTF2	1	2	3	0.21982	4.76649	5
HepG2-DDX3X		whole_gene	0.22	0.36	2.32	2.1	123.032	127139	DDX3X	0	4	2	0.209369	4.90992	5
HepG2-DDX55		whole_gene	0.38	2.74	0.54	1.34	49.8854	91341	DDX55	0	2	1	0.234414	2.57715	5
HepG2-DDX6		whole_gene	0.14	1.42	1.8	1.64	28.3015	34508	DDX6	0	1	1	0.24955	3.61122	5
HepG2-EIF3H		whole_gene	0.54	0.12	2.56	1.78	65.3069	112879	EIF3H	0	2	2	0.25973	0	5
HepG2-EXOSC5		whole_gene	0.28	0.32	2.42	1.98	24.5529	29999	EXOSC5	0	0	1	0.243874	0	5
HepG2-FTO		whole_gene	0.36	0.18	2.34	2.12	37.2998	34572	FTO	0	0	0	0.244234	0	5
HepG2-GRWD1		whole_gene	0.86	1.08	1.46	1.6	145.786	865993	GRWD1	0	2	2	0.202973	4.14517	5
HepG2-HNRNPM		whole_gene	0.12	1.96	2.44	0.48	91.277	499424	HNRNPM	3	1	1	0.186216	4.5465	5
HepG2-HNRNPU		whole_gene	0.92	0.42	3.2	0.46	106.686	415928	HNRNPU	0	5	3	0.221982	4.90341	5
HepG2-ILF3		whole_gene	0.76	2.32	0.74	1.18	6.6805	601766	ILF3	0	4	5	0.197297	3.49622	5
HepG2-NOL12		whole_gene	0.2	0.28	2.26	2.26	46.2049	45646	NOL12	0	2	1	0.243153	0	5
HepG2-PPIG		whole_gene	0.74	0.28	2.48	1.5	98.9269	389876	PPIG	0	11	1	0.243964	3.92714	5
HepG2-RPS3		whole_gene	0.16	0.34	2.24	2.26	72.2588	83024	RPS3	1	0	1	0.234054	4.45303	5
HepG2-SAFB		whole_gene	0.62	2.76	1.12	0.5	96.5132	686571	SAFB	1	11	6	0.272432	3.74702	5
HepG2-SDAD1		whole_gene	0.24	0.46	2	2.3	27.9609	34735	SDAD1	0	2	2	0.231171	3.1061	5
HepG2-SF3A3		whole_gene	0.44	1.16	1.92	1.48	41.802	89067	SF3A3	0	1	1	0.193333	4.4212	5
HepG2-SSB		whole_gene	0.22	0.28	2.22	2.28	58.336	144420	SSB	2	1	1	0.259009	5.12287	5
HepG2-SUGP2		whole_gene	0.4	3.34	0.5	0.76	83.3911	1000000	SUGP2	0	3	5	0.19045	3.77261	5
HepG2-TBRG4		whole_gene	0.46	0.58	3	0.96	15.4951	8238	TBRG4	0	0	0	0.275676	4.41712	5
HepG2-TIAL1		whole_gene	0.88	3.16	0.4	0.56	99.3752	175814	TIAL1	3	0	1	0.183694	4.8572	5
HepG2-U2AF1		whole_gene	0.3	2	1.16	1.54	132.934	429688	U2AF1	1	2	1	0.273153	0	5
HepG2-UCHL5		whole_gene	0.5	1.02	1.9	1.58	136.873	757913	UCHL5	0	0	0	0.271712	0	5
HepG2-UPF1		whole_gene	0.16	1.78	0.86	2.2	66.1208	208693	UPF1	0	1	4	0.21964	3.20489	5
HepG2-UTP18		whole_gene	0.16	0.56	1.56	2.72	23.577	18451	UTP18	0	1	3	0.22045	3.43436	5
HepG2-WDR43		whole_gene	0.34	0.84	1.28	2.54	23.6933	29383	WDR43	0	3	2	0.20045	2.85192	5
HepG2-YBX3		whole_gene	0.58	0.98	0.94	2.5	95.4693	483443	YBX3	0	1	2	0.190901	3.46001	5
HepG2-ZNF800		whole_gene	1.14	0.74	1.52	1.6	45.9654	109084	ZNF800	0	6	5	0.200631	0	5
K562-ABCF1		whole_gene	0.4	0.34	1.8	2.46	17.4748	8667	ABCF1	0	6	2	0.198649	2.63698	5
K562-AKAP1		whole_gene	0.24	0.76	1.18	2.82	34.9403	43313	AKAP1	1	2	5	0.21964	3.76349	5
K562-AQR		whole_gene	0.2	2.02	1.24	1.54	80.3916	207328	AQR	0	2	1	0.242252	4.17346	5
K562-CPSF6		whole_gene	1.14	0.8	2.74	0.32	39.9966	56685	CPSF6	1	4	2	0.275045	3.16458	5
K562-DDX24		whole_gene	0.92	0.76	2.68	0.64	39.9403	94140	DDX24	0	4	4	0.245766	2.99252	5
K562-EIF3G		whole_gene	0.26	0.46	2.32	1.96	36.0412	16601	EIF3G	1	0	2	0.214685	4.35227	5
K562-DDX55		whole_gene	0.26	2.26	0.42	2.06	55.5161	109015	DDX55	0	2	1	0.246396	2.57715	5
K562-GPKOW		whole_gene	0.5	2.98	0.64	0.88	55.1422	63144	GPKOW	0	2	3	0.191171	0	5
K562-FAM120A		whole_gene	0.76	2.62	0.74	0.88	81.3504	273175	FAM120A	0	5	3	0.251622	3.51688	5
K562-GTF2F1		whole_gene	0.52	0.62	3.34	0.52	115.104	149589	GTF2F1	0	7	1	0.271892	0	5
K562-HNRNPM		whole_gene	0.08	1.74	2.74	0.44	61.0514	342323	HNRNPM	3	1	1	0.21955	4.5465	5
K562-LARP7		whole_gene	0.28	0.36	2.22	2.14	15.2182	5451	LARP7	2	3	3	0.221351	2.73679	5
K562-METAP2		whole_gene	0.3	0.26	1.72	2.72	66.343	114721	METAP2	0	2	1	0.245766	0	5
K562-ILF3		whole_gene	0.36	2.74	0.32	1.58	46.5695	473127	ILF3	0	4	5	0.23	3.49622	5
K562-NSUN2		whole_gene	0.52	0.58	1.88	2.02	11.9717	9042	NSUN2	0	2	3	0.202973	3.32708	5
K562-PPIL4		whole_gene	0.82	2.66	1.12	0.4	49.0317	289414	PPIL4	1	0	3	0.263874	0	5
K562-RBM15		whole_gene	0.26	1.18	1.82	1.74	109.357	356268	RBM15	3	8	4	0.260901	3.16229	5
K562-PUS1		whole_gene	0.18	1.5	1.26	2.06	19.2814	11169	PUS1	0	1	2	0.265676	0	5
K562-RPS11		whole_gene	0.38	0.78	1.84	2	14.7836	6263	RPS11	0	0	0	0.188739	3.54532	5
K562-RPS3		whole_gene	0.26	0.3	2.16	2.28	45.2619	41672	RPS3	1	0	1	0.22955	4.45303	5
K562-SAFB2		whole_gene	1.34	1	2.4	0.26	49.3202	760800	SAFB2	1	9	5	0.238198	4.13516	5
K562-SAFB		whole_gene	0.92	3.18	0.4	0.5	106.716	687603	SAFB	1	11	6	0.17991	3.74702	5
K562-SDAD1		whole_gene	0.18	0.36	2.02	2.44	20.6295	8697	SDAD1	0	2	2	0.22982	3.1061	5
K562-SF3B1		whole_gene	0.52	0.56	3.26	0.66	22.2236	7257	SF3B1	0	3	3	0.259099	3.66403	5
K562-SF3B4		whole_gene	0.46	2.82	0.66	1.06	68.2547	190021	SF3B4	2	2	1	0.252523	5.46506	5
K562-SND1		whole_gene	0.42	1.82	0.74	2.02	56.4117	226162	SND1	0	0	0	0.193243	4.21097	5
K562-SSB		whole_gene	0.36	0.4	1.82	2.42	18.1033	7132	SSB	2	1	1	0.194054	5.12287	5
K562-U2AF1		whole_gene	0.34	2.68	0.36	1.62	85.3146	107964	U2AF1	1	2	1	0.214054	0	5
K562-UPF1		whole_gene	0.28	2.58	0.68	1.46	82.8061	285277	UPF1	0	1	4	0.254324	3.20489	5
K562-UTP18		whole_gene	0.42	0.5	2.16	1.92	17.609	8897	UTP18	0	1	3	0.261622	3.43436	5
K562-WDR3		whole_gene	0.36	0.72	2.18	1.74	13.8976	3279	WDR3	0	0	1	0.208108	2.99426	5
K562-ZC3H11A		whole_gene	0.9	2.82	1.12	0.16	55.4472	78497	ZC3H11A	0	10	6	0.236216	2.74649	5
K562-ZC3H8		whole_gene	0.46	0.56	2.64	1.34	13.0702	5485	ZC3H8	0	2	3	0.253604	0	5
K562-ZRANB2		whole_gene	0.3	0.74	3.2	0.76	40.804	32007	ZRANB2	0	5	1	0.272523	3.67571	5
HepG2-AGGF1		whole_gene	0.9	0.72	2.36	1.02	74.8569	406327	AGGF1	0	6	5	0.305586	0	6
HepG2-BCCIP		whole_gene	0.48	0.4	3.26	0.86	68.6697	131123	BCCIP	0	1	1	0.316757	0	6
HepG2-BUD13		whole_gene	0.12	1.34	2	1.54	94.3746	374749	BUD13	0	5	3	0.363514	0	6
HepG2-CDC40		whole_gene	0.2	1.86	2.3	0.64	66.3784	179094	CDC40	0	1	2	0.357928	0	6
HepG2-CSTF2T		whole_gene	0.38	0.28	3.12	1.22	300.834	1000000	CSTF2T	1	1	3	0.317568	2.4446	6
HepG2-DDX52		whole_gene	0.24	1.94	1.94	0.88	45.8537	144407	DDX52	0	1	2	0.357207	4.26663	6
HepG2-DGCR8		whole_gene	0.12	0.56	2.82	1.5	112.485	304458	DGCR8	0	0	4	0.362793	0	6
HepG2-DHX30		whole_gene	0.04	1	1.82	2.14	38.587	51772	DHX30	0	0	2	0.349099	3.34922	6
HepG2-DROSHA		whole_gene	0.1	0.76	2.88	1.26	114.851	368070	DROSHA	0	7	3	0.356667	0	6
HepG2-EFTUD2		whole_gene	0.32	0.44	3.22	1.02	107.588	215311	EFTUD2	0	1	1	0.315856	3.04698	6
HepG2-EIF3D		whole_gene	0.14	0.78	2.34	1.74	131.951	615075	EIF3D	0	1	1	0.36991	2.65074	6
HepG2-FAM120A		whole_gene	0.36	0.46	3.3	0.88	192.832	515000	FAM120A	0	5	3	0.30973	3.51688	6
HepG2-FASTKD2		whole_gene	0.24	0.5	2.76	1.5	86.3874	247555	FASTKD2	0	0	0	0.373333	3.5114	6
HepG2-FKBP4		whole_gene	0.38	0.34	3.24	1.04	61.6745	45704	FKBP4	0	2	2	0.319189	0	6
HepG2-GRSF1		whole_gene	0.32	0.5	3.3	0.88	77.7007	57430	GRSF1	1	7	4	0.308198	4.91743	6
HepG2-GTF2F1		whole_gene	0.3	0.5	3.3	0.9	130.306	212616	GTF2F1	0	7	1	0.308378	0	6
HepG2-HLTF		whole_gene	0.54	2.02	0.94	1.5	71.1439	566687	HLTF	0	0	1	0.281171	0	6
HepG2-HNRNPUL1		whole_gene	0.36	2.14	2.16	0.34	59.7163	195758	HNRNPUL1	0	10	2	0.323333	3.7683	6
HepG2-LARP4		whole_gene	0.2	1.88	0.98	1.94	85.7812	288990	LARP4	1	3	3	0.296937	3.28012	6
HepG2-LSM11		whole_gene	0.26	1.68	1.8	1.26	82.3918	347026	LSM11	0	3	3	0.315495	0	6
K562-TBRG4		whole_gene	0.26	1.48	2.6	0.66	32.898	41511	TBRG4	0	0	0	0.351532	4.41712	6
HepG2-NCBP2		whole_gene	0.36	0.2	3.02	1.42	121.176	178777	NCBP2	1	1	1	0.301532	0	6
HepG2-NKRF		whole_gene	0.18	0.4	3.1	1.32	184.159	502901	NKRF	0	3	3	0.342883	3.40311	6
HepG2-POLR2G		whole_gene	0.28	1.78	1.76	1.18	26.3583	128757	POLR2G	0	0	0	0.317838	0	6
HepG2-PRPF4		whole_gene	0.44	0.56	3.34	0.66	188.533	557440	PRPF4	0	1	1	0.288919	0	6
HepG2-PRPF8		whole_gene	0.42	0.44	2.98	1.16	120.344	359505	PRPF8	0	0	0	0.29982	3.08522	6
HepG2-RBM15		whole_gene	0.16	0.46	2.52	1.86	83.8403	179574	RBM15	3	8	4	0.32	3.16229	6
HepG2-SLTM		whole_gene	0.4	0.24	3.06	1.3	88.5533	146678	SLTM	1	14	4	0.321622	2.25095	6
HepG2-SMNDC1		whole_gene	0.26	0.92	2.78	1.04	28.1868	33508	SMNDC1	0	0	0	0.33009	0	6
HepG2-STAU2		whole_gene	0.08	2.24	1.76	0.92	53.309	333734	STAU2	0	1	4	0.31018	3.52333	6
HepG2-SUPV3L1		whole_gene	0.1	0.62	2.32	1.96	33.0454	33290	SUPV3L1	0	2	2	0.351351	2.29925	6
HepG2-TROVE2		whole_gene	0.52	1.38	2.56	0.54	64.0881	142317	TROVE2	0	0	0	0.337117	0	6
HepG2-XRCC6		whole_gene	0.18	0.72	2.68	1.42	21.4716	63491	XRCC6	0	1	2	0.365766	3.49512	6
HepG2-XRN2		whole_gene	0.18	0.22	2.84	1.76	146.681	286139	XRN2	0	2	2	0.349009	2.81419	6
HepG2-XPO5		whole_gene	0.12	0.38	2.58	1.92	47.6518	110105	XPO5	0	0	0	0.302432	2.86928	6
HepG2-ZC3H11A		whole_gene	0.62	2.68	1.36	0.34	97.5752	389037	ZC3H11A	0	10	6	0.288649	2.74649	6
K562-AARS		whole_gene	0.48	0.98	2.76	0.78	17.8794	8968	AARS	0	0	0	0.297387	2.48833	6
K562-AATF		whole_gene	0.22	0.82	3.06	0.9	34.8084	25189	AATF	0	5	2	0.282613	3.91799	6
K562-AKAP8L		whole_gene	0.34	0.44	3.1	1.12	100.333	172872	AKAP8L	0	5	2	0.311351	0	6
K562-APOBEC3C		whole_gene	0.24	2.12	0.94	1.7	39.1155	53128	APOBEC3C	0	0	0	0.292162	0	6
K562-BUD13		whole_gene	0.38	2.16	1.48	0.98	151.772	723354	BUD13	0	5	3	0.314144	0	6
K562-CSTF2T		whole_gene	0.44	0.52	3.3	0.74	168.105	528870	CSTF2T	1	1	3	0.301622	2.4446	6
K562-DDX21		whole_gene	0.14	0.28	2.48	2.1	31.765	28315	DDX21	0	3	3	0.307928	2.71145	6
K562-DDX42		whole_gene	0.18	0.68	2.56	1.58	43.0691	40121	DDX42	0	5	3	0.378288	3.87597	6
K562-DDX51		whole_gene	0.14	0.38	3	1.48	44.4396	24317	DDX51	0	2	1	0.332342	2.78177	6
K562-DDX52		whole_gene	0.12	0.88	2.64	1.36	37.7273	56681	DDX52	0	1	2	0.371622	4.26663	6
K562-DDX6		whole_gene	0.44	2.36	1.68	0.52	58.6821	104218	DDX6	0	1	1	0.308198	3.61122	6
K562-DGCR8		whole_gene	0.12	1.08	2.44	1.36	35.4869	44768	DGCR8	0	0	4	0.358378	0	6
K562-DHX30		whole_gene	0.1	0.42	2.76	1.72	43.2576	33893	DHX30	0	0	2	0.356216	3.34922	6
K562-DROSHA		whole_gene	0.16	0.74	2.82	1.28	65.7556	136265	DROSHA	0	7	3	0.36009	0	6
K562-EFTUD2		whole_gene	0.32	1.32	2.8	0.56	60.3996	88396	EFTUD2	0	1	1	0.328468	3.04698	6
K562-FASTKD2		whole_gene	0.36	0.9	3.06	0.68	46.8165	37961	FASTKD2	0	0	0	0.310631	3.5114	6
K562-FTO		whole_gene	0.38	0.72	2.84	1.06	47.7335	67888	FTO	0	0	0	0.328739	0	6
K562-GEMIN5		whole_gene	0.16	0.26	2.66	1.92	69.9748	76039	GEMIN5	0	4	3	0.332613	2.88336	6
K562-HNRNPUL1		whole_gene	0.5	1.14	2.92	0.44	58.8049	87005	HNRNPUL1	0	10	2	0.320991	3.7683	6
K562-HNRNPU		whole_gene	0.78	1.46	2.4	0.36	157.666	1000000	HNRNPU	0	5	3	0.294865	4.90341	6
K562-LARP4		whole_gene	0.46	2.04	2.1	0.4	26.8709	57403	LARP4	1	3	3	0.343153	3.28012	6
K562-LSM11		whole_gene	0.24	1.98	2.16	0.62	64.8103	158866	LSM11	0	3	3	0.35036	0	6
K562-MTPAP		whole_gene	0.4	0.24	2.74	1.62	89.8081	280786	MTPAP	0	0	0	0.342973	2.56578	6
K562-NCBP2		whole_gene	0.3	0.32	3.08	1.3	54.355	44074	NCBP2	1	1	1	0.317928	0	6
K562-NIPBL		whole_gene	1.08	0.7	1.98	1.24	27.0089	52348	NIPBL	0	14	7	0.278919	0	6
K562-NONO		whole_gene	0.12	0.84	2.98	1.06	132.492	579285	NONO	2	0	2	0.319099	4.69698	6
K562-PHF6		whole_gene	0.14	0.58	2.86	1.42	29.0177	20434	PHF6	0	4	2	0.339009	2.02322	6
K562-NOLC1		whole_gene	0.14	2.24	2.06	0.56	78.4519	261842	NOLC1	0	10	1	0.324054	3.38062	6
K562-PRPF8		whole_gene	0.32	2.46	1.44	0.78	86.7864	409678	PRPF8	0	0	0	0.289279	3.08522	6
K562-SLTM		whole_gene	0.48	0.16	3.14	1.22	71.7676	153915	SLTM	1	14	4	0.320721	2.25095	6
K562-SMNDC1		whole_gene	0.2	1.48	2.3	1.02	68.0188	169478	SMNDC1	0	0	0	0.347207	0	6
K562-TROVE2		whole_gene	0.32	2.52	0.96	1.2	41.7089	115737	TROVE2	0	0	0	0.281261	0	6
K562-UTP3		whole_gene	0.54	0.32	3.32	0.82	22.6903	14340	UTP3	0	2	3	0.284144	0	6
K562-WDR43		whole_gene	0.68	0.66	2.7	0.96	18.0389	12128	WDR43	0	3	2	0.294775	2.85192	6
K562-XRCC6		whole_gene	0.42	0.9	2.64	1.04	37.7419	150753	XRCC6	0	1	2	0.37036	3.49512	6
K562-XRN2		whole_gene	0.12	0.3	2.98	1.6	85.6106	92275	XRN2	0	2	2	0.345045	2.81419	6
K562-YWHAG		whole_gene	0.34	0.58	2.8	1.28	33.5705	75524	YWHAG	0	0	0	0.33036	0	6
K562-WRN		whole_gene	0.22	0.46	2.62	1.7	18.4089	14781	WRN	0	1	1	0.322613	0	6
