# Supplementary material for: Positional motif analysis reveals the extent of specificity of protein-RNA interactions observed by CLIP
Source: Genome Biol. 2022 Sep 9;23:191. doi: 10.1186/s13059-022-02755-2 (PMC9461102; doi:10.1186/s13059-022-02755-2)
Supplement: Supplementary file 8 — Additional file 8: Table S7, which includes recall values for eCLIP datasets analysed with PEKA (using Clippy peaks or narrowPeaks), eCLIP datasets analysed with mCross, as well as iCLIP and PAR-CLIP datasets analysed with PEKA (using Clippy peaks) (related to Figs. 2, 3, 4, 5, 6 and Additional file 1: Fig. S3, S5, S6). [file 13059_2022_2755_MOESM8_ESM.xlsx]

## Sheet: Recall
#Proportion of recovered top 20 in vitro k-mers in top 50 k-mers in CLIP data for the same protein (Recall).
Recall	Method	Dataset
0.25	rawmCross	K562-EIF4G2
0.7	rawmCross	K562-EWSR1
0.2	rawmCross	K562-FMR1
0.65	rawmCross	HepG2-FUBP3
0.35	rawmCross	K562-FXR1
0.25	rawmCross	K562-FXR2
0.5	rawmCross	HepG2-HNRNPA1
0.7	rawmCross	K562-HNRNPA1
0.75	rawmCross	HepG2-HNRNPC
0.25	rawmCross	HepG2-HNRNPK
0.15	rawmCross	K562-HNRNPK
0.3	rawmCross	HepG2-IGF2BP1
0.4	rawmCross	K562-IGF2BP1
0.05	rawmCross	K562-IGF2BP2
0	rawmCross	HepG2-IGF2BP3
1	rawmCross	K562-KHDRBS1
0.9	rawmCross	K562-KHSRP
0.75	rawmCross	HepG2-PCBP2
0.5	rawmCross	K562-PTBP1
0.5	rawmCross	HepG2-PTBP1
0.4	rawmCross	HepG2-QKI
0.5	rawmCross	K562-QKI
0.2	rawmCross	HepG2-RBFOX2
0.35	rawmCross	K562-RBFOX2
0.05	rawmCross	K562-RBM22
0.1	rawmCross	HepG2-RBM22
0.3	rawmCross	HepG2-SFPQ
0.55	rawmCross	HepG2-SRSF1
0.6	rawmCross	K562-SRSF1
0.25	rawmCross	HepG2-SRSF7
0.2	rawmCross	K562-SRSF7
0.45	rawmCross	HepG2-SRSF9
0.65	rawmCross	HepG2-TAF15
0.65	rawmCross	K562-TAF15
0.8	rawmCross	K562-TARDBP
0.65	rawmCross	HepG2-TIA1
0.35	rawmCross	K562-TIA1
0.6	rawmCross	HepG2-TRA2A
0.5	rawmCross	K562-TRA2A
0.6	rawmCross	HepG2-U2AF2
0.55	rawmCross	K562-U2AF2
0.1	normmCross	K562-EIF4G2
0.65	normmCross	K562-EWSR1
0.05	normmCross	K562-FMR1
0.85	normmCross	HepG2-FUBP3
0.35	normmCross	K562-FXR1
0.15	normmCross	K562-FXR2
0.7	normmCross	HepG2-HNRNPA1
0.85	normmCross	K562-HNRNPA1
0.8	normmCross	HepG2-HNRNPC
0.3	normmCross	HepG2-HNRNPK
0.15	normmCross	K562-HNRNPK
0.4	normmCross	HepG2-IGF2BP1
0.55	normmCross	K562-IGF2BP1
0.1	normmCross	K562-IGF2BP2
0	normmCross	HepG2-IGF2BP3
0.95	normmCross	K562-KHDRBS1
0.85	normmCross	K562-KHSRP
0.8	normmCross	HepG2-PCBP2
0.6	normmCross	K562-PTBP1
0.55	normmCross	HepG2-PTBP1
0.35	normmCross	HepG2-QKI
0.35	normmCross	K562-QKI
0.5	normmCross	HepG2-RBFOX2
0.65	normmCross	K562-RBFOX2
0.15	normmCross	K562-RBM22
0.1	normmCross	HepG2-RBM22
0.35	normmCross	HepG2-SFPQ
0.55	normmCross	HepG2-SRSF1
0.7	normmCross	K562-SRSF1
0.3	normmCross	HepG2-SRSF7
0.3	normmCross	K562-SRSF7
0.3	normmCross	HepG2-SRSF9
0.4	normmCross	HepG2-TAF15
0.2	normmCross	K562-TAF15
0.85	normmCross	K562-TARDBP
0.7	normmCross	HepG2-TIA1
0.3	normmCross	K562-TIA1
0.75	normmCross	HepG2-TRA2A
0.7	normmCross	K562-TRA2A
0.55	normmCross	HepG2-U2AF2
0.45	normmCross	K562-U2AF2
0.7	eCLIP_Clippy	HepG2-FUBP3
0.7	eCLIP_Clippy	HepG2-FUS
0	eCLIP_Clippy	HepG2-FXR2
0.95	eCLIP_Clippy	HepG2-HNRNPC
0.35	eCLIP_Clippy	HepG2-HNRNPK
0.65	eCLIP_Clippy	HepG2-HNRNPL
0.45	eCLIP_Clippy	HepG2-HNRNPA1
0.05	eCLIP_Clippy	HepG2-IGF2BP1
0.85	eCLIP_Clippy	HepG2-KHSRP
0.55	eCLIP_Clippy	HepG2-MATR3
0	eCLIP_Clippy	HepG2-IGF2BP3
0	eCLIP_Clippy	HepG2-PABPN1
0.75	eCLIP_Clippy	HepG2-PCBP1
0.85	eCLIP_Clippy	HepG2-PCBP2
0.75	eCLIP_Clippy	HepG2-PTBP1
0.5	eCLIP_Clippy	HepG2-QKI
0.4	eCLIP_Clippy	HepG2-RBFOX2
0.1	eCLIP_Clippy	HepG2-RBM22
0.6	eCLIP_Clippy	HepG2-RBM5
0.15	eCLIP_Clippy	HepG2-SFPQ
0.35	eCLIP_Clippy	HepG2-SRSF1
0.4	eCLIP_Clippy	HepG2-SRSF7
0.3	eCLIP_Clippy	HepG2-SRSF9
0.9	eCLIP_Clippy	HepG2-TIA1
0.55	eCLIP_Clippy	HepG2-TRA2A
0.6	eCLIP_Clippy	HepG2-TAF15
1	eCLIP_Clippy	HepG2-U2AF2
0.6	eCLIP_Clippy	K562-CPEB4
0.05	eCLIP_Clippy	K562-EIF4G2
0.75	eCLIP_Clippy	K562-EWSR1
0	eCLIP_Clippy	K562-FMR1
0.7	eCLIP_Clippy	K562-FUS
0.15	eCLIP_Clippy	K562-FXR1
0.1	eCLIP_Clippy	K562-FXR2
0.55	eCLIP_Clippy	K562-HNRNPA1
0.95	eCLIP_Clippy	K562-HNRNPC
0.25	eCLIP_Clippy	K562-HNRNPK
0.7	eCLIP_Clippy	K562-HNRNPL
0.05	eCLIP_Clippy	K562-IGF2BP1
0	eCLIP_Clippy	K562-IGF2BP2
0.75	eCLIP_Clippy	K562-KHDRBS1
0.95	eCLIP_Clippy	K562-KHSRP
0.5	eCLIP_Clippy	K562-MATR3
0.15	eCLIP_Clippy	K562-PABPC4
0.75	eCLIP_Clippy	K562-PCBP1
0.7	eCLIP_Clippy	K562-PTBP1
0	eCLIP_Clippy	K562-PUM1
0.4	eCLIP_Clippy	K562-QKI
0.3	eCLIP_Clippy	K562-RBFOX2
0.05	eCLIP_Clippy	K562-RBM22
0.4	eCLIP_Clippy	K562-SRSF1
0.35	eCLIP_Clippy	K562-SRSF7
0.55	eCLIP_Clippy	K562-TAF15
0.75	eCLIP_Clippy	K562-TARDBP
0.65	eCLIP_Clippy	K562-TIA1
0.55	eCLIP_Clippy	K562-TRA2A
1	eCLIP_Clippy	K562-U2AF2
0.65	eCLIP_NarrowPeaks	HepG2-IGF2BP1
0.2	eCLIP_NarrowPeaks	HepG2-HNRNPA1
0.15	eCLIP_NarrowPeaks	K562-HNRNPK
0.6	eCLIP_NarrowPeaks	HepG2-FUS
0.05	eCLIP_NarrowPeaks	K562-PABPC4
0.35	eCLIP_NarrowPeaks	K562-IGF2BP1
0.45	eCLIP_NarrowPeaks	HepG2-SRSF1
0.75	eCLIP_NarrowPeaks	K562-FUS
0.7	eCLIP_NarrowPeaks	HepG2-TIA1
0	eCLIP_NarrowPeaks	K562-EIF4G2
0.6	eCLIP_NarrowPeaks	K562-PTBP1
0.65	eCLIP_NarrowPeaks	K562-PCBP1
0.55	eCLIP_NarrowPeaks	HepG2-PCBP1
0.5	eCLIP_NarrowPeaks	K562-HNRNPA1
0.75	eCLIP_NarrowPeaks	K562-EWSR1
0.85	eCLIP_NarrowPeaks	K562-U2AF2
0.1	eCLIP_NarrowPeaks	K562-SRSF7
0.4	eCLIP_NarrowPeaks	K562-RBFOX2
0.35	eCLIP_NarrowPeaks	K562-FXR1
0.8	eCLIP_NarrowPeaks	K562-KHDRBS1
0.8	eCLIP_NarrowPeaks	HepG2-KHSRP
0.75	eCLIP_NarrowPeaks	K562-TARDBP
0.6	eCLIP_NarrowPeaks	K562-MATR3
0.55	eCLIP_NarrowPeaks	HepG2-MATR3
0.9	eCLIP_NarrowPeaks	K562-KHSRP
0.2	eCLIP_NarrowPeaks	K562-FXR2
0.35	eCLIP_NarrowPeaks	K562-QKI
0	eCLIP_NarrowPeaks	K562-PUM1
0.55	eCLIP_NarrowPeaks	HepG2-FUBP3
0.7	eCLIP_NarrowPeaks	K562-HNRNPL
0.1	eCLIP_NarrowPeaks	K562-IGF2BP2
0.7	eCLIP_NarrowPeaks	K562-TIA1
0.05	eCLIP_NarrowPeaks	K562-RBM22
0.5	eCLIP_NarrowPeaks	HepG2-TAF15
0.85	eCLIP_NarrowPeaks	HepG2-U2AF2
0.15	eCLIP_NarrowPeaks	K562-FMR1
0.55	eCLIP_NarrowPeaks	HepG2-RBFOX2
0.65	eCLIP_NarrowPeaks	K562-SRSF1
0.6	eCLIP_NarrowPeaks	HepG2-TRA2A
0.25	eCLIP_NarrowPeaks	HepG2-HNRNPK
0.65	eCLIP_NarrowPeaks	HepG2-PTBP1
0	eCLIP_NarrowPeaks	HepG2-PABPN1
0.15	eCLIP_NarrowPeaks	HepG2-SFPQ
0.05	eCLIP_NarrowPeaks	HepG2-FXR2
0.35	eCLIP_NarrowPeaks	HepG2-SRSF9
0	eCLIP_NarrowPeaks	HepG2-IGF2BP3
0.5	eCLIP_NarrowPeaks	HepG2-RBM5
0	eCLIP_NarrowPeaks	HepG2-SRSF7
0.3	eCLIP_NarrowPeaks	HepG2-QKI
0.85	eCLIP_NarrowPeaks	HepG2-HNRNPL
0.8	eCLIP_NarrowPeaks	HepG2-PCBP2
0	eCLIP_NarrowPeaks	K562-HNRNPC
0.65	eCLIP_NarrowPeaks	K562-TRA2A
0.15	eCLIP_NarrowPeaks	HepG2-RBM22
0.6	eCLIP_NarrowPeaks	K562-TAF15
0.25	eCLIP_NarrowPeaks	K562-CPEB4
0	eCLIP_NarrowPeaks	HepG2-HNRNPC
0	PARCLIP	HNRNPC
0.65	PARCLIP	HUR
0.85	PARCLIP	ELAVL4
0	PARCLIP	EWSR1
0.3	PARCLIP	FUS
0.05	PARCLIP	FXR1
0	PARCLIP	FXR2
0.2	PARCLIP	HNRNPD
0.25	PARCLIP	IGF2BP1
0.5	PARCLIP	IGF2BP2
0.15	PARCLIP	IGF2BP3
0.1	PARCLIP	LIN28A
0.3	PARCLIP	MBNL1
0.3	PARCLIP	QKI
0.7	PARCLIP	RC3H1
0.1	PARCLIP	TAF15
0.25	PARCLIP	TARDBP
0.75	PARCLIP	TIA1
0.75	PARCLIP	ZFP36
0.8	iCLIP	TARDBP
0.9	iCLIP	TIA1
0.95	iCLIP	HNRNPC
0.4	iCLIP	HNRNPL

## Sheet: RecallAtDifferentClipThresholds
# Proportion of recovered top 20 in vitro k-mers in n-top k-mers in CLIP data for the same protein (Recall). Recall values are reported for top 20, 30, 40, 50, 75, 100 and 150 CLIP k-mers.
Recall	Method	Dataset	N Top k-mers in CLIP data
0.1	rawmCross	K562-EIF4G2	20
0.5	rawmCross	K562-EWSR1	20
0.05	rawmCross	K562-FMR1	20
0.35	rawmCross	HepG2-FUBP3	20
0.15	rawmCross	K562-FXR1	20
0.05	rawmCross	K562-FXR2	20
0.2	rawmCross	HepG2-HNRNPA1	20
0.3	rawmCross	K562-HNRNPA1	20
0.7	rawmCross	HepG2-HNRNPC	20
0.15	rawmCross	HepG2-HNRNPK	20
0	rawmCross	K562-HNRNPK	20
0.15	rawmCross	HepG2-IGF2BP1	20
0.2	rawmCross	K562-IGF2BP1	20
0	rawmCross	K562-IGF2BP2	20
0	rawmCross	HepG2-IGF2BP3	20
0.65	rawmCross	K562-KHDRBS1	20
0.55	rawmCross	K562-KHSRP	20
0.4	rawmCross	HepG2-PCBP2	20
0.4	rawmCross	K562-PTBP1	20
0.4	rawmCross	HepG2-PTBP1	20
0.3	rawmCross	HepG2-QKI	20
0.3	rawmCross	K562-QKI	20
0.1	rawmCross	HepG2-RBFOX2	20
0.15	rawmCross	K562-RBFOX2	20
0	rawmCross	K562-RBM22	20
0.05	rawmCross	HepG2-RBM22	20
0.2	rawmCross	HepG2-SFPQ	20
0.3	rawmCross	HepG2-SRSF1	20
0.45	rawmCross	K562-SRSF1	20
0.05	rawmCross	HepG2-SRSF7	20
0.05	rawmCross	K562-SRSF7	20
0.25	rawmCross	HepG2-SRSF9	20
0.4	rawmCross	HepG2-TAF15	20
0.3	rawmCross	K562-TAF15	20
0.55	rawmCross	K562-TARDBP	20
0.45	rawmCross	HepG2-TIA1	20
0.3	rawmCross	K562-TIA1	20
0.35	rawmCross	HepG2-TRA2A	20
0.25	rawmCross	K562-TRA2A	20
0.4	rawmCross	HepG2-U2AF2	20
0.4	rawmCross	K562-U2AF2	20
0.15	rawmCross	K562-EIF4G2	30
0.55	rawmCross	K562-EWSR1	30
0.1	rawmCross	K562-FMR1	30
0.4	rawmCross	HepG2-FUBP3	30
0.25	rawmCross	K562-FXR1	30
0.15	rawmCross	K562-FXR2	30
0.4	rawmCross	HepG2-HNRNPA1	30
0.5	rawmCross	K562-HNRNPA1	30
0.75	rawmCross	HepG2-HNRNPC	30
0.15	rawmCross	HepG2-HNRNPK	30
0.05	rawmCross	K562-HNRNPK	30
0.25	rawmCross	HepG2-IGF2BP1	30
0.35	rawmCross	K562-IGF2BP1	30
0	rawmCross	K562-IGF2BP2	30
0	rawmCross	HepG2-IGF2BP3	30
0.75	rawmCross	K562-KHDRBS1	30
0.7	rawmCross	K562-KHSRP	30
0.55	rawmCross	HepG2-PCBP2	30
0.45	rawmCross	K562-PTBP1	30
0.4	rawmCross	HepG2-PTBP1	30
0.3	rawmCross	HepG2-QKI	30
0.3	rawmCross	K562-QKI	30
0.15	rawmCross	HepG2-RBFOX2	30
0.3	rawmCross	K562-RBFOX2	30
0.05	rawmCross	K562-RBM22	30
0.1	rawmCross	HepG2-RBM22	30
0.2	rawmCross	HepG2-SFPQ	30
0.45	rawmCross	HepG2-SRSF1	30
0.55	rawmCross	K562-SRSF1	30
0.15	rawmCross	HepG2-SRSF7	30
0.15	rawmCross	K562-SRSF7	30
0.35	rawmCross	HepG2-SRSF9	30
0.5	rawmCross	HepG2-TAF15	30
0.4	rawmCross	K562-TAF15	30
0.75	rawmCross	K562-TARDBP	30
0.65	rawmCross	HepG2-TIA1	30
0.35	rawmCross	K562-TIA1	30
0.45	rawmCross	HepG2-TRA2A	30
0.4	rawmCross	K562-TRA2A	30
0.5	rawmCross	HepG2-U2AF2	30
0.4	rawmCross	K562-U2AF2	30
0.15	rawmCross	K562-EIF4G2	40
0.65	rawmCross	K562-EWSR1	40
0.15	rawmCross	K562-FMR1	40
0.5	rawmCross	HepG2-FUBP3	40
0.3	rawmCross	K562-FXR1	40
0.2	rawmCross	K562-FXR2	40
0.45	rawmCross	HepG2-HNRNPA1	40
0.6	rawmCross	K562-HNRNPA1	40
0.75	rawmCross	HepG2-HNRNPC	40
0.15	rawmCross	HepG2-HNRNPK	40
0.15	rawmCross	K562-HNRNPK	40
0.25	rawmCross	HepG2-IGF2BP1	40
0.35	rawmCross	K562-IGF2BP1	40
0	rawmCross	K562-IGF2BP2	40
0	rawmCross	HepG2-IGF2BP3	40
0.85	rawmCross	K562-KHDRBS1	40
0.8	rawmCross	K562-KHSRP	40
0.7	rawmCross	HepG2-PCBP2	40
0.45	rawmCross	K562-PTBP1	40
0.4	rawmCross	HepG2-PTBP1	40
0.4	rawmCross	HepG2-QKI	40
0.35	rawmCross	K562-QKI	40
0.15	rawmCross	HepG2-RBFOX2	40
0.3	rawmCross	K562-RBFOX2	40
0.05	rawmCross	K562-RBM22	40
0.1	rawmCross	HepG2-RBM22	40
0.25	rawmCross	HepG2-SFPQ	40
0.5	rawmCross	HepG2-SRSF1	40
0.55	rawmCross	K562-SRSF1	40
0.15	rawmCross	HepG2-SRSF7	40
0.2	rawmCross	K562-SRSF7	40
0.4	rawmCross	HepG2-SRSF9	40
0.55	rawmCross	HepG2-TAF15	40
0.5	rawmCross	K562-TAF15	40
0.75	rawmCross	K562-TARDBP	40
0.65	rawmCross	HepG2-TIA1	40
0.35	rawmCross	K562-TIA1	40
0.5	rawmCross	HepG2-TRA2A	40
0.45	rawmCross	K562-TRA2A	40
0.55	rawmCross	HepG2-U2AF2	40
0.5	rawmCross	K562-U2AF2	40
0.25	rawmCross	K562-EIF4G2	50
0.7	rawmCross	K562-EWSR1	50
0.2	rawmCross	K562-FMR1	50
0.65	rawmCross	HepG2-FUBP3	50
0.35	rawmCross	K562-FXR1	50
0.25	rawmCross	K562-FXR2	50
0.5	rawmCross	HepG2-HNRNPA1	50
0.7	rawmCross	K562-HNRNPA1	50
0.75	rawmCross	HepG2-HNRNPC	50
0.25	rawmCross	HepG2-HNRNPK	50
0.15	rawmCross	K562-HNRNPK	50
0.3	rawmCross	HepG2-IGF2BP1	50
0.4	rawmCross	K562-IGF2BP1	50
0.05	rawmCross	K562-IGF2BP2	50
0	rawmCross	HepG2-IGF2BP3	50
1	rawmCross	K562-KHDRBS1	50
0.9	rawmCross	K562-KHSRP	50
0.75	rawmCross	HepG2-PCBP2	50
0.5	rawmCross	K562-PTBP1	50
0.5	rawmCross	HepG2-PTBP1	50
0.4	rawmCross	HepG2-QKI	50
0.5	rawmCross	K562-QKI	50
0.2	rawmCross	HepG2-RBFOX2	50
0.35	rawmCross	K562-RBFOX2	50
0.05	rawmCross	K562-RBM22	50
0.1	rawmCross	HepG2-RBM22	50
0.3	rawmCross	HepG2-SFPQ	50
0.55	rawmCross	HepG2-SRSF1	50
0.6	rawmCross	K562-SRSF1	50
0.25	rawmCross	HepG2-SRSF7	50
0.2	rawmCross	K562-SRSF7	50
0.45	rawmCross	HepG2-SRSF9	50
0.65	rawmCross	HepG2-TAF15	50
0.65	rawmCross	K562-TAF15	50
0.8	rawmCross	K562-TARDBP	50
0.65	rawmCross	HepG2-TIA1	50
0.35	rawmCross	K562-TIA1	50
0.6	rawmCross	HepG2-TRA2A	50
0.5	rawmCross	K562-TRA2A	50
0.6	rawmCross	HepG2-U2AF2	50
0.55	rawmCross	K562-U2AF2	50
0.4	rawmCross	K562-EIF4G2	75
0.95	rawmCross	K562-EWSR1	75
0.25	rawmCross	K562-FMR1	75
0.8	rawmCross	HepG2-FUBP3	75
0.35	rawmCross	K562-FXR1	75
0.3	rawmCross	K562-FXR2	75
0.7	rawmCross	HepG2-HNRNPA1	75
0.8	rawmCross	K562-HNRNPA1	75
0.8	rawmCross	HepG2-HNRNPC	75
0.5	rawmCross	HepG2-HNRNPK	75
0.2	rawmCross	K562-HNRNPK	75
0.35	rawmCross	HepG2-IGF2BP1	75
0.5	rawmCross	K562-IGF2BP1	75
0.15	rawmCross	K562-IGF2BP2	75
0	rawmCross	HepG2-IGF2BP3	75
1	rawmCross	K562-KHDRBS1	75
0.95	rawmCross	K562-KHSRP	75
0.95	rawmCross	HepG2-PCBP2	75
0.65	rawmCross	K562-PTBP1	75
0.55	rawmCross	HepG2-PTBP1	75
0.5	rawmCross	HepG2-QKI	75
0.6	rawmCross	K562-QKI	75
0.3	rawmCross	HepG2-RBFOX2	75
0.35	rawmCross	K562-RBFOX2	75
0.05	rawmCross	K562-RBM22	75
0.1	rawmCross	HepG2-RBM22	75
0.35	rawmCross	HepG2-SFPQ	75
0.6	rawmCross	HepG2-SRSF1	75
0.75	rawmCross	K562-SRSF1	75
0.45	rawmCross	HepG2-SRSF7	75
0.3	rawmCross	K562-SRSF7	75
0.5	rawmCross	HepG2-SRSF9	75
0.8	rawmCross	HepG2-TAF15	75
0.75	rawmCross	K562-TAF15	75
0.9	rawmCross	K562-TARDBP	75
0.65	rawmCross	HepG2-TIA1	75
0.35	rawmCross	K562-TIA1	75
0.7	rawmCross	HepG2-TRA2A	75
0.6	rawmCross	K562-TRA2A	75
0.65	rawmCross	HepG2-U2AF2	75
0.6	rawmCross	K562-U2AF2	75
0.5	rawmCross	K562-EIF4G2	100
0.95	rawmCross	K562-EWSR1	100
0.25	rawmCross	K562-FMR1	100
0.95	rawmCross	HepG2-FUBP3	100
0.35	rawmCross	K562-FXR1	100
0.4	rawmCross	K562-FXR2	100
0.75	rawmCross	HepG2-HNRNPA1	100
0.85	rawmCross	K562-HNRNPA1	100
0.8	rawmCross	HepG2-HNRNPC	100
0.6	rawmCross	HepG2-HNRNPK	100
0.35	rawmCross	K562-HNRNPK	100
0.35	rawmCross	HepG2-IGF2BP1	100
0.55	rawmCross	K562-IGF2BP1	100
0.15	rawmCross	K562-IGF2BP2	100
0.05	rawmCross	HepG2-IGF2BP3	100
1	rawmCross	K562-KHDRBS1	100
0.95	rawmCross	K562-KHSRP	100
0.95	rawmCross	HepG2-PCBP2	100
0.7	rawmCross	K562-PTBP1	100
0.6	rawmCross	HepG2-PTBP1	100
0.6	rawmCross	HepG2-QKI	100
0.65	rawmCross	K562-QKI	100
0.45	rawmCross	HepG2-RBFOX2	100
0.5	rawmCross	K562-RBFOX2	100
0.1	rawmCross	K562-RBM22	100
0.1	rawmCross	HepG2-RBM22	100
0.35	rawmCross	HepG2-SFPQ	100
0.65	rawmCross	HepG2-SRSF1	100
0.8	rawmCross	K562-SRSF1	100
0.55	rawmCross	HepG2-SRSF7	100
0.45	rawmCross	K562-SRSF7	100
0.6	rawmCross	HepG2-SRSF9	100
0.9	rawmCross	HepG2-TAF15	100
0.8	rawmCross	K562-TAF15	100
0.9	rawmCross	K562-TARDBP	100
0.7	rawmCross	HepG2-TIA1	100
0.4	rawmCross	K562-TIA1	100
0.75	rawmCross	HepG2-TRA2A	100
0.75	rawmCross	K562-TRA2A	100
0.7	rawmCross	HepG2-U2AF2	100
0.65	rawmCross	K562-U2AF2	100
0.75	rawmCross	K562-EIF4G2	150
0.95	rawmCross	K562-EWSR1	150
0.35	rawmCross	K562-FMR1	150
1	rawmCross	HepG2-FUBP3	150
0.55	rawmCross	K562-FXR1	150
0.5	rawmCross	K562-FXR2	150
0.85	rawmCross	HepG2-HNRNPA1	150
1	rawmCross	K562-HNRNPA1	150
0.9	rawmCross	HepG2-HNRNPC	150
0.7	rawmCross	HepG2-HNRNPK	150
0.55	rawmCross	K562-HNRNPK	150
0.35	rawmCross	HepG2-IGF2BP1	150
0.6	rawmCross	K562-IGF2BP1	150
0.25	rawmCross	K562-IGF2BP2	150
0.05	rawmCross	HepG2-IGF2BP3	150
1	rawmCross	K562-KHDRBS1	150
1	rawmCross	K562-KHSRP	150
0.95	rawmCross	HepG2-PCBP2	150
0.85	rawmCross	K562-PTBP1	150
0.65	rawmCross	HepG2-PTBP1	150
0.85	rawmCross	HepG2-QKI	150
0.95	rawmCross	K562-QKI	150
0.65	rawmCross	HepG2-RBFOX2	150
0.65	rawmCross	K562-RBFOX2	150
0.2	rawmCross	K562-RBM22	150
0.2	rawmCross	HepG2-RBM22	150
0.45	rawmCross	HepG2-SFPQ	150
0.75	rawmCross	HepG2-SRSF1	150
0.85	rawmCross	K562-SRSF1	150
0.65	rawmCross	HepG2-SRSF7	150
0.45	rawmCross	K562-SRSF7	150
0.65	rawmCross	HepG2-SRSF9	150
0.95	rawmCross	HepG2-TAF15	150
0.85	rawmCross	K562-TAF15	150
0.9	rawmCross	K562-TARDBP	150
0.75	rawmCross	HepG2-TIA1	150
0.4	rawmCross	K562-TIA1	150
0.8	rawmCross	HepG2-TRA2A	150
0.75	rawmCross	K562-TRA2A	150
0.75	rawmCross	HepG2-U2AF2	150
0.65	rawmCross	K562-U2AF2	150
0	normmCross	K562-EIF4G2	20
0.4	normmCross	K562-EWSR1	20
0.05	normmCross	K562-FMR1	20
0.2	normmCross	HepG2-FUBP3	20
0.2	normmCross	K562-FXR1	20
0	normmCross	K562-FXR2	20
0.45	normmCross	HepG2-HNRNPA1	20
0.55	normmCross	K562-HNRNPA1	20
0.6	normmCross	HepG2-HNRNPC	20
0.05	normmCross	HepG2-HNRNPK	20
0	normmCross	K562-HNRNPK	20
0.1	normmCross	HepG2-IGF2BP1	20
0.35	normmCross	K562-IGF2BP1	20
0.1	normmCross	K562-IGF2BP2	20
0	normmCross	HepG2-IGF2BP3	20
0.65	normmCross	K562-KHDRBS1	20
0.45	normmCross	K562-KHSRP	20
0.5	normmCross	HepG2-PCBP2	20
0.25	normmCross	K562-PTBP1	20
0.25	normmCross	HepG2-PTBP1	20
0.3	normmCross	HepG2-QKI	20
0.3	normmCross	K562-QKI	20
0.2	normmCross	HepG2-RBFOX2	20
0.5	normmCross	K562-RBFOX2	20
0	normmCross	K562-RBM22	20
0.1	normmCross	HepG2-RBM22	20
0.25	normmCross	HepG2-SFPQ	20
0.25	normmCross	HepG2-SRSF1	20
0.25	normmCross	K562-SRSF1	20
0.1	normmCross	HepG2-SRSF7	20
0.2	normmCross	K562-SRSF7	20
0.2	normmCross	HepG2-SRSF9	20
0.2	normmCross	HepG2-TAF15	20
0.05	normmCross	K562-TAF15	20
0.6	normmCross	K562-TARDBP	20
0.6	normmCross	HepG2-TIA1	20
0.25	normmCross	K562-TIA1	20
0.45	normmCross	HepG2-TRA2A	20
0.55	normmCross	K562-TRA2A	20
0.35	normmCross	HepG2-U2AF2	20
0.35	normmCross	K562-U2AF2	20
0	normmCross	K562-EIF4G2	30
0.5	normmCross	K562-EWSR1	30
0.05	normmCross	K562-FMR1	30
0.4	normmCross	HepG2-FUBP3	30
0.2	normmCross	K562-FXR1	30
0.1	normmCross	K562-FXR2	30
0.6	normmCross	HepG2-HNRNPA1	30
0.65	normmCross	K562-HNRNPA1	30
0.7	normmCross	HepG2-HNRNPC	30
0.15	normmCross	HepG2-HNRNPK	30
0	normmCross	K562-HNRNPK	30
0.15	normmCross	HepG2-IGF2BP1	30
0.4	normmCross	K562-IGF2BP1	30
0.1	normmCross	K562-IGF2BP2	30
0	normmCross	HepG2-IGF2BP3	30
0.7	normmCross	K562-KHDRBS1	30
0.55	normmCross	K562-KHSRP	30
0.7	normmCross	HepG2-PCBP2	30
0.4	normmCross	K562-PTBP1	30
0.3	normmCross	HepG2-PTBP1	30
0.3	normmCross	HepG2-QKI	30
0.3	normmCross	K562-QKI	30
0.4	normmCross	HepG2-RBFOX2	30
0.6	normmCross	K562-RBFOX2	30
0.15	normmCross	K562-RBM22	30
0.1	normmCross	HepG2-RBM22	30
0.25	normmCross	HepG2-SFPQ	30
0.35	normmCross	HepG2-SRSF1	30
0.5	normmCross	K562-SRSF1	30
0.15	normmCross	HepG2-SRSF7	30
0.25	normmCross	K562-SRSF7	30
0.25	normmCross	HepG2-SRSF9	30
0.3	normmCross	HepG2-TAF15	30
0.15	normmCross	K562-TAF15	30
0.7	normmCross	K562-TARDBP	30
0.65	normmCross	HepG2-TIA1	30
0.3	normmCross	K562-TIA1	30
0.65	normmCross	HepG2-TRA2A	30
0.6	normmCross	K562-TRA2A	30
0.4	normmCross	HepG2-U2AF2	30
0.4	normmCross	K562-U2AF2	30
0.05	normmCross	K562-EIF4G2	40
0.6	normmCross	K562-EWSR1	40
0.05	normmCross	K562-FMR1	40
0.6	normmCross	HepG2-FUBP3	40
0.25	normmCross	K562-FXR1	40
0.15	normmCross	K562-FXR2	40
0.65	normmCross	HepG2-HNRNPA1	40
0.7	normmCross	K562-HNRNPA1	40
0.7	normmCross	HepG2-HNRNPC	40
0.2	normmCross	HepG2-HNRNPK	40
0.1	normmCross	K562-HNRNPK	40
0.25	normmCross	HepG2-IGF2BP1	40
0.5	normmCross	K562-IGF2BP1	40
0.1	normmCross	K562-IGF2BP2	40
0	normmCross	HepG2-IGF2BP3	40
0.9	normmCross	K562-KHDRBS1	40
0.75	normmCross	K562-KHSRP	40
0.75	normmCross	HepG2-PCBP2	40
0.5	normmCross	K562-PTBP1	40
0.45	normmCross	HepG2-PTBP1	40
0.3	normmCross	HepG2-QKI	40
0.3	normmCross	K562-QKI	40
0.45	normmCross	HepG2-RBFOX2	40
0.65	normmCross	K562-RBFOX2	40
0.15	normmCross	K562-RBM22	40
0.1	normmCross	HepG2-RBM22	40
0.25	normmCross	HepG2-SFPQ	40
0.55	normmCross	HepG2-SRSF1	40
0.65	normmCross	K562-SRSF1	40
0.2	normmCross	HepG2-SRSF7	40
0.25	normmCross	K562-SRSF7	40
0.25	normmCross	HepG2-SRSF9	40
0.3	normmCross	HepG2-TAF15	40
0.2	normmCross	K562-TAF15	40
0.8	normmCross	K562-TARDBP	40
0.65	normmCross	HepG2-TIA1	40
0.3	normmCross	K562-TIA1	40
0.7	normmCross	HepG2-TRA2A	40
0.7	normmCross	K562-TRA2A	40
0.45	normmCross	HepG2-U2AF2	40
0.4	normmCross	K562-U2AF2	40
0.1	normmCross	K562-EIF4G2	50
0.65	normmCross	K562-EWSR1	50
0.05	normmCross	K562-FMR1	50
0.85	normmCross	HepG2-FUBP3	50
0.35	normmCross	K562-FXR1	50
0.15	normmCross	K562-FXR2	50
0.7	normmCross	HepG2-HNRNPA1	50
0.85	normmCross	K562-HNRNPA1	50
0.8	normmCross	HepG2-HNRNPC	50
0.3	normmCross	HepG2-HNRNPK	50
0.15	normmCross	K562-HNRNPK	50
0.4	normmCross	HepG2-IGF2BP1	50
0.55	normmCross	K562-IGF2BP1	50
0.1	normmCross	K562-IGF2BP2	50
0	normmCross	HepG2-IGF2BP3	50
0.95	normmCross	K562-KHDRBS1	50
0.85	normmCross	K562-KHSRP	50
0.8	normmCross	HepG2-PCBP2	50
0.6	normmCross	K562-PTBP1	50
0.55	normmCross	HepG2-PTBP1	50
0.35	normmCross	HepG2-QKI	50
0.35	normmCross	K562-QKI	50
0.5	normmCross	HepG2-RBFOX2	50
0.65	normmCross	K562-RBFOX2	50
0.15	normmCross	K562-RBM22	50
0.1	normmCross	HepG2-RBM22	50
0.35	normmCross	HepG2-SFPQ	50
0.55	normmCross	HepG2-SRSF1	50
0.7	normmCross	K562-SRSF1	50
0.3	normmCross	HepG2-SRSF7	50
0.3	normmCross	K562-SRSF7	50
0.3	normmCross	HepG2-SRSF9	50
0.4	normmCross	HepG2-TAF15	50
0.2	normmCross	K562-TAF15	50
0.85	normmCross	K562-TARDBP	50
0.7	normmCross	HepG2-TIA1	50
0.3	normmCross	K562-TIA1	50
0.75	normmCross	HepG2-TRA2A	50
0.7	normmCross	K562-TRA2A	50
0.55	normmCross	HepG2-U2AF2	50
0.45	normmCross	K562-U2AF2	50
0.25	normmCross	K562-EIF4G2	75
0.65	normmCross	K562-EWSR1	75
0.15	normmCross	K562-FMR1	75
0.95	normmCross	HepG2-FUBP3	75
0.35	normmCross	K562-FXR1	75
0.15	normmCross	K562-FXR2	75
0.7	normmCross	HepG2-HNRNPA1	75
0.95	normmCross	K562-HNRNPA1	75
0.8	normmCross	HepG2-HNRNPC	75
0.45	normmCross	HepG2-HNRNPK	75
0.2	normmCross	K562-HNRNPK	75
0.6	normmCross	HepG2-IGF2BP1	75
0.6	normmCross	K562-IGF2BP1	75
0.15	normmCross	K562-IGF2BP2	75
0.05	normmCross	HepG2-IGF2BP3	75
1	normmCross	K562-KHDRBS1	75
0.9	normmCross	K562-KHSRP	75
0.95	normmCross	HepG2-PCBP2	75
0.6	normmCross	K562-PTBP1	75
0.65	normmCross	HepG2-PTBP1	75
0.4	normmCross	HepG2-QKI	75
0.4	normmCross	K562-QKI	75
0.65	normmCross	HepG2-RBFOX2	75
0.7	normmCross	K562-RBFOX2	75
0.2	normmCross	K562-RBM22	75
0.1	normmCross	HepG2-RBM22	75
0.4	normmCross	HepG2-SFPQ	75
0.6	normmCross	HepG2-SRSF1	75
0.7	normmCross	K562-SRSF1	75
0.3	normmCross	HepG2-SRSF7	75
0.3	normmCross	K562-SRSF7	75
0.5	normmCross	HepG2-SRSF9	75
0.65	normmCross	HepG2-TAF15	75
0.25	normmCross	K562-TAF15	75
0.9	normmCross	K562-TARDBP	75
0.75	normmCross	HepG2-TIA1	75
0.4	normmCross	K562-TIA1	75
0.8	normmCross	HepG2-TRA2A	75
0.8	normmCross	K562-TRA2A	75
0.6	normmCross	HepG2-U2AF2	75
0.55	normmCross	K562-U2AF2	75
0.25	normmCross	K562-EIF4G2	100
0.65	normmCross	K562-EWSR1	100
0.2	normmCross	K562-FMR1	100
1	normmCross	HepG2-FUBP3	100
0.4	normmCross	K562-FXR1	100
0.25	normmCross	K562-FXR2	100
0.8	normmCross	HepG2-HNRNPA1	100
1	normmCross	K562-HNRNPA1	100
0.9	normmCross	HepG2-HNRNPC	100
0.6	normmCross	HepG2-HNRNPK	100
0.35	normmCross	K562-HNRNPK	100
0.6	normmCross	HepG2-IGF2BP1	100
0.75	normmCross	K562-IGF2BP1	100
0.2	normmCross	K562-IGF2BP2	100
0.05	normmCross	HepG2-IGF2BP3	100
1	normmCross	K562-KHDRBS1	100
0.95	normmCross	K562-KHSRP	100
0.95	normmCross	HepG2-PCBP2	100
0.85	normmCross	K562-PTBP1	100
0.7	normmCross	HepG2-PTBP1	100
0.5	normmCross	HepG2-QKI	100
0.45	normmCross	K562-QKI	100
0.7	normmCross	HepG2-RBFOX2	100
0.8	normmCross	K562-RBFOX2	100
0.25	normmCross	K562-RBM22	100
0.1	normmCross	HepG2-RBM22	100
0.45	normmCross	HepG2-SFPQ	100
0.65	normmCross	HepG2-SRSF1	100
0.7	normmCross	K562-SRSF1	100
0.45	normmCross	HepG2-SRSF7	100
0.35	normmCross	K562-SRSF7	100
0.55	normmCross	HepG2-SRSF9	100
0.75	normmCross	HepG2-TAF15	100
0.3	normmCross	K562-TAF15	100
0.9	normmCross	K562-TARDBP	100
0.85	normmCross	HepG2-TIA1	100
0.4	normmCross	K562-TIA1	100
0.9	normmCross	HepG2-TRA2A	100
0.8	normmCross	K562-TRA2A	100
0.65	normmCross	HepG2-U2AF2	100
0.6	normmCross	K562-U2AF2	100
0.3	normmCross	K562-EIF4G2	150
0.75	normmCross	K562-EWSR1	150
0.3	normmCross	K562-FMR1	150
1	normmCross	HepG2-FUBP3	150
0.5	normmCross	K562-FXR1	150
0.35	normmCross	K562-FXR2	150
1	normmCross	HepG2-HNRNPA1	150
1	normmCross	K562-HNRNPA1	150
0.95	normmCross	HepG2-HNRNPC	150
0.7	normmCross	HepG2-HNRNPK	150
0.5	normmCross	K562-HNRNPK	150
0.7	normmCross	HepG2-IGF2BP1	150
0.85	normmCross	K562-IGF2BP1	150
0.35	normmCross	K562-IGF2BP2	150
0.05	normmCross	HepG2-IGF2BP3	150
1	normmCross	K562-KHDRBS1	150
0.95	normmCross	K562-KHSRP	150
0.95	normmCross	HepG2-PCBP2	150
0.9	normmCross	K562-PTBP1	150
0.85	normmCross	HepG2-PTBP1	150
0.7	normmCross	HepG2-QKI	150
0.65	normmCross	K562-QKI	150
0.7	normmCross	HepG2-RBFOX2	150
0.9	normmCross	K562-RBFOX2	150
0.3	normmCross	K562-RBM22	150
0.1	normmCross	HepG2-RBM22	150
0.45	normmCross	HepG2-SFPQ	150
0.7	normmCross	HepG2-SRSF1	150
0.75	normmCross	K562-SRSF1	150
0.5	normmCross	HepG2-SRSF7	150
0.4	normmCross	K562-SRSF7	150
0.6	normmCross	HepG2-SRSF9	150
0.9	normmCross	HepG2-TAF15	150
0.45	normmCross	K562-TAF15	150
0.95	normmCross	K562-TARDBP	150
1	normmCross	HepG2-TIA1	150
0.6	normmCross	K562-TIA1	150
0.95	normmCross	HepG2-TRA2A	150
0.8	normmCross	K562-TRA2A	150
0.95	normmCross	HepG2-U2AF2	150
0.7	normmCross	K562-U2AF2	150
0.35	eCLIP_Clippy	HepG2-FUBP3	20
0.55	eCLIP_Clippy	HepG2-FUS	20
0	eCLIP_Clippy	HepG2-FXR2	20
0.7	eCLIP_Clippy	HepG2-HNRNPC	20
0.15	eCLIP_Clippy	HepG2-HNRNPK	20
0.55	eCLIP_Clippy	HepG2-HNRNPL	20
0.25	eCLIP_Clippy	HepG2-HNRNPA1	20
0	eCLIP_Clippy	HepG2-IGF2BP1	20
0.35	eCLIP_Clippy	HepG2-KHSRP	20
0.25	eCLIP_Clippy	HepG2-MATR3	20
0	eCLIP_Clippy	HepG2-IGF2BP3	20
0	eCLIP_Clippy	HepG2-PABPN1	20
0.3	eCLIP_Clippy	HepG2-PCBP1	20
0.5	eCLIP_Clippy	HepG2-PCBP2	20
0.45	eCLIP_Clippy	HepG2-PTBP1	20
0.35	eCLIP_Clippy	HepG2-QKI	20
0.15	eCLIP_Clippy	HepG2-RBFOX2	20
0.1	eCLIP_Clippy	HepG2-RBM22	20
0.4	eCLIP_Clippy	HepG2-RBM5	20
0.15	eCLIP_Clippy	HepG2-SFPQ	20
0.25	eCLIP_Clippy	HepG2-SRSF1	20
0.05	eCLIP_Clippy	HepG2-SRSF7	20
0.25	eCLIP_Clippy	HepG2-SRSF9	20
0.7	eCLIP_Clippy	HepG2-TIA1	20
0.35	eCLIP_Clippy	HepG2-TRA2A	20
0.4	eCLIP_Clippy	HepG2-TAF15	20
0.65	eCLIP_Clippy	HepG2-U2AF2	20
0.5	eCLIP_Clippy	K562-CPEB4	20
0	eCLIP_Clippy	K562-EIF4G2	20
0.55	eCLIP_Clippy	K562-EWSR1	20
0	eCLIP_Clippy	K562-FMR1	20
0.6	eCLIP_Clippy	K562-FUS	20
0.05	eCLIP_Clippy	K562-FXR1	20
0.05	eCLIP_Clippy	K562-FXR2	20
0.35	eCLIP_Clippy	K562-HNRNPA1	20
0.75	eCLIP_Clippy	K562-HNRNPC	20
0.1	eCLIP_Clippy	K562-HNRNPK	20
0.6	eCLIP_Clippy	K562-HNRNPL	20
0	eCLIP_Clippy	K562-IGF2BP1	20
0	eCLIP_Clippy	K562-IGF2BP2	20
0.45	eCLIP_Clippy	K562-KHDRBS1	20
0.45	eCLIP_Clippy	K562-KHSRP	20
0.25	eCLIP_Clippy	K562-MATR3	20
0.05	eCLIP_Clippy	K562-PABPC4	20
0.4	eCLIP_Clippy	K562-PCBP1	20
0.45	eCLIP_Clippy	K562-PTBP1	20
0	eCLIP_Clippy	K562-PUM1	20
0.3	eCLIP_Clippy	K562-QKI	20
0.15	eCLIP_Clippy	K562-RBFOX2	20
0.05	eCLIP_Clippy	K562-RBM22	20
0.25	eCLIP_Clippy	K562-SRSF1	20
0.05	eCLIP_Clippy	K562-SRSF7	20
0.4	eCLIP_Clippy	K562-TAF15	20
0.55	eCLIP_Clippy	K562-TARDBP	20
0.6	eCLIP_Clippy	K562-TIA1	20
0.35	eCLIP_Clippy	K562-TRA2A	20
0.7	eCLIP_Clippy	K562-U2AF2	20
0.45	eCLIP_Clippy	HepG2-FUBP3	30
0.6	eCLIP_Clippy	HepG2-FUS	30
0	eCLIP_Clippy	HepG2-FXR2	30
0.9	eCLIP_Clippy	HepG2-HNRNPC	30
0.2	eCLIP_Clippy	HepG2-HNRNPK	30
0.65	eCLIP_Clippy	HepG2-HNRNPL	30
0.3	eCLIP_Clippy	HepG2-HNRNPA1	30
0	eCLIP_Clippy	HepG2-IGF2BP1	30
0.6	eCLIP_Clippy	HepG2-KHSRP	30
0.25	eCLIP_Clippy	HepG2-MATR3	30
0	eCLIP_Clippy	HepG2-IGF2BP3	30
0	eCLIP_Clippy	HepG2-PABPN1	30
0.55	eCLIP_Clippy	HepG2-PCBP1	30
0.6	eCLIP_Clippy	HepG2-PCBP2	30
0.45	eCLIP_Clippy	HepG2-PTBP1	30
0.4	eCLIP_Clippy	HepG2-QKI	30
0.25	eCLIP_Clippy	HepG2-RBFOX2	30
0.1	eCLIP_Clippy	HepG2-RBM22	30
0.5	eCLIP_Clippy	HepG2-RBM5	30
0.15	eCLIP_Clippy	HepG2-SFPQ	30
0.25	eCLIP_Clippy	HepG2-SRSF1	30
0.2	eCLIP_Clippy	HepG2-SRSF7	30
0.3	eCLIP_Clippy	HepG2-SRSF9	30
0.75	eCLIP_Clippy	HepG2-TIA1	30
0.45	eCLIP_Clippy	HepG2-TRA2A	30
0.4	eCLIP_Clippy	HepG2-TAF15	30
0.85	eCLIP_Clippy	HepG2-U2AF2	30
0.6	eCLIP_Clippy	K562-CPEB4	30
0	eCLIP_Clippy	K562-EIF4G2	30
0.7	eCLIP_Clippy	K562-EWSR1	30
0	eCLIP_Clippy	K562-FMR1	30
0.6	eCLIP_Clippy	K562-FUS	30
0.1	eCLIP_Clippy	K562-FXR1	30
0.05	eCLIP_Clippy	K562-FXR2	30
0.4	eCLIP_Clippy	K562-HNRNPA1	30
0.95	eCLIP_Clippy	K562-HNRNPC	30
0.15	eCLIP_Clippy	K562-HNRNPK	30
0.6	eCLIP_Clippy	K562-HNRNPL	30
0	eCLIP_Clippy	K562-IGF2BP1	30
0	eCLIP_Clippy	K562-IGF2BP2	30
0.6	eCLIP_Clippy	K562-KHDRBS1	30
0.75	eCLIP_Clippy	K562-KHSRP	30
0.3	eCLIP_Clippy	K562-MATR3	30
0.1	eCLIP_Clippy	K562-PABPC4	30
0.55	eCLIP_Clippy	K562-PCBP1	30
0.45	eCLIP_Clippy	K562-PTBP1	30
0	eCLIP_Clippy	K562-PUM1	30
0.3	eCLIP_Clippy	K562-QKI	30
0.25	eCLIP_Clippy	K562-RBFOX2	30
0.05	eCLIP_Clippy	K562-RBM22	30
0.3	eCLIP_Clippy	K562-SRSF1	30
0.25	eCLIP_Clippy	K562-SRSF7	30
0.4	eCLIP_Clippy	K562-TAF15	30
0.7	eCLIP_Clippy	K562-TARDBP	30
0.65	eCLIP_Clippy	K562-TIA1	30
0.4	eCLIP_Clippy	K562-TRA2A	30
0.9	eCLIP_Clippy	K562-U2AF2	30
0.5	eCLIP_Clippy	HepG2-FUBP3	40
0.6	eCLIP_Clippy	HepG2-FUS	40
0	eCLIP_Clippy	HepG2-FXR2	40
0.9	eCLIP_Clippy	HepG2-HNRNPC	40
0.3	eCLIP_Clippy	HepG2-HNRNPK	40
0.65	eCLIP_Clippy	HepG2-HNRNPL	40
0.45	eCLIP_Clippy	HepG2-HNRNPA1	40
0.05	eCLIP_Clippy	HepG2-IGF2BP1	40
0.85	eCLIP_Clippy	HepG2-KHSRP	40
0.35	eCLIP_Clippy	HepG2-MATR3	40
0	eCLIP_Clippy	HepG2-IGF2BP3	40
0	eCLIP_Clippy	HepG2-PABPN1	40
0.6	eCLIP_Clippy	HepG2-PCBP1	40
0.8	eCLIP_Clippy	HepG2-PCBP2	40
0.6	eCLIP_Clippy	HepG2-PTBP1	40
0.5	eCLIP_Clippy	HepG2-QKI	40
0.3	eCLIP_Clippy	HepG2-RBFOX2	40
0.1	eCLIP_Clippy	HepG2-RBM22	40
0.55	eCLIP_Clippy	HepG2-RBM5	40
0.15	eCLIP_Clippy	HepG2-SFPQ	40
0.25	eCLIP_Clippy	HepG2-SRSF1	40
0.3	eCLIP_Clippy	HepG2-SRSF7	40
0.3	eCLIP_Clippy	HepG2-SRSF9	40
0.85	eCLIP_Clippy	HepG2-TIA1	40
0.5	eCLIP_Clippy	HepG2-TRA2A	40
0.5	eCLIP_Clippy	HepG2-TAF15	40
0.95	eCLIP_Clippy	HepG2-U2AF2	40
0.6	eCLIP_Clippy	K562-CPEB4	40
0.05	eCLIP_Clippy	K562-EIF4G2	40
0.75	eCLIP_Clippy	K562-EWSR1	40
0	eCLIP_Clippy	K562-FMR1	40
0.7	eCLIP_Clippy	K562-FUS	40
0.1	eCLIP_Clippy	K562-FXR1	40
0.05	eCLIP_Clippy	K562-FXR2	40
0.45	eCLIP_Clippy	K562-HNRNPA1	40
0.95	eCLIP_Clippy	K562-HNRNPC	40
0.2	eCLIP_Clippy	K562-HNRNPK	40
0.7	eCLIP_Clippy	K562-HNRNPL	40
0	eCLIP_Clippy	K562-IGF2BP1	40
0	eCLIP_Clippy	K562-IGF2BP2	40
0.7	eCLIP_Clippy	K562-KHDRBS1	40
0.8	eCLIP_Clippy	K562-KHSRP	40
0.45	eCLIP_Clippy	K562-MATR3	40
0.15	eCLIP_Clippy	K562-PABPC4	40
0.6	eCLIP_Clippy	K562-PCBP1	40
0.5	eCLIP_Clippy	K562-PTBP1	40
0	eCLIP_Clippy	K562-PUM1	40
0.4	eCLIP_Clippy	K562-QKI	40
0.3	eCLIP_Clippy	K562-RBFOX2	40
0.05	eCLIP_Clippy	K562-RBM22	40
0.4	eCLIP_Clippy	K562-SRSF1	40
0.3	eCLIP_Clippy	K562-SRSF7	40
0.5	eCLIP_Clippy	K562-TAF15	40
0.7	eCLIP_Clippy	K562-TARDBP	40
0.65	eCLIP_Clippy	K562-TIA1	40
0.45	eCLIP_Clippy	K562-TRA2A	40
0.95	eCLIP_Clippy	K562-U2AF2	40
0.7	eCLIP_Clippy	HepG2-FUBP3	50
0.7	eCLIP_Clippy	HepG2-FUS	50
0	eCLIP_Clippy	HepG2-FXR2	50
0.95	eCLIP_Clippy	HepG2-HNRNPC	50
0.35	eCLIP_Clippy	HepG2-HNRNPK	50
0.65	eCLIP_Clippy	HepG2-HNRNPL	50
0.45	eCLIP_Clippy	HepG2-HNRNPA1	50
0.05	eCLIP_Clippy	HepG2-IGF2BP1	50
0.85	eCLIP_Clippy	HepG2-KHSRP	50
0.55	eCLIP_Clippy	HepG2-MATR3	50
0	eCLIP_Clippy	HepG2-IGF2BP3	50
0	eCLIP_Clippy	HepG2-PABPN1	50
0.75	eCLIP_Clippy	HepG2-PCBP1	50
0.85	eCLIP_Clippy	HepG2-PCBP2	50
0.75	eCLIP_Clippy	HepG2-PTBP1	50
0.5	eCLIP_Clippy	HepG2-QKI	50
0.4	eCLIP_Clippy	HepG2-RBFOX2	50
0.1	eCLIP_Clippy	HepG2-RBM22	50
0.6	eCLIP_Clippy	HepG2-RBM5	50
0.15	eCLIP_Clippy	HepG2-SFPQ	50
0.35	eCLIP_Clippy	HepG2-SRSF1	50
0.4	eCLIP_Clippy	HepG2-SRSF7	50
0.3	eCLIP_Clippy	HepG2-SRSF9	50
0.9	eCLIP_Clippy	HepG2-TIA1	50
0.55	eCLIP_Clippy	HepG2-TRA2A	50
0.6	eCLIP_Clippy	HepG2-TAF15	50
1	eCLIP_Clippy	HepG2-U2AF2	50
0.6	eCLIP_Clippy	K562-CPEB4	50
0.05	eCLIP_Clippy	K562-EIF4G2	50
0.75	eCLIP_Clippy	K562-EWSR1	50
0	eCLIP_Clippy	K562-FMR1	50
0.7	eCLIP_Clippy	K562-FUS	50
0.15	eCLIP_Clippy	K562-FXR1	50
0.1	eCLIP_Clippy	K562-FXR2	50
0.55	eCLIP_Clippy	K562-HNRNPA1	50
0.95	eCLIP_Clippy	K562-HNRNPC	50
0.25	eCLIP_Clippy	K562-HNRNPK	50
0.7	eCLIP_Clippy	K562-HNRNPL	50
0.05	eCLIP_Clippy	K562-IGF2BP1	50
0	eCLIP_Clippy	K562-IGF2BP2	50
0.75	eCLIP_Clippy	K562-KHDRBS1	50
0.95	eCLIP_Clippy	K562-KHSRP	50
0.5	eCLIP_Clippy	K562-MATR3	50
0.15	eCLIP_Clippy	K562-PABPC4	50
0.75	eCLIP_Clippy	K562-PCBP1	50
0.7	eCLIP_Clippy	K562-PTBP1	50
0	eCLIP_Clippy	K562-PUM1	50
0.4	eCLIP_Clippy	K562-QKI	50
0.3	eCLIP_Clippy	K562-RBFOX2	50
0.05	eCLIP_Clippy	K562-RBM22	50
0.4	eCLIP_Clippy	K562-SRSF1	50
0.35	eCLIP_Clippy	K562-SRSF7	50
0.55	eCLIP_Clippy	K562-TAF15	50
0.75	eCLIP_Clippy	K562-TARDBP	50
0.65	eCLIP_Clippy	K562-TIA1	50
0.55	eCLIP_Clippy	K562-TRA2A	50
1	eCLIP_Clippy	K562-U2AF2	50
0.8	eCLIP_Clippy	HepG2-FUBP3	75
0.75	eCLIP_Clippy	HepG2-FUS	75
0.1	eCLIP_Clippy	HepG2-FXR2	75
0.95	eCLIP_Clippy	HepG2-HNRNPC	75
0.4	eCLIP_Clippy	HepG2-HNRNPK	75
0.9	eCLIP_Clippy	HepG2-HNRNPL	75
0.55	eCLIP_Clippy	HepG2-HNRNPA1	75
0.05	eCLIP_Clippy	HepG2-IGF2BP1	75
1	eCLIP_Clippy	HepG2-KHSRP	75
0.6	eCLIP_Clippy	HepG2-MATR3	75
0	eCLIP_Clippy	HepG2-IGF2BP3	75
0	eCLIP_Clippy	HepG2-PABPN1	75
0.9	eCLIP_Clippy	HepG2-PCBP1	75
1	eCLIP_Clippy	HepG2-PCBP2	75
0.9	eCLIP_Clippy	HepG2-PTBP1	75
0.55	eCLIP_Clippy	HepG2-QKI	75
0.65	eCLIP_Clippy	HepG2-RBFOX2	75
0.15	eCLIP_Clippy	HepG2-RBM22	75
0.75	eCLIP_Clippy	HepG2-RBM5	75
0.15	eCLIP_Clippy	HepG2-SFPQ	75
0.45	eCLIP_Clippy	HepG2-SRSF1	75
0.55	eCLIP_Clippy	HepG2-SRSF7	75
0.35	eCLIP_Clippy	HepG2-SRSF9	75
1	eCLIP_Clippy	HepG2-TIA1	75
0.6	eCLIP_Clippy	HepG2-TRA2A	75
0.7	eCLIP_Clippy	HepG2-TAF15	75
1	eCLIP_Clippy	HepG2-U2AF2	75
0.65	eCLIP_Clippy	K562-CPEB4	75
0.15	eCLIP_Clippy	K562-EIF4G2	75
0.8	eCLIP_Clippy	K562-EWSR1	75
0.1	eCLIP_Clippy	K562-FMR1	75
0.75	eCLIP_Clippy	K562-FUS	75
0.2	eCLIP_Clippy	K562-FXR1	75
0.25	eCLIP_Clippy	K562-FXR2	75
0.75	eCLIP_Clippy	K562-HNRNPA1	75
0.95	eCLIP_Clippy	K562-HNRNPC	75
0.35	eCLIP_Clippy	K562-HNRNPK	75
0.95	eCLIP_Clippy	K562-HNRNPL	75
0.1	eCLIP_Clippy	K562-IGF2BP1	75
0	eCLIP_Clippy	K562-IGF2BP2	75
0.9	eCLIP_Clippy	K562-KHDRBS1	75
1	eCLIP_Clippy	K562-KHSRP	75
0.65	eCLIP_Clippy	K562-MATR3	75
0.3	eCLIP_Clippy	K562-PABPC4	75
0.9	eCLIP_Clippy	K562-PCBP1	75
0.85	eCLIP_Clippy	K562-PTBP1	75
0	eCLIP_Clippy	K562-PUM1	75
0.55	eCLIP_Clippy	K562-QKI	75
0.35	eCLIP_Clippy	K562-RBFOX2	75
0.05	eCLIP_Clippy	K562-RBM22	75
0.6	eCLIP_Clippy	K562-SRSF1	75
0.45	eCLIP_Clippy	K562-SRSF7	75
0.7	eCLIP_Clippy	K562-TAF15	75
0.9	eCLIP_Clippy	K562-TARDBP	75
0.65	eCLIP_Clippy	K562-TIA1	75
0.6	eCLIP_Clippy	K562-TRA2A	75
1	eCLIP_Clippy	K562-U2AF2	75
0.9	eCLIP_Clippy	HepG2-FUBP3	100
0.75	eCLIP_Clippy	HepG2-FUS	100
0.2	eCLIP_Clippy	HepG2-FXR2	100
0.95	eCLIP_Clippy	HepG2-HNRNPC	100
0.5	eCLIP_Clippy	HepG2-HNRNPK	100
0.95	eCLIP_Clippy	HepG2-HNRNPL	100
0.75	eCLIP_Clippy	HepG2-HNRNPA1	100
0.2	eCLIP_Clippy	HepG2-IGF2BP1	100
1	eCLIP_Clippy	HepG2-KHSRP	100
0.65	eCLIP_Clippy	HepG2-MATR3	100
0	eCLIP_Clippy	HepG2-IGF2BP3	100
0	eCLIP_Clippy	HepG2-PABPN1	100
0.95	eCLIP_Clippy	HepG2-PCBP1	100
1	eCLIP_Clippy	HepG2-PCBP2	100
0.9	eCLIP_Clippy	HepG2-PTBP1	100
0.7	eCLIP_Clippy	HepG2-QKI	100
0.65	eCLIP_Clippy	HepG2-RBFOX2	100
0.2	eCLIP_Clippy	HepG2-RBM22	100
0.85	eCLIP_Clippy	HepG2-RBM5	100
0.25	eCLIP_Clippy	HepG2-SFPQ	100
0.5	eCLIP_Clippy	HepG2-SRSF1	100
0.6	eCLIP_Clippy	HepG2-SRSF7	100
0.5	eCLIP_Clippy	HepG2-SRSF9	100
1	eCLIP_Clippy	HepG2-TIA1	100
0.65	eCLIP_Clippy	HepG2-TRA2A	100
0.8	eCLIP_Clippy	HepG2-TAF15	100
1	eCLIP_Clippy	HepG2-U2AF2	100
0.65	eCLIP_Clippy	K562-CPEB4	100
0.3	eCLIP_Clippy	K562-EIF4G2	100
0.85	eCLIP_Clippy	K562-EWSR1	100
0.25	eCLIP_Clippy	K562-FMR1	100
0.85	eCLIP_Clippy	K562-FUS	100
0.25	eCLIP_Clippy	K562-FXR1	100
0.4	eCLIP_Clippy	K562-FXR2	100
0.9	eCLIP_Clippy	K562-HNRNPA1	100
0.95	eCLIP_Clippy	K562-HNRNPC	100
0.5	eCLIP_Clippy	K562-HNRNPK	100
1	eCLIP_Clippy	K562-HNRNPL	100
0.2	eCLIP_Clippy	K562-IGF2BP1	100
0.05	eCLIP_Clippy	K562-IGF2BP2	100
0.95	eCLIP_Clippy	K562-KHDRBS1	100
1	eCLIP_Clippy	K562-KHSRP	100
0.75	eCLIP_Clippy	K562-MATR3	100
0.3	eCLIP_Clippy	K562-PABPC4	100
0.95	eCLIP_Clippy	K562-PCBP1	100
0.9	eCLIP_Clippy	K562-PTBP1	100
0	eCLIP_Clippy	K562-PUM1	100
0.6	eCLIP_Clippy	K562-QKI	100
0.5	eCLIP_Clippy	K562-RBFOX2	100
0.1	eCLIP_Clippy	K562-RBM22	100
0.7	eCLIP_Clippy	K562-SRSF1	100
0.45	eCLIP_Clippy	K562-SRSF7	100
0.85	eCLIP_Clippy	K562-TAF15	100
0.9	eCLIP_Clippy	K562-TARDBP	100
0.65	eCLIP_Clippy	K562-TIA1	100
0.65	eCLIP_Clippy	K562-TRA2A	100
1	eCLIP_Clippy	K562-U2AF2	100
1	eCLIP_Clippy	HepG2-FUBP3	150
1	eCLIP_Clippy	HepG2-FUS	150
0.3	eCLIP_Clippy	HepG2-FXR2	150
0.95	eCLIP_Clippy	HepG2-HNRNPC	150
0.7	eCLIP_Clippy	HepG2-HNRNPK	150
0.95	eCLIP_Clippy	HepG2-HNRNPL	150
0.95	eCLIP_Clippy	HepG2-HNRNPA1	150
0.4	eCLIP_Clippy	HepG2-IGF2BP1	150
1	eCLIP_Clippy	HepG2-KHSRP	150
0.75	eCLIP_Clippy	HepG2-MATR3	150
0.05	eCLIP_Clippy	HepG2-IGF2BP3	150
0.05	eCLIP_Clippy	HepG2-PABPN1	150
1	eCLIP_Clippy	HepG2-PCBP1	150
1	eCLIP_Clippy	HepG2-PCBP2	150
0.9	eCLIP_Clippy	HepG2-PTBP1	150
0.95	eCLIP_Clippy	HepG2-QKI	150
0.7	eCLIP_Clippy	HepG2-RBFOX2	150
0.3	eCLIP_Clippy	HepG2-RBM22	150
0.9	eCLIP_Clippy	HepG2-RBM5	150
0.25	eCLIP_Clippy	HepG2-SFPQ	150
0.65	eCLIP_Clippy	HepG2-SRSF1	150
0.75	eCLIP_Clippy	HepG2-SRSF7	150
0.55	eCLIP_Clippy	HepG2-SRSF9	150
1	eCLIP_Clippy	HepG2-TIA1	150
0.75	eCLIP_Clippy	HepG2-TRA2A	150
0.9	eCLIP_Clippy	HepG2-TAF15	150
1	eCLIP_Clippy	HepG2-U2AF2	150
0.7	eCLIP_Clippy	K562-CPEB4	150
0.5	eCLIP_Clippy	K562-EIF4G2	150
0.9	eCLIP_Clippy	K562-EWSR1	150
0.35	eCLIP_Clippy	K562-FMR1	150
0.85	eCLIP_Clippy	K562-FUS	150
0.35	eCLIP_Clippy	K562-FXR1	150
0.6	eCLIP_Clippy	K562-FXR2	150
0.95	eCLIP_Clippy	K562-HNRNPA1	150
0.95	eCLIP_Clippy	K562-HNRNPC	150
0.65	eCLIP_Clippy	K562-HNRNPK	150
1	eCLIP_Clippy	K562-HNRNPL	150
0.35	eCLIP_Clippy	K562-IGF2BP1	150
0.05	eCLIP_Clippy	K562-IGF2BP2	150
1	eCLIP_Clippy	K562-KHDRBS1	150
1	eCLIP_Clippy	K562-KHSRP	150
0.8	eCLIP_Clippy	K562-MATR3	150
0.4	eCLIP_Clippy	K562-PABPC4	150
1	eCLIP_Clippy	K562-PCBP1	150
0.95	eCLIP_Clippy	K562-PTBP1	150
0	eCLIP_Clippy	K562-PUM1	150
0.9	eCLIP_Clippy	K562-QKI	150
0.55	eCLIP_Clippy	K562-RBFOX2	150
0.1	eCLIP_Clippy	K562-RBM22	150
0.8	eCLIP_Clippy	K562-SRSF1	150
0.6	eCLIP_Clippy	K562-SRSF7	150
0.85	eCLIP_Clippy	K562-TAF15	150
0.95	eCLIP_Clippy	K562-TARDBP	150
0.75	eCLIP_Clippy	K562-TIA1	150
0.75	eCLIP_Clippy	K562-TRA2A	150
1	eCLIP_Clippy	K562-U2AF2	150
0.35	eCLIP_NarrowPeaks	HepG2-IGF2BP1	20
0.1	eCLIP_NarrowPeaks	HepG2-HNRNPA1	20
0	eCLIP_NarrowPeaks	K562-HNRNPK	20
0.55	eCLIP_NarrowPeaks	HepG2-FUS	20
0.05	eCLIP_NarrowPeaks	K562-PABPC4	20
0.2	eCLIP_NarrowPeaks	K562-IGF2BP1	20
0.25	eCLIP_NarrowPeaks	HepG2-SRSF1	20
0.45	eCLIP_NarrowPeaks	K562-FUS	20
0.65	eCLIP_NarrowPeaks	HepG2-TIA1	20
0	eCLIP_NarrowPeaks	K562-EIF4G2	20
0.4	eCLIP_NarrowPeaks	K562-PTBP1	20
0.3	eCLIP_NarrowPeaks	K562-PCBP1	20
0.25	eCLIP_NarrowPeaks	HepG2-PCBP1	20
0.25	eCLIP_NarrowPeaks	K562-HNRNPA1	20
0.6	eCLIP_NarrowPeaks	K562-EWSR1	20
0.4	eCLIP_NarrowPeaks	K562-U2AF2	20
0	eCLIP_NarrowPeaks	K562-SRSF7	20
0.2	eCLIP_NarrowPeaks	K562-RBFOX2	20
0.25	eCLIP_NarrowPeaks	K562-FXR1	20
0.65	eCLIP_NarrowPeaks	K562-KHDRBS1	20
0.4	eCLIP_NarrowPeaks	HepG2-KHSRP	20
0.55	eCLIP_NarrowPeaks	K562-TARDBP	20
0.25	eCLIP_NarrowPeaks	K562-MATR3	20
0.35	eCLIP_NarrowPeaks	HepG2-MATR3	20
0.45	eCLIP_NarrowPeaks	K562-KHSRP	20
0.1	eCLIP_NarrowPeaks	K562-FXR2	20
0.3	eCLIP_NarrowPeaks	K562-QKI	20
0	eCLIP_NarrowPeaks	K562-PUM1	20
0.15	eCLIP_NarrowPeaks	HepG2-FUBP3	20
0.45	eCLIP_NarrowPeaks	K562-HNRNPL	20
0.05	eCLIP_NarrowPeaks	K562-IGF2BP2	20
0.6	eCLIP_NarrowPeaks	K562-TIA1	20
0.05	eCLIP_NarrowPeaks	K562-RBM22	20
0.2	eCLIP_NarrowPeaks	HepG2-TAF15	20
0.4	eCLIP_NarrowPeaks	HepG2-U2AF2	20
0.1	eCLIP_NarrowPeaks	K562-FMR1	20
0.3	eCLIP_NarrowPeaks	HepG2-RBFOX2	20
0.35	eCLIP_NarrowPeaks	K562-SRSF1	20
0.4	eCLIP_NarrowPeaks	HepG2-TRA2A	20
0.1	eCLIP_NarrowPeaks	HepG2-HNRNPK	20
0.4	eCLIP_NarrowPeaks	HepG2-PTBP1	20
0	eCLIP_NarrowPeaks	HepG2-PABPN1	20
0	eCLIP_NarrowPeaks	HepG2-SFPQ	20
0	eCLIP_NarrowPeaks	HepG2-FXR2	20
0.25	eCLIP_NarrowPeaks	HepG2-SRSF9	20
0	eCLIP_NarrowPeaks	HepG2-IGF2BP3	20
0.3	eCLIP_NarrowPeaks	HepG2-RBM5	20
0	eCLIP_NarrowPeaks	HepG2-SRSF7	20
0.3	eCLIP_NarrowPeaks	HepG2-QKI	20
0.5	eCLIP_NarrowPeaks	HepG2-HNRNPL	20
0.5	eCLIP_NarrowPeaks	HepG2-PCBP2	20
0	eCLIP_NarrowPeaks	K562-HNRNPC	20
0.35	eCLIP_NarrowPeaks	K562-TRA2A	20
0.1	eCLIP_NarrowPeaks	HepG2-RBM22	20
0.2	eCLIP_NarrowPeaks	K562-TAF15	20
0.05	eCLIP_NarrowPeaks	K562-CPEB4	20
0	eCLIP_NarrowPeaks	HepG2-HNRNPC	20
0.55	eCLIP_NarrowPeaks	HepG2-IGF2BP1	30
0.15	eCLIP_NarrowPeaks	HepG2-HNRNPA1	30
0.1	eCLIP_NarrowPeaks	K562-HNRNPK	30
0.6	eCLIP_NarrowPeaks	HepG2-FUS	30
0.05	eCLIP_NarrowPeaks	K562-PABPC4	30
0.3	eCLIP_NarrowPeaks	K562-IGF2BP1	30
0.3	eCLIP_NarrowPeaks	HepG2-SRSF1	30
0.6	eCLIP_NarrowPeaks	K562-FUS	30
0.65	eCLIP_NarrowPeaks	HepG2-TIA1	30
0	eCLIP_NarrowPeaks	K562-EIF4G2	30
0.4	eCLIP_NarrowPeaks	K562-PTBP1	30
0.45	eCLIP_NarrowPeaks	K562-PCBP1	30
0.45	eCLIP_NarrowPeaks	HepG2-PCBP1	30
0.35	eCLIP_NarrowPeaks	K562-HNRNPA1	30
0.6	eCLIP_NarrowPeaks	K562-EWSR1	30
0.65	eCLIP_NarrowPeaks	K562-U2AF2	30
0.05	eCLIP_NarrowPeaks	K562-SRSF7	30
0.25	eCLIP_NarrowPeaks	K562-RBFOX2	30
0.35	eCLIP_NarrowPeaks	K562-FXR1	30
0.75	eCLIP_NarrowPeaks	K562-KHDRBS1	30
0.55	eCLIP_NarrowPeaks	HepG2-KHSRP	30
0.65	eCLIP_NarrowPeaks	K562-TARDBP	30
0.45	eCLIP_NarrowPeaks	K562-MATR3	30
0.4	eCLIP_NarrowPeaks	HepG2-MATR3	30
0.65	eCLIP_NarrowPeaks	K562-KHSRP	30
0.15	eCLIP_NarrowPeaks	K562-FXR2	30
0.3	eCLIP_NarrowPeaks	K562-QKI	30
0	eCLIP_NarrowPeaks	K562-PUM1	30
0.35	eCLIP_NarrowPeaks	HepG2-FUBP3	30
0.65	eCLIP_NarrowPeaks	K562-HNRNPL	30
0.05	eCLIP_NarrowPeaks	K562-IGF2BP2	30
0.65	eCLIP_NarrowPeaks	K562-TIA1	30
0.05	eCLIP_NarrowPeaks	K562-RBM22	30
0.35	eCLIP_NarrowPeaks	HepG2-TAF15	30
0.65	eCLIP_NarrowPeaks	HepG2-U2AF2	30
0.15	eCLIP_NarrowPeaks	K562-FMR1	30
0.35	eCLIP_NarrowPeaks	HepG2-RBFOX2	30
0.6	eCLIP_NarrowPeaks	K562-SRSF1	30
0.5	eCLIP_NarrowPeaks	HepG2-TRA2A	30
0.15	eCLIP_NarrowPeaks	HepG2-HNRNPK	30
0.4	eCLIP_NarrowPeaks	HepG2-PTBP1	30
0	eCLIP_NarrowPeaks	HepG2-PABPN1	30
0.05	eCLIP_NarrowPeaks	HepG2-SFPQ	30
0	eCLIP_NarrowPeaks	HepG2-FXR2	30
0.3	eCLIP_NarrowPeaks	HepG2-SRSF9	30
0	eCLIP_NarrowPeaks	HepG2-IGF2BP3	30
0.35	eCLIP_NarrowPeaks	HepG2-RBM5	30
0	eCLIP_NarrowPeaks	HepG2-SRSF7	30
0.3	eCLIP_NarrowPeaks	HepG2-QKI	30
0.65	eCLIP_NarrowPeaks	HepG2-HNRNPL	30
0.55	eCLIP_NarrowPeaks	HepG2-PCBP2	30
0	eCLIP_NarrowPeaks	K562-HNRNPC	30
0.5	eCLIP_NarrowPeaks	K562-TRA2A	30
0.1	eCLIP_NarrowPeaks	HepG2-RBM22	30
0.5	eCLIP_NarrowPeaks	K562-TAF15	30
0.15	eCLIP_NarrowPeaks	K562-CPEB4	30
0	eCLIP_NarrowPeaks	HepG2-HNRNPC	30
0.6	eCLIP_NarrowPeaks	HepG2-IGF2BP1	40
0.15	eCLIP_NarrowPeaks	HepG2-HNRNPA1	40
0.15	eCLIP_NarrowPeaks	K562-HNRNPK	40
0.6	eCLIP_NarrowPeaks	HepG2-FUS	40
0.05	eCLIP_NarrowPeaks	K562-PABPC4	40
0.35	eCLIP_NarrowPeaks	K562-IGF2BP1	40
0.4	eCLIP_NarrowPeaks	HepG2-SRSF1	40
0.65	eCLIP_NarrowPeaks	K562-FUS	40
0.7	eCLIP_NarrowPeaks	HepG2-TIA1	40
0	eCLIP_NarrowPeaks	K562-EIF4G2	40
0.5	eCLIP_NarrowPeaks	K562-PTBP1	40
0.55	eCLIP_NarrowPeaks	K562-PCBP1	40
0.55	eCLIP_NarrowPeaks	HepG2-PCBP1	40
0.45	eCLIP_NarrowPeaks	K562-HNRNPA1	40
0.7	eCLIP_NarrowPeaks	K562-EWSR1	40
0.8	eCLIP_NarrowPeaks	K562-U2AF2	40
0.1	eCLIP_NarrowPeaks	K562-SRSF7	40
0.25	eCLIP_NarrowPeaks	K562-RBFOX2	40
0.35	eCLIP_NarrowPeaks	K562-FXR1	40
0.8	eCLIP_NarrowPeaks	K562-KHDRBS1	40
0.7	eCLIP_NarrowPeaks	HepG2-KHSRP	40
0.65	eCLIP_NarrowPeaks	K562-TARDBP	40
0.55	eCLIP_NarrowPeaks	K562-MATR3	40
0.55	eCLIP_NarrowPeaks	HepG2-MATR3	40
0.8	eCLIP_NarrowPeaks	K562-KHSRP	40
0.15	eCLIP_NarrowPeaks	K562-FXR2	40
0.35	eCLIP_NarrowPeaks	K562-QKI	40
0	eCLIP_NarrowPeaks	K562-PUM1	40
0.55	eCLIP_NarrowPeaks	HepG2-FUBP3	40
0.7	eCLIP_NarrowPeaks	K562-HNRNPL	40
0.05	eCLIP_NarrowPeaks	K562-IGF2BP2	40
0.65	eCLIP_NarrowPeaks	K562-TIA1	40
0.05	eCLIP_NarrowPeaks	K562-RBM22	40
0.5	eCLIP_NarrowPeaks	HepG2-TAF15	40
0.7	eCLIP_NarrowPeaks	HepG2-U2AF2	40
0.15	eCLIP_NarrowPeaks	K562-FMR1	40
0.5	eCLIP_NarrowPeaks	HepG2-RBFOX2	40
0.6	eCLIP_NarrowPeaks	K562-SRSF1	40
0.6	eCLIP_NarrowPeaks	HepG2-TRA2A	40
0.25	eCLIP_NarrowPeaks	HepG2-HNRNPK	40
0.55	eCLIP_NarrowPeaks	HepG2-PTBP1	40
0	eCLIP_NarrowPeaks	HepG2-PABPN1	40
0.1	eCLIP_NarrowPeaks	HepG2-SFPQ	40
0.05	eCLIP_NarrowPeaks	HepG2-FXR2	40
0.35	eCLIP_NarrowPeaks	HepG2-SRSF9	40
0	eCLIP_NarrowPeaks	HepG2-IGF2BP3	40
0.4	eCLIP_NarrowPeaks	HepG2-RBM5	40
0	eCLIP_NarrowPeaks	HepG2-SRSF7	40
0.3	eCLIP_NarrowPeaks	HepG2-QKI	40
0.75	eCLIP_NarrowPeaks	HepG2-HNRNPL	40
0.7	eCLIP_NarrowPeaks	HepG2-PCBP2	40
0	eCLIP_NarrowPeaks	K562-HNRNPC	40
0.65	eCLIP_NarrowPeaks	K562-TRA2A	40
0.1	eCLIP_NarrowPeaks	HepG2-RBM22	40
0.6	eCLIP_NarrowPeaks	K562-TAF15	40
0.2	eCLIP_NarrowPeaks	K562-CPEB4	40
0	eCLIP_NarrowPeaks	HepG2-HNRNPC	40
0.65	eCLIP_NarrowPeaks	HepG2-IGF2BP1	50
0.2	eCLIP_NarrowPeaks	HepG2-HNRNPA1	50
0.15	eCLIP_NarrowPeaks	K562-HNRNPK	50
0.6	eCLIP_NarrowPeaks	HepG2-FUS	50
0.05	eCLIP_NarrowPeaks	K562-PABPC4	50
0.35	eCLIP_NarrowPeaks	K562-IGF2BP1	50
0.45	eCLIP_NarrowPeaks	HepG2-SRSF1	50
0.75	eCLIP_NarrowPeaks	K562-FUS	50
0.7	eCLIP_NarrowPeaks	HepG2-TIA1	50
0	eCLIP_NarrowPeaks	K562-EIF4G2	50
0.6	eCLIP_NarrowPeaks	K562-PTBP1	50
0.65	eCLIP_NarrowPeaks	K562-PCBP1	50
0.55	eCLIP_NarrowPeaks	HepG2-PCBP1	50
0.5	eCLIP_NarrowPeaks	K562-HNRNPA1	50
0.75	eCLIP_NarrowPeaks	K562-EWSR1	50
0.85	eCLIP_NarrowPeaks	K562-U2AF2	50
0.1	eCLIP_NarrowPeaks	K562-SRSF7	50
0.4	eCLIP_NarrowPeaks	K562-RBFOX2	50
0.35	eCLIP_NarrowPeaks	K562-FXR1	50
0.8	eCLIP_NarrowPeaks	K562-KHDRBS1	50
0.8	eCLIP_NarrowPeaks	HepG2-KHSRP	50
0.75	eCLIP_NarrowPeaks	K562-TARDBP	50
0.6	eCLIP_NarrowPeaks	K562-MATR3	50
0.55	eCLIP_NarrowPeaks	HepG2-MATR3	50
0.9	eCLIP_NarrowPeaks	K562-KHSRP	50
0.2	eCLIP_NarrowPeaks	K562-FXR2	50
0.35	eCLIP_NarrowPeaks	K562-QKI	50
0	eCLIP_NarrowPeaks	K562-PUM1	50
0.55	eCLIP_NarrowPeaks	HepG2-FUBP3	50
0.7	eCLIP_NarrowPeaks	K562-HNRNPL	50
0.1	eCLIP_NarrowPeaks	K562-IGF2BP2	50
0.7	eCLIP_NarrowPeaks	K562-TIA1	50
0.05	eCLIP_NarrowPeaks	K562-RBM22	50
0.5	eCLIP_NarrowPeaks	HepG2-TAF15	50
0.85	eCLIP_NarrowPeaks	HepG2-U2AF2	50
0.15	eCLIP_NarrowPeaks	K562-FMR1	50
0.55	eCLIP_NarrowPeaks	HepG2-RBFOX2	50
0.65	eCLIP_NarrowPeaks	K562-SRSF1	50
0.6	eCLIP_NarrowPeaks	HepG2-TRA2A	50
0.25	eCLIP_NarrowPeaks	HepG2-HNRNPK	50
0.65	eCLIP_NarrowPeaks	HepG2-PTBP1	50
0	eCLIP_NarrowPeaks	HepG2-PABPN1	50
0.15	eCLIP_NarrowPeaks	HepG2-SFPQ	50
0.05	eCLIP_NarrowPeaks	HepG2-FXR2	50
0.35	eCLIP_NarrowPeaks	HepG2-SRSF9	50
0	eCLIP_NarrowPeaks	HepG2-IGF2BP3	50
0.5	eCLIP_NarrowPeaks	HepG2-RBM5	50
0	eCLIP_NarrowPeaks	HepG2-SRSF7	50
0.3	eCLIP_NarrowPeaks	HepG2-QKI	50
0.85	eCLIP_NarrowPeaks	HepG2-HNRNPL	50
0.8	eCLIP_NarrowPeaks	HepG2-PCBP2	50
0	eCLIP_NarrowPeaks	K562-HNRNPC	50
0.65	eCLIP_NarrowPeaks	K562-TRA2A	50
0.15	eCLIP_NarrowPeaks	HepG2-RBM22	50
0.6	eCLIP_NarrowPeaks	K562-TAF15	50
0.25	eCLIP_NarrowPeaks	K562-CPEB4	50
0	eCLIP_NarrowPeaks	HepG2-HNRNPC	50
0.75	eCLIP_NarrowPeaks	HepG2-IGF2BP1	75
0.4	eCLIP_NarrowPeaks	HepG2-HNRNPA1	75
0.25	eCLIP_NarrowPeaks	K562-HNRNPK	75
0.8	eCLIP_NarrowPeaks	HepG2-FUS	75
0.05	eCLIP_NarrowPeaks	K562-PABPC4	75
0.5	eCLIP_NarrowPeaks	K562-IGF2BP1	75
0.6	eCLIP_NarrowPeaks	HepG2-SRSF1	75
0.75	eCLIP_NarrowPeaks	K562-FUS	75
0.85	eCLIP_NarrowPeaks	HepG2-TIA1	75
0	eCLIP_NarrowPeaks	K562-EIF4G2	75
0.75	eCLIP_NarrowPeaks	K562-PTBP1	75
0.85	eCLIP_NarrowPeaks	K562-PCBP1	75
0.75	eCLIP_NarrowPeaks	HepG2-PCBP1	75
0.6	eCLIP_NarrowPeaks	K562-HNRNPA1	75
0.85	eCLIP_NarrowPeaks	K562-EWSR1	75
1	eCLIP_NarrowPeaks	K562-U2AF2	75
0.1	eCLIP_NarrowPeaks	K562-SRSF7	75
0.45	eCLIP_NarrowPeaks	K562-RBFOX2	75
0.35	eCLIP_NarrowPeaks	K562-FXR1	75
0.85	eCLIP_NarrowPeaks	K562-KHDRBS1	75
0.9	eCLIP_NarrowPeaks	HepG2-KHSRP	75
0.8	eCLIP_NarrowPeaks	K562-TARDBP	75
0.65	eCLIP_NarrowPeaks	K562-MATR3	75
0.55	eCLIP_NarrowPeaks	HepG2-MATR3	75
0.9	eCLIP_NarrowPeaks	K562-KHSRP	75
0.25	eCLIP_NarrowPeaks	K562-FXR2	75
0.35	eCLIP_NarrowPeaks	K562-QKI	75
0	eCLIP_NarrowPeaks	K562-PUM1	75
0.85	eCLIP_NarrowPeaks	HepG2-FUBP3	75
0.8	eCLIP_NarrowPeaks	K562-HNRNPL	75
0.2	eCLIP_NarrowPeaks	K562-IGF2BP2	75
0.75	eCLIP_NarrowPeaks	K562-TIA1	75
0.05	eCLIP_NarrowPeaks	K562-RBM22	75
0.75	eCLIP_NarrowPeaks	HepG2-TAF15	75
0.95	eCLIP_NarrowPeaks	HepG2-U2AF2	75
0.15	eCLIP_NarrowPeaks	K562-FMR1	75
0.6	eCLIP_NarrowPeaks	HepG2-RBFOX2	75
0.7	eCLIP_NarrowPeaks	K562-SRSF1	75
0.7	eCLIP_NarrowPeaks	HepG2-TRA2A	75
0.4	eCLIP_NarrowPeaks	HepG2-HNRNPK	75
0.85	eCLIP_NarrowPeaks	HepG2-PTBP1	75
0	eCLIP_NarrowPeaks	HepG2-PABPN1	75
0.2	eCLIP_NarrowPeaks	HepG2-SFPQ	75
0.15	eCLIP_NarrowPeaks	HepG2-FXR2	75
0.55	eCLIP_NarrowPeaks	HepG2-SRSF9	75
0.15	eCLIP_NarrowPeaks	HepG2-IGF2BP3	75
0.6	eCLIP_NarrowPeaks	HepG2-RBM5	75
0.1	eCLIP_NarrowPeaks	HepG2-SRSF7	75
0.4	eCLIP_NarrowPeaks	HepG2-QKI	75
0.9	eCLIP_NarrowPeaks	HepG2-HNRNPL	75
0.95	eCLIP_NarrowPeaks	HepG2-PCBP2	75
0	eCLIP_NarrowPeaks	K562-HNRNPC	75
0.65	eCLIP_NarrowPeaks	K562-TRA2A	75
0.15	eCLIP_NarrowPeaks	HepG2-RBM22	75
0.75	eCLIP_NarrowPeaks	K562-TAF15	75
0.4	eCLIP_NarrowPeaks	K562-CPEB4	75
0.05	eCLIP_NarrowPeaks	HepG2-HNRNPC	75
0.8	eCLIP_NarrowPeaks	HepG2-IGF2BP1	100
0.45	eCLIP_NarrowPeaks	HepG2-HNRNPA1	100
0.45	eCLIP_NarrowPeaks	K562-HNRNPK	100
0.9	eCLIP_NarrowPeaks	HepG2-FUS	100
0.05	eCLIP_NarrowPeaks	K562-PABPC4	100
0.6	eCLIP_NarrowPeaks	K562-IGF2BP1	100
0.7	eCLIP_NarrowPeaks	HepG2-SRSF1	100
0.75	eCLIP_NarrowPeaks	K562-FUS	100
0.85	eCLIP_NarrowPeaks	HepG2-TIA1	100
0.1	eCLIP_NarrowPeaks	K562-EIF4G2	100
1	eCLIP_NarrowPeaks	K562-PTBP1	100
0.95	eCLIP_NarrowPeaks	K562-PCBP1	100
0.85	eCLIP_NarrowPeaks	HepG2-PCBP1	100
0.65	eCLIP_NarrowPeaks	K562-HNRNPA1	100
0.95	eCLIP_NarrowPeaks	K562-EWSR1	100
1	eCLIP_NarrowPeaks	K562-U2AF2	100
0.2	eCLIP_NarrowPeaks	K562-SRSF7	100
0.45	eCLIP_NarrowPeaks	K562-RBFOX2	100
0.35	eCLIP_NarrowPeaks	K562-FXR1	100
0.95	eCLIP_NarrowPeaks	K562-KHDRBS1	100
0.9	eCLIP_NarrowPeaks	HepG2-KHSRP	100
0.85	eCLIP_NarrowPeaks	K562-TARDBP	100
0.75	eCLIP_NarrowPeaks	K562-MATR3	100
0.6	eCLIP_NarrowPeaks	HepG2-MATR3	100
0.95	eCLIP_NarrowPeaks	K562-KHSRP	100
0.35	eCLIP_NarrowPeaks	K562-FXR2	100
0.45	eCLIP_NarrowPeaks	K562-QKI	100
0	eCLIP_NarrowPeaks	K562-PUM1	100
1	eCLIP_NarrowPeaks	HepG2-FUBP3	100
0.8	eCLIP_NarrowPeaks	K562-HNRNPL	100
0.35	eCLIP_NarrowPeaks	K562-IGF2BP2	100
0.8	eCLIP_NarrowPeaks	K562-TIA1	100
0.05	eCLIP_NarrowPeaks	K562-RBM22	100
0.8	eCLIP_NarrowPeaks	HepG2-TAF15	100
1	eCLIP_NarrowPeaks	HepG2-U2AF2	100
0.2	eCLIP_NarrowPeaks	K562-FMR1	100
0.7	eCLIP_NarrowPeaks	HepG2-RBFOX2	100
0.8	eCLIP_NarrowPeaks	K562-SRSF1	100
0.8	eCLIP_NarrowPeaks	HepG2-TRA2A	100
0.55	eCLIP_NarrowPeaks	HepG2-HNRNPK	100
0.9	eCLIP_NarrowPeaks	HepG2-PTBP1	100
0	eCLIP_NarrowPeaks	HepG2-PABPN1	100
0.2	eCLIP_NarrowPeaks	HepG2-SFPQ	100
0.25	eCLIP_NarrowPeaks	HepG2-FXR2	100
0.6	eCLIP_NarrowPeaks	HepG2-SRSF9	100
0.2	eCLIP_NarrowPeaks	HepG2-IGF2BP3	100
0.8	eCLIP_NarrowPeaks	HepG2-RBM5	100
0.1	eCLIP_NarrowPeaks	HepG2-SRSF7	100
0.65	eCLIP_NarrowPeaks	HepG2-QKI	100
0.9	eCLIP_NarrowPeaks	HepG2-HNRNPL	100
1	eCLIP_NarrowPeaks	HepG2-PCBP2	100
0.05	eCLIP_NarrowPeaks	K562-HNRNPC	100
0.75	eCLIP_NarrowPeaks	K562-TRA2A	100
0.3	eCLIP_NarrowPeaks	HepG2-RBM22	100
0.75	eCLIP_NarrowPeaks	K562-TAF15	100
0.4	eCLIP_NarrowPeaks	K562-CPEB4	100
0.05	eCLIP_NarrowPeaks	HepG2-HNRNPC	100
0.95	eCLIP_NarrowPeaks	HepG2-IGF2BP1	150
0.55	eCLIP_NarrowPeaks	HepG2-HNRNPA1	150
0.7	eCLIP_NarrowPeaks	K562-HNRNPK	150
0.95	eCLIP_NarrowPeaks	HepG2-FUS	150
0.05	eCLIP_NarrowPeaks	K562-PABPC4	150
0.75	eCLIP_NarrowPeaks	K562-IGF2BP1	150
0.75	eCLIP_NarrowPeaks	HepG2-SRSF1	150
0.9	eCLIP_NarrowPeaks	K562-FUS	150
0.85	eCLIP_NarrowPeaks	HepG2-TIA1	150
0.15	eCLIP_NarrowPeaks	K562-EIF4G2	150
1	eCLIP_NarrowPeaks	K562-PTBP1	150
1	eCLIP_NarrowPeaks	K562-PCBP1	150
0.95	eCLIP_NarrowPeaks	HepG2-PCBP1	150
0.8	eCLIP_NarrowPeaks	K562-HNRNPA1	150
0.95	eCLIP_NarrowPeaks	K562-EWSR1	150
1	eCLIP_NarrowPeaks	K562-U2AF2	150
0.2	eCLIP_NarrowPeaks	K562-SRSF7	150
0.65	eCLIP_NarrowPeaks	K562-RBFOX2	150
0.4	eCLIP_NarrowPeaks	K562-FXR1	150
0.95	eCLIP_NarrowPeaks	K562-KHDRBS1	150
0.95	eCLIP_NarrowPeaks	HepG2-KHSRP	150
0.9	eCLIP_NarrowPeaks	K562-TARDBP	150
0.75	eCLIP_NarrowPeaks	K562-MATR3	150
0.7	eCLIP_NarrowPeaks	HepG2-MATR3	150
0.95	eCLIP_NarrowPeaks	K562-KHSRP	150
0.45	eCLIP_NarrowPeaks	K562-FXR2	150
0.85	eCLIP_NarrowPeaks	K562-QKI	150
0	eCLIP_NarrowPeaks	K562-PUM1	150
1	eCLIP_NarrowPeaks	HepG2-FUBP3	150
0.85	eCLIP_NarrowPeaks	K562-HNRNPL	150
0.4	eCLIP_NarrowPeaks	K562-IGF2BP2	150
0.85	eCLIP_NarrowPeaks	K562-TIA1	150
0.1	eCLIP_NarrowPeaks	K562-RBM22	150
0.95	eCLIP_NarrowPeaks	HepG2-TAF15	150
1	eCLIP_NarrowPeaks	HepG2-U2AF2	150
0.3	eCLIP_NarrowPeaks	K562-FMR1	150
0.7	eCLIP_NarrowPeaks	HepG2-RBFOX2	150
0.8	eCLIP_NarrowPeaks	K562-SRSF1	150
0.9	eCLIP_NarrowPeaks	HepG2-TRA2A	150
0.75	eCLIP_NarrowPeaks	HepG2-HNRNPK	150
0.95	eCLIP_NarrowPeaks	HepG2-PTBP1	150
0	eCLIP_NarrowPeaks	HepG2-PABPN1	150
0.25	eCLIP_NarrowPeaks	HepG2-SFPQ	150
0.25	eCLIP_NarrowPeaks	HepG2-FXR2	150
0.65	eCLIP_NarrowPeaks	HepG2-SRSF9	150
0.4	eCLIP_NarrowPeaks	HepG2-IGF2BP3	150
0.85	eCLIP_NarrowPeaks	HepG2-RBM5	150
0.25	eCLIP_NarrowPeaks	HepG2-SRSF7	150
0.7	eCLIP_NarrowPeaks	HepG2-QKI	150
0.95	eCLIP_NarrowPeaks	HepG2-HNRNPL	150
1	eCLIP_NarrowPeaks	HepG2-PCBP2	150
0.05	eCLIP_NarrowPeaks	K562-HNRNPC	150
0.85	eCLIP_NarrowPeaks	K562-TRA2A	150
0.3	eCLIP_NarrowPeaks	HepG2-RBM22	150
0.75	eCLIP_NarrowPeaks	K562-TAF15	150
0.5	eCLIP_NarrowPeaks	K562-CPEB4	150
0.6	eCLIP_NarrowPeaks	HepG2-HNRNPC	150
0	PARCLIP	HNRNPC	20
0.4	PARCLIP	HUR	20
0.6	PARCLIP	ELAVL4	20
0	PARCLIP	EWSR1	20
0.1	PARCLIP	FUS	20
0.05	PARCLIP	FXR1	20
0	PARCLIP	FXR2	20
0	PARCLIP	HNRNPD	20
0.1	PARCLIP	IGF2BP1	20
0.1	PARCLIP	IGF2BP2	20
0.1	PARCLIP	IGF2BP3	20
0	PARCLIP	LIN28A	20
0.25	PARCLIP	MBNL1	20
0.3	PARCLIP	QKI	20
0.6	PARCLIP	RC3H1	20
0.05	PARCLIP	TAF15	20
0.2	PARCLIP	TARDBP	20
0.45	PARCLIP	TIA1	20
0.45	PARCLIP	ZFP36	20
0	PARCLIP	HNRNPC	30
0.4	PARCLIP	HUR	30
0.75	PARCLIP	ELAVL4	30
0	PARCLIP	EWSR1	30
0.2	PARCLIP	FUS	30
0.05	PARCLIP	FXR1	30
0	PARCLIP	FXR2	30
0.1	PARCLIP	HNRNPD	30
0.2	PARCLIP	IGF2BP1	30
0.2	PARCLIP	IGF2BP2	30
0.1	PARCLIP	IGF2BP3	30
0.1	PARCLIP	LIN28A	30
0.25	PARCLIP	MBNL1	30
0.3	PARCLIP	QKI	30
0.65	PARCLIP	RC3H1	30
0.05	PARCLIP	TAF15	30
0.2	PARCLIP	TARDBP	30
0.55	PARCLIP	TIA1	30
0.55	PARCLIP	ZFP36	30
0	PARCLIP	HNRNPC	40
0.55	PARCLIP	HUR	40
0.8	PARCLIP	ELAVL4	40
0	PARCLIP	EWSR1	40
0.25	PARCLIP	FUS	40
0.05	PARCLIP	FXR1	40
0	PARCLIP	FXR2	40
0.15	PARCLIP	HNRNPD	40
0.2	PARCLIP	IGF2BP1	40
0.35	PARCLIP	IGF2BP2	40
0.1	PARCLIP	IGF2BP3	40
0.1	PARCLIP	LIN28A	40
0.25	PARCLIP	MBNL1	40
0.3	PARCLIP	QKI	40
0.65	PARCLIP	RC3H1	40
0.05	PARCLIP	TAF15	40
0.2	PARCLIP	TARDBP	40
0.55	PARCLIP	TIA1	40
0.75	PARCLIP	ZFP36	40
0	PARCLIP	HNRNPC	50
0.65	PARCLIP	HUR	50
0.85	PARCLIP	ELAVL4	50
0	PARCLIP	EWSR1	50
0.3	PARCLIP	FUS	50
0.05	PARCLIP	FXR1	50
0	PARCLIP	FXR2	50
0.2	PARCLIP	HNRNPD	50
0.25	PARCLIP	IGF2BP1	50
0.5	PARCLIP	IGF2BP2	50
0.15	PARCLIP	IGF2BP3	50
0.1	PARCLIP	LIN28A	50
0.3	PARCLIP	MBNL1	50
0.3	PARCLIP	QKI	50
0.7	PARCLIP	RC3H1	50
0.1	PARCLIP	TAF15	50
0.25	PARCLIP	TARDBP	50
0.75	PARCLIP	TIA1	50
0.75	PARCLIP	ZFP36	50
0	PARCLIP	HNRNPC	75
0.65	PARCLIP	HUR	75
0.95	PARCLIP	ELAVL4	75
0	PARCLIP	EWSR1	75
0.35	PARCLIP	FUS	75
0.1	PARCLIP	FXR1	75
0	PARCLIP	FXR2	75
0.45	PARCLIP	HNRNPD	75
0.55	PARCLIP	IGF2BP1	75
0.6	PARCLIP	IGF2BP2	75
0.4	PARCLIP	IGF2BP3	75
0.15	PARCLIP	LIN28A	75
0.3	PARCLIP	MBNL1	75
0.3	PARCLIP	QKI	75
0.8	PARCLIP	RC3H1	75
0.1	PARCLIP	TAF15	75
0.3	PARCLIP	TARDBP	75
0.9	PARCLIP	TIA1	75
0.8	PARCLIP	ZFP36	75
0	PARCLIP	HNRNPC	100
0.65	PARCLIP	HUR	100
1	PARCLIP	ELAVL4	100
0	PARCLIP	EWSR1	100
0.4	PARCLIP	FUS	100
0.1	PARCLIP	FXR1	100
0	PARCLIP	FXR2	100
0.6	PARCLIP	HNRNPD	100
0.65	PARCLIP	IGF2BP1	100
0.85	PARCLIP	IGF2BP2	100
0.6	PARCLIP	IGF2BP3	100
0.25	PARCLIP	LIN28A	100
0.4	PARCLIP	MBNL1	100
0.3	PARCLIP	QKI	100
0.85	PARCLIP	RC3H1	100
0.1	PARCLIP	TAF15	100
0.4	PARCLIP	TARDBP	100
0.9	PARCLIP	TIA1	100
0.95	PARCLIP	ZFP36	100
0	PARCLIP	HNRNPC	150
0.75	PARCLIP	HUR	150
1	PARCLIP	ELAVL4	150
0	PARCLIP	EWSR1	150
0.55	PARCLIP	FUS	150
0.15	PARCLIP	FXR1	150
0	PARCLIP	FXR2	150
0.75	PARCLIP	HNRNPD	150
0.95	PARCLIP	IGF2BP1	150
0.95	PARCLIP	IGF2BP2	150
0.8	PARCLIP	IGF2BP3	150
0.35	PARCLIP	LIN28A	150
0.45	PARCLIP	MBNL1	150
0.45	PARCLIP	QKI	150
1	PARCLIP	RC3H1	150
0.15	PARCLIP	TAF15	150
0.5	PARCLIP	TARDBP	150
0.9	PARCLIP	TIA1	150
0.95	PARCLIP	ZFP36	150
0.55	iCLIP	TARDBP	20
0.75	iCLIP	TIA1	20
0.75	iCLIP	HNRNPC	20
0.15	iCLIP	HNRNPL	20
0.75	iCLIP	TARDBP	30
0.9	iCLIP	TIA1	30
0.9	iCLIP	HNRNPC	30
0.3	iCLIP	HNRNPL	30
0.8	iCLIP	TARDBP	40
0.9	iCLIP	TIA1	40
0.95	iCLIP	HNRNPC	40
0.3	iCLIP	HNRNPL	40
0.8	iCLIP	TARDBP	50
0.9	iCLIP	TIA1	50
0.95	iCLIP	HNRNPC	50
0.4	iCLIP	HNRNPL	50
0.9	iCLIP	TARDBP	75
0.9	iCLIP	TIA1	75
0.95	iCLIP	HNRNPC	75
0.5	iCLIP	HNRNPL	75
0.9	iCLIP	TARDBP	100
0.95	iCLIP	TIA1	100
0.95	iCLIP	HNRNPC	100
0.7	iCLIP	HNRNPL	100
0.9	iCLIP	TARDBP	150
0.95	iCLIP	TIA1	150
0.95	iCLIP	HNRNPC	150
0.75	iCLIP	HNRNPL	150
