# Supplementary material for: Positional motif analysis reveals the extent of specificity of protein-RNA interactions observed by CLIP
Source: Genome Biol. 2022 Sep 9;23:191. doi: 10.1186/s13059-022-02755-2 (PMC9461102; doi:10.1186/s13059-022-02755-2)
Supplement: Supplementary file 9 — Additional file 9: Table S8, which includes data related to Additional file 1: Fig. S6 of this manuscript, namely similarity index, recall, number of KH/RRM domains, number of IDRs, number of LCRs, log2FC eRIC, number of thresholded crosslinks in the ‘protein-coding’ region and mean PEKA score across top 50 k-mers for PAR-CLIP datasets. [file 13059_2022_2755_MOESM9_ESM.xlsx]

## Sheet: PAR-CLIP CombinedData
			mean nt composition of top 50 k-mers
CLIP	Recall	Region	A	U	G	C	meanPekaScore (top 50 k-mers)	n thresholded crosslinks (n tXn)	n KH / RRM	total number of compositional biases	n IDR	similarity_score	log2FC eRIC	cluster
MBNL1	0.3	whole_gene	0.94	1.5	1.22	1.34	8.34193	1374				0.0689655	6.02731	0
FUS	0.3	whole_gene	0.34	1.26	2.4	1	23.0912	23710	1	4	3	0.0475862	4.63497	0
QKI	0.3	whole_gene	1.78	1.62	0.22	1.38	4.13652	830	1			0.112069		0
TARDBP	0.25	whole_gene	0.36	0.88	3	0.76	10.9208	17384	2		2	0.0317241	5.36917	0
LIN28A	0.1	whole_gene	0.84	0.78	2.26	1.12	3.94276	522			2	0.0317241		0
HNRNPC	0	whole_gene	1.78	1.06	1.68	0.48	141.21	1000000	1	4	2	0.0265517	5.03352	0
IGF2BP1	0.25	whole_gene	1.3	2.14	0	1.56	29.5145	28330	6		1	0.156897	3.79086	1
HNRNPD	0.2	whole_gene	1.28	1.44	0.78	1.5	10.2967	1835	2	1	1	0.122759	5.70782	1
FXR2	0	whole_gene	1.1	2.72	0	1.18	14.1814	7449	2	4	1	0.22	4.42424	1
IGF2BP3	0.15	whole_gene	1.1	2.72	0	1.18	36.6442	47727	6		1	0.224483	4.38706	1
FXR1	0.05	whole_gene	2	1.56	0.08	1.36	5.28871	670	2	4	2	0.127241	4.21895	1
EWSR1	0	whole_gene	1.72	2.32	0	0.96	15.573	6020	1	6	3	0.22069	3.41981	1
TAF15	0.1	whole_gene	1.34	2.18	0.5	0.98	11.584	4788	1	4	4	0.153448	4.71647	1
ZFP36	0.75	whole_gene	1.66	2.66	0.2	0.48	5.59995	491		1	4	0.17069		2
HUR	0.65	whole_gene	0.98	3.3	0.1	0.62	235.35	1000000	3			0.243448	4.88027	2
ELAVL4	0.85	whole_gene	1.3	2.9	0.14	0.66	19.504	17020	3		1	0.237586		2
TIA1	0.75	whole_gene	0.62	2.62	0	1.76	20.3463	9303	3	1	1	0.202414	4.14155	2
RC3H1	0.7	whole_gene	1.62	2.38	0.5	0.5	11.7265	4758			4	0.201379		2
IGF2BP2	0.5	whole_gene	1.58	1.86	0	1.56	31.4565	36296	6		1	0.15931	4.1068	2
CPSF1		whole_gene	1.22	1.78	1.2	0.8	2.74376	617				0.0396552		3
CPSF3		whole_gene	1.7	1.74	1.26	0.3	7.74736	8642				0.0524138		3
CPSF4		whole_gene	1.72	0.68	1.24	1.36	6.83644	1860			1	0.0386207		3
CPSF6		whole_gene	1.28	2.34	1.14	0.24	73.2052	149610	1	4	2	0.0634483	3.16458	3
ATXN2		whole_gene	0.4	0.52	1.52	2.56	12.5784	22150		17	3	0.0396552	2.89863	3
EIF3G		whole_gene	0.22	1.02	1.14	2.62	5.26506	520	1		2	0.0565517	4.35227	3
NOP56		whole_gene	2.28	1.12	0.3	1.3	6.61327	946		3	1	0.0848276	3.47084	3
PAPD5		whole_gene	2.02	1.22	0.6	1.16	4.40577	184		4	2	0.0724138	2.2654	3
DICER1		whole_gene	0.34	1.1	1.72	1.84	8.06042	3010		1	1	0.0493103		3
EIF3A		whole_gene	0.2	0.88	1.3	2.62	7.51802	608		2	2	0.0493103	2.87087	3
EIF3B		whole_gene	0.96	1.14	1.18	1.72	3.90956	147	1	1	1	0.0444828		3
EIF3D		whole_gene	0.12	1.06	1.36	2.46	8.19238	525		1	1	0.0541379	2.65074	3
FBL		whole_gene	2.02	1.02	1.48	0.48	12.4349	2518			1	0.0389655	3.60744	3
FIP1L1		whole_gene	0.38	1.74	2.34	0.54	20.1521	44424		3	3	0.0531034		3
NONO		whole_gene	1.1	1.48	0.94	1.48	3.46041	104	2		2	0.0693103	4.69698	3
NOP58		whole_gene	2.5	0.46	1.04	1	33.8938	10830		2	1	0.0589655	2.06021	3
NUDT21		whole_gene	0.6	0.94	2.22	1.24	25.5037	47262				0.0472414		3
RBM10		whole_gene	2.1	0.74	1.6	0.56	40.1982	111050	2	6	6	0.0596552	4.17684	3
RBPMS		whole_gene	1.42	1.02	0.1	2.46	15.0358	7347	1			0.0655172		3
RTCB		whole_gene	1.02	0.7	1.34	1.94	4.53476	536				0.0451724	3.14907	3
UPF1		whole_gene	1.24	1.48	0.82	1.46	3.9897	132		1	4	0.0696552	3.20489	3
AGO1		whole_gene	1.28	1.98	0.46	1.28	19.9497	18700				0.142759		4
AGO3		whole_gene	1.14	1.78	1.02	1.06	5.21064	709				0.104828		4
CPSF2		whole_gene	1.28	1.84	0.76	1.12	2.7066	102		1	1	0.11069		4
CPSF7		whole_gene	1.36	2.54	0.96	0.14	106.219	245445	1	2	3	0.107586	2.95432	4
RBM20		whole_gene	2.24	1.34	0.36	1.06	12.0326	6057	1	9	5	0.125172		4
CSTF2T		whole_gene	0.18	3.2	0.86	0.76	91.4357	285387	1	1	3	0.152069	2.4446	4
CSTF2		whole_gene	0.32	3.18	1.12	0.38	52.37	78800	1	2	3	0.130345	4.76649	4
PUM2		whole_gene	1.58	2.06	0.74	0.62	10.5662	2339		2	3	0.121724	4.29749	4
SSB		whole_gene	0.66	1.54	1.22	1.58	6.76437	1751	2	1	1	0.0944828	5.12287	4
AGO2		whole_gene	1.16	2.28	0.5	1.06	34.6269	37505		1	1	0.173793	2.30874	5
CAPRIN1		whole_gene	1.24	2.56	0.5	0.7	11.936	7418		4	5	0.207931	5.18163	5
DND1		whole_gene	0.92	2.8	0.16	1.12	40.3032	78396	2			0.215172		5
ELAVL2		whole_gene	1.18	3.08	0.08	0.66	22.405	20554	3		1	0.251034		5
ELAVL3		whole_gene	1.18	3.06	0.1	0.66	24.9432	29116	3			0.25		5
L1RE1		whole_gene	2	2.34	0	0.66	70.8686	308356		1	1	0.215517		5
LIN28B		whole_gene	2.28	2.14	0	0.58	20.1055	13364		2	3	0.204138		5
MOV10		whole_gene	1.34	2.88	0.2	0.58	61.3761	277409			1	0.23069	3.2252	5
ORF1		whole_gene	1.82	2.46	0	0.72	55.8058	220676				0.221379		5
ZC3H7B		whole_gene	1.84	2.72	0	0.44	55.4121	71193			1	0.212069	2.7943	5
