# Supplementary material for: Positional motif analysis reveals the extent of specificity of protein-RNA interactions observed by CLIP
Source: Genome Biol. 2022 Sep 9;23:191. doi: 10.1186/s13059-022-02755-2 (PMC9461102; doi:10.1186/s13059-022-02755-2)
Supplement: Supplementary file 10 — Additional file 10: Table S9, which includes structural data retrieved from Uniprot related to Fig. 6. [file 13059_2022_2755_MOESM10_ESM.xlsx]

## Sheet: ProcessedProteinStructuralData
	Domain	Total number of domains	n KH / RRM	Compositional bias	Total number of compositional biases	Regions	Total number of IDRs
A1CF	RRM 1;RRM 2;RRM 3	3	3		0	Required for nuclear localization	0
AARS		0	0		0		0
AATF		0	0	Basic and acidic residues;Acidic residues;Basic and acidic residues;Polar residues;Acidic residues	5	Disordered;POLR2J binding;Disordered;RB1 binding;RB1 and SP1 binding	2
ABCF1	ABC transporter 1;ABC transporter 2	2	0	Basic and acidic residues;Basic and acidic residues;Basic and acidic residues;Basic and acidic residues;Acidic residues;Basic and acidic residues	6	Disordered;Disordered	2
AGGF1	FHA;G-patch	2	0	Pro residues;Basic and acidic residues;Polar residues;Acidic residues;Basic and acidic residues;Basic and acidic residues	6	Disordered;Disordered;Disordered;Disordered;Disordered	5
AGO1	PAZ;Piwi	2	0		0	Interaction with guide RNA;Interaction with guide RNA;Impairs access of bound RNA to the active site;Interaction with guide RNA;Interaction with guide RNA;Interaction with guide RNA	0
AGO2	PAZ;Piwi	2	0	Pro residues	1	Disordered;Interaction with guide RNA;Interaction with guide RNA;Interaction with GW182 family members;Interaction with GW182 family members;Interaction with guide RNA;Interaction with guide RNA;Interaction with guide RNA	1
AGO3	PAZ;Piwi	2	0		0	Interaction with guide RNA;Interaction with guide RNA	0
AGO4	PAZ;Piwi	2	0		0	Disordered	1
AKAP1	KH;Tudor	2	1	Basic and acidic residues;Polar residues	2	Disordered;Disordered;Disordered;Disordered;PKA-RII subunit binding domain;Disordered	5
AKAP8L		0	0	Basic and acidic residues;Basic and acidic residues;Basic and acidic residues;Acidic residues;Pro residues	5	Sufficient for activation of CTE-mediated expression;Disordered;Disordered	2
ALKBH5		0	0	Basic and acidic residues;Basic and acidic residues	2	Disordered;Disordered;Alpha-ketoglutarate binding;Disordered	3
ANKHD1	KH	1	1	Basic and acidic residues;Acidic residues;Polar residues;Polar residues;Polar residues;Polar residues	6	Disordered;Disordered;Disordered;Disordered;Disordered;Disordered;Disordered;Disordered	8
APOBEC3C	CMP/dCMP-type deaminase	1	0		0	(Microbial infection) Required for interaction with human foamy virus protein Bet	0
AQR		0	0	Polar residues;Polar residues	2	Helical region with structural similarity to ARM repeat domains;Required for assembly of the IB complex;Disordered	1
ATXN2		0	0	Pro residues;Polar residues;Polar residues;Basic and acidic residues;Polar residues;Pro residues;Polar residues;Polar residues;Polar residues;Basic and acidic residues;Polar residues;Basic and acidic residues;Polar residues;Basic and acidic residues;Polar residues;Polar residues;Polar residues	17	Disordered;Disordered;Disordered	3
BCCIP		0	0	Acidic residues	1	Disordered;Interaction with BRCA2;Interaction with CDKN1A	1
BCLAF1		0	0	Polar residues;Basic residues;Basic and acidic residues;Basic residues;Polar residues;Basic and acidic residues;Polar residues;Basic and acidic residues;Basic and acidic residues;Basic and acidic residues	10	Disordered;Disordered;Disordered;Disordered;Disordered	5
BOLL	RRM;DAZ	2	1		0	Disordered	1
BRUNOL4	RRM 1;RRM 2;RRM 3	3	3		0	Sufficient for RNA-binding and MSE-dependent splicing activity;Disordered;Disordered;Necessary for TNNT2 exon 5 inclusion	2
BRUNOL5	RRM 1;RRM 2;RRM 3	3	3	Polar residues	1	Disordered	1
BRUNOL6	RRM 1;RRM 2;RRM 3	3	3		0	Disordered	1
BUD13		0	0	Basic and acidic residues;Basic and acidic residues;Polar residues;Basic and acidic residues;Basic and acidic residues	5	Disordered;Disordered;Disordered	3
CAPRIN1		0	0	Polar residues;Acidic residues;Polar residues;Polar residues	4	Disordered;Disordered;G3BP1-binding;Disordered;Disordered;Disordered	5
CDC40		0	0	Polar residues	1	Disordered;Disordered	2
CELF1	RRM 1;RRM 2;RRM 3	3	3		0	Disordered	1
CNOT4	RRM	1	1	Polar residues;Polar residues;Polar residues	3	Disordered;Disordered;Disordered	3
CPEB1	RRM 1;RRM 2	2	2	Polar residues	1	Disordered;Necessary for stress granule assembly and correct localization in dcp1 bodies	1
CPEB2	RRM 1;RRM 2	2	2	Pro residues;Polar residues;Polar residues	3	Disordered;Disordered	2
CPEB4	RRM 1;RRM 2	2	2	Polar residues;Polar residues;Basic residues;Polar residues	4	Disordered;Disordered;Disordered;RNA-binding	3
CPSF2		0	0	Basic and acidic residues	1	Disordered	1
CPSF3		0	0		0		0
CPSF4		0	0		0	Disordered	1
CPSF6	RRM	1	1	Pro residues;Pro residues;Basic and acidic residues;Basic and acidic residues	4	Necessary for interaction with NXF1;Necessary for interaction with NUDT21/CPSF5;Necessary for nuclear paraspeckles localization;Disordered;(Microbial infection) Binds to HIV-1 capsid protein p24 (CA);Sufficient for nuclear speckle localization;Necessary for RNA-binding;Disordered;Necessary for interaction with SRSF3%2C SRSF7 and TRA2B/SFRS10;Arg/Ser-rich domain;Sufficient for nuclear targeting	2
CPSF7	RRM	1	1	Polar residues;Basic and acidic residues	2	Disordered;Disordered;Disordered;Arg/Ser-rich domain	3
CSTF2	RRM	1	1	Polar residues;Pro residues	2	Interactions with CSTF3 and SYMPK;Disordered;Disordered;12 X 5 AA tandem repeats of M-E-A-R-[AG];Disordered;Interaction with RPO2TC1	3
CSTF2T	RRM	1	1	Polar residues	1	Disordered;Disordered;9 X 5 AA tandem repeats of M-E-T-R-[AG];9 X 5 AA tandem repeats of G-[AT]-G-[MI]-Q;Disordered	3
DAZ3	RRM;DAZ 1;DAZ 2;DAZ 3;DAZ 4;DAZ 5;DAZ 6;DAZ 7;DAZ 8;DAZ 9;DAZ 10;DAZ 11;DAZ 12	13	1		0	Disordered	1
DAZAP1	RRM 1;RRM 2	2	2	Polar residues;Pro residues;Pro residues;Polar residues	4	Disordered;Disordered	2
DDX21	Helicase ATP-binding;Helicase C-terminal;Helicase ATP-binding;Helicase C-terminal	4	0	Basic and acidic residues;Basic and acidic residues;Polar residues	3	Disordered;Disordered;3 X 5 AA repeats;Disordered	3
DDX24	Helicase ATP-binding;Helicase C-terminal	2	0	Basic and acidic residues;Basic and acidic residues;Basic and acidic residues;Polar residues	4	Disordered;Disordered;Disordered;Disordered	4
DDX3X	Helicase ATP-binding;Helicase C-terminal	2	0	Polar residues;Polar residues;Basic and acidic residues;Polar residues	4	Required for TBK1 and IKBKE-dependent IFNB1 activation;Disordered;Interaction with EIF4E;Interaction with VACV protein K7;Involved in binding to RNA G-quadruplex;Interaction with GSK3B;Interaction with IKBKE;Interaction with CHUK;Involved in stimulation of ATPase activity by DNA and RNA%2C nucleic acid binding and unwinding and HIV-1 replication;Interaction with HCV core protein;Interaction with …	2
DDX42	Helicase ATP-binding;Helicase C-terminal	2	0	Polar residues;Polar residues;Polar residues;Polar residues;Basic and acidic residues	5	Disordered;Disordered;Disordered;Necessary for interaction with TP53BP2	3
DDX51	Helicase ATP-binding;Helicase C-terminal	2	0	Basic and acidic residues;Basic and acidic residues	2	Disordered	1
DDX52	Helicase ATP-binding;Helicase C-terminal	2	0	Basic and acidic residues	1	Disordered;Disordered	2
DDX55	Helicase ATP-binding;Helicase C-terminal	2	0	Basic and acidic residues;Basic residues	2	Disordered	1
DDX59	Helicase ATP-binding;Helicase C-terminal	2	0		0	Disordered;Disordered	2
DDX6	Helicase ATP-binding;Helicase C-terminal	2	0	Polar residues	1	Disordered;Gyf binding;RecA-like domain 2	1
DGCR8	WW;DRBM 1;DRBM 2	3	0		0	Necessary for interaction with NCL;Necessary for nuclear localization and retention;Disordered;Disordered;Necessary for heme-binding and pri-miRNA processing;Disordered;Interaction with DROSHA;Disordered	4
DHX30	DRBM;Helicase ATP-binding;Helicase C-terminal	3	0		0	Disordered;Disordered	2
DICER1	Helicase ATP-binding;Helicase C-terminal;Dicer dsRNA-binding fold;PAZ;RNase III 1;RNase III 2;DRBM	7	0	Acidic residues	1	Required for interaction with PRKRA and TARBP2;Disordered	1
DIS3	PINc	1	0		0	Disordered	1
DKC1	PUA	1	0		0	Nucleolar localization;Disordered;Nuclear and nucleolar localization	1
DND1	RRM 1;RRM 2	2	2		0		0
DROSHA	RNase III 1;RNase III 2;DRBM	3	0	Pro residues;Pro residues;Polar residues;Basic and acidic residues;Basic and acidic residues;Basic and acidic residues;Acidic residues	7	Disordered;Disordered;Necessary for interaction with DGCR8 and pri-miRNA processing activity;Disordered	3
EFTUD2	tr-type G	1	0	Acidic residues	1	Disordered	1
EIF3A	PCI	1	0	Basic and acidic residues;Basic and acidic residues	2	Interaction with EIF3B;Disordered;Disordered;25 X 10 AA approximate tandem repeats of [DE]-[DE]-[DE]-R-[SEVGFPILV]-[HPSN]-[RSW]-[RL]-[DRGTIHN]-[EPMANLGDT]	2
EIF3B	RRM	1	1	Basic and acidic residues	1	Disordered;Sufficient for interaction with EIF3E;Sufficient for interaction with EIF3J	1
EIF3D		0	0	Acidic residues	1	RNA gate;Disordered	1
EIF3G	RRM	1	1		0	Disordered;Disordered	2
EIF3H	MPN	1	0	Polar residues;Polar residues	2	Disordered;Disordered	2
EIF4G2	MIF4G;MI;W2	3	0	Polar residues	1	Disordered;Disordered	2
ELAVL1,HuR	RRM 1;RRM 2;RRM 3	3	3		0		0
ENOX1	RRM	1	1		0		0
ESRP1	RRM 1;RRM 2;RRM 3	3	3		0		0
ESRP2	RRM 1;RRM 2;RRM 3	3	3		0	Disordered	1
EWSR1	IQ;RRM	2	1	Polar residues;Pro residues;Polar residues;Pro residues;Pro residues;Basic and acidic residues	6	EAD (Gln/Pro/Thr-rich);31 X approximate tandem repeats;Disordered;Disordered;Disordered	3
EXOSC5		0	0		0	Disordered	1
FAM120A		0	0	Polar residues;Polar residues;Polar residues;Polar residues;Polar residues	5	Interaction with YES1%2C SRC and FYN;Disordered;RNA binding;Disordered;Disordered	3
FASTKD2	RAP	1	0		0		0
FBL		0	0		0	Disordered;S-adenosyl-L-methionine binding;S-adenosyl-L-methionine binding;S-adenosyl-L-methionine binding;S-adenosyl-L-methionine binding;Helical	1
FIP1L1		0	0	Polar residues;Pro residues;Basic and acidic residues	3	Necessary for stimulating PAPOLA activity;Sufficient for interaction with PAPOLA;Disordered;Sufficient for interaction with CPSF4;Disordered;Disordered;Sufficient for interaction with CPSF1 and CSTF3;Arg/Asp/Glu-rich domain	3
FKBP4	PPIase FKBP-type 1;PPIase FKBP-type 2	2	0	Basic and acidic residues;Polar residues	2	Disordered;Interaction with tubulin;Disordered	2
FMR1	Agenet-like 1;Agenet-like 2;KH 1;KH 2	4	2	Basic and acidic residues;Basic and acidic residues;Polar residues;Basic and acidic residues	4	Required for nuclear localization;Necessary for interaction with CYFIP1%2C CYFIP2%2C FXR1 and FXR2;Disordered;Required for nuclear export;Interaction with RANBP9;Disordered;RNA-binding RGG-box	2
FTO		0	0		0	Fe2OG dioxygenase domain;Loop L1%3B predicted to block binding of double-stranded DNA or RNA;Substrate binding;Alpha-ketoglutarate binding	0
FUBP1	KH 1;KH 2;KH 3;KH 4	4	4	Pro residues;Polar residues	2	Disordered;Disordered;Disordered;Disordered;Disordered	5
FUBP3	KH 1;KH 2;KH 3;KH 4	4	4	Polar residues	1	Disordered	1
FUS	RRM	1	1	Polar residues;Polar residues;Basic and acidic residues;Basic and acidic residues	4	Disordered;Disordered;Disordered	3
FXR1	Agenet-like 1;Agenet-like 2;KH 1;KH 2	4	2	Basic and acidic residues;Polar residues;Basic and acidic residues;Basic and acidic residues	4	Disordered;RNA-binding RGG-box;Disordered	2
FXR2	Agenet-like 1;Agenet-like 2;KH 1;KH 2	4	2	Polar residues;Basic and acidic residues;Polar residues;Basic and acidic residues	4	Disordered	1
G3BP1	NTF2;RRM	2	1	Acidic residues;Basic and acidic residues;Polar residues;Basic and acidic residues	4	Disordered;Disordered;Disordered;Disordered	4
G3BP2	NTF2;RRM	2	1	Acidic residues;Basic and acidic residues;Polar residues;Basic and acidic residues;Basic and acidic residues	5	Disordered;Disordered;Disordered	3
GEMIN5		0	0	Basic and acidic residues;Basic and acidic residues;Polar residues;Polar residues	4	Important for interaction with U1 snRNA;Interaction with U4 snRNA;Disordered;Disordered;Disordered	3
GNL3	CP-type G	1	0	Basic residues;Basic and acidic residues;Acidic residues	3	Disordered;Basic;Disordered;Intermediate;Acidic;Disordered	3
GPKOW	G-patch;KOW 1;KOW 2	3	0	Basic and acidic residues;Basic and acidic residues	2	Disordered;Disordered;Disordered	3
GRSF1	NR LBD;KH	2	1	Pro residues;Pro residues;Pro residues;Pro residues;Polar residues;Pro residues;Pro residues	7	Disordered;Important for dimerization;Disordered;Disordered;Disordered	4
GRWD1		0	0	Basic and acidic residues;Acidic residues	2	Disordered;Disordered	2
GTF2F1		0	0	Basic and acidic residues;Polar residues;Basic and acidic residues;Acidic residues;Basic and acidic residues;Polar residues;Polar residues	7	Disordered	1
HLTF	Helicase ATP-binding;Helicase C-terminal	2	0		0	Disordered;Interaction with SP1 and SP3	1
HNRNPA0	RRM 1;RRM 2	2	2		0	Disordered;Disordered	2
HNRNPA1	RRM 1;RRM 2	2	2	Polar residues;Polar residues	2	Globular A domain;Globular B domain;Disordered;RNA-binding RGG-box;Disordered;Nuclear targeting sequence (M9)	2
HNRNPA1L2	RRM 1;RRM 2	2	2	Polar residues	1	Globular A domain;Globular B domain;Disordered;RNA-binding RGG-box;Nuclear targeting sequence;Disordered	2
HNRNPA2B1	RRM 1;RRM 2	2	2	Polar residues	1	Disordered;Nuclear targeting sequence	1
HNRNPC	RRM	1	1	Polar residues;Basic and acidic residues;Acidic residues;Acidic residues	4	Disordered;Disordered	2
HNRNPCL1	RRM	1	1	Polar residues;Basic and acidic residues;Acidic residues;Acidic residues	4	Disordered;Disordered	2
HNRNPD	RRM 1;RRM 2	2	2	Basic and acidic residues	1	Disordered	1
HNRNPDL	RRM 1;RRM 2	2	2	Pro residues	1	Disordered;Disordered;Disordered;Necessary for interaction with TNPO1;Necessary for its nuclear import and export;Disordered	4
HNRNPF	RRM 1;RRM 2;RRM 3	3	3		0	Interaction with RNA;Interaction with RNA;Interaction with RNA	0
HNRNPH2	RRM 1;RRM 2;RRM 3	3	3		0	2 X 16 AA Gly-rich approximate repeats;2 X 19 AA perfect repeats	0
HNRNPK	KH 1;KH 2;KH 3	3	3	Basic and acidic residues	1	Necessary for interaction with DDX1;Disordered;Interaction with ASFV p30;2 X 22 AA approximate repeats;5 X 4 AA repeats of G-X-G-G;Interaction with ZIK1;RNA-binding RGG-box;2 X 6 AA approximate repeats;Disordered	2
HNRNPL	RRM 1;RRM 2;RRM 3;RRM 4	4	4	Basic and acidic residues;Polar residues;Basic and acidic residues;Pro residues	4	Disordered;Disordered	2
HNRNPM	RRM 1;RRM 2;RRM 3	3	3	Basic and acidic residues	1	Disordered;27 X 6 AA repeats of [GEVSTPAN]-[ILMV]-[DE]-[RH]-[MLVI]-[GAV]	1
HNRNPU	SAP;B30.2/SPRY	2	0	Acidic residues;Acidic residues;Polar residues;Basic and acidic residues;Basic and acidic residues	5	Disordered;ATPase domain;Actin-binding;Disordered;RNA-binding RGG-box;Disordered	3
HNRNPUL1	SAP;B30.2/SPRY	2	0	Basic and acidic residues;Polar residues;Basic and acidic residues;Basic and acidic residues;Basic and acidic residues;Polar residues;Pro residues;Polar residues;Pro residues;Pro residues	10	Necessary for interaction with HRMT1L1;Disordered;Necessary for interaction with TP53;Necessary for interaction with BRD7 and transcriptional activation;Disordered;5 X 3 AA repeats of R-G-G;Necessary for transcription repression	2
HNRPLL	RRM 1;RRM 2;RRM 3	3	3	Basic and acidic residues	1	Disordered	1
HUB,ELAVL2	RRM 1;RRM 2;RRM 3	3	3		0	Disordered	1
HUC,ELAVL3	RRM 1;RRM 2;RRM 3	3	3		0		0
HUD,ELAVL4	RRM 1;RRM 2;RRM 3	3	3		0	Disordered	1
IGF2BP1	RRM 1;RRM 2;KH 1;KH 2;KH 3;KH 4	6	6		0	Disordered;Necessary for interaction with ELAVL4 and binding to TAU mRNA;Sufficient for nuclear export;Sufficient for nuclear export	1
IGF2BP2	RRM 1;RRM 2;KH 1;KH 2;KH 3;KH 4	6	6		0	Disordered	1
IGF2BP3	RRM 1;RRM 2;KH 1;KH 2;KH 3;KH 4	6	6		0	Disordered	1
ILF2	DZF	1	0	Acidic residues	1	Disordered;Disordered	2
ILF3	DZF;DRBM 1;DRBM 2	3	0	Basic and acidic residues;Basic and acidic residues;Polar residues;Polar residues	4	Disordered;Disordered;Disordered;Interaction with PRMT1;Disordered;Disordered	5
IRE1	Protein kinase;KEN	2	0	Polar residues	1	Disordered;Disordered;Interacts with hydroxy-aryl-aldehyde inhibitors	2
KHDRBS1	KH	1	1	Polar residues;Pro residues	2	Disordered;Involved in homodimerization;Disordered;Disordered;Interaction with HNRNPA1;Interaction with ZBTB7A;Disordered	4
KHDRBS2	KH	1	1	Pro residues	1	Disordered;Disordered	2
KHDRBS3	KH	1	1	Pro residues	1	Involved in homodimerization;Interaction with SIAH1;Disordered;Disordered	2
KHSRP	KH 1;KH 2;KH 3;KH 4	4	4	Polar residues;Pro residues;Pro residues	3	Disordered;Disordered;Disordered;4 X 12 AA imperfect repeats;Disordered	4
L1RE1		0	0	Polar residues	1	Disordered;RNA recognition motif (RRM) domain;C-terminal domain (CTD)	1
LARP4	HTH La-type RNA-binding;RRM	2	1	Polar residues;Basic and acidic residues;Basic and acidic residues	3	Interaction with PABPC1;Interaction with the poly-A tract of mRNA;Disordered;Disordered;Disordered	3
LARP7	HTH La-type RNA-binding;RRM;xRRM	3	2	Polar residues;Basic and acidic residues;Polar residues	3	Disordered;Disordered;Disordered	3
LIN28A	CSD	1	0		0	Disordered;Flexible linker;Disordered	2
LIN28B	CSD	1	0	Polar residues;Polar residues	2	Disordered;Disordered;Disordered	3
LSM11		0	0	Basic and acidic residues;Polar residues;Polar residues	3	Disordered;Disordered;SM 1;Disordered;SM 2	3
MATR3	RRM 1;RRM 2	2	2	Basic and acidic residues;Acidic residues;Basic and acidic residues;Basic and acidic residues	4	Disordered;Disordered;Disordered;Disordered	4
MBNL1		0	0		0		0
METAP2		0	0	Basic and acidic residues;Basic and acidic residues	2	Disordered	1
MOV10		0	0		0	Interaction with AGO2 and APOBEC3G;Disordered	1
MSI1	RRM 1;RRM 2	2	2		0		0
MTPAP	PAP-associated	1	0		0		0
NCBP2	RRM	1	1	Basic and acidic residues	1	mRNA binding%3B binds mRNA cap;mRNA binding%3B binds mRNA cap;Disordered;mRNA binding%3B binds mRNA cap	1
NCBP3		0	0	Basic and acidic residues;Acidic residues;Acidic residues;Basic and acidic residues;Polar residues;Basic and acidic residues;Basic and acidic residues;Polar residues	8	Disordered;RNA recognition motif (RRM) domain;Disordered;Disordered;Disordered	4
NIP7	PUA	1	0		0	N-terminal domain;C-terminal domain	0
NIPBL		0	0	Polar residues;Polar residues;Polar residues;Basic and acidic residues;Basic and acidic residues;Basic and acidic residues;Polar residues;Basic and acidic residues;Polar residues;Basic and acidic residues;Polar residues;Basic and acidic residues;Basic and acidic residues;Basic and acidic residues	14	Disordered;Disordered;Disordered;Disordered;Disordered;Disordered;Disordered	7
NKRF	G-patch;R3H	2	0	Polar residues;Basic and acidic residues;Polar residues	3	Active repression domain;Disordered;Disordered;Disordered	3
NOL12		0	0	Basic and acidic residues;Basic residues	2	Disordered	1
NOLC1	LisH	1	0	Basic and acidic residues;Polar residues;Basic and acidic residues;Pro residues;Polar residues;Basic and acidic residues;Polar residues;Basic and acidic residues;Basic and acidic residues;Basic and acidic residues	10	Disordered;11 X 12 AA approximate repeats of an acidic serine cluster;Interaction with RPA194	1
NONO	RRM 1;RRM 2	2	2		0	Disordered;DBHS;Disordered	2
NOP56	Nop	1	0	Basic and acidic residues;Basic and acidic residues;Basic and acidic residues	3	Disordered	1
NOP58	Nop	1	0	Basic and acidic residues;Basic and acidic residues	2	Sufficient for interaction with NOPCHAP1;Disordered	1
NOVA1	KH 1;KH 2;KH 3	3	3	Basic and acidic residues	1	Disordered;Disordered;Required for RNA binding	2
NPM1		0	0	Acidic residues;Polar residues	2	Required for interaction with SENP3;Necessary for interaction with APEX1;Disordered;Required for nucleolar localization	1
NSUN2		0	0	Basic and acidic residues;Polar residues	2	Disordered;S-adenosyl-L-methionine binding;Disordered;Disordered	3
NUDT21	Nudix hydrolase	1	0		0	Necessary for RNA-binding;Necessary for interactions with PAPOLA and PABPN1;Interaction with RNA	0
NUPL2		0	0	Polar residues	1	Disordered;Interaction with HIV-1 Vpr;Interaction with GLE1	1
PABPC1	RRM 1;RRM 2;RRM 3;RRM 4;PABC	5	4		0	CSDE1-binding;(Microbial infection) Binding to HRSV M2-1 protein	0
PABPC3	RRM 1;RRM 2;RRM 3;RRM 4;PABC	5	4		0		0
PABPC4	RRM 1;RRM 2;RRM 3;RRM 4;PABC	5	4		0	Disordered	1
PABPC5	RRM 1;RRM 2;RRM 3;RRM 4	4	4		0		0
PABPN1	RRM	1	1	Acidic residues;Acidic residues	2	Disordered;Interaction with SKIP;Stimulates PAPOLA;Necessary for homooligomerization;Interaction with PAPOLA	1
PABPN1L	RRM	1	1	Acidic residues	1	Disordered;Disordered;Disordered	3
PAPD5	PAP-associated	1	0	Polar residues;Polar residues;Polar residues;Polar residues	4	Disordered;Disordered	2
PCBP1	KH 1;KH 2;KH 3	3	3		0		0
PCBP2	KH 1;KH 2;KH 3	3	3		0		0
PCBP4	KH 1;KH 2;KH 3	3	3		0		0
PHF6		0	0	Basic and acidic residues;Basic and acidic residues;Basic and acidic residues;Polar residues	4	Extended PHD1 domain (ePHD1);Disordered;Extended PHD2 domain (ePHD2);Disordered	2
POLR2G		0	0		0		0
PPIG	PPIase cyclophilin-type	1	0	Polar residues;Basic residues;Basic and acidic residues;Basic residues;Basic and acidic residues;Basic and acidic residues;Basic and acidic residues;Basic residues;Basic and acidic residues;Basic and acidic residues;Basic and acidic residues	11	Disordered	1
PPIL4	PPIase cyclophilin-type;RRM	2	1		0	Disordered;Disordered;Disordered	3
PPRC1	RRM	1	1	Polar residues;Basic and acidic residues;Pro residues;Basic and acidic residues;Polar residues;Polar residues;Basic residues;Polar residues	8	Disordered;Disordered;Necessary for interaction with CREB1 and NRF1 and for transcriptional coactivation;Disordered;Disordered;Disordered;Disordered;Disordered;Disordered;Disordered;Disordered;Necessary for interaction with CREB1 and NRF1	10
PRPF4		0	0	Polar residues	1	Disordered	1
PRPF8	MPN	1	0		0	Reverse transcriptase homology domain;Linker;Important for branch point selection;Restriction endonuclease homology domain;Involved in interaction with pre-mRNA 5' splice site;RNase H homology domain;Required for interaction with EFTUD2 and SNRNP200	0
PRR3	Ig-like V-type;Ig-like C2-type 1;Ig-like C2-type 2	3	0	Pro residues	1	Disordered	1
PTBP1	RRM 1;RRM 2;RRM 3;RRM 4	4	4		0		0
PTBP3	RRM 1;RRM 2;RRM 3;RRM 4	4	4		0	Disordered;Disordered	2
PUF60	RRM 1;RRM 2;RRM 3%3B atypical	3	3	Basic and acidic residues	1	Inhibits homodimerization;Inhibits transcriptional repression%2C interaction with ERCC3 and apoptosis induction;Disordered	1
PUM1	PUM-HD	1	0	Polar residues;Basic and acidic residues;Polar residues;Polar residues	4	Disordered;Disordered;Disordered;Disordered;Disordered;Adenine-nucleotide binding in RNA target;Uracil-nucleotide binding in RNA target;Adenine-nucleotide binding in RNA target;Non-specific-nucleotide binding in RNA target;Adenine-nucleotide binding in RNA target;Uracil-nucleotide binding in RNA target;Guanine-nucleotide binding in RNA target;Uracil-nucleotide binding in RNA target	5
PUM2	PUM-HD	1	0	Basic and acidic residues;Polar residues	2	Interaction with SNAPIN;Disordered;Disordered;Disordered;Adenine-nucleotide binding in RNA target;Uracil-nucleotide binding in RNA target;Adenine-nucleotide binding in RNA target;Non-specific-nucleotide binding in RNA target;Adenine-nucleotide binding in RNA target;Uracil-nucleotide binding in RNA target;Guanine-nucleotide binding in RNA target;Uracil-nucleotide binding in RNA target	3
PUS1		0	0	Basic and acidic residues	1	Disordered;Disordered	2
QKI	KH	1	1		0	Qua1 domain%3B involved in homodimerization;Qua2 domain%3B involved in RNA binding	0
RALY	RRM	1	1	Polar residues;Basic and acidic residues	2	Disordered;Epitope (recognized by BKRF1 antibodies)	1
RBFOX1	RRM	1	1	Polar residues	1	Disordered	1
RBFOX2	RRM	1	1	Polar residues;Pro residues;Polar residues	3	Disordered	1
RBFOX3	RRM	1	1	Pro residues;Polar residues	2	Disordered	1
RBM10	RRM 1;RRM 2;G-patch	3	2	Basic and acidic residues;Acidic residues;Polar residues;Basic and acidic residues;Basic and acidic residues;Basic and acidic residues	6	Disordered;Disordered;Disordered;Disordered;Disordered;Disordered	6
RBM15	RRM 1;RRM 2;RRM 3;SPOC	4	3	Basic and acidic residues;Basic and acidic residues;Polar residues;Basic and acidic residues;Polar residues;Basic and acidic residues;Basic and acidic residues;Polar residues	8	Disordered;Disordered;Disordered;Disordered	4
RBM15B	RRM 1;RRM 2;RRM 3;SPOC	4	3	Basic and acidic residues;Pro residues;Basic and acidic residues;Basic and acidic residues;Basic and acidic residues	5	Disordered;Disordered;Disordered;Interaction with Epstein-Barr virus BMLF1	3
RBM20	RRM	1	1	Pro residues;Polar residues;Polar residues;Basic and acidic residues;Basic and acidic residues;Basic and acidic residues;Basic and acidic residues;Basic and acidic residues;Basic and acidic residues	9	Disordered;Disordered;Disordered;Disordered;Disordered	5
RBM22	RRM	1	1	Basic and acidic residues;Pro residues	2	Disordered;Disordered	2
RBM23	RRM 1;RRM 2	2	2	Basic and acidic residues;Polar residues;Basic residues;Basic and acidic residues;Basic and acidic residues	5	Disordered	1
RBM24	RRM	1	1		0	Necessary for interaction with EIF4E	0
RBM25	RRM;PWI	2	1	Basic and acidic residues;Basic and acidic residues;Basic and acidic residues;Acidic residues;Polar residues	5	Disordered;Disordered;Disordered;Disordered;Necessary for nuclear speckle localization;Disordered	5
RBM28	RRM 1;RRM 2;RRM 3;RRM 4	4	4	Basic and acidic residues;Basic and acidic residues;Acidic residues;Acidic residues;Basic and acidic residues;Basic and acidic residues;Polar residues;Basic residues;Basic and acidic residues	9	Disordered;Disordered;Disordered	3
RBM3	RRM	1	1		0	Disordered	1
RBM4	RRM 1;RRM 2	2	2		0	Interaction with TNPO3	0
RBM41	RRM	1	1	Polar residues	1	Disordered	1
RBM42	RRM	1	1	Pro residues;Basic and acidic residues	2	Disordered;Necessary for interaction with HNRNPK;Disordered	2
RBM45	RRM 1;RRM 2;RRM 3	3	3		0	Disordered	1
RBM46	RRM 1;RRM 2;RRM 3	3	3		0		0
RBM47	RRM 1;RRM 2;RRM 3	3	3	Polar residues	1	Disordered	1
RBM4B	RRM 1;RRM 2	2	2		0	Interaction with TNPO3	0
RBM5	RRM 1;RRM 2;G-patch	3	2	Polar residues;Basic and acidic residues	2	Disordered;Required for interaction with U2AF2;Disordered;Sufficient for interaction with ACIN1%2C PRPF8%2C SFRS3%2C SNRPB%2C SNRPN%2C SNRNP70 and SNRNP200;Disordered	3
RBM6	RRM;G-patch	2	1	Basic and acidic residues;Basic and acidic residues;Basic and acidic residues;Basic and acidic residues;Polar residues;Basic and acidic residues;Polar residues;Basic and acidic residues;Basic and acidic residues;Polar residues;Basic and acidic residues;Basic and acidic residues;Basic and acidic residues;Basic and acidic residues	14	Disordered;Disordered;Disordered;Disordered;Disordered;Disordered	6
RBM8A	RRM	1	1	Basic and acidic residues;Basic and acidic residues;Basic residues	3	Disordered;Disordered	2
RBMS1	RRM 1;RRM 2	2	2	Polar residues	1	Disordered	1
RBMS2	RRM 1;RRM 2	2	2		0	Disordered	1
RBMS3	RRM 1;RRM 2	2	2	Polar residues	1	Disordered;Disordered	2
RBPMS	RRM	1	1		0	Interaction with RNA	0
RC3H1		0	0		0	HEPN-N;ROQ;HEPN-C;Disordered;Disordered;Disordered;Disordered	4
RPS11		0	0		0		0
RPS3	KH type-2	1	1		0	Disordered	1
RTCB		0	0		0		0
SAFB	SAP;RRM	2	1	Basic and acidic residues;Acidic residues;Basic and acidic residues;Basic and acidic residues;Basic and acidic residues;Basic and acidic residues;Basic and acidic residues;Basic and acidic residues;Basic and acidic residues;Basic and acidic residues;Basic and acidic residues	11	Disordered;Disordered;Disordered;Disordered;Interaction with POLR2A. Interaction with SFRS1%3B SFRS9 and SFRS10;Interaction with SAFB2;Disordered;Disordered	6
SAFB2	SAP;RRM	2	1	Acidic residues;Basic and acidic residues;Basic and acidic residues;Basic and acidic residues;Basic and acidic residues;Basic and acidic residues;Basic and acidic residues;Basic and acidic residues;Basic and acidic residues	9	Disordered;Disordered;Disordered;Disordered;Interaction with SAFB1;Disordered	5
SAMD4A	SAM	1	0	Polar residues	1	Disordered;Disordered;Disordered	3
SART3	RRM 1;RRM 2	2	2	Basic and acidic residues;Basic and acidic residues;Basic and acidic residues	3	Disordered;Mediates interaction with PRPF3;Disordered;Required for interaction with USP4;Necessary and sufficient for U6 snRNA binding;Disordered;Required for nuclear localization;Disordered;Disordered	5
SBDS		0	0		0		0
SDAD1		0	0	Acidic residues;Basic and acidic residues	2	Disordered;Disordered	2
SERBP1		0	0	Polar residues;Basic and acidic residues;Basic and acidic residues;Polar residues;Basic and acidic residues;Basic and acidic residues	6	Disordered;Disordered	2
SF1	NR LBD;KH	2	1	Pro residues;Pro residues;Pro residues;Pro residues;Polar residues;Pro residues;Pro residues	7	Disordered;Important for dimerization;Disordered;Disordered;Disordered	4
SF3A3		0	0	Acidic residues	1	Disordered	1
SF3B1		0	0	Basic and acidic residues;Polar residues;Polar residues	3	Disordered;Disordered;Disordered;U2AF homology region%3B mediates interaction with RBM39;Interaction with PPP1R8;Interaction with SF3B14;Interaction with PHF5A;Interaction with PHF5A;Interaction with SF3B3 and SF3B5	3
SF3B4	RRM 1;RRM 2	2	2	Pro residues;Pro residues	2	Disordered	1
SFPQ	RRM 1;RRM 2	2	2	Pro residues;Pro residues;Basic and acidic residues	3	Disordered;3 X 3 AA repeats of R-G-G;Disordered	2
SLBP		0	0	Basic and acidic residues;Basic and acidic residues;Polar residues	3	Disordered;RNA-binding;Disordered	2
SLTM	SAP;RRM	2	1	Basic and acidic residues;Basic and acidic residues;Acidic residues;Basic and acidic residues;Basic and acidic residues;Polar residues;Basic and acidic residues;Basic and acidic residues;Basic and acidic residues;Basic and acidic residues;Basic and acidic residues;Basic and acidic residues;Basic and acidic residues;Polar residues	14	Disordered;Disordered;Disordered;Disordered	4
SMNDC1	Tudor	1	0		0		0
SND1	TNase-like 1;TNase-like 2;TNase-like 3;TNase-like 4;Tudor	5	0		0		0
SNRNP70	RRM	1	1	Basic and acidic residues;Basic and acidic residues;Basic and acidic residues	3	Disordered;Required for interaction with U1 RNA;Disordered	2
SNRPA	RRM 1;RRM 2	2	2	Basic and acidic residues	1	Disordered	1
SRRM4		0	0	Basic and acidic residues;Basic residues;Basic and acidic residues;Polar residues;Polar residues;Polar residues;Basic and acidic residues;Basic and acidic residues;Polar residues;Basic residues;Polar residues;Polar residues	12	Disordered;Disordered	2
SRSF1	RRM 1;RRM 2	2	2	Basic residues;Basic residues	2	Disordered;Disordered;Interaction with SAFB1	2
SRSF10	RRM	1	1	Basic and acidic residues;Basic and acidic residues;Basic and acidic residues;Polar residues	4	Disordered	1
SRSF11	RRM	1	1	Basic residues;Basic and acidic residues;Basic residues;Basic and acidic residues	4	Disordered;Disordered;10 X 8 AA approximate repeats of R-R-S-R-S-R-S-R	2
SRSF2	RRM	1	1	Basic residues;Basic and acidic residues	2	Disordered	1
SRSF4	RRM 1;RRM 2	2	2	Basic residues;Basic and acidic residues;Basic and acidic residues;Basic residues;Basic and acidic residues;Polar residues;Basic residues	7	Disordered;Disordered	2
SRSF5	RRM 1;RRM 2	2	2	Basic and acidic residues;Basic residues;Polar residues	3	Disordered;Disordered	2
SRSF7	RRM	1	1	Basic residues;Polar residues;Basic residues	3	Sufficient for interaction with NXF1;Disordered;6 X 8 AA repeats of R-R-S-R-S-X-S-X	1
SRSF8	RRM	1	1	Basic and acidic residues;Basic residues;Polar residues;Polar residues	4	Disordered	1
SRSF9	RRM 1;RRM 2	2	2	Polar residues	1	Interaction with SAFB1;Disordered	1
SSB	HTH La-type RNA-binding;RRM;xRRM	3	2	Basic and acidic residues	1	Disordered	1
SSB1	B30.2/SPRY;SOCS box	2	0	Polar residues;Pro residues	2	Disordered	1
SSB2	B30.2/SPRY;SOCS box	2	0	Polar residues;Polar residues;Polar residues	3	Disordered;Disordered	2
STAU2	DRBM 1;DRBM 2;DRBM 3;DRBM 4	4	0	Polar residues	1	Disordered;Disordered;Required for dendritic transport;Disordered;Disordered	4
SUB1		0	0	Polar residues;Basic and acidic residues;Polar residues	3	Disordered;Regulatory;Interaction with ssDNA	1
SUGP2	G-patch	1	0	Polar residues;Polar residues;Acidic residues	3	Disordered;Disordered;Disordered;Disordered;Disordered	5
SUPV3L1	Helicase ATP-binding;Helicase C-terminal	2	0	Polar residues;Basic and acidic residues	2	Interaction with LAMTOR5%2C important for protein stability;Disordered;Disordered	2
TAF15	Histone-fold;RRM	2	1	Polar residues;Polar residues;Basic and acidic residues;Basic and acidic residues	4	Disordered;Disordered;Disordered;Disordered;21 X approximate tandem repeats of D-R-[S%2CG](0%2C3)-G-G-Y-G-G	4
TARDBP	RRM 1;RRM 2	2	2		0	Interaction with UBQLN2;Disordered;Disordered	2
TBRG4	RAP	1	0		0		0
TIA1	RRM 1;RRM 2;RRM 3	3	3	Polar residues	1	Disordered	1
TIAL1	RRM 1;RRM 2;RRM 3	3	3		0	Disordered	1
TP53		0	0	Pro residues;Basic and acidic residues;Polar residues;Basic residues	4	Interaction with CCAR2;Interaction with HRMT1L2;Transcription activation (acidic);Disordered;Interaction with WWOX;Interaction with HIPK1;Required for interaction with ZNF385A;Required for interaction with FBXO42;Interaction with AXIN1;Interaction with the 53BP2 SH3 domain;Interaction with E4F1;Interaction with DNA;Disordered;Interaction with CARM1;Interaction with HIPK2;Oligomerization;Disordere…	3
TRA2A	RRM	1	1	Polar residues;Basic residues	2	Disordered;Linker;Disordered;Disordered	3
TRNAU1AP	RRM 1;RRM 2	2	2		0		0
TROVE2	TROVE	1	0		0	RNA-binding;VWFA-like domain	0
TUT1	RRM;PAP-associated	2	1	Polar residues;Basic and acidic residues;Polar residues	3	Disordered;Disordered;KA1%3B binds the bulging loops of U6 snRNA but is dispensable for terminal uridylyltransferase activity;Disordered;Disordered	4
U2AF1	RRM	1	1	Basic residues;Basic and acidic residues	2	Disordered	1
U2AF2	RRM 1;RRM 2;RRM 3	3	3	Basic and acidic residues;Basic residues;Basic and acidic residues	3	Disordered;Required for interaction with PRPF19;Necessary and sufficient to stimulate pre-mRNAs 3'-end cleavage in a CFIm complex-dependent manner	1
UCHL5		0	0		0	Interaction with ADRM1	0
UNK		0	0	Basic residues;Polar residues	2	Disordered;Disordered;Disordered	3
UPF1		0	0	Polar residues	1	Sufficient for interaction with RENT2;Disordered;Disordered;Disordered;Disordered	4
USP10	USP;EF-hand 1;EF-hand 2;EF-hand 3;DUSP;USP	6	0	Polar residues;Polar residues;Polar residues;Polar residues	4	Interaction with p53/TP53;Disordered;Disordered;Disordered;Disordered;Disordered;Disordered	6
UTP18		0	0	Basic and acidic residues	1	Disordered;Disordered;Disordered	3
UTP3		0	0	Acidic residues;Basic residues	2	Disordered;Disordered;Disordered	3
WDR3		0	0		0	Disordered	1
WDR33	Collagen-like	1	0	Pro residues;Polar residues;Pro residues;Pro residues;Polar residues;Basic and acidic residues;Basic and acidic residues;Basic and acidic residues;Basic and acidic residues;Basic and acidic residues;Basic and acidic residues;Basic and acidic residues;Polar residues	13	Disordered	1
WDR43		0	0	Basic and acidic residues;Acidic residues;Basic and acidic residues	3	Disordered;Disordered	2
WRN	3'-5' exonuclease;Helicase ATP-binding;Helicase C-terminal;HRDC	4	0	Acidic residues	1	Interaction with WRNIP1;2 X 27 AA tandem repeats of H-L-S-P-N-D-N-E-N-D-T-S-Y-V-I-E-S-D-E-D-L-E-M-E-M-L-K;Disordered;Interaction with DNA	1
XPO5		0	0		0	Necessary for interaction with Ran;Necessary for interaction with ILF3;Pre-miRNA binding	0
XRCC6	Ku;SAP	2	0	Basic and acidic residues	1	Disordered;Disordered;Interaction with DEAF1	2
XRN2		0	0	Polar residues;Basic and acidic residues	2	Disordered;Disordered	2
YBX1	CSD	1	0	Polar residues;Basic and acidic residues;Basic and acidic residues	3	Disordered;Interaction with ss-DNA;C5-methylcytosine binding;Disordered	2
YBX2	CSD	1	0	Polar residues	1	Disordered;Required for cytoplasmic retention;Disordered;Required for mRNA-binding	2
YBX3	CSD	1	0	Polar residues	1	Disordered;Disordered	2
YWHAG		0	0		0		0
ZC3H10		0	0	Basic and acidic residues;Pro residues	2	Disordered;Disordered;Disordered	3
ZC3H11A		0	0	Polar residues;Basic and acidic residues;Basic and acidic residues;Basic and acidic residues;Polar residues;Basic and acidic residues;Polar residues;Basic and acidic residues;Polar residues;Polar residues	10	Disordered;Disordered;Disordered;Disordered;Disordered;Disordered	6
ZC3H14		0	0	Polar residues	1	Disordered;Disordered;Disordered	3
ZC3H7B		0	0		0	Disordered	1
ZC3H8		0	0	Basic and acidic residues;Basic residues	2	Disordered;Disordered;Disordered	3
ZCRB1	RRM	1	1	Acidic residues;Basic and acidic residues	2	Disordered	1
ZFP36	KRAB	1	0	Polar residues	1	Necessary for localization of ARE-containing mRNAs to processing bodies (PBs);Necessary and sufficient for the association with mRNA decay enzymes and mRNA decay activation;Necessary for nuclear export;Disordered;Disordered;Necessary for nuclear localization;Necessary for RNA-binding;Necessary for localization of ARE-containing mRNAs to processing bodies (PBs);Necessary for interaction with PABPN…	4
ZNF326		0	0	Basic and acidic residues;Acidic residues;Acidic residues	3	Mediates transcriptional activation;Disordered;Disordered;Disordered	3
ZNF622		0	0	Acidic residues	1	Disordered	1
ZNF638	RRM 1;RRM 2	2	2	Basic and acidic residues;Basic residues;Basic and acidic residues;Basic and acidic residues;Polar residues;Basic and acidic residues;Polar residues;Polar residues;Polar residues;Polar residues;Basic and acidic residues;Basic and acidic residues;Basic and acidic residues	13	Disordered;Disordered;Involved in localization to nuclear speckles;Disordered;Disordered;Disordered;Disordered;Disordered;Disordered;Disordered	9
ZNF800		0	0	Polar residues;Polar residues;Polar residues;Polar residues;Polar residues;Basic and acidic residues	6	Disordered;Disordered;Disordered;Disordered;Disordered	5
ZRANB2		0	0	Basic and acidic residues;Acidic residues;Basic and acidic residues;Polar residues;Basic residues	5	Disordered;Required for nuclear targeting	1
